# Supplementary material for: HSP90-incorporating chaperome networks as biosensor for disease-related pathways in patient-specific midbrain dopamine neurons
Source: Nat Commun. 2018 Oct 19;9:4345. doi: 10.1038/s41467-018-06486-6 (PMC6195591; doi:10.1038/s41467-018-06486-6)
Supplement: Supplementary file 3 — Supplementary Data 1 [file 41467_2018_6486_MOESM3_ESM.xlsx]

## Sheet: Full proteomics data (ESC)
Entry	ID		WT 1	WT 2	WT 3	WT.CCCP.1	WT.CCCP.2	WT.ROTENONE.1	WT.ROTENONE.2	PARKIN.1	PARKIN.2	PARKIN.3	PARKIN.CCCP.1	PARKIN.CCCP.2	PARKIN.CCCP.3	PARKIN.ROTENONE.1	PARKIN.ROTENONE.2	PARKIN.ROTENONE.3		Gene.names...primary..	Entry	Protein.names	Function..CC.	Sequence.similarities	Gene.ontology..GO.	Gene.ontology..biological.process.	Gene.ontology..molecular.function.	Gene.ontology..cellular.component.	Gene.names	Protein.families	Pathway	Keywords	Length	Mass	Status	Chaperome	Domains	ID.MS2
			Exclusive Spectral Counts																	UniProt annotations
P35237	SPB6_HUMAN		0	0	0	1	0	0	0	0	1	1	0	4	2	0	3	3		SERPINB6	P35237	Serpin B6 (Cytoplasmic antiproteinase) (CAP) (Peptidase inhibitor 6) (PI-6) (Placental thrombin inhibitor)	FUNCTION: May be involved in the regulation of serine proteinases present in the brain or extravasated from the blood (By similarity). Inhibitor of cathepsin G, kallikrein-8 and thrombin. May play an important role in the inner ear in the protection against leakage of lysosomal content during stress and loss of this protection results in cell death and sensorineural hearing loss. {ECO:0000250, EC…	SIMILARITY: Belongs to the serpin family. Ov-serpin subfamily. {ECO:0000305}.	cytoplasm [GO:0005737]; cytosol [GO:0005829]; extracellular exosome [GO:0070062]; extracellular space [GO:0005615]; protein complex [GO:0043234]; protease binding [GO:0002020]; serine-type endopeptidase inhibitor activity [GO:0004867]; cellular response to osmotic stress [GO:0071470]; negative regulation of endopeptidase activity [GO:0010951]; sensory perception of sound [GO:0007605]	cellular response to osmotic stress [GO:0071470]; negative regulation of endopeptidase activity [GO:0010951]; sensory perception of sound [GO:0007605]	protease binding [GO:0002020]; serine-type endopeptidase inhibitor activity [GO:0004867]	cytoplasm [GO:0005737]; cytosol [GO:0005829]; extracellular exosome [GO:0070062]; extracellular space [GO:0005615]; protein complex [GO:0043234]	SERPINB6 PI6 PTI	Serpin family, Ov-serpin subfamily		Acetylation; Complete proteome; Cytoplasm; Deafness; Direct protein sequencing; Non-syndromic deafness; Polymorphism; Protease inhibitor; Reference proteome; Serine protease inhibitor	376	42622	reviewed		serpin family Ov-serpin subfamily	SPB6_HUMAN
P11532	DMD_HUMAN		0	1	0	1	0	2	0	0	1	1	0	2	1	0	0	0		DMD	P11532	Dystrophin	FUNCTION: Anchors the extracellular matrix to the cytoskeleton via F-actin. Ligand for dystroglycan. Component of the dystrophin-associated glycoprotein complex which accumulates at the neuromuscular junction (NMJ) and at a variety of synapses in the peripheral and central nervous systems and has a structural function in stabilizing the sarcolemma. Also implicated in signaling events and synaptic…	SIMILARITY: Contains 2 CH (calponin-homology) domains. {ECO:0000255|PROSITE-ProRule:PRU00044}.; SIMILARITY: Contains 24 spectrin repeats. {ECO:0000305}.; SIMILARITY: Contains 1 WW domain. {ECO:0000255|PROSITE-ProRule:PRU00224}.; SIMILARITY: Contains 1 ZZ-type zinc finger. {ECO:0000255|PROSITE-ProRule:PRU00228}.	cell surface [GO:0009986]; cell-substrate junction [GO:0030055]; costamere [GO:0043034]; cytoskeleton [GO:0005856]; cytosol [GO:0005829]; dystrophin-associated glycoprotein complex [GO:0016010]; filopodium [GO:0030175]; filopodium membrane [GO:0031527]; membrane raft [GO:0045121]; neuron projection terminus [GO:0044306]; nucleus [GO:0005634]; plasma membrane [GO:0005886]; postsynaptic membrane [G…	cardiac muscle cell action potential [GO:0086001]; cardiac muscle contraction [GO:0060048]; cellular protein complex assembly [GO:0043623]; cellular protein localization [GO:0034613]; extracellular matrix organization [GO:0030198]; motile cilium assembly [GO:0044458]; muscle attachment [GO:0016203]; muscle cell cellular homeostasis [GO:0046716]; muscle fiber development [GO:0048747]; muscle filam…	actin binding [GO:0003779]; dystroglycan binding [GO:0002162]; myosin binding [GO:0017022]; nitric-oxide synthase binding [GO:0050998]; structural constituent of cytoskeleton [GO:0005200]; structural constituent of muscle [GO:0008307]; vinculin binding [GO:0017166]; zinc ion binding [GO:0008270]	cell-substrate junction [GO:0030055]; cell surface [GO:0009986]; costamere [GO:0043034]; cytoskeleton [GO:0005856]; cytosol [GO:0005829]; dystrophin-associated glycoprotein complex [GO:0016010]; filopodium [GO:0030175]; filopodium membrane [GO:0031527]; membrane raft [GO:0045121]; neuron projection terminus [GO:0044306]; nucleus [GO:0005634]; plasma membrane [GO:0005886]; postsynaptic membrane [G…	DMD			3D-structure; Actin-binding; Alternative splicing; Calcium; Cardiomyopathy; Cell junction; Cell membrane; Complete proteome; Cytoplasm; Cytoskeleton; Disease mutation; Membrane; Metal-binding; Phosphoprotein; Polymorphism; Postsynaptic cell membrane; Reference proteome; Repeat; Synapse; Zinc; Zinc-finger	3685	426750	reviewed		CH (calponin-homology) domain; spectrin repeat; WW domain; ZZ-type zinc finger	DMD_HUMAN
P11488	GNAT1_HUMAN		0	0	0	0	0	0	0	0	0	0	0	0	0	0	0	0		GNAT1	P11488	Guanine nucleotide-binding protein G(t) subunit alpha-1 (Transducin alpha-1 chain)	FUNCTION: Guanine nucleotide-binding proteins (G proteins) are involved as modulators or transducers in various transmembrane signaling systems. Transducin is an amplifier and one of the transducers of a visual impulse that performs the coupling between rhodopsin and cGMP-phosphodiesterase.	SIMILARITY: Belongs to the G-alpha family. G(i/o/t/z) subfamily. {ECO:0000305}.	apical plasma membrane [GO:0016324]; cytosol [GO:0005829]; heterotrimeric G-protein complex [GO:0005834]; membrane [GO:0016020]; neuronal cell body [GO:0043025]; photoreceptor connecting cilium [GO:0032391]; photoreceptor disc membrane [GO:0097381]; photoreceptor inner segment [GO:0001917]; photoreceptor outer segment [GO:0001750]; photoreceptor outer segment membrane [GO:0042622]; plasma membran…	adenylate cyclase-modulating G-protein coupled receptor signaling pathway [GO:0007188]; cell proliferation [GO:0008283]; cellular response to electrical stimulus [GO:0071257]; detection of chemical stimulus involved in sensory perception of bitter taste [GO:0001580]; detection of light stimulus involved in visual perception [GO:0050908]; eye photoreceptor cell development [GO:0042462]; metabolic …	acyl binding [GO:0000035]; GDP binding [GO:0019003]; G-protein beta/gamma-subunit complex binding [GO:0031683]; G-protein coupled receptor binding [GO:0001664]; GTPase activity [GO:0003924]; GTP binding [GO:0005525]; metal ion binding [GO:0046872]; protein kinase binding [GO:0019901]; signal transducer activity [GO:0004871]	apical plasma membrane [GO:0016324]; cytosol [GO:0005829]; heterotrimeric G-protein complex [GO:0005834]; membrane [GO:0016020]; neuronal cell body [GO:0043025]; photoreceptor connecting cilium [GO:0032391]; photoreceptor disc membrane [GO:0097381]; photoreceptor inner segment [GO:0001917]; photoreceptor outer segment [GO:0001750]; photoreceptor outer segment membrane [GO:0042622]; plasma membran…	GNAT1 GNATR	G-alpha family, G(i/o/t/z) subfamily		3D-structure; ADP-ribosylation; Complete proteome; Congenital stationary night blindness; Disease mutation; GTP-binding; Lipoprotein; Magnesium; Metal-binding; Myristate; Nucleotide-binding; Phosphoprotein; Reference proteome; Sensory transduction; Transducer; Vision	350	40041	reviewed		G-alpha family G(i/o/t/z) subfamily	GNAT1_HUMAN
P63096	GNAI1_HUMAN		0	1	2	1	0	2	2	1	11	10	1	7	9	1	11	10		GNAI1	P63096	Guanine nucleotide-binding protein G(i) subunit alpha-1 (Adenylate cyclase-inhibiting G alpha protein)	FUNCTION: Guanine nucleotide-binding proteins (G proteins) are involved as modulators or transducers in various transmembrane signaling systems. The G(i) proteins are involved in hormonal regulation of adenylate cyclase: they inhibit the cyclase in response to beta-adrenergic stimuli. The inactive GDP-bound form prevents the association of RGS14 with centrosomes and is required for the translocat…	SIMILARITY: Belongs to the G-alpha family. G(i/o/t/z) subfamily. {ECO:0000305}.	centrosome [GO:0005813]; cytoplasm [GO:0005737]; extracellular exosome [GO:0070062]; heterotrimeric G-protein complex [GO:0005834]; lysosomal membrane [GO:0005765]; membrane raft [GO:0045121]; midbody [GO:0030496]; nucleus [GO:0005634]; plasma membrane [GO:0005886]; G-protein beta/gamma-subunit complex binding [GO:0031683]; G-protein coupled serotonin receptor binding [GO:0031821]; GDP binding [G…	adenylate cyclase-inhibiting G-protein coupled receptor signaling pathway [GO:0007193]; adenylate cyclase-modulating G-protein coupled receptor signaling pathway [GO:0007188]; blood coagulation [GO:0007596]; cell cycle [GO:0007049]; cell division [GO:0051301]; G-protein coupled receptor signaling pathway [GO:0007186]; metabolic process [GO:0008152]; negative regulation of synaptic transmission [G…	GDP binding [GO:0019003]; G-protein beta/gamma-subunit complex binding [GO:0031683]; G-protein coupled serotonin receptor binding [GO:0031821]; GTPase activity [GO:0003924]; GTP binding [GO:0005525]; metal ion binding [GO:0046872]; signal transducer activity [GO:0004871]	centrosome [GO:0005813]; cytoplasm [GO:0005737]; extracellular exosome [GO:0070062]; heterotrimeric G-protein complex [GO:0005834]; lysosomal membrane [GO:0005765]; membrane raft [GO:0045121]; midbody [GO:0030496]; nucleus [GO:0005634]; plasma membrane [GO:0005886]	GNAI1	G-alpha family, G(i/o/t/z) subfamily		3D-structure; ADP-ribosylation; Alternative splicing; Cell cycle; Cell division; Cell membrane; Complete proteome; Cytoplasm; Cytoskeleton; Direct protein sequencing; GTP-binding; Lipoprotein; Magnesium; Membrane; Metal-binding; Myristate; Nucleotide-binding; Nucleus; Palmitate; Reference proteome; Transducer	354	40361	reviewed		G-alpha family G(i/o/t/z) subfamily	GNAI1_HUMAN
P09471	GNAO_HUMAN		0	12	11	20	7	15	12	10	13	16	27	10	16	7	16	15		GNAO1	P09471	Guanine nucleotide-binding protein G(o) subunit alpha	FUNCTION: Guanine nucleotide-binding proteins (G proteins) are involved as modulators or transducers in various transmembrane signaling systems. The G(o) protein function is not clear. Stimulated by RGS14.	SIMILARITY: Belongs to the G-alpha family. G(i/o/t/z) subfamily. {ECO:0000305}.	dendrite [GO:0030425]; heterotrimeric G-protein complex [GO:0005834]; myelin sheath [GO:0043209]; plasma membrane [GO:0005886]; corticotropin-releasing hormone receptor 1 binding [GO:0051430]; G-protein beta/gamma-subunit complex binding [GO:0031683]; G-protein coupled serotonin receptor binding [GO:0031821]; GTP binding [GO:0005525]; GTPase activity [GO:0003924]; metal ion binding [GO:0046872]; …	adenylate cyclase-modulating G-protein coupled receptor signaling pathway [GO:0007188]; aging [GO:0007568]; dopamine receptor signaling pathway [GO:0007212]; forebrain development [GO:0030900]; locomotory behavior [GO:0007626]; metabolic process [GO:0008152]; muscle contraction [GO:0006936]; negative regulation of calcium ion transport [GO:0051926]; neuron projection development [GO:0031175]; pos…	corticotropin-releasing hormone receptor 1 binding [GO:0051430]; G-protein beta/gamma-subunit complex binding [GO:0031683]; G-protein coupled serotonin receptor binding [GO:0031821]; GTPase activity [GO:0003924]; GTP binding [GO:0005525]; metal ion binding [GO:0046872]; mu-type opioid receptor binding [GO:0031852]; signal transducer activity [GO:0004871]	dendrite [GO:0030425]; heterotrimeric G-protein complex [GO:0005834]; myelin sheath [GO:0043209]; plasma membrane [GO:0005886]	GNAO1	G-alpha family, G(i/o/t/z) subfamily		ADP-ribosylation; Alternative splicing; Cell membrane; Complete proteome; Disease mutation; Epilepsy; GTP-binding; Lipoprotein; Magnesium; Membrane; Metal-binding; Myristate; Nucleotide-binding; Palmitate; Phosphoprotein; Reference proteome; Transducer	354	40051	reviewed		G-alpha family G(i/o/t/z) subfamily	GNAO_HUMAN
P08754	GNAI3_HUMAN		0	0	1	0	0	0	0	2	5	5	3	4	3	1	3	6		GNAI3	P08754	Guanine nucleotide-binding protein G(k) subunit alpha (G(i) alpha-3)	FUNCTION: Guanine nucleotide-binding proteins (G proteins) are involved as modulators or transducers in various transmembrane signaling systems. G(k) is the stimulatory G protein of receptor-regulated K(+) channels. The active GTP-bound form prevents the association of RGS14 with centrosomes and is required for the translocation of RGS14 from the cytoplasm to the plasma membrane. May play a role …	SIMILARITY: Belongs to the G-alpha family. G(i/o/t/z) subfamily. {ECO:0000305}.	centrosome [GO:0005813]; cytoplasm [GO:0005737]; extracellular exosome [GO:0070062]; Golgi apparatus [GO:0005794]; heterotrimeric G-protein complex [GO:0005834]; lysosomal membrane [GO:0005765]; membrane [GO:0016020]; membrane raft [GO:0045121]; midbody [GO:0030496]; plasma membrane [GO:0005886]; zymogen granule [GO:0042588]; G-protein beta/gamma-subunit complex binding [GO:0031683]; G-protein co…	adenylate cyclase-inhibiting G-protein coupled receptor signaling pathway [GO:0007193]; adenylate cyclase-modulating G-protein coupled receptor signaling pathway [GO:0007188]; blood coagulation [GO:0007596]; cell cycle [GO:0007049]; cell division [GO:0051301]; metabolic process [GO:0008152]; negative regulation of adenylate cyclase activity [GO:0007194]; platelet activation [GO:0030168]; synaptic…	G-protein beta/gamma-subunit complex binding [GO:0031683]; G-protein coupled serotonin receptor binding [GO:0031821]; GTPase activity [GO:0003924]; GTP binding [GO:0005525]; metal ion binding [GO:0046872]; signal transducer activity [GO:0004871]	centrosome [GO:0005813]; cytoplasm [GO:0005737]; extracellular exosome [GO:0070062]; Golgi apparatus [GO:0005794]; heterotrimeric G-protein complex [GO:0005834]; lysosomal membrane [GO:0005765]; membrane [GO:0016020]; membrane raft [GO:0045121]; midbody [GO:0030496]; plasma membrane [GO:0005886]; zymogen granule [GO:0042588]	GNAI3	G-alpha family, G(i/o/t/z) subfamily		3D-structure; ADP-ribosylation; Cell cycle; Cell division; Cell membrane; Complete proteome; Cytoplasm; Cytoskeleton; Disease mutation; GTP-binding; Lipoprotein; Magnesium; Membrane; Metal-binding; Myristate; Nucleotide-binding; Palmitate; Reference proteome; Transducer	354	40532	reviewed		G-alpha family G(i/o/t/z) subfamily	GNAI3_HUMAN
P04899	GNAI2_HUMAN		0	0	4	0	0	0	2	3	4	3	9	1	3	3	5	7		GNAI2	P04899	Guanine nucleotide-binding protein G(i) subunit alpha-2 (Adenylate cyclase-inhibiting G alpha protein)	FUNCTION: Guanine nucleotide-binding proteins (G proteins) are involved as modulators or transducers in various transmembrane signaling systems. The G(i) proteins are involved in hormonal regulation of adenylate cyclase: they inhibit the cyclase in response to beta-adrenergic stimuli. May play a role in cell division.; FUNCTION: Isoform sGi2: Regulates the cell surface density of dopamine recepto…	SIMILARITY: Belongs to the G-alpha family. G(i/o/t/z) subfamily. {ECO:0000305}.	centrosome [GO:0005813]; cytoplasm [GO:0005737]; cytosol [GO:0005829]; extracellular exosome [GO:0070062]; extracellular vesicle [GO:1903561]; heterotrimeric G-protein complex [GO:0005834]; membrane [GO:0016020]; membrane raft [GO:0045121]; midbody [GO:0030496]; nucleoplasm [GO:0005654]; plasma membrane [GO:0005886]; G-protein beta/gamma-subunit complex binding [GO:0031683]; G-protein coupled rec…	activation of MAPKK activity [GO:0000186]; adenosine receptor signaling pathway [GO:0001973]; adenylate cyclase-inhibiting G-protein coupled receptor signaling pathway [GO:0007193]; blood coagulation [GO:0007596]; cell cycle [GO:0007049]; cell division [GO:0051301]; cell proliferation [GO:0008283]; gamma-aminobutyric acid signaling pathway [GO:0007214]; G-protein coupled acetylcholine receptor si…	G-protein beta/gamma-subunit complex binding [GO:0031683]; G-protein coupled receptor binding [GO:0001664]; GTPase activity [GO:0003924]; GTP binding [GO:0005525]; metal ion binding [GO:0046872]; signal transducer activity [GO:0004871]	centrosome [GO:0005813]; cytoplasm [GO:0005737]; cytosol [GO:0005829]; extracellular exosome [GO:0070062]; extracellular vesicle [GO:1903561]; heterotrimeric G-protein complex [GO:0005834]; membrane [GO:0016020]; membrane raft [GO:0045121]; midbody [GO:0030496]; nucleoplasm [GO:0005654]; plasma membrane [GO:0005886]	GNAI2 GNAI2B	G-alpha family, G(i/o/t/z) subfamily		ADP-ribosylation; Alternative splicing; Cell cycle; Cell division; Cell membrane; Complete proteome; Cytoplasm; Cytoskeleton; GTP-binding; Lipoprotein; Magnesium; Membrane; Metal-binding; Myristate; Nucleotide-binding; Palmitate; Reference proteome; Transducer	355	40451	reviewed		G-alpha family G(i/o/t/z) subfamily	GNAI2_HUMAN
P38405	GNAL_HUMAN		0	0	0	0	0	0	0	0	0	0	0	0	0	0	0	0		GNAL	P38405	Guanine nucleotide-binding protein G(olf) subunit alpha (Adenylate cyclase-stimulating G alpha protein, olfactory type)	FUNCTION: Guanine nucleotide-binding proteins (G proteins) are involved as modulators or transducers in various transmembrane signaling systems. G(olf) alpha mediates signal transduction within the olfactory neuroepithelium and the basal ganglia. May be involved in some aspect of visual transduction, and in mediating the effect of one or more hormones/neurotransmitters.	SIMILARITY: Belongs to the G-alpha family. G(s) subfamily. {ECO:0000305}.	extracellular exosome [GO:0070062]; heterotrimeric G-protein complex [GO:0005834]; plasma membrane [GO:0005886]; G-protein beta/gamma-subunit complex binding [GO:0031683]; G-protein coupled receptor binding [GO:0001664]; GTP binding [GO:0005525]; GTPase activity [GO:0003924]; metal ion binding [GO:0046872]; signal transducer activity [GO:0004871]; adenylate cyclase-activating dopamine receptor si…	adenylate cyclase-activating dopamine receptor signaling pathway [GO:0007191]; adenylate cyclase-activating G-protein coupled receptor signaling pathway [GO:0007189]; adenylate cyclase-inhibiting G-protein coupled receptor signaling pathway [GO:0007193]; metabolic process [GO:0008152]; sensory perception of smell [GO:0007608]; signal transduction [GO:0007165]; synaptic transmission [GO:0007268]	G-protein beta/gamma-subunit complex binding [GO:0031683]; G-protein coupled receptor binding [GO:0001664]; GTPase activity [GO:0003924]; GTP binding [GO:0005525]; metal ion binding [GO:0046872]; signal transducer activity [GO:0004871]	extracellular exosome [GO:0070062]; heterotrimeric G-protein complex [GO:0005834]; plasma membrane [GO:0005886]	GNAL	G-alpha family, G(s) subfamily		ADP-ribosylation; Alternative splicing; Complete proteome; Disease mutation; Dystonia; GTP-binding; Lipoprotein; Magnesium; Metal-binding; Nucleotide-binding; Palmitate; Polymorphism; Reference proteome; Transducer	381	44308	reviewed		G-alpha family G(s) subfamily	GNAL_HUMAN
P63092	GNAS2_HUMAN		0	2	2	2	0	2	0	4	0	0	1	0	0	0	0	0		GNAS	P63092	Guanine nucleotide-binding protein G(s) subunit alpha isoforms short (Adenylate cyclase-stimulating G alpha protein)	FUNCTION: Guanine nucleotide-binding proteins (G proteins) are involved as modulators or transducers in various transmembrane signaling systems. The G(s) protein is involved in hormonal regulation of adenylate cyclase: it activates the cyclase in response to beta-adrenergic stimuli. Stimulates the Ras signaling pathway via RAPGEF2. {ECO:0000269|PubMed:12391161}.	SIMILARITY: Belongs to the G-alpha family. G(s) subfamily. {ECO:0000305}.	cytoplasm [GO:0005737]; cytosol [GO:0005829]; extracellular exosome [GO:0070062]; heterotrimeric G-protein complex [GO:0005834]; intrinsic component of membrane [GO:0031224]; membrane [GO:0016020]; plasma membrane [GO:0005886]; trans-Golgi network membrane [GO:0032588]; adenylate cyclase activity [GO:0004016]; beta-2 adrenergic receptor binding [GO:0031698]; corticotropin-releasing hormone recept…	activation of adenylate cyclase activity [GO:0007190]; adenylate cyclase-activating adrenergic receptor signaling pathway [GO:0071880]; adenylate cyclase-activating dopamine receptor signaling pathway [GO:0007191]; adenylate cyclase-activating G-protein coupled receptor signaling pathway [GO:0007189]; blood coagulation [GO:0007596]; bone development [GO:0060348]; cAMP biosynthetic process [GO:000…	adenylate cyclase activity [GO:0004016]; beta-2 adrenergic receptor binding [GO:0031698]; corticotropin-releasing hormone receptor 1 binding [GO:0051430]; D1 dopamine receptor binding [GO:0031748]; G-protein beta/gamma-subunit complex binding [GO:0031683]; GTPase activity [GO:0003924]; GTP binding [GO:0005525]; insulin-like growth factor receptor binding [GO:0005159]; ionotropic glutamate recepto…	cytoplasm [GO:0005737]; cytosol [GO:0005829]; extracellular exosome [GO:0070062]; heterotrimeric G-protein complex [GO:0005834]; intrinsic component of membrane [GO:0031224]; membrane [GO:0016020]; plasma membrane [GO:0005886]; trans-Golgi network membrane [GO:0032588]	GNAS GNAS1 GSP	G-alpha family, G(s) subfamily		ADP-ribosylation; Alternative splicing; Cell membrane; Complete proteome; Cushing syndrome; Direct protein sequencing; Disease mutation; GTP-binding; Isopeptide bond; Lipoprotein; Magnesium; Membrane; Metal-binding; Nucleotide-binding; Palmitate; Phosphoprotein; Polymorphism; Proto-oncogene; Reference proteome; Transducer; Ubl conjugation	394	45665	reviewed		G-alpha family G(s) subfamily	GNAS2_HUMAN
Q5JWF2	GNAS1_HUMAN		0	0	2	0	0	0	0	4	10	10	1	10	7	0	6	6		GNAS	Q5JWF2	Guanine nucleotide-binding protein G(s) subunit alpha isoforms XLas (Adenylate cyclase-stimulating G alpha protein) (Extra large alphas protein) (XLalphas)	FUNCTION: Guanine nucleotide-binding proteins (G proteins) are involved as modulators or transducers in various transmembrane signaling systems. The G(s) protein is involved in hormonal regulation of adenylate cyclase: it activates the cyclase in response to beta-adrenergic stimuli. XLas isoforms interact with the same set of receptors as Gnas isoforms (By similarity). {ECO:0000250}.	SIMILARITY: Belongs to the G-alpha family. G(s) subfamily. {ECO:0000255}.	cytosol [GO:0005829]; dendrite [GO:0030425]; extracellular exosome [GO:0070062]; heterotrimeric G-protein complex [GO:0005834]; membrane [GO:0016020]; beta-2 adrenergic receptor binding [GO:0031698]; corticotropin-releasing hormone receptor 1 binding [GO:0051430]; D1 dopamine receptor binding [GO:0031748]; G-protein beta/gamma-subunit complex binding [GO:0031683]; GTP binding [GO:0005525]; GTPase…	adenylate cyclase-activating dopamine receptor signaling pathway [GO:0007191]; adenylate cyclase-activating G-protein coupled receptor signaling pathway [GO:0007189]; bone development [GO:0060348]; cartilage development [GO:0051216]; cognition [GO:0050890]; developmental growth [GO:0048589]; DNA methylation [GO:0006306]; embryonic cranial skeleton morphogenesis [GO:0048701]; embryonic hindlimb mo…	beta-2 adrenergic receptor binding [GO:0031698]; corticotropin-releasing hormone receptor 1 binding [GO:0051430]; D1 dopamine receptor binding [GO:0031748]; G-protein beta/gamma-subunit complex binding [GO:0031683]; GTPase activity [GO:0003924]; GTP binding [GO:0005525]; insulin-like growth factor receptor binding [GO:0005159]; ionotropic glutamate receptor binding [GO:0035255]; metal ion binding…	cytosol [GO:0005829]; dendrite [GO:0030425]; extracellular exosome [GO:0070062]; heterotrimeric G-protein complex [GO:0005834]; membrane [GO:0016020]	GNAS GNAS1	G-alpha family, G(s) subfamily		ADP-ribosylation; Alternative splicing; Cell membrane; Coiled coil; Complete proteome; Cushing syndrome; Disease mutation; GTP-binding; Magnesium; Membrane; Metal-binding; Nucleotide-binding; Phosphoprotein; Polymorphism; Reference proteome; Transducer	1037	111025	reviewed		G-alpha family G(s) subfamily	GNAS1_HUMAN
Q86TG7	PEG10_HUMAN		0	0	1	0	0	1	0	9	12	10	0	10	7	2	5	10		PEG10	Q86TG7	Retrotransposon-derived protein PEG10 (Embryonal carcinoma differentiation-regulated protein) (Mammalian retrotransposon-derived protein 2) (Myelin expression factor 3-like protein 1) (MEF3-like protein 1) (Paternally expressed gene 10 protein) (Retrotransposon gag domain-containing protein 3) (Retrotransposon-derived gag-like polyprotein) (Ty3/Gypsy-like protein)	FUNCTION: Prevents apoptosis in hepatocellular carcinoma (HCC) cells through interaction with SIAH1, a mediator of apoptosis. May also have a role in cell growth promotion and hepatoma formation. Inhibits the TGF-beta signaling by interacting with the TGF-beta receptor ALK1. When overexpressed, induces the formation of cellular extension, such as filipodia in association with ALK1. Involved at th…	SIMILARITY: Contains 1 CCHC-type zinc finger. {ECO:0000255|PROSITE-ProRule:PRU00047}.	cytoplasm [GO:0005737]; nucleus [GO:0005634]; DNA binding [GO:0003677]; poly(A) RNA binding [GO:0044822]; zinc ion binding [GO:0008270]; apoptotic process [GO:0006915]; cell differentiation [GO:0030154]; negative regulation of transforming growth factor beta receptor signaling pathway [GO:0030512]	apoptotic process [GO:0006915]; cell differentiation [GO:0030154]; negative regulation of transforming growth factor beta receptor signaling pathway [GO:0030512]	DNA binding [GO:0003677]; poly(A) RNA binding [GO:0044822]; zinc ion binding [GO:0008270]	cytoplasm [GO:0005737]; nucleus [GO:0005634]	PEG10 EDR KIAA1051 MAR2 MART2 MEF3L1 RGAG3			Apoptosis; Coiled coil; Complete proteome; Cytoplasm; DNA-binding; Differentiation; Metal-binding; Nucleus; Phosphoprotein; Reference proteome; Ribosomal frameshifting; Transposable element; Zinc; Zinc-finger	708	80173	reviewed		CCHC-type zinc finger	PEG10_HUMAN
Q5VTE0	EF1A3_HUMAN		0	30	0	44	0	39	0	0	0	0	0	0	0	0	0	0		EEF1A1P5	Q5VTE0	Putative elongation factor 1-alpha-like 3 (EF-1-alpha-like 3) (Eukaryotic elongation factor 1 A-like 3) (eEF1A-like 3) (Eukaryotic translation elongation factor 1 alpha-1 pseudogene 5)	FUNCTION: This protein promotes the GTP-dependent binding of aminoacyl-tRNA to the A-site of ribosomes during protein biosynthesis. {ECO:0000250}.	SIMILARITY: Belongs to the TRAFAC class translation factor GTPase superfamily. Classic translation factor GTPase family. EF-Tu/EF-1A subfamily. {ECO:0000305}.; SIMILARITY: Contains 1 tr-type G (guanine nucleotide-binding) domain. {ECO:0000305}.	cytoplasm [GO:0005737]; extracellular exosome [GO:0070062]; extracellular space [GO:0005615]; nucleus [GO:0005634]; GTP binding [GO:0005525]; GTPase activity [GO:0003924]; translation elongation factor activity [GO:0003746]		GTPase activity [GO:0003924]; GTP binding [GO:0005525]; translation elongation factor activity [GO:0003746]	cytoplasm [GO:0005737]; extracellular exosome [GO:0070062]; extracellular space [GO:0005615]; nucleus [GO:0005634]	EEF1A1P5 EEF1AL3	TRAFAC class translation factor GTPase superfamily, Classic translation factor GTPase family, EF-Tu/EF-1A subfamily		Complete proteome; Cytoplasm; Direct protein sequencing; Elongation factor; GTP-binding; Methylation; Nucleotide-binding; Phosphoprotein; Protein biosynthesis; Reference proteome	462	50185	reviewed		TRAFAC class translation factor GTPase superfamily Classic translation factor GTPase family EF-Tu/EF-1A subfamily; tr-type G (guanine nucleotide-binding) domain	EF1A3_HUMAN
Q05639	EF1A2_HUMAN		0	15	3	10	0	6	0	7	33	33	4	24	19	5	28	27		EEF1A2	Q05639	Elongation factor 1-alpha 2 (EF-1-alpha-2) (Eukaryotic elongation factor 1 A-2) (eEF1A-2) (Statin-S1)	FUNCTION: This protein promotes the GTP-dependent binding of aminoacyl-tRNA to the A-site of ribosomes during protein biosynthesis.	SIMILARITY: Belongs to the TRAFAC class translation factor GTPase superfamily. Classic translation factor GTPase family. EF-Tu/EF-1A subfamily. {ECO:0000305}.; SIMILARITY: Contains 1 tr-type G (guanine nucleotide-binding) domain. {ECO:0000305}.	cytoplasm [GO:0005737]; eukaryotic translation elongation factor 1 complex [GO:0005853]; myelin sheath [GO:0043209]; neuronal cell body [GO:0043025]; GTP binding [GO:0005525]; GTPase activity [GO:0003924]; protein kinase binding [GO:0019901]; translation elongation factor activity [GO:0003746]; translation factor activity, RNA binding [GO:0008135]; positive regulation of apoptotic process [GO:004…	positive regulation of apoptotic process [GO:0043065]; positive regulation of lipid kinase activity [GO:0090218]; response to inorganic substance [GO:0010035]	GTPase activity [GO:0003924]; GTP binding [GO:0005525]; protein kinase binding [GO:0019901]; translation elongation factor activity [GO:0003746]; translation factor activity, RNA binding [GO:0008135]	cytoplasm [GO:0005737]; eukaryotic translation elongation factor 1 complex [GO:0005853]; myelin sheath [GO:0043209]; neuronal cell body [GO:0043025]	EEF1A2 EEF1AL STN	TRAFAC class translation factor GTPase superfamily, Classic translation factor GTPase family, EF-Tu/EF-1A subfamily		3D-structure; Acetylation; Complete proteome; Elongation factor; GTP-binding; Methylation; Nucleotide-binding; Nucleus; Phosphoprotein; Polymorphism; Protein biosynthesis; Reference proteome	463	50470	reviewed		TRAFAC class translation factor GTPase superfamily Classic translation factor GTPase family EF-Tu/EF-1A subfamily; tr-type G (guanine nucleotide-binding) domain	EF1A2_HUMAN
P21333	FLNA_HUMAN		0	0	8	2	4	0	0	20	272	266	76	256	251	48	265	259		FLNA	P21333	Filamin-A (FLN-A) (Actin-binding protein 280) (ABP-280) (Alpha-filamin) (Endothelial actin-binding protein) (Filamin-1) (Non-muscle filamin)	FUNCTION: Promotes orthogonal branching of actin filaments and links actin filaments to membrane glycoproteins. Anchors various transmembrane proteins to the actin cytoskeleton and serves as a scaffold for a wide range of cytoplasmic signaling proteins. Interaction with FLNA may allow neuroblast migration from the ventricular zone into the cortical plate. Tethers cell surface-localized furin, mod…	SIMILARITY: Belongs to the filamin family. {ECO:0000305}.; SIMILARITY: Contains 1 actin-binding domain. {ECO:0000305}.; SIMILARITY: Contains 2 CH (calponin-homology) domains. {ECO:0000255|PROSITE-ProRule:PRU00044}.; SIMILARITY: Contains 24 filamin repeats. {ECO:0000255|PROSITE-ProRule:PRU00087}.	actin cytoskeleton [GO:0015629]; actin filament [GO:0005884]; actin filament bundle [GO:0032432]; apical dendrite [GO:0097440]; cortical cytoskeleton [GO:0030863]; cytoplasm [GO:0005737]; cytosol [GO:0005829]; dendritic shaft [GO:0043198]; extracellular exosome [GO:0070062]; extracellular region [GO:0005576]; focal adhesion [GO:0005925]; membrane [GO:0016020]; Myb complex [GO:0031523]; neuronal c…	actin crosslink formation [GO:0051764]; actin cytoskeleton reorganization [GO:0031532]; adenylate cyclase-inhibiting dopamine receptor signaling pathway [GO:0007195]; blood coagulation [GO:0007596]; cell junction assembly [GO:0034329]; cilium assembly [GO:0042384]; cytoplasmic sequestering of protein [GO:0051220]; early endosome to late endosome transport [GO:0045022]; epithelial to mesenchymal t…	actin filament binding [GO:0051015]; Fc-gamma receptor I complex binding [GO:0034988]; glycoprotein binding [GO:0001948]; poly(A) RNA binding [GO:0044822]; protein homodimerization activity [GO:0042803]; Rac GTPase binding [GO:0048365]; Ral GTPase binding [GO:0017160]; Rho GTPase binding [GO:0017048]; signal transducer activity [GO:0004871]; small GTPase binding [GO:0031267]; transcription factor…	actin cytoskeleton [GO:0015629]; actin filament [GO:0005884]; actin filament bundle [GO:0032432]; apical dendrite [GO:0097440]; cortical cytoskeleton [GO:0030863]; cytoplasm [GO:0005737]; cytosol [GO:0005829]; dendritic shaft [GO:0043198]; extracellular exosome [GO:0070062]; extracellular region [GO:0005576]; focal adhesion [GO:0005925]; membrane [GO:0016020]; Myb complex [GO:0031523]; neuronal c…	FLNA FLN FLN1	Filamin family		3D-structure; Acetylation; Actin-binding; Alternative splicing; Cilium biogenesis/degradation; Complete proteome; Cytoplasm; Cytoskeleton; Direct protein sequencing; Disease mutation; Isopeptide bond; Phosphoprotein; Polymorphism; Reference proteome; Repeat; Ubl conjugation	2647	280739	reviewed	X	filamin family; actin-binding domain; CH (calponin-homology) domain; filamin repeat	FLNA_HUMAN
Q9H270	VPS11_HUMAN		0	10	8	4	0	5	0	32	37	42	7	30	30	18	39	35		VPS11	Q9H270	Vacuolar protein sorting-associated protein 11 homolog (hVPS11) (RING finger protein 108)	FUNCTION: May play a role in vesicle-mediated protein trafficking to lysosomal compartments and in membrane docking/fusion reactions of late endosomes/lysosomes. {ECO:0000269|PubMed:11382755}.	SIMILARITY: Belongs to the VPS11 family. {ECO:0000305}.; SIMILARITY: Contains 2 CHCR (clathrin heavy-chain) repeats. {ECO:0000255|PROSITE-ProRule:PRU01006}.; SIMILARITY: Contains 1 RING-type zinc finger. {ECO:0000255|PROSITE-ProRule:PRU00175}.	endocytic vesicle [GO:0030139]; endosome [GO:0005768]; HOPS complex [GO:0030897]; late endosome [GO:0005770]; late endosome membrane [GO:0031902]; lysosomal membrane [GO:0005765]; lysosome [GO:0005764]; nucleotide binding [GO:0000166]; protein domain specific binding [GO:0019904]; syntaxin binding [GO:0019905]; zinc ion binding [GO:0008270]; endosomal vesicle fusion [GO:0034058]; intracellular pr…	endosomal vesicle fusion [GO:0034058]; intracellular protein transport [GO:0006886]; positive regulation of cellular protein catabolic process [GO:1903364]; positive regulation of early endosome to late endosome transport [GO:2000643]; positive regulation of protein targeting to mitochondrion [GO:1903955]; regulation of organelle assembly [GO:1902115]; regulation of protein stability [GO:0031647]	nucleotide binding [GO:0000166]; protein domain specific binding [GO:0019904]; syntaxin binding [GO:0019905]; zinc ion binding [GO:0008270]	endocytic vesicle [GO:0030139]; endosome [GO:0005768]; HOPS complex [GO:0030897]; late endosome [GO:0005770]; late endosome membrane [GO:0031902]; lysosomal membrane [GO:0005765]; lysosome [GO:0005764]	VPS11 RNF108 PP3476	VPS11 family		Acetylation; Coiled coil; Complete proteome; Cytoplasmic vesicle; Endosome; Lysosome; Membrane; Metal-binding; Nucleotide-binding; Polymorphism; Protein transport; Reference proteome; Repeat; Transport; Zinc; Zinc-finger	941	107837	reviewed		VPS11 family; CHCR (clathrin heavy-chain) repeat; RING-type zinc finger	VPS11_HUMAN
P49366	DHYS_HUMAN		0	11	8	17	12	9	19	9	9	8	20	11	14	7	14	12		DHPS	P49366	Deoxyhypusine synthase (DHS) (EC 2.5.1.46)	FUNCTION: Catalyzes the NAD-dependent oxidative cleavage of spermidine and the subsequent transfer of the butylamine moiety of spermidine to the epsilon-amino group of a specific lysine residue of the eIF-5A precursor protein to form the intermediate deoxyhypusine residue.	SIMILARITY: Belongs to the deoxyhypusine synthase family. {ECO:0000305}.	cytosol [GO:0005829]; deoxyhypusine synthase activity [GO:0034038]; cellular protein metabolic process [GO:0044267]; deoxyhypusine biosynthetic process from spermidine [GO:0050983]; glucose homeostasis [GO:0042593]; peptidyl-lysine modification to peptidyl-hypusine [GO:0008612]; positive regulation of cell proliferation [GO:0008284]; positive regulation of T cell proliferation [GO:0042102]; post-…	cellular protein metabolic process [GO:0044267]; deoxyhypusine biosynthetic process from spermidine [GO:0050983]; glucose homeostasis [GO:0042593]; peptidyl-lysine modification to peptidyl-hypusine [GO:0008612]; positive regulation of cell proliferation [GO:0008284]; positive regulation of T cell proliferation [GO:0042102]; post-translational protein modification [GO:0043687]; protein homotetrame…	deoxyhypusine synthase activity [GO:0034038]	cytosol [GO:0005829]	DHPS DS	Deoxyhypusine synthase family	PATHWAY: Protein modification; eIF5A hypusination.	3D-structure; Alternative splicing; Complete proteome; Direct protein sequencing; Hypusine biosynthesis; NAD; Phosphoprotein; Polymorphism; Reference proteome; Transferase	369	40971	reviewed		deoxyhypusine synthase family	DHYS_HUMAN
Q15155	NOMO1_HUMAN		0	0	0	0	0	0	0	0	0	0	0	4	4	0	1	4		NOMO1	Q15155	Nodal modulator 1 (pM5 protein)	FUNCTION: May antagonize Nodal signaling. {ECO:0000250}.		integral component of membrane [GO:0016021]; membrane [GO:0016020]; carbohydrate binding [GO:0030246]		carbohydrate binding [GO:0030246]	integral component of membrane [GO:0016021]; membrane [GO:0016020]	NOMO1 PM5			Complete proteome; Glycoprotein; Membrane; Phosphoprotein; Polymorphism; Reference proteome; Signal; Transmembrane; Transmembrane helix	1222	134324	reviewed			NOMO1_HUMAN
P69849	NOMO3_HUMAN		0	0	0	0	0	0	0	2	0	0	0	0	0	0	0	0		NOMO3	P69849	Nodal modulator 3 (pM5 protein 3)	FUNCTION: May antagonize Nodal signaling. {ECO:0000250}.		integral component of membrane [GO:0016021]; carbohydrate binding [GO:0030246]		carbohydrate binding [GO:0030246]	integral component of membrane [GO:0016021]	NOMO3			Complete proteome; Glycoprotein; Membrane; Phosphoprotein; Reference proteome; Signal; Transmembrane; Transmembrane helix	1222	134134	reviewed			NOMO3_HUMAN
P35611	ADDA_HUMAN		0	3	10	4	11	3	5	8	64	72	19	72	67	19	71	62		ADD1	P35611	Alpha-adducin (Erythrocyte adducin subunit alpha)	FUNCTION: Membrane-cytoskeleton-associated protein that promotes the assembly of the spectrin-actin network. Binds to calmodulin.	SIMILARITY: Belongs to the aldolase class II family. Adducin subfamily. {ECO:0000305}.	cytosol [GO:0005829]; F-actin capping protein complex [GO:0008290]; focal adhesion [GO:0005925]; intermediate filament cytoskeleton [GO:0045111]; nucleoplasm [GO:0005654]; nucleus [GO:0005634]; plasma membrane [GO:0005886]; actin binding [GO:0003779]; actin filament binding [GO:0051015]; poly(A) RNA binding [GO:0044822]; protein heterodimerization activity [GO:0046982]; protein homodimerization a…	actin cytoskeleton organization [GO:0030036]; actin filament bundle assembly [GO:0051017]; apoptotic process [GO:0006915]; barbed-end actin filament capping [GO:0051016]; cell morphogenesis [GO:0000902]; cellular component disassembly involved in execution phase of apoptosis [GO:0006921]; cellular protein metabolic process [GO:0044267]; cell volume homeostasis [GO:0006884]; endoplasmic reticulum …	actin binding [GO:0003779]; actin filament binding [GO:0051015]; poly(A) RNA binding [GO:0044822]; protein heterodimerization activity [GO:0046982]; protein homodimerization activity [GO:0042803]; spectrin binding [GO:0030507]; structural molecule activity [GO:0005198]; transcription factor binding [GO:0008134]	cytosol [GO:0005829]; F-actin capping protein complex [GO:0008290]; focal adhesion [GO:0005925]; intermediate filament cytoskeleton [GO:0045111]; nucleoplasm [GO:0005654]; nucleus [GO:0005634]; plasma membrane [GO:0005886]	ADD1 ADDA	Aldolase class II family, Adducin subfamily		Acetylation; Actin-binding; Alternative splicing; Calmodulin-binding; Cell membrane; Complete proteome; Cytoplasm; Cytoskeleton; Direct protein sequencing; Membrane; Phosphoprotein; Polymorphism; Reference proteome	737	80955	reviewed		aldolase class II family Adducin subfamily	ADDA_HUMAN
P13637	AT1A3_HUMAN		0	75	24	65	167	63	117	45	103	104	132	94	88	43	93	93		ATP1A3	P13637	Sodium/potassium-transporting ATPase subunit alpha-3 (Na(+)/K(+) ATPase alpha-3 subunit) (EC 3.6.3.9) (Na(+)/K(+) ATPase alpha(III) subunit) (Sodium pump subunit alpha-3)	FUNCTION: This is the catalytic component of the active enzyme, which catalyzes the hydrolysis of ATP coupled with the exchange of sodium and potassium ions across the plasma membrane. This action creates the electrochemical gradient of sodium and potassium ions, providing the energy for active transport of various nutrients.	SIMILARITY: Belongs to the cation transport ATPase (P-type) (TC 3.A.3) family. Type IIC subfamily. {ECO:0000305}.	axon [GO:0030424]; dendritic spine head [GO:0044327]; dendritic spine neck [GO:0044326]; endoplasmic reticulum [GO:0005783]; extracellular vesicle [GO:1903561]; Golgi apparatus [GO:0005794]; integral component of membrane [GO:0016021]; myelin sheath [GO:0043209]; nucleus [GO:0005634]; plasma membrane [GO:0005886]; sodium:potassium-exchanging ATPase complex [GO:0005890]; synapse [GO:0045202]; ATP …	adult locomotory behavior [GO:0008344]; cell communication by electrical coupling involved in cardiac conduction [GO:0086064]; cellular potassium ion homeostasis [GO:0030007]; cellular response to steroid hormone stimulus [GO:0071383]; cellular sodium ion homeostasis [GO:0006883]; ionotropic glutamate receptor signaling pathway [GO:0035235]; ion transmembrane transport [GO:0034220]; memory [GO:00…	ATP binding [GO:0005524]; chaperone binding [GO:0051087]; metal ion binding [GO:0046872]; sodium:potassium-exchanging ATPase activity [GO:0005391]; steroid hormone binding [GO:1990239]	axon [GO:0030424]; dendritic spine head [GO:0044327]; dendritic spine neck [GO:0044326]; endoplasmic reticulum [GO:0005783]; extracellular vesicle [GO:1903561]; Golgi apparatus [GO:0005794]; integral component of membrane [GO:0016021]; myelin sheath [GO:0043209]; nucleus [GO:0005634]; plasma membrane [GO:0005886]; sodium:potassium-exchanging ATPase complex [GO:0005890]; synapse [GO:0045202]	ATP1A3	Cation transport ATPase (P-type) (TC 3.A.3) family, Type IIC subfamily		ATP-binding; Alternative splicing; Cell membrane; Complete proteome; Deafness; Disease mutation; Dystonia; Hydrolase; Ion transport; Magnesium; Membrane; Metal-binding; Nucleotide-binding; Parkinsonism; Phosphoprotein; Potassium; Potassium transport; Reference proteome; Sodium; Sodium transport; Sodium/potassium transport; Transmembrane; Transmembrane helix; Transport	1013	111749	reviewed		cation transport ATPase (P-type) (TC 3A3) family Type IIC subfamily	AT1A3_HUMAN
P50993	AT1A2_HUMAN		0	0	0	0	0	0	0	0	0	0	0	1	0	0	2	1		ATP1A2	P50993	Sodium/potassium-transporting ATPase subunit alpha-2 (Na(+)/K(+) ATPase alpha-2 subunit) (EC 3.6.3.9) (Sodium pump subunit alpha-2)	FUNCTION: This is the catalytic component of the active enzyme, which catalyzes the hydrolysis of ATP coupled with the exchange of sodium and potassium ions across the plasma membrane. This action creates the electrochemical gradient of sodium and potassium, providing the energy for active transport of various nutrients.	SIMILARITY: Belongs to the cation transport ATPase (P-type) (TC 3.A.3) family. Type IIC subfamily. {ECO:0000305}.	caveola [GO:0005901]; cytoplasm [GO:0005737]; cytosol [GO:0005829]; dendritic spine [GO:0043197]; endosome [GO:0005768]; extracellular vesicle [GO:1903561]; intercalated disc [GO:0014704]; myelin sheath [GO:0043209]; plasma membrane [GO:0005886]; sodium:potassium-exchanging ATPase complex [GO:0005890]; synapse [GO:0045202]; T-tubule [GO:0030315]; ATP binding [GO:0005524]; chaperone binding [GO:00…	adult locomotory behavior [GO:0008344]; ATP hydrolysis coupled proton transport [GO:0015991]; cardiac muscle contraction [GO:0060048]; cell communication by electrical coupling involved in cardiac conduction [GO:0086064]; cellular potassium ion homeostasis [GO:0030007]; cellular response to mechanical stimulus [GO:0071260]; cellular response to steroid hormone stimulus [GO:0071383]; cellular sodi…	ATP binding [GO:0005524]; chaperone binding [GO:0051087]; metal ion binding [GO:0046872]; sodium:potassium-exchanging ATPase activity [GO:0005391]; steroid hormone binding [GO:1990239]	caveola [GO:0005901]; cytoplasm [GO:0005737]; cytosol [GO:0005829]; dendritic spine [GO:0043197]; endosome [GO:0005768]; extracellular vesicle [GO:1903561]; intercalated disc [GO:0014704]; myelin sheath [GO:0043209]; plasma membrane [GO:0005886]; sodium:potassium-exchanging ATPase complex [GO:0005890]; synapse [GO:0045202]; T-tubule [GO:0030315]	ATP1A2 KIAA0778	Cation transport ATPase (P-type) (TC 3.A.3) family, Type IIC subfamily		ATP-binding; Cell membrane; Complete proteome; Disease mutation; Hydrolase; Ion transport; Magnesium; Membrane; Metal-binding; Nucleotide-binding; Phosphoprotein; Potassium; Potassium transport; Reference proteome; Sodium; Sodium transport; Sodium/potassium transport; Transmembrane; Transmembrane helix; Transport	1020	112265	reviewed		cation transport ATPase (P-type) (TC 3A3) family Type IIC subfamily	AT1A2_HUMAN
P20648	ATP4A_HUMAN		0	0	0	0	0	0	0	0	0	0	1	0	0	0	0	0		ATP4A	P20648	Potassium-transporting ATPase alpha chain 1 (EC 3.6.3.10) (Gastric H(+)/K(+) ATPase subunit alpha) (Proton pump)	FUNCTION: Catalyzes the hydrolysis of ATP coupled with the exchange of H(+) and K(+) ions across the plasma membrane. Responsible for acid production in the stomach.	SIMILARITY: Belongs to the cation transport ATPase (P-type) (TC 3.A.3) family. Type IIC subfamily. {ECO:0000305}.	extracellular space [GO:0005615]; integral component of plasma membrane [GO:0005887]; plasma membrane [GO:0005886]; ATP binding [GO:0005524]; hydrogen:potassium-exchanging ATPase activity [GO:0008900]; magnesium ion binding [GO:0000287]; sodium:potassium-exchanging ATPase activity [GO:0005391]; ATP hydrolysis coupled proton transport [GO:0015991]; ion transmembrane transport [GO:0034220]; pH redu…	ATP hydrolysis coupled proton transport [GO:0015991]; ion transmembrane transport [GO:0034220]; pH reduction [GO:0045851]; regulation of proton transport [GO:0010155]; response to drug [GO:0042493]; transmembrane transport [GO:0055085]; transport [GO:0006810]	ATP binding [GO:0005524]; hydrogen:potassium-exchanging ATPase activity [GO:0008900]; magnesium ion binding [GO:0000287]; sodium:potassium-exchanging ATPase activity [GO:0005391]	extracellular space [GO:0005615]; integral component of plasma membrane [GO:0005887]; plasma membrane [GO:0005886]	ATP4A	Cation transport ATPase (P-type) (TC 3.A.3) family, Type IIC subfamily		ATP-binding; Cell membrane; Complete proteome; Hydrogen ion transport; Hydrolase; Ion transport; Magnesium; Membrane; Metal-binding; Nucleotide-binding; Phosphoprotein; Polymorphism; Potassium; Potassium transport; Reference proteome; Transmembrane; Transmembrane helix; Transport	1035	114119	reviewed		cation transport ATPase (P-type) (TC 3A3) family Type IIC subfamily	ATP4A_HUMAN
P26440	IVD_HUMAN		0	0	3	1	4	2	5	5	10	10	11	11	10	3	17	16		IVD	P26440	Isovaleryl-CoA dehydrogenase, mitochondrial (IVD) (EC 1.3.8.4)		SIMILARITY: Belongs to the acyl-CoA dehydrogenase family. {ECO:0000305}.	mitochondrial matrix [GO:0005759]; mitochondrion [GO:0005739]; nucleoplasm [GO:0005654]; flavin adenine dinucleotide binding [GO:0050660]; isovaleryl-CoA dehydrogenase activity [GO:0008470]; branched-chain amino acid catabolic process [GO:0009083]; cellular nitrogen compound metabolic process [GO:0034641]; leucine catabolic process [GO:0006552]; small molecule metabolic process [GO:0044281]	branched-chain amino acid catabolic process [GO:0009083]; cellular nitrogen compound metabolic process [GO:0034641]; leucine catabolic process [GO:0006552]; small molecule metabolic process [GO:0044281]	flavin adenine dinucleotide binding [GO:0050660]; isovaleryl-CoA dehydrogenase activity [GO:0008470]	mitochondrial matrix [GO:0005759]; mitochondrion [GO:0005739]; nucleoplasm [GO:0005654]	IVD	Acyl-CoA dehydrogenase family	PATHWAY: Amino-acid degradation; L-leucine degradation; (S)-3-hydroxy-3-methylglutaryl-CoA from 3-isovaleryl-CoA: step 1/3.	3D-structure; Acetylation; Alternative splicing; Complete proteome; Direct protein sequencing; Disease mutation; FAD; Flavoprotein; Mitochondrion; Oxidoreductase; Reference proteome; Transit peptide	423	46319	reviewed		acyl-CoA dehydrogenase family	IVD_HUMAN
P60891	PRPS1_HUMAN		0	9	1	15	6	13	3	1	29	29	1	28	25	3	30	29		PRPS1	P60891	Ribose-phosphate pyrophosphokinase 1 (EC 2.7.6.1) (PPRibP) (Phosphoribosyl pyrophosphate synthase I) (PRS-I)	FUNCTION: Catalyzes the synthesis of phosphoribosylpyrophosphate (PRPP) that is essential for nucleotide synthesis.	SIMILARITY: Belongs to the ribose-phosphate pyrophosphokinase family. {ECO:0000305}.	cytosol [GO:0005829]; ribose phosphate diphosphokinase complex [GO:0002189]; ADP binding [GO:0043531]; AMP binding [GO:0016208]; ATP binding [GO:0005524]; carbohydrate binding [GO:0030246]; GDP binding [GO:0019003]; kinase activity [GO:0016301]; magnesium ion binding [GO:0000287]; protein homodimerization activity [GO:0042803]; ribose phosphate diphosphokinase activity [GO:0004749]; 5-phosphoribo…	5-phosphoribose 1-diphosphate biosynthetic process [GO:0006015]; AMP biosynthetic process [GO:0006167]; carbohydrate metabolic process [GO:0005975]; hypoxanthine biosynthetic process [GO:0046101]; nervous system development [GO:0007399]; organ regeneration [GO:0031100]; purine nucleobase metabolic process [GO:0006144]; purine nucleotide biosynthetic process [GO:0006164]; pyrimidine nucleotide bio…	ADP binding [GO:0043531]; AMP binding [GO:0016208]; ATP binding [GO:0005524]; carbohydrate binding [GO:0030246]; GDP binding [GO:0019003]; kinase activity [GO:0016301]; magnesium ion binding [GO:0000287]; protein homodimerization activity [GO:0042803]; ribose phosphate diphosphokinase activity [GO:0004749]	cytosol [GO:0005829]; ribose phosphate diphosphokinase complex [GO:0002189]	PRPS1	Ribose-phosphate pyrophosphokinase family	PATHWAY: Metabolic intermediate biosynthesis; 5-phospho-alpha-D-ribose 1-diphosphate biosynthesis; 5-phospho-alpha-D-ribose 1-diphosphate from D-ribose 5-phosphate (route I): step 1/1.	3D-structure; ATP-binding; Alternative splicing; Charcot-Marie-Tooth disease; Complete proteome; Deafness; Direct protein sequencing; Disease mutation; Gout; Kinase; Magnesium; Mental retardation; Metal-binding; Neurodegeneration; Neuropathy; Non-syndromic deafness; Nucleotide biosynthesis; Nucleotide-binding; Polymorphism; Reference proteome; Retinitis pigmentosa; Transferase	318	34834	reviewed		ribose-phosphate pyrophosphokinase family	PRPS1_HUMAN
P11908	PRPS2_HUMAN		0	0	10	0	41	0	21	8	3	3	22	1	2	10	4	4		PRPS2	P11908	Ribose-phosphate pyrophosphokinase 2 (EC 2.7.6.1) (PPRibP) (Phosphoribosyl pyrophosphate synthase II) (PRS-II)	FUNCTION: Catalyzes the synthesis of phosphoribosylpyrophosphate (PRPP) that is essential for nucleotide synthesis.	SIMILARITY: Belongs to the ribose-phosphate pyrophosphokinase family. {ECO:0000305}.	extracellular exosome [GO:0070062]; ATP binding [GO:0005524]; identical protein binding [GO:0042802]; kinase activity [GO:0016301]; magnesium ion binding [GO:0000287]; protein homodimerization activity [GO:0042803]; ribose phosphate diphosphokinase activity [GO:0004749]; 5-phosphoribose 1-diphosphate biosynthetic process [GO:0006015]; nucleobase-containing compound metabolic process [GO:0006139];…	5-phosphoribose 1-diphosphate biosynthetic process [GO:0006015]; nucleobase-containing compound metabolic process [GO:0006139]; nucleotide biosynthetic process [GO:0009165]; ribonucleoside monophosphate biosynthetic process [GO:0009156]	ATP binding [GO:0005524]; identical protein binding [GO:0042802]; kinase activity [GO:0016301]; magnesium ion binding [GO:0000287]; protein homodimerization activity [GO:0042803]; ribose phosphate diphosphokinase activity [GO:0004749]	extracellular exosome [GO:0070062]	PRPS2	Ribose-phosphate pyrophosphokinase family	PATHWAY: Metabolic intermediate biosynthesis; 5-phospho-alpha-D-ribose 1-diphosphate biosynthesis; 5-phospho-alpha-D-ribose 1-diphosphate from D-ribose 5-phosphate (route I): step 1/1.	ATP-binding; Alternative splicing; Complete proteome; Direct protein sequencing; Kinase; Magnesium; Metal-binding; Nucleotide biosynthesis; Nucleotide-binding; Reference proteome; Transferase	318	34769	reviewed		ribose-phosphate pyrophosphokinase family	PRPS2_HUMAN
P43490	NAMPT_HUMAN		0	1	3	0	0	0	0	12	29	35	12	38	38	7	21	20		NAMPT	P43490	Nicotinamide phosphoribosyltransferase (NAmPRTase) (Nampt) (EC 2.4.2.12) (Pre-B-cell colony-enhancing factor 1) (Pre-B cell-enhancing factor) (Visfatin)	FUNCTION: Catalyzes the condensation of nicotinamide with 5-phosphoribosyl-1-pyrophosphate to yield nicotinamide mononucleotide, an intermediate in the biosynthesis of NAD. It is the rate limiting component in the mammalian NAD biosynthesis pathway. The secreted form behaves both as a cytokine with immunomodulating properties and an adipokine with anti-diabetic properties, it has no enzymatic act…	SIMILARITY: Belongs to the NAPRTase family. {ECO:0000305}.	cytosol [GO:0005829]; extracellular exosome [GO:0070062]; extracellular space [GO:0005615]; nucleus [GO:0005634]; cytokine activity [GO:0005125]; drug binding [GO:0008144]; nicotinamide phosphoribosyltransferase activity [GO:0047280]; nicotinate-nucleotide diphosphorylase (carboxylating) activity [GO:0004514]; cell-cell signaling [GO:0007267]; circadian regulation of gene expression [GO:0032922];…	cell-cell signaling [GO:0007267]; circadian regulation of gene expression [GO:0032922]; circadian rhythm [GO:0007623]; female pregnancy [GO:0007565]; NAD biosynthetic process [GO:0009435]; NAD metabolic process [GO:0019674]; nicotinamide metabolic process [GO:0006769]; positive regulation of cell proliferation [GO:0008284]; positive regulation of nitric-oxide synthase biosynthetic process [GO:005…	cytokine activity [GO:0005125]; drug binding [GO:0008144]; nicotinamide phosphoribosyltransferase activity [GO:0047280]; nicotinate-nucleotide diphosphorylase (carboxylating) activity [GO:0004514]	cytosol [GO:0005829]; extracellular exosome [GO:0070062]; extracellular space [GO:0005615]; nucleus [GO:0005634]	NAMPT PBEF PBEF1	NAPRTase family	PATHWAY: Cofactor biosynthesis; NAD(+) biosynthesis; nicotinamide D-ribonucleotide from 5-phospho-alpha-D-ribose 1-diphosphate and nicotinamide: step 1/1.	3D-structure; Acetylation; Biological rhythms; Complete proteome; Cytokine; Cytoplasm; Glycosyltransferase; Nucleus; Phosphoprotein; Polymorphism; Pyridine nucleotide biosynthesis; Reference proteome; Secreted; Transferase	491	55521	reviewed		NAPRTase family	NAMPT_HUMAN
Q4G0N4	NAKD2_HUMAN		0	40	6	29	6	40	17	10	19	22	30	17	15	11	24	18		NADK2	Q4G0N4	NAD kinase 2, mitochondrial (EC 2.7.1.23) (Mitochondrial NAD kinase) (NAD kinase domain-containing protein 1, mitochondrial)	FUNCTION: Mitochondrial NAD(+) kinase that phosphorylates NAD(+) to yield NADP(+). Can use both ATP or inorganic polyphosphate as the phosphoryl donor. Also has weak NADH kinase activity in vitro; however NADH kinase activity is much weaker than the NAD(+) kinase activity and may not be relevant in vivo. {ECO:0000269|PubMed:23212377}.	SIMILARITY: Belongs to the NAD kinase family. {ECO:0000305}.	mitochondrion [GO:0005739]; ATP binding [GO:0005524]; NAD+ kinase activity [GO:0003951]; protein homodimerization activity [GO:0042803]; NAD metabolic process [GO:0019674]; NADP biosynthetic process [GO:0006741]	NAD metabolic process [GO:0019674]; NADP biosynthetic process [GO:0006741]	ATP binding [GO:0005524]; NAD+ kinase activity [GO:0003951]; protein homodimerization activity [GO:0042803]	mitochondrion [GO:0005739]	NADK2 C5orf33 MNADK NADKD1	NAD kinase family		ATP-binding; Acetylation; Alternative splicing; Complete proteome; Kinase; Mitochondrion; NAD; NADP; Nucleotide-binding; Phosphoprotein; Reference proteome; Transferase; Transit peptide	442	49433	reviewed		NAD kinase family	NAKD2_HUMAN
O15523	DDX3Y_HUMAN		0	0	0	0	0	0	0	5	4	4	0	5	6	5	7	4		DDX3Y	O15523	ATP-dependent RNA helicase DDX3Y (EC 3.6.4.13) (DEAD box protein 3, Y-chromosomal)	FUNCTION: Probable ATP-dependent RNA helicase. May play a role in spermatogenesis.	SIMILARITY: Belongs to the DEAD box helicase family. DDX3/DED1 subfamily. {ECO:0000305}.; SIMILARITY: Contains 1 helicase ATP-binding domain. {ECO:0000255|PROSITE-ProRule:PRU00541}.; SIMILARITY: Contains 1 helicase C-terminal domain. {ECO:0000255|PROSITE-ProRule:PRU00542}.	cytoplasmic ribonucleoprotein granule [GO:0036464]; membrane [GO:0016020]; nucleus [GO:0005634]; ATP binding [GO:0005524]; ATP-dependent RNA helicase activity [GO:0004004]; DNA binding [GO:0003677]; RNA binding [GO:0003723]; chromosome segregation [GO:0007059]; regulation of gene expression [GO:0010468]; RNA secondary structure unwinding [GO:0010501]; translational initiation [GO:0006413]	chromosome segregation [GO:0007059]; regulation of gene expression [GO:0010468]; RNA secondary structure unwinding [GO:0010501]; translational initiation [GO:0006413]	ATP binding [GO:0005524]; ATP-dependent RNA helicase activity [GO:0004004]; DNA binding [GO:0003677]; RNA binding [GO:0003723]	cytoplasmic ribonucleoprotein granule [GO:0036464]; membrane [GO:0016020]; nucleus [GO:0005634]	DDX3Y DBY	DEAD box helicase family, DDX3/DED1 subfamily		ATP-binding; Acetylation; Alternative splicing; Complete proteome; Cytoplasm; DNA-binding; Helicase; Hydrolase; Nucleotide-binding; Nucleus; Phosphoprotein; RNA-binding; Reference proteome	660	73154	reviewed		DEAD box helicase family DDX3/DED1 subfamily; helicase ATP-binding domain; helicase C-terminal domain	DDX3Y_HUMAN
O00571	DDX3X_HUMAN		0	5	15	8	0	5	0	36	50	49	6	45	44	29	58	58		DDX3X	O00571	ATP-dependent RNA helicase DDX3X (EC 3.6.4.13) (DEAD box protein 3, X-chromosomal) (DEAD box, X isoform) (Helicase-like protein 2) (HLP2)	FUNCTION: Multifunctional ATP-dependent RNA helicase. The ATPase activity can be stimulated by various ribo- and deoxynucleic acids indicative for a relaxed substrate specificity. In vitro can unwind partially double-stranded DNA with a preference for 5'-single-stranded DNA overhangs. Is involved in several steps of gene expression, such as transcription, mRNA maturation, mRNA export and translat…	SIMILARITY: Belongs to the DEAD box helicase family. DDX3/DED1 subfamily. {ECO:0000305}.; SIMILARITY: Contains 1 helicase ATP-binding domain. {ECO:0000255|PROSITE-ProRule:PRU00541}.; SIMILARITY: Contains 1 helicase C-terminal domain. {ECO:0000255|PROSITE-ProRule:PRU00542}.	cytoplasm [GO:0005737]; cytoplasmic stress granule [GO:0010494]; extracellular exosome [GO:0070062]; mitochondrial outer membrane [GO:0005741]; nuclear speck [GO:0016607]; nucleus [GO:0005634]; ATP binding [GO:0005524]; ATP-dependent DNA helicase activity [GO:0004003]; ATP-dependent RNA helicase activity [GO:0004004]; ATPase activity [GO:0016887]; CTPase activity [GO:0043273]; DNA binding [GO:000…	cellular response to arsenic-containing substance [GO:0071243]; cellular response to osmotic stress [GO:0071470]; chromosome segregation [GO:0007059]; DNA duplex unwinding [GO:0032508]; extrinsic apoptotic signaling pathway via death domain receptors [GO:0008625]; innate immune response [GO:0045087]; intracellular signal transduction [GO:0035556]; intrinsic apoptotic signaling pathway [GO:0097193…	ATPase activity [GO:0016887]; ATP binding [GO:0005524]; ATP-dependent DNA helicase activity [GO:0004003]; ATP-dependent RNA helicase activity [GO:0004004]; CTPase activity [GO:0043273]; DNA binding [GO:0003677]; eukaryotic initiation factor 4E binding [GO:0008190]; GTPase activity [GO:0003924]; mRNA 5'-UTR binding [GO:0048027]; nucleoside-triphosphatase activity [GO:0017111]; poly(A) binding [GO:…	cytoplasm [GO:0005737]; cytoplasmic stress granule [GO:0010494]; extracellular exosome [GO:0070062]; mitochondrial outer membrane [GO:0005741]; nuclear speck [GO:0016607]; nucleus [GO:0005634]	DDX3X DBX DDX3	DEAD box helicase family, DDX3/DED1 subfamily		3D-structure; ATP-binding; Acetylation; Alternative splicing; Apoptosis; Chromosome partition; Complete proteome; Cytoplasm; DNA-binding; Direct protein sequencing; Helicase; Host-virus interaction; Hydrolase; Immunity; Innate immunity; Membrane; Mitochondrion; Mitochondrion outer membrane; Nucleotide-binding; Nucleus; Phosphoprotein; Polymorphism; RNA-binding; Reference proteome; Ribosome biogen…	662	73243	reviewed		DEAD box helicase family DDX3/DED1 subfamily; helicase ATP-binding domain; helicase C-terminal domain	DDX3X_HUMAN
P17844	DDX5_HUMAN		0	2	9	3	0	2	0	11	35	38	5	24	29	16	34	33		DDX5	P17844	Probable ATP-dependent RNA helicase DDX5 (EC 3.6.4.13) (DEAD box protein 5) (RNA helicase p68)	FUNCTION: Involved in the alternative regulation of pre-mRNA splicing; its RNA helicase activity is necessary for increasing tau exon 10 inclusion and occurs in a RBM4-dependent manner. Binds to the tau pre-mRNA in the stem-loop region downstream of exon 10. The rate of ATP hydrolysis is highly stimulated by single-stranded RNA. Involved in transcriptional regulation; the function is independent …	SIMILARITY: Belongs to the DEAD box helicase family. DDX5/DBP2 subfamily. {ECO:0000305}.; SIMILARITY: Contains 1 helicase ATP-binding domain. {ECO:0000255|PROSITE-ProRule:PRU00541}.; SIMILARITY: Contains 1 helicase C-terminal domain. {ECO:0000255|PROSITE-ProRule:PRU00542}.	catalytic step 2 spliceosome [GO:0071013]; extracellular exosome [GO:0070062]; membrane [GO:0016020]; nucleolus [GO:0005730]; nucleoplasm [GO:0005654]; nucleus [GO:0005634]; ribonucleoprotein complex [GO:0030529]; androgen receptor binding [GO:0050681]; ATP binding [GO:0005524]; ATP-dependent RNA helicase activity [GO:0004004]; estrogen receptor binding [GO:0030331]; poly(A) RNA binding [GO:00448…	cell growth [GO:0016049]; circadian rhythm [GO:0007623]; intrinsic apoptotic signaling pathway by p53 class mediator [GO:0072332]; in utero embryonic development [GO:0001701]; mRNA splicing, via spliceosome [GO:0000398]; mRNA transcription [GO:0009299]; negative regulation of transcription from RNA polymerase II promoter [GO:0000122]; positive regulation of DNA damage response, signal transductio…	androgen receptor binding [GO:0050681]; ATP binding [GO:0005524]; ATP-dependent RNA helicase activity [GO:0004004]; estrogen receptor binding [GO:0030331]; poly(A) RNA binding [GO:0044822]; pre-mRNA binding [GO:0036002]; RNA helicase activity [GO:0003724]; transcription coactivator activity [GO:0003713]	catalytic step 2 spliceosome [GO:0071013]; extracellular exosome [GO:0070062]; membrane [GO:0016020]; nucleolus [GO:0005730]; nucleoplasm [GO:0005654]; nucleus [GO:0005634]; ribonucleoprotein complex [GO:0030529]	DDX5 G17P1 HELR HLR1	DEAD box helicase family, DDX5/DBP2 subfamily		3D-structure; ATP-binding; Acetylation; Alternative splicing; Biological rhythms; Complete proteome; Helicase; Hydrolase; Isopeptide bond; Nucleotide-binding; Nucleus; Phosphoprotein; Polymorphism; RNA-binding; Reference proteome; Spliceosome; Transcription; Transcription regulation; Ubl conjugation; mRNA processing; mRNA splicing	614	69148	reviewed		DEAD box helicase family DDX5/DBP2 subfamily; helicase ATP-binding domain; helicase C-terminal domain	DDX5_HUMAN
Q92841	DDX17_HUMAN		0	5	37	6	0	2	1	57	42	43	36	48	47	61	54	58		DDX17	Q92841	Probable ATP-dependent RNA helicase DDX17 (EC 3.6.4.13) (DEAD box protein 17) (DEAD box protein p72) (RNA-dependent helicase p72)	FUNCTION: RNA-dependent ATPase activity. Involved in transcriptional regulation. Transcriptional coactivator for estrogen receptor ESR1. Increases ESR1 AF-1 domain-mediated transactivation. Synergizes with DDX5 and SRA1 RNA to activate MYOD1 transcriptional activity and probably involved in skeletal muscle differentiation. Required for zinc-finger antiviral protein ZC3HAV1-mediated mRNA degradati…	SIMILARITY: Belongs to the DEAD box helicase family. DDX5/DBP2 subfamily. {ECO:0000305}.; SIMILARITY: Contains 1 helicase ATP-binding domain. {ECO:0000255|PROSITE-ProRule:PRU00541}.; SIMILARITY: Contains 1 helicase C-terminal domain. {ECO:0000255|PROSITE-ProRule:PRU00542}.	membrane [GO:0016020]; nucleolus [GO:0005730]; nucleoplasm [GO:0005654]; nucleus [GO:0005634]; ATP binding [GO:0005524]; ATP-dependent RNA helicase activity [GO:0004004]; estrogen receptor binding [GO:0030331]; poly(A) RNA binding [GO:0044822]; RNA binding [GO:0003723]; RNA helicase activity [GO:0003724]; RNA-dependent ATPase activity [GO:0008186]; transcription coactivator activity [GO:0003713];…	positive regulation of intracellular estrogen receptor signaling pathway [GO:0033148]; positive regulation of transcription from RNA polymerase II promoter [GO:0045944]; regulation of skeletal muscle cell differentiation [GO:2001014]; RNA processing [GO:0006396]; RNA secondary structure unwinding [GO:0010501]; transcription, DNA-templated [GO:0006351]	ATP binding [GO:0005524]; ATP-dependent RNA helicase activity [GO:0004004]; estrogen receptor binding [GO:0030331]; poly(A) RNA binding [GO:0044822]; RNA binding [GO:0003723]; RNA-dependent ATPase activity [GO:0008186]; RNA helicase activity [GO:0003724]; transcription coactivator activity [GO:0003713]	membrane [GO:0016020]; nucleolus [GO:0005730]; nucleoplasm [GO:0005654]; nucleus [GO:0005634]	DDX17	DEAD box helicase family, DDX5/DBP2 subfamily		ATP-binding; Alternative initiation; Alternative splicing; Complete proteome; Helicase; Hydrolase; Isopeptide bond; Nucleotide-binding; Nucleus; Phosphoprotein; RNA-binding; Reference proteome; Transcription; Transcription regulation; Ubl conjugation	729	80272	reviewed		DEAD box helicase family DDX5/DBP2 subfamily; helicase ATP-binding domain; helicase C-terminal domain	DDX17_HUMAN
P20700	LMNB1_HUMAN		0	0	0	1	8	0	4	0	0	2	0	0	1	0	2	2		LMNB1	P20700	Lamin-B1	FUNCTION: Lamins are components of the nuclear lamina, a fibrous layer on the nucleoplasmic side of the inner nuclear membrane, which is thought to provide a framework for the nuclear envelope and may also interact with chromatin.	SIMILARITY: Belongs to the intermediate filament family. {ECO:0000305}.; SIMILARITY: Contains 1 LTD domain. {ECO:0000305}.	lamin filament [GO:0005638]; membrane [GO:0016020]; nuclear envelope [GO:0005635]; nuclear inner membrane [GO:0005637]; nuclear matrix [GO:0016363]; nuclear membrane [GO:0031965]; nucleoplasm [GO:0005654]; structural molecule activity [GO:0005198]; apoptotic process [GO:0006915]; cellular component disassembly involved in execution phase of apoptosis [GO:0006921]; programmed cell death [GO:001250…	apoptotic process [GO:0006915]; cellular component disassembly involved in execution phase of apoptosis [GO:0006921]; programmed cell death [GO:0012501]	structural molecule activity [GO:0005198]	lamin filament [GO:0005638]; membrane [GO:0016020]; nuclear envelope [GO:0005635]; nuclear inner membrane [GO:0005637]; nuclear matrix [GO:0016363]; nuclear membrane [GO:0031965]; nucleoplasm [GO:0005654]	LMNB1 LMN2 LMNB	Intermediate filament family		3D-structure; Acetylation; Chromosomal rearrangement; Coiled coil; Complete proteome; Direct protein sequencing; Disulfide bond; Intermediate filament; Leukodystrophy; Lipoprotein; Membrane; Methylation; Nucleus; Phosphoprotein; Polymorphism; Prenylation; Reference proteome	586	66408	reviewed		intermediate filament family; LTD domain	LMNB1_HUMAN
P34931	HS71L_HUMAN		0	0	0	0	0	0	0	0	0	0	0	0	0	0	0	0		HSPA1L	P34931	Heat shock 70 kDa protein 1-like (Heat shock 70 kDa protein 1L) (Heat shock 70 kDa protein 1-Hom) (HSP70-Hom)	FUNCTION: In cooperation with other chaperones, Hsp70s stabilize preexistent proteins against aggregation and mediate the folding of newly translated polypeptides in the cytosol as well as within organelles. These chaperones participate in all these processes through their ability to recognize nonnative conformations of other proteins. They bind extended peptide segments with a net hydrophobic ch…	SIMILARITY: Belongs to the heat shock protein 70 family. {ECO:0000305}.	blood microparticle [GO:0072562]; cell body [GO:0044297]; cytosol [GO:0005829]; mitochondrial matrix [GO:0005759]; nucleoplasm [GO:0005654]; zona pellucida receptor complex [GO:0002199]; ATP binding [GO:0005524]; ubiquitin protein ligase binding [GO:0031625]; unfolded protein binding [GO:0051082]; binding of sperm to zona pellucida [GO:0007339]; cellular response to heat [GO:0034605]; positive re…	binding of sperm to zona pellucida [GO:0007339]; cellular response to heat [GO:0034605]; positive regulation of protein targeting to mitochondrion [GO:1903955]; protein refolding [GO:0042026]; regulation of cellular response to heat [GO:1900034]; response to unfolded protein [GO:0006986]	ATP binding [GO:0005524]; ubiquitin protein ligase binding [GO:0031625]; unfolded protein binding [GO:0051082]	blood microparticle [GO:0072562]; cell body [GO:0044297]; cytosol [GO:0005829]; mitochondrial matrix [GO:0005759]; nucleoplasm [GO:0005654]; zona pellucida receptor complex [GO:0002199]	HSPA1L	Heat shock protein 70 family		3D-structure; ATP-binding; Complete proteome; Nucleotide-binding; Polymorphism; Reference proteome	641	70375	reviewed	X	heat shock protein 70 family	HS71L_HUMAN
Q15165	PON2_HUMAN		0	0	0	0	0	0	0	4	4	4	16	1	2	7	2	4		PON2	Q15165	Serum paraoxonase/arylesterase 2 (PON 2) (EC 3.1.1.2) (EC 3.1.1.81) (Aromatic esterase 2) (A-esterase 2) (Serum aryldialkylphosphatase 2)	FUNCTION: Capable of hydrolyzing lactones and a number of aromatic carboxylic acid esters. Has antioxidant activity. Is not associated with high density lipoprotein. Prevents LDL lipid peroxidation, reverses the oxidation of mildly oxidized LDL, and inhibits the ability of MM-LDL to induce monocyte chemotaxis. {ECO:0000269|PubMed:11579088, ECO:0000269|PubMed:15772423}.	SIMILARITY: Belongs to the paraoxonase family. {ECO:0000305}.	extracellular region [GO:0005576]; lysosome [GO:0005764]; mitochondrion [GO:0005739]; nucleus [GO:0005634]; plasma membrane [GO:0005886]; arylesterase activity [GO:0004064]; identical protein binding [GO:0042802]; metal ion binding [GO:0046872]; aromatic compound catabolic process [GO:0019439]; response to oxidative stress [GO:0006979]	aromatic compound catabolic process [GO:0019439]; response to oxidative stress [GO:0006979]	arylesterase activity [GO:0004064]; identical protein binding [GO:0042802]; metal ion binding [GO:0046872]	extracellular region [GO:0005576]; lysosome [GO:0005764]; mitochondrion [GO:0005739]; nucleus [GO:0005634]; plasma membrane [GO:0005886]	PON2	Paraoxonase family		Alternative splicing; Calcium; Complete proteome; Disulfide bond; Glycoprotein; Hydrolase; Membrane; Metal-binding; Polymorphism; Reference proteome; Signal	354	39397	reviewed		paraoxonase family	PON2_HUMAN
Q12926	ELAV2_HUMAN		0	10	20	4	1	9	3	31	15	16	17	22	18	23	18	16		ELAVL2	Q12926	ELAV-like protein 2 (ELAV-like neuronal protein 1) (Hu-antigen B) (HuB) (Nervous system-specific RNA-binding protein Hel-N1)	FUNCTION: Binds RNA. Seems to recognize a GAAA motif. Can bind to its own 3'-UTR, the FOS 3'-UTR and the ID 3'-UTR.	SIMILARITY: Belongs to the RRM elav family. {ECO:0000305}.; SIMILARITY: Contains 3 RRM (RNA recognition motif) domains. {ECO:0000255|PROSITE-ProRule:PRU00176}.	mRNA 3'-UTR binding [GO:0003730]; nucleotide binding [GO:0000166]; poly(A) RNA binding [GO:0044822]; regulation of transcription, DNA-templated [GO:0006355]	regulation of transcription, DNA-templated [GO:0006355]	mRNA 3'-UTR binding [GO:0003730]; nucleotide binding [GO:0000166]; poly(A) RNA binding [GO:0044822]		ELAVL2 HUB	RRM elav family		Alternative splicing; Complete proteome; Phosphoprotein; RNA-binding; Reference proteome; Repeat	359	39504	reviewed		RRM elav family; RRM (RNA recognition motif) domain	ELAV2_HUMAN
Q96KK5	H2A1H_HUMAN		0	0	9	0	6	0	3	9	0	0	7	0	0	2	0	0		HIST1H2AH	Q96KK5	Histone H2A type 1-H (Histone H2A/s)	FUNCTION: Core component of nucleosome. Nucleosomes wrap and compact DNA into chromatin, limiting DNA accessibility to the cellular machineries which require DNA as a template. Histones thereby play a central role in transcription regulation, DNA repair, DNA replication and chromosomal stability. DNA accessibility is regulated via a complex set of post-translational modifications of histones, als…	SIMILARITY: Belongs to the histone H2A family. {ECO:0000305}.	extracellular exosome [GO:0070062]; nucleosome [GO:0000786]; nucleus [GO:0005634]; DNA binding [GO:0003677]		DNA binding [GO:0003677]	extracellular exosome [GO:0070062]; nucleosome [GO:0000786]; nucleus [GO:0005634]	HIST1H2AH HIST1H2AI	Histone H2A family		Acetylation; Chromosome; Citrullination; Complete proteome; DNA-binding; Isopeptide bond; Methylation; Nucleosome core; Nucleus; Phosphoprotein; Reference proteome; Ubl conjugation	128	13906	reviewed		histone H2A family	H2A1H_HUMAN
Q9BTM1	H2AJ_HUMAN		0	18	9	20	6	24	3	9	0	0	7	0	0	2	0	0		H2AFJ	Q9BTM1	Histone H2A.J (H2a/j)	FUNCTION: Core component of nucleosome. Nucleosomes wrap and compact DNA into chromatin, limiting DNA accessibility to the cellular machineries which require DNA as a template. Histones thereby play a central role in transcription regulation, DNA repair, DNA replication and chromosomal stability. DNA accessibility is regulated via a complex set of post-translational modifications of histones, als…	SIMILARITY: Belongs to the histone H2A family. {ECO:0000305}.	extracellular exosome [GO:0070062]; nucleosome [GO:0000786]; nucleus [GO:0005634]; DNA binding [GO:0003677]		DNA binding [GO:0003677]	extracellular exosome [GO:0070062]; nucleosome [GO:0000786]; nucleus [GO:0005634]	H2AFJ	Histone H2A family		3D-structure; Acetylation; Alternative splicing; Chromosome; Complete proteome; DNA-binding; Isopeptide bond; Methylation; Nucleosome core; Nucleus; Phosphoprotein; Reference proteome; Ubl conjugation	129	14019	reviewed		histone H2A family	H2AJ_HUMAN
Q93077	H2A1C_HUMAN		0	0	2	0	0	0	0	0	0	0	0	0	0	0	0	0		HIST1H2AC	Q93077	Histone H2A type 1-C (Histone H2A/l)	FUNCTION: Core component of nucleosome. Nucleosomes wrap and compact DNA into chromatin, limiting DNA accessibility to the cellular machineries which require DNA as a template. Histones thereby play a central role in transcription regulation, DNA repair, DNA replication and chromosomal stability. DNA accessibility is regulated via a complex set of post-translational modifications of histones, als…	SIMILARITY: Belongs to the histone H2A family. {ECO:0000305}.	extracellular exosome [GO:0070062]; nucleosome [GO:0000786]; nucleus [GO:0005634]; DNA binding [GO:0003677]; negative regulation of cell proliferation [GO:0008285]	negative regulation of cell proliferation [GO:0008285]	DNA binding [GO:0003677]	extracellular exosome [GO:0070062]; nucleosome [GO:0000786]; nucleus [GO:0005634]	HIST1H2AC H2AFL	Histone H2A family		Acetylation; Chromosome; Citrullination; Complete proteome; DNA-binding; Isopeptide bond; Methylation; Nucleosome core; Nucleus; Phosphoprotein; Reference proteome; Ubl conjugation	130	14105	reviewed		histone H2A family	H2A1C_HUMAN
Q7L7L0	H2A3_HUMAN		0	0	2	0	0	0	0	0	0	0	0	0	0	0	0	0		HIST3H2A	Q7L7L0	Histone H2A type 3	FUNCTION: Core component of nucleosome. Nucleosomes wrap and compact DNA into chromatin, limiting DNA accessibility to the cellular machineries which require DNA as a template. Histones thereby play a central role in transcription regulation, DNA repair, DNA replication and chromosomal stability. DNA accessibility is regulated via a complex set of post-translational modifications of histones, als…	SIMILARITY: Belongs to the histone H2A family. {ECO:0000305}.	extracellular exosome [GO:0070062]; nuclear nucleosome [GO:0000788]; DNA binding [GO:0003677]; nucleosome disassembly [GO:0006337]; UV-damage excision repair [GO:0070914]	nucleosome disassembly [GO:0006337]; UV-damage excision repair [GO:0070914]	DNA binding [GO:0003677]	extracellular exosome [GO:0070062]; nuclear nucleosome [GO:0000788]	HIST3H2A	Histone H2A family		Acetylation; Chromosome; Citrullination; Complete proteome; DNA-binding; Isopeptide bond; Methylation; Nucleosome core; Nucleus; Phosphoprotein; Reference proteome; Ubl conjugation	130	14121	reviewed		histone H2A family	H2A3_HUMAN
Q6FI13	H2A2A_HUMAN		0	0	0	0	0	0	0	0	9	9	0	10	10	0	13	13		HIST2H2AA3; HIST2H2AA4	Q6FI13	Histone H2A type 2-A (Histone H2A.2) (Histone H2A/o)	FUNCTION: Core component of nucleosome. Nucleosomes wrap and compact DNA into chromatin, limiting DNA accessibility to the cellular machineries which require DNA as a template. Histones thereby play a central role in transcription regulation, DNA repair, DNA replication and chromosomal stability. DNA accessibility is regulated via a complex set of post-translational modifications of histones, als…	SIMILARITY: Belongs to the histone H2A family. {ECO:0000305}.	extracellular exosome [GO:0070062]; nucleosome [GO:0000786]; nucleus [GO:0005634]; DNA binding [GO:0003677]		DNA binding [GO:0003677]	extracellular exosome [GO:0070062]; nucleosome [GO:0000786]; nucleus [GO:0005634]	HIST2H2AA3 H2AFO HIST2H2AA; HIST2H2AA4	Histone H2A family		Acetylation; Chromosome; Citrullination; Complete proteome; DNA-binding; Isopeptide bond; Methylation; Nucleosome core; Nucleus; Phosphoprotein; Reference proteome; Ubl conjugation	130	14095	reviewed		histone H2A family	H2A2A_HUMAN
P20671	H2A1D_HUMAN		0	0	9	0	6	0	3	9	0	0	7	0	0	2	0	0		HIST1H2AD	P20671	Histone H2A type 1-D (Histone H2A.3) (Histone H2A/g)	FUNCTION: Core component of nucleosome. Nucleosomes wrap and compact DNA into chromatin, limiting DNA accessibility to the cellular machineries which require DNA as a template. Histones thereby play a central role in transcription regulation, DNA repair, DNA replication and chromosomal stability. DNA accessibility is regulated via a complex set of post-translational modifications of histones, als…	SIMILARITY: Belongs to the histone H2A family. {ECO:0000305}.	extracellular exosome [GO:0070062]; nucleosome [GO:0000786]; nucleus [GO:0005634]; DNA binding [GO:0003677]		DNA binding [GO:0003677]	extracellular exosome [GO:0070062]; nucleosome [GO:0000786]; nucleus [GO:0005634]	HIST1H2AD H2AFG	Histone H2A family		Acetylation; Chromosome; Citrullination; Complete proteome; DNA-binding; Isopeptide bond; Methylation; Nucleosome core; Nucleus; Phosphoprotein; Reference proteome; Ubl conjugation	130	14107	reviewed		histone H2A family	H2A1D_HUMAN
P0C0S8	H2A1_HUMAN		0	0	9	0	6	0	3	9	0	0	7	0	0	2	0	0		HIST1H2AG; HIST1H2AI; HIST1H2AK; HIST1H2AL; HIST1H2AM	P0C0S8	Histone H2A type 1 (H2A.1) (Histone H2A/p)	FUNCTION: Core component of nucleosome. Nucleosomes wrap and compact DNA into chromatin, limiting DNA accessibility to the cellular machineries which require DNA as a template. Histones thereby play a central role in transcription regulation, DNA repair, DNA replication and chromosomal stability. DNA accessibility is regulated via a complex set of post-translational modifications of histones, als…	SIMILARITY: Belongs to the histone H2A family. {ECO:0000305}.	extracellular exosome [GO:0070062]; nucleosome [GO:0000786]; nucleus [GO:0005634]; DNA binding [GO:0003677]; enzyme binding [GO:0019899]		DNA binding [GO:0003677]; enzyme binding [GO:0019899]	extracellular exosome [GO:0070062]; nucleosome [GO:0000786]; nucleus [GO:0005634]	HIST1H2AG H2AFP; HIST1H2AI H2AFC; HIST1H2AK H2AFD; HIST1H2AL H2AFI; HIST1H2AM H2AFN	Histone H2A family		3D-structure; Acetylation; Chromosome; Citrullination; Complete proteome; DNA-binding; Isopeptide bond; Methylation; Nucleosome core; Nucleus; Phosphoprotein; Reference proteome; Ubl conjugation	130	14091	reviewed		histone H2A family	H2A1_HUMAN
P04908	H2A1B_HUMAN		0	0	2	0	0	0	0	0	3	4	0	4	4	0	4	3		HIST1H2AB; HIST1H2AE	P04908	Histone H2A type 1-B/E (Histone H2A.2) (Histone H2A/a) (Histone H2A/m)	FUNCTION: Core component of nucleosome. Nucleosomes wrap and compact DNA into chromatin, limiting DNA accessibility to the cellular machineries which require DNA as a template. Histones thereby play a central role in transcription regulation, DNA repair, DNA replication and chromosomal stability. DNA accessibility is regulated via a complex set of post-translational modifications of histones, als…	SIMILARITY: Belongs to the histone H2A family. {ECO:0000305}.	extracellular exosome [GO:0070062]; nucleosome [GO:0000786]; nucleus [GO:0005634]; DNA binding [GO:0003677]; negative regulation of cell proliferation [GO:0008285]	negative regulation of cell proliferation [GO:0008285]	DNA binding [GO:0003677]	extracellular exosome [GO:0070062]; nucleosome [GO:0000786]; nucleus [GO:0005634]	HIST1H2AB H2AFM; HIST1H2AE H2AFA	Histone H2A family		3D-structure; Acetylation; Chromosome; Citrullination; Complete proteome; DNA-binding; Isopeptide bond; Methylation; Nucleosome core; Nucleus; Phosphoprotein; Reference proteome; Ubl conjugation	130	14135	reviewed		histone H2A family	H2A1B_HUMAN
Q71UI9	H2AV_HUMAN		0	0	2	1	0	0	0	1	3	3	0	2	3	0	3	4		H2AFV	Q71UI9	Histone H2A.V (H2A.F/Z)	FUNCTION: Variant histone H2A which replaces conventional H2A in a subset of nucleosomes. Nucleosomes wrap and compact DNA into chromatin, limiting DNA accessibility to the cellular machineries which require DNA as a template. Histones thereby play a central role in transcription regulation, DNA repair, DNA replication and chromosomal stability. DNA accessibility is regulated via a complex set of…	SIMILARITY: Belongs to the histone H2A family. {ECO:0000305}.	extracellular exosome [GO:0070062]; nucleosome [GO:0000786]; nucleus [GO:0005634]; DNA binding [GO:0003677]		DNA binding [GO:0003677]	extracellular exosome [GO:0070062]; nucleosome [GO:0000786]; nucleus [GO:0005634]	H2AFV H2AV	Histone H2A family		3D-structure; Acetylation; Alternative splicing; Chromosome; Complete proteome; DNA-binding; Isopeptide bond; Nucleosome core; Nucleus; Polymorphism; Reference proteome; Ubl conjugation	128	13509	reviewed		histone H2A family	H2AV_HUMAN
P0C0S5	H2AZ_HUMAN		0	0	2	0	0	0	0	1	0	0	0	0	0	0	0	0		H2AFZ	P0C0S5	Histone H2A.Z (H2A/z)	FUNCTION: Variant histone H2A which replaces conventional H2A in a subset of nucleosomes. Nucleosomes wrap and compact DNA into chromatin, limiting DNA accessibility to the cellular machineries which require DNA as a template. Histones thereby play a central role in transcription regulation, DNA repair, DNA replication and chromosomal stability. DNA accessibility is regulated via a complex set of…	SIMILARITY: Belongs to the histone H2A family. {ECO:0000305}.	extracellular exosome [GO:0070062]; nuclear euchromatin [GO:0005719]; nuclear heterochromatin [GO:0005720]; nucleosome [GO:0000786]; nucleus [GO:0005634]; chromatin DNA binding [GO:0031490]; nucleosomal DNA binding [GO:0031492]; RNA polymerase II core promoter proximal region sequence-specific DNA binding [GO:0000978]; RNA polymerase II core promoter sequence-specific DNA binding [GO:0000979]; RN…	cellular response to estradiol stimulus [GO:0071392]; positive regulation of transcription from RNA polymerase II promoter [GO:0045944]	chromatin DNA binding [GO:0031490]; nucleosomal DNA binding [GO:0031492]; RNA polymerase II core promoter proximal region sequence-specific DNA binding [GO:0000978]; RNA polymerase II core promoter sequence-specific DNA binding [GO:0000979]; RNA polymerase II distal enhancer sequence-specific DNA binding [GO:0000980]	extracellular exosome [GO:0070062]; nuclear euchromatin [GO:0005719]; nuclear heterochromatin [GO:0005720]; nucleosome [GO:0000786]; nucleus [GO:0005634]	H2AFZ H2AZ	Histone H2A family		3D-structure; Acetylation; Chromosome; Complete proteome; DNA-binding; Isopeptide bond; Nucleosome core; Nucleus; Reference proteome; Ubl conjugation	128	13553	reviewed		histone H2A family	H2AZ_HUMAN
O60231	DHX16_HUMAN		0	1	2	0	0	2	0	9	20	21	5	21	24	2	21	23		DHX16	O60231	Putative pre-mRNA-splicing factor ATP-dependent RNA helicase DHX16 (EC 3.6.4.13) (ATP-dependent RNA helicase #3) (DEAH-box protein 16)	FUNCTION: Probable ATP-binding RNA helicase involved in pre-mRNA splicing.	SIMILARITY: Belongs to the DEAD box helicase family. DEAH subfamily. DDX16/PRP8 sub-subfamily. {ECO:0000305}.; SIMILARITY: Contains 1 helicase ATP-binding domain. {ECO:0000255|PROSITE-ProRule:PRU00541}.; SIMILARITY: Contains 1 helicase C-terminal domain. {ECO:0000255|PROSITE-ProRule:PRU00542}.	cytoplasm [GO:0005737]; nucleoplasm [GO:0005654]; nucleus [GO:0005634]; spliceosomal complex [GO:0005681]; ATP binding [GO:0005524]; ATP-dependent RNA helicase activity [GO:0004004]; poly(A) RNA binding [GO:0044822]; RNA helicase activity [GO:0003724]; mRNA processing [GO:0006397]; RNA splicing [GO:0008380]	mRNA processing [GO:0006397]; RNA splicing [GO:0008380]	ATP binding [GO:0005524]; ATP-dependent RNA helicase activity [GO:0004004]; poly(A) RNA binding [GO:0044822]; RNA helicase activity [GO:0003724]	cytoplasm [GO:0005737]; nucleoplasm [GO:0005654]; nucleus [GO:0005634]; spliceosomal complex [GO:0005681]	DHX16 DBP2 DDX16 KIAA0577	DEAD box helicase family, DEAH subfamily, DDX16/PRP8 sub-subfamily		ATP-binding; Complete proteome; Helicase; Hydrolase; Nucleotide-binding; Nucleus; Phosphoprotein; Polymorphism; Reference proteome; mRNA processing; mRNA splicing	1041	119264	reviewed		DEAD box helicase family DEAH subfamily DDX16/PRP8 sub-subfamily; helicase ATP-binding domain; helicase C-terminal domain	DHX16_HUMAN
P23786	CPT2_HUMAN		0	0	0	0	1	0	0	2	9	9	6	18	13	5	12	16		CPT2	P23786	Carnitine O-palmitoyltransferase 2, mitochondrial (EC 2.3.1.21) (Carnitine palmitoyltransferase II) (CPT II)		SIMILARITY: Belongs to the carnitine/choline acetyltransferase family. {ECO:0000305}.	mitochondrial inner membrane [GO:0005743]; mitochondrion [GO:0005739]; nucleolus [GO:0005730]; nucleoplasm [GO:0005654]; carnitine O-palmitoyltransferase activity [GO:0004095]; carnitine shuttle [GO:0006853]; cellular lipid metabolic process [GO:0044255]; fatty acid beta-oxidation [GO:0006635]; small molecule metabolic process [GO:0044281]	carnitine shuttle [GO:0006853]; cellular lipid metabolic process [GO:0044255]; fatty acid beta-oxidation [GO:0006635]; small molecule metabolic process [GO:0044281]	carnitine O-palmitoyltransferase activity [GO:0004095]	mitochondrial inner membrane [GO:0005743]; mitochondrion [GO:0005739]; nucleolus [GO:0005730]; nucleoplasm [GO:0005654]	CPT2 CPT1	Carnitine/choline acetyltransferase family	PATHWAY: Lipid metabolism; fatty acid beta-oxidation.	Acetylation; Acyltransferase; Complete proteome; Direct protein sequencing; Disease mutation; Fatty acid metabolism; Lipid metabolism; Membrane; Mitochondrion; Mitochondrion inner membrane; Polymorphism; Reference proteome; Transferase; Transit peptide; Transport	658	73777	reviewed		carnitine/choline acetyltransferase family	CPT2_HUMAN
P38159	RBMX_HUMAN		0	1	1	0	0	2	0	0	13	13	0	9	11	0	7	10		RBMX	P38159	RNA-binding motif protein, X chromosome (Glycoprotein p43) (Heterogeneous nuclear ribonucleoprotein G) (hnRNP G) [Cleaved into: RNA-binding motif protein, X chromosome, N-terminally processed]	FUNCTION: RNA-binding protein that plays several role in the regulation of pre- and post-transcriptional processes. Implicated in tissue-specific regulation of gene transcription and alternative splicing of several pre-mRNAs. Binds to and stimulates transcription from the tumor suppressor TXNIP gene promoter; may thus be involved in tumor suppression. When associated with SAFB, binds to and stimu…	SIMILARITY: Contains 1 RRM (RNA recognition motif) domain. {ECO:0000255|PROSITE-ProRule:PRU00176}.	catalytic step 2 spliceosome [GO:0071013]; extracellular exosome [GO:0070062]; extracellular space [GO:0005615]; membrane [GO:0016020]; nuclear euchromatin [GO:0005719]; nucleoplasm [GO:0005654]; nucleus [GO:0005634]; ribonucleoprotein complex [GO:0030529]; supraspliceosomal complex [GO:0044530]; chromatin binding [GO:0003682]; core promoter binding [GO:0001047]; mRNA binding [GO:0003729]; nucleo…	cellular response to interleukin-1 [GO:0071347]; gene expression [GO:0010467]; membrane protein ectodomain proteolysis [GO:0006509]; mRNA splice site selection [GO:0006376]; mRNA splicing, via spliceosome [GO:0000398]; negative regulation of mRNA splicing, via spliceosome [GO:0048025]; osteoblast differentiation [GO:0001649]; positive regulation of mRNA splicing, via spliceosome [GO:0048026]; pos…	chromatin binding [GO:0003682]; core promoter binding [GO:0001047]; mRNA binding [GO:0003729]; nucleotide binding [GO:0000166]; poly(A) RNA binding [GO:0044822]; RNA binding [GO:0003723]; single-stranded RNA binding [GO:0003727]	catalytic step 2 spliceosome [GO:0071013]; extracellular exosome [GO:0070062]; extracellular space [GO:0005615]; membrane [GO:0016020]; nuclear euchromatin [GO:0005719]; nucleoplasm [GO:0005654]; nucleus [GO:0005634]; ribonucleoprotein complex [GO:0030529]; supraspliceosomal complex [GO:0044530]	RBMX HNRPG RBMXP1			3D-structure; Acetylation; Activator; Alternative splicing; Complete proteome; Direct protein sequencing; Glycoprotein; Nucleus; Phosphoprotein; RNA-binding; Reference proteome; Repressor; Ribonucleoprotein; Spliceosome; Transcription; Tumor suppressor; mRNA processing; mRNA splicing	391	42332	reviewed		RRM (RNA recognition motif) domain	RBMX_HUMAN
P07339	CATD_HUMAN		0	0	7	1	22	1	5	13	16	17	12	33	23	5	22	18		CTSD	P07339	Cathepsin D (EC 3.4.23.5) [Cleaved into: Cathepsin D light chain; Cathepsin D heavy chain]	FUNCTION: Acid protease active in intracellular protein breakdown. Involved in the pathogenesis of several diseases such as breast cancer and possibly Alzheimer disease.	SIMILARITY: Belongs to the peptidase A1 family. {ECO:0000305}.	extracellular exosome [GO:0070062]; extracellular region [GO:0005576]; extracellular space [GO:0005615]; lysosomal lumen [GO:0043202]; lysosome [GO:0005764]; melanosome [GO:0042470]; membrane raft [GO:0045121]; aspartic-type endopeptidase activity [GO:0004190]; antigen processing and presentation of exogenous peptide antigen via MHC class II [GO:0019886]; autophagy [GO:0006914]; collagen cataboli…	antigen processing and presentation of exogenous peptide antigen via MHC class II [GO:0019886]; autophagy [GO:0006914]; collagen catabolic process [GO:0030574]; extracellular matrix disassembly [GO:0022617]; extracellular matrix organization [GO:0030198]; protein catabolic process [GO:0030163]; proteolysis [GO:0006508]	aspartic-type endopeptidase activity [GO:0004190]	extracellular exosome [GO:0070062]; extracellular region [GO:0005576]; extracellular space [GO:0005615]; lysosomal lumen [GO:0043202]; lysosome [GO:0005764]; melanosome [GO:0042470]; membrane raft [GO:0045121]	CTSD CPSD	Peptidase A1 family		3D-structure; Alzheimer disease; Aspartyl protease; Complete proteome; Direct protein sequencing; Disease mutation; Disulfide bond; Glycoprotein; Hydrolase; Lysosome; Neurodegeneration; Neuronal ceroid lipofuscinosis; Polymorphism; Protease; Reference proteome; Secreted; Signal; Zymogen	412	44552	reviewed		peptidase A1 family	CATD_HUMAN
Q96N67	DOCK7_HUMAN		0	1	23	1	1	0	1	46	138	134	39	106	108	37	101	106		DOCK7	Q96N67	Dedicator of cytokinesis protein 7	FUNCTION: Functions as a guanine nucleotide exchange factor (GEF), which activates Rac1 and Rac3 Rho small GTPases by exchanging bound GDP for free GTP. Does not have a GEF activity for CDC42. Required for STMN1 'Ser-15' phosphorylation during axon formation and consequently for neuronal polarization (PubMed:16982419). Has a role in pigmentation (By similarity). Involved in the regulation of cort…	SIMILARITY: Belongs to the DOCK family. {ECO:0000305}.; SIMILARITY: Contains 1 DHR-1 domain. {ECO:0000305}.; SIMILARITY: Contains 1 DHR-2 domain. {ECO:0000305}.	axon [GO:0030424]; basal part of cell [GO:0045178]; focal adhesion [GO:0005925]; growth cone [GO:0030426]; intracellular [GO:0005622]; neuron projection [GO:0043005]; guanyl-nucleotide exchange factor activity [GO:0005085]; Rac GTPase binding [GO:0048365]; activation of GTPase activity [GO:0090630]; axonogenesis [GO:0007409]; establishment of neuroblast polarity [GO:0045200]; hematopoietic progen…	activation of GTPase activity [GO:0090630]; axonogenesis [GO:0007409]; establishment of neuroblast polarity [GO:0045200]; hematopoietic progenitor cell differentiation [GO:0002244]; interkinetic nuclear migration [GO:0022027]; microtubule cytoskeleton organization [GO:0000226]; neuron projection development [GO:0031175]; pigmentation [GO:0043473]; positive regulation of peptidyl-serine phosphoryl…	guanyl-nucleotide exchange factor activity [GO:0005085]; Rac GTPase binding [GO:0048365]	axon [GO:0030424]; basal part of cell [GO:0045178]; focal adhesion [GO:0005925]; growth cone [GO:0030426]; intracellular [GO:0005622]; neuron projection [GO:0043005]	DOCK7 KIAA1771	DOCK family		Acetylation; Alternative splicing; Cell projection; Coiled coil; Complete proteome; Developmental protein; Differentiation; Epilepsy; Guanine-nucleotide releasing factor; Neurogenesis; Phosphoprotein; Polymorphism; Reference proteome	2140	242561	reviewed		DOCK family; DHR-1 domain; DHR-2 domain	DOCK7_HUMAN
Q8NF50	DOCK8_HUMAN		0	2	0	0	0	0	0	0	0	1	0	0	0	0	0	0		DOCK8	Q8NF50	Dedicator of cytokinesis protein 8	FUNCTION: Potential guanine nucleotide exchange factor (GEF). GEF proteins activate some small GTPases by exchanging bound GDP for free GTP (By similarity). {ECO:0000250}.	SIMILARITY: Belongs to the DOCK family. {ECO:0000305}.; SIMILARITY: Contains 1 DHR-1 domain. {ECO:0000305}.; SIMILARITY: Contains 1 DHR-2 domain. {ECO:0000305}.	cell leading edge [GO:0031252]; cytosol [GO:0005829]; membrane [GO:0016020]; guanyl-nucleotide exchange factor activity [GO:0005085]; blood coagulation [GO:0007596]; dendritic cell migration [GO:0036336]; immunological synapse formation [GO:0001771]; memory T cell proliferation [GO:0061485]; negative regulation of T cell apoptotic process [GO:0070233]; small GTPase mediated signal transduction [G…	blood coagulation [GO:0007596]; dendritic cell migration [GO:0036336]; immunological synapse formation [GO:0001771]; memory T cell proliferation [GO:0061485]; negative regulation of T cell apoptotic process [GO:0070233]; small GTPase mediated signal transduction [GO:0007264]	guanyl-nucleotide exchange factor activity [GO:0005085]	cell leading edge [GO:0031252]; cytosol [GO:0005829]; membrane [GO:0016020]	DOCK8	DOCK family		Alternative splicing; Chromosomal rearrangement; Complete proteome; Disease mutation; Guanine-nucleotide releasing factor; Mental retardation; Phosphoprotein; Polymorphism; Reference proteome	2099	238529	reviewed		DOCK family; DHR-1 domain; DHR-2 domain	DOCK8_HUMAN
P62753	RS6_HUMAN		0	0	4	1	1	0	0	21	4	4	3	12	7	13	4	4		RPS6	P62753	40S ribosomal protein S6 (Phosphoprotein NP33)	FUNCTION: May play an important role in controlling cell growth and proliferation through the selective translation of particular classes of mRNA.	SIMILARITY: Belongs to the ribosomal protein S6e family. {ECO:0000305}.	cell body [GO:0044297]; cytoplasm [GO:0005737]; cytoplasmic ribonucleoprotein granule [GO:0036464]; cytosol [GO:0005829]; cytosolic small ribosomal subunit [GO:0022627]; dendrite [GO:0030425]; membrane [GO:0016020]; nucleolus [GO:0005730]; nucleus [GO:0005634]; perinuclear region of cytoplasm [GO:0048471]; polysome [GO:0005844]; ribonucleoprotein complex [GO:0030529]; small ribosomal subunit [GO:…	activation-induced cell death of T cells [GO:0006924]; cellular protein metabolic process [GO:0044267]; erythrocyte development [GO:0048821]; G1/S transition of mitotic cell cycle [GO:0000082]; gastrulation [GO:0007369]; gene expression [GO:0010467]; glucose homeostasis [GO:0042593]; insulin receptor signaling pathway [GO:0008286]; mitotic cell cycle checkpoint [GO:0007093]; mitotic nuclear divis…	poly(A) RNA binding [GO:0044822]; protein kinase binding [GO:0019901]; structural constituent of ribosome [GO:0003735]	cell body [GO:0044297]; cytoplasm [GO:0005737]; cytoplasmic ribonucleoprotein granule [GO:0036464]; cytosol [GO:0005829]; cytosolic small ribosomal subunit [GO:0022627]; dendrite [GO:0030425]; membrane [GO:0016020]; nucleolus [GO:0005730]; nucleus [GO:0005634]; perinuclear region of cytoplasm [GO:0048471]; polysome [GO:0005844]; ribonucleoprotein complex [GO:0030529]; small ribosomal subunit [GO:…	RPS6 OK/SW-cl.2	Ribosomal protein S6e family		3D-structure; Acetylation; Complete proteome; Direct protein sequencing; Phosphoprotein; Polymorphism; Reference proteome; Ribonucleoprotein; Ribosomal protein	249	28681	reviewed		ribosomal protein S6e family	RS6_HUMAN
A4FU69	EFCB5_HUMAN		0	2	0	0	0	1	0	0	0	0	0	0	0	0	0	0		EFCAB5	A4FU69	EF-hand calcium-binding domain-containing protein 5		SIMILARITY: Contains 1 EF-hand domain. {ECO:0000255|PROSITE-ProRule:PRU00448}.	calcium ion binding [GO:0005509]		calcium ion binding [GO:0005509]		EFCAB5			Alternative splicing; Calcium; Complete proteome; Metal-binding; Phosphoprotein; Polymorphism; Reference proteome	1503	173404	reviewed		EF-hand domain	EFCB5_HUMAN
A5YKK6	CNOT1_HUMAN		0	33	16	23	7	32	2	47	95	97	34	101	100	24	92	88		CNOT1	A5YKK6	CCR4-NOT transcription complex subunit 1 (CCR4-associated factor 1) (Negative regulator of transcription subunit 1 homolog) (NOT1H) (hNOT1)	FUNCTION: Scaffolding component of the CCR4-NOT complex which is one of the major cellular mRNA deadenylases and is linked to various cellular processes including bulk mRNA degradation, miRNA-mediated repression, translational repression during translational initiation and general transcription regulation. Additional complex functions may be a consequence of its influence on mRNA expression. Its …	SIMILARITY: Belongs to the CNOT1 family. {ECO:0000305}.	CCR4-NOT complex [GO:0030014]; cytoplasmic mRNA processing body [GO:0000932]; cytosol [GO:0005829]; extracellular space [GO:0005615]; membrane [GO:0016020]; nucleoplasm [GO:0005654]; peroxisomal membrane [GO:0005778]; armadillo repeat domain binding [GO:0070016]; estrogen receptor binding [GO:0030331]; poly(A) RNA binding [GO:0044822]; protein complex scaffold [GO:0032947]; protein domain specifi…	gene expression [GO:0010467]; gene silencing by miRNA [GO:0035195]; multicellular organismal development [GO:0007275]; negative regulation of intracellular estrogen receptor signaling pathway [GO:0033147]; negative regulation of retinoic acid receptor signaling pathway [GO:0048387]; negative regulation of transcription from RNA polymerase II promoter [GO:0000122]; negative regulation of translati…	armadillo repeat domain binding [GO:0070016]; estrogen receptor binding [GO:0030331]; poly(A) RNA binding [GO:0044822]; protein complex scaffold [GO:0032947]; protein domain specific binding [GO:0019904]; retinoic acid receptor binding [GO:0042974]	CCR4-NOT complex [GO:0030014]; cytoplasmic mRNA processing body [GO:0000932]; cytosol [GO:0005829]; extracellular space [GO:0005615]; membrane [GO:0016020]; nucleoplasm [GO:0005654]; peroxisomal membrane [GO:0005778]	CNOT1 CDC39 KIAA1007 NOT1 AD-005	CNOT1 family		3D-structure; Alternative splicing; Complete proteome; Cytoplasm; Developmental protein; Nucleus; Polymorphism; RNA-mediated gene silencing; Reference proteome; Repressor; Transcription; Transcription regulation; Translation regulation	2376	266939	reviewed	X	CNOT1 family	CNOT1_HUMAN
Q9UBN7	HDAC6_HUMAN		0	14	9	7	0	10	0	21	44	45	9	42	43	5	50	55		HDAC6	Q9UBN7	Histone deacetylase 6 (HD6) (EC 3.5.1.98)	FUNCTION: Responsible for the deacetylation of lysine residues on the N-terminal part of the core histones (H2A, H2B, H3 and H4). Histone deacetylation gives a tag for epigenetic repression and plays an important role in transcriptional regulation, cell cycle progression and developmental events. Histone deacetylases act via the formation of large multiprotein complexes (By similarity). Plays a c…	SIMILARITY: Belongs to the histone deacetylase family. HD type 2 subfamily. {ECO:0000305}.; SIMILARITY: Contains 1 UBP-type zinc finger. {ECO:0000255|PROSITE-ProRule:PRU00502}.	aggresome [GO:0016235]; axon [GO:0030424]; caveola [GO:0005901]; cell leading edge [GO:0031252]; cytoplasm [GO:0005737]; cytoplasmic microtubule [GO:0005881]; cytosol [GO:0005829]; dendrite [GO:0030425]; histone deacetylase complex [GO:0000118]; inclusion body [GO:0016234]; microtubule [GO:0005874]; microtubule associated complex [GO:0005875]; nucleoplasm [GO:0005654]; nucleus [GO:0005634]; perik…	activation of mitophagy in response to mitochondrial depolarization [GO:0098779]; aggresome assembly [GO:0070842]; cellular response to heat [GO:0034605]; cellular response to hydrogen peroxide [GO:0070301]; cellular response to misfolded protein [GO:0071218]; cellular response to topologically incorrect protein [GO:0035967]; histone deacetylation [GO:0016575]; Hsp90 deacetylation [GO:0070846]; i…	alpha-tubulin binding [GO:0043014]; beta-catenin binding [GO:0008013]; core promoter binding [GO:0001047]; dynein complex binding [GO:0070840]; enzyme binding [GO:0019899]; histone deacetylase activity [GO:0004407]; histone deacetylase binding [GO:0042826]; Hsp90 protein binding [GO:0051879]; microtubule binding [GO:0008017]; misfolded protein binding [GO:0051787]; NAD-dependent histone deacetyla…	aggresome [GO:0016235]; axon [GO:0030424]; caveola [GO:0005901]; cell leading edge [GO:0031252]; cytoplasm [GO:0005737]; cytoplasmic microtubule [GO:0005881]; cytosol [GO:0005829]; dendrite [GO:0030425]; histone deacetylase complex [GO:0000118]; inclusion body [GO:0016234]; microtubule [GO:0005874]; microtubule associated complex [GO:0005875]; nucleoplasm [GO:0005654]; nucleus [GO:0005634]; perik…	HDAC6 KIAA0901 JM21	Histone deacetylase family, HD type 2 subfamily		3D-structure; Actin-binding; Alternative splicing; Autophagy; Cell projection; Chromatin regulator; Complete proteome; Cytoplasm; Hydrolase; Metal-binding; Nucleus; Phosphoprotein; Polymorphism; Reference proteome; Repeat; Repressor; Transcription; Transcription regulation; Ubl conjugation; Zinc; Zinc-finger	1215	131419	reviewed		histone deacetylase family HD type 2 subfamily; UBP-type zinc finger	HDAC6_HUMAN
Q9H7Z7	PGES2_HUMAN		0	0	4	1	1	2	1	13	23	21	10	45	26	21	26	25		PTGES2	Q9H7Z7	Prostaglandin E synthase 2 (Membrane-associated prostaglandin E synthase-2) (mPGE synthase-2) (Microsomal prostaglandin E synthase 2) (mPGES-2) (Prostaglandin-H(2) E-isomerase) (EC 5.3.99.3) [Cleaved into: Prostaglandin E synthase 2 truncated form]	FUNCTION: Isomerase that catalyzes the conversion of PGH2 into the more stable prostaglandin E2 (PGE2). {ECO:0000269|PubMed:12804604, ECO:0000269|PubMed:18198127}.	SIMILARITY: Belongs to the GST superfamily. {ECO:0000305}.; SIMILARITY: Contains 1 glutaredoxin domain. {ECO:0000255|PROSITE-ProRule:PRU00686}.; SIMILARITY: Contains 1 GST C-terminal domain. {ECO:0000305}.	cytosol [GO:0005829]; Golgi membrane [GO:0000139]; integral component of membrane [GO:0016021]; mitochondrion [GO:0005739]; nucleus [GO:0005634]; perinuclear region of cytoplasm [GO:0048471]; DNA binding [GO:0003677]; electron carrier activity [GO:0009055]; glutathione binding [GO:0043295]; heme binding [GO:0020037]; lyase activity [GO:0016829]; prostaglandin-E synthase activity [GO:0050220]; pro…	cell redox homeostasis [GO:0045454]; positive regulation of transcription, DNA-templated [GO:0045893]; prostaglandin biosynthetic process [GO:0001516]; secretion [GO:0046903]	DNA binding [GO:0003677]; electron carrier activity [GO:0009055]; glutathione binding [GO:0043295]; heme binding [GO:0020037]; lyase activity [GO:0016829]; prostaglandin-E synthase activity [GO:0050220]; protein disulfide oxidoreductase activity [GO:0015035]	cytosol [GO:0005829]; Golgi membrane [GO:0000139]; integral component of membrane [GO:0016021]; mitochondrion [GO:0005739]; nucleus [GO:0005634]; perinuclear region of cytoplasm [GO:0048471]	PTGES2 C9orf15 PGES2	GST superfamily	PATHWAY: Lipid metabolism; prostaglandin biosynthesis.	Complete proteome; Cytoplasm; Fatty acid biosynthesis; Fatty acid metabolism; Golgi apparatus; Isomerase; Lipid biosynthesis; Lipid metabolism; Membrane; Polymorphism; Prostaglandin biosynthesis; Prostaglandin metabolism; Reference proteome; Transmembrane; Transmembrane helix	377	41943	reviewed		GST superfamily; glutaredoxin domain; GST C-terminal domain	PGES2_HUMAN
Q9UBB4	ATX10_HUMAN		0	4	5	7	1	3	1	6	19	19	6	14	15	7	17	22		ATXN10	Q9UBB4	Ataxin-10 (Brain protein E46 homolog) (Spinocerebellar ataxia type 10 protein)	FUNCTION: Necessary for the survival of cerebellar neurons. Induces neuritogenesis by activating the Ras-MAP kinase pathway. May play a role in the maintenance of a critical intracellular glycosylation level and homeostasis. {ECO:0000250}.	SIMILARITY: Belongs to the ataxin-10 family. {ECO:0000305}.	cytoplasm [GO:0005737]; cytosol [GO:0005829]; dendrite [GO:0030425]; extracellular space [GO:0005615]; membrane [GO:0016020]; neuronal cell body [GO:0043025]; perinuclear region of cytoplasm [GO:0048471]; plasma membrane [GO:0005886]; nervous system development [GO:0007399]; neuron projection development [GO:0031175]; protein homotrimerization [GO:0070207]	nervous system development [GO:0007399]; neuron projection development [GO:0031175]; protein homotrimerization [GO:0070207]		cytoplasm [GO:0005737]; cytosol [GO:0005829]; dendrite [GO:0030425]; extracellular space [GO:0005615]; membrane [GO:0016020]; neuronal cell body [GO:0043025]; perinuclear region of cytoplasm [GO:0048471]; plasma membrane [GO:0005886]	ATXN10 SCA10	Ataxin-10 family		Alternative splicing; Ciliopathy; Complete proteome; Cytoplasm; Neurodegeneration; Phosphoprotein; Reference proteome; Spinocerebellar ataxia	475	53489	reviewed		ataxin-10 family	ATX10_HUMAN
P00387	NB5R3_HUMAN		0	6	12	9	3	6	6	31	36	41	35	50	35	43	41	40		CYB5R3	P00387	NADH-cytochrome b5 reductase 3 (B5R) (Cytochrome b5 reductase) (EC 1.6.2.2) (Diaphorase-1) [Cleaved into: NADH-cytochrome b5 reductase 3 membrane-bound form; NADH-cytochrome b5 reductase 3 soluble form]	FUNCTION: Desaturation and elongation of fatty acids, cholesterol biosynthesis, drug metabolism, and, in erythrocyte, methemoglobin reduction.	SIMILARITY: Belongs to the flavoprotein pyridine nucleotide cytochrome reductase family. {ECO:0000305}.; SIMILARITY: Contains 1 FAD-binding FR-type domain. {ECO:0000255|PROSITE-ProRule:PRU00716}.	cytoplasm [GO:0005737]; endoplasmic reticulum [GO:0005783]; endoplasmic reticulum membrane [GO:0005789]; extracellular exosome [GO:0070062]; hemoglobin complex [GO:0005833]; lipid particle [GO:0005811]; membrane [GO:0016020]; mitochondrial inner membrane [GO:0005743]; mitochondrial outer membrane [GO:0005741]; mitochondrion [GO:0005739]; ADP binding [GO:0043531]; AMP binding [GO:0016208]; cytochr…	blood circulation [GO:0008015]; cholesterol biosynthetic process [GO:0006695]; L-ascorbic acid metabolic process [GO:0019852]; small molecule metabolic process [GO:0044281]; vitamin metabolic process [GO:0006766]; water-soluble vitamin metabolic process [GO:0006767]	ADP binding [GO:0043531]; AMP binding [GO:0016208]; cytochrome-b5 reductase activity, acting on NAD(P)H [GO:0004128]; FAD binding [GO:0071949]; flavin adenine dinucleotide binding [GO:0050660]; NAD binding [GO:0051287]	cytoplasm [GO:0005737]; endoplasmic reticulum [GO:0005783]; endoplasmic reticulum membrane [GO:0005789]; extracellular exosome [GO:0070062]; hemoglobin complex [GO:0005833]; lipid particle [GO:0005811]; membrane [GO:0016020]; mitochondrial inner membrane [GO:0005743]; mitochondrial outer membrane [GO:0005741]; mitochondrion [GO:0005739]	CYB5R3 DIA1	Flavoprotein pyridine nucleotide cytochrome reductase family		3D-structure; Acetylation; Alternative promoter usage; Alternative splicing; Cholesterol biosynthesis; Cholesterol metabolism; Complete proteome; Cytoplasm; Direct protein sequencing; Disease mutation; Endoplasmic reticulum; FAD; Flavoprotein; Lipid biosynthesis; Lipid metabolism; Lipoprotein; Membrane; Mitochondrion; Mitochondrion outer membrane; Myristate; NAD; Oxidoreductase; Phosphoprotein; P…	301	34235	reviewed		flavoprotein pyridine nucleotide cytochrome reductase family; FAD-binding FR-type domain	NB5R3_HUMAN
P47756	CAPZB_HUMAN		0	5	8	10	18	4	14	11	21	21	24	53	32	27	20	20		CAPZB	P47756	F-actin-capping protein subunit beta (CapZ beta)	FUNCTION: F-actin-capping proteins bind in a Ca(2+)-independent manner to the fast growing ends of actin filaments (barbed end) thereby blocking the exchange of subunits at these ends. Unlike other capping proteins (such as gelsolin and severin), these proteins do not sever actin filaments. Plays a role in the regulation of cell morphology and cytoskeletal organization. {ECO:0000269|PubMed:218349…	SIMILARITY: Belongs to the F-actin-capping protein beta subunit family. {ECO:0000305}.	actin cytoskeleton [GO:0015629]; actin filament [GO:0005884]; cytoskeleton [GO:0005856]; cytosol [GO:0005829]; extracellular exosome [GO:0070062]; F-actin capping protein complex [GO:0008290]; sarcomere [GO:0030017]; WASH complex [GO:0071203]; actin binding [GO:0003779]; actin filament binding [GO:0051015]; actin cytoskeleton organization [GO:0030036]; barbed-end actin filament capping [GO:005101…	actin cytoskeleton organization [GO:0030036]; barbed-end actin filament capping [GO:0051016]; blood coagulation [GO:0007596]; cell morphogenesis [GO:0000902]; cytoskeleton organization [GO:0007010]; movement of cell or subcellular component [GO:0006928]; negative regulation of filopodium assembly [GO:0051490]; regulation of cell morphogenesis [GO:0022604]; regulation of lamellipodium assembly [GO…	actin binding [GO:0003779]; actin filament binding [GO:0051015]	actin cytoskeleton [GO:0015629]; actin filament [GO:0005884]; cytoskeleton [GO:0005856]; cytosol [GO:0005829]; extracellular exosome [GO:0070062]; F-actin capping protein complex [GO:0008290]; sarcomere [GO:0030017]; WASH complex [GO:0071203]	CAPZB	F-actin-capping protein beta subunit family		Acetylation; Actin capping; Actin-binding; Alternative splicing; Complete proteome; Cytoplasm; Cytoskeleton; Direct protein sequencing; Reference proteome	277	31350	reviewed		F-actin-capping protein beta subunit family	CAPZB_HUMAN
Q9HAV0	GBB4_HUMAN		0	0	0	0	2	0	2	0	1	1	3	2	3	1	2	0		GNB4	Q9HAV0	Guanine nucleotide-binding protein subunit beta-4 (Transducin beta chain 4)	FUNCTION: Guanine nucleotide-binding proteins (G proteins) are involved as a modulator or transducer in various transmembrane signaling systems. The beta and gamma chains are required for the GTPase activity, for replacement of GDP by GTP, and for G protein-effector interaction.	SIMILARITY: Belongs to the WD repeat G protein beta family. {ECO:0000305}.; SIMILARITY: Contains 7 WD repeats. {ECO:0000255|PROSITE-ProRule:PRU00221}.	extracellular exosome [GO:0070062]; lysosomal membrane [GO:0005765]; myelin sheath [GO:0043209]; plasma membrane [GO:0005886]; protein complex binding [GO:0032403]; signal transducer activity [GO:0004871]; cellular response to glucagon stimulus [GO:0071377]; energy reserve metabolic process [GO:0006112]; small molecule metabolic process [GO:0044281]; substantia nigra development [GO:0021762]	cellular response to glucagon stimulus [GO:0071377]; energy reserve metabolic process [GO:0006112]; small molecule metabolic process [GO:0044281]; substantia nigra development [GO:0021762]	protein complex binding [GO:0032403]; signal transducer activity [GO:0004871]	extracellular exosome [GO:0070062]; lysosomal membrane [GO:0005765]; myelin sheath [GO:0043209]; plasma membrane [GO:0005886]	GNB4	WD repeat G protein beta family		Acetylation; Charcot-Marie-Tooth disease; Complete proteome; Direct protein sequencing; Disease mutation; Neurodegeneration; Neuropathy; Phosphoprotein; Reference proteome; Repeat; Transducer; WD repeat	340	37567	reviewed		WD repeat G protein beta family; WD repeat	GBB4_HUMAN
P62879	GBB2_HUMAN		0	6	4	4	5	4	2	7	21	24	9	32	27	5	26	22		GNB2	P62879	Guanine nucleotide-binding protein G(I)/G(S)/G(T) subunit beta-2 (G protein subunit beta-2) (Transducin beta chain 2)	FUNCTION: Guanine nucleotide-binding proteins (G proteins) are involved as a modulator or transducer in various transmembrane signaling systems. The beta and gamma chains are required for the GTPase activity, for replacement of GDP by GTP, and for G protein-effector interaction.	SIMILARITY: Belongs to the WD repeat G protein beta family. {ECO:0000305}.; SIMILARITY: Contains 7 WD repeats. {ECO:0000255|PROSITE-ProRule:PRU00221}.	cell body [GO:0044297]; extracellular exosome [GO:0070062]; extracellular space [GO:0005615]; focal adhesion [GO:0005925]; lysosomal membrane [GO:0005765]; membrane [GO:0016020]; myelin sheath [GO:0043209]; perinuclear region of cytoplasm [GO:0048471]; plasma membrane [GO:0005886]; protein complex [GO:0043234]; vesicle [GO:0031982]; calcium channel regulator activity [GO:0005246]; GTPase activity…	cellular response to glucagon stimulus [GO:0071377]; energy reserve metabolic process [GO:0006112]; G-protein coupled receptor signaling pathway [GO:0007186]; small molecule metabolic process [GO:0044281]; synaptic transmission [GO:0007268]	calcium channel regulator activity [GO:0005246]; GTPase activity [GO:0003924]; GTPase binding [GO:0051020]; protein complex binding [GO:0032403]; signal transducer activity [GO:0004871]	cell body [GO:0044297]; extracellular exosome [GO:0070062]; extracellular space [GO:0005615]; focal adhesion [GO:0005925]; lysosomal membrane [GO:0005765]; membrane [GO:0016020]; myelin sheath [GO:0043209]; perinuclear region of cytoplasm [GO:0048471]; plasma membrane [GO:0005886]; protein complex [GO:0043234]; vesicle [GO:0031982]	GNB2	WD repeat G protein beta family		Acetylation; Alternative splicing; Complete proteome; Cytoplasm; Direct protein sequencing; Phosphoprotein; Reference proteome; Repeat; Transducer; WD repeat	340	37331	reviewed		WD repeat G protein beta family; WD repeat	GBB2_HUMAN
Q9NP81	SYSM_HUMAN		0	3	1	5	0	2	0	1	8	7	1	8	10	1	6	9		SARS2	Q9NP81	Serine--tRNA ligase, mitochondrial (EC 6.1.1.11) (SerRSmt) (Seryl-tRNA synthetase) (SerRS) (Seryl-tRNA(Ser/Sec) synthetase)	FUNCTION: Catalyzes the attachment of serine to tRNA(Ser). Is also able to aminoacylate tRNA(Sec) with serine, to form the misacylated tRNA L-seryl-tRNA(Sec), which will be further converted into selenocysteinyl-tRNA(Sec) (By similarity). {ECO:0000250}.	SIMILARITY: Belongs to the class-II aminoacyl-tRNA synthetase family. Type-1 seryl-tRNA synthetase subfamily. {ECO:0000305}.	mitochondrial matrix [GO:0005759]; mitochondrion [GO:0005739]; ATP binding [GO:0005524]; poly(A) RNA binding [GO:0044822]; serine-tRNA ligase activity [GO:0004828]; gene expression [GO:0010467]; selenocysteinyl-tRNA(Sec) biosynthetic process [GO:0097056]; seryl-tRNA aminoacylation [GO:0006434]; tRNA aminoacylation for protein translation [GO:0006418]	gene expression [GO:0010467]; selenocysteinyl-tRNA(Sec) biosynthetic process [GO:0097056]; seryl-tRNA aminoacylation [GO:0006434]; tRNA aminoacylation for protein translation [GO:0006418]	ATP binding [GO:0005524]; poly(A) RNA binding [GO:0044822]; serine-tRNA ligase activity [GO:0004828]	mitochondrial matrix [GO:0005759]; mitochondrion [GO:0005739]	SARS2 SARSM	Class-II aminoacyl-tRNA synthetase family, Type-1 seryl-tRNA synthetase subfamily	PATHWAY: Aminoacyl-tRNA biosynthesis; selenocysteinyl-tRNA(Sec) biosynthesis; L-seryl-tRNA(Sec) from L-serine and tRNA(Sec): step 1/1.	ATP-binding; Acetylation; Alternative splicing; Aminoacyl-tRNA synthetase; Complete proteome; Ligase; Mitochondrion; Nucleotide-binding; Polymorphism; Protein biosynthesis; Reference proteome; Transit peptide	518	58283	reviewed		class-II aminoacyl-tRNA synthetase family Type-1 seryl-tRNA synthetase subfamily	SYSM_HUMAN
P62979	RS27A_HUMAN		0	0	8	0	8	0	11	8	2	3	9	2	2	10	0	1		RPS27A	P62979	Ubiquitin-40S ribosomal protein S27a (Ubiquitin carboxyl extension protein 80) [Cleaved into: Ubiquitin; 40S ribosomal protein S27a]	FUNCTION: Ubiquitin: Exists either covalently attached to another protein, or free (unanchored). When covalently bound, it is conjugated to target proteins via an isopeptide bond either as a monomer (monoubiquitin), a polymer linked via different Lys residues of the ubiquitin (polyubiquitin chains) or a linear polymer linked via the initiator Met of the ubiquitin (linear polyubiquitin chains). Po…	SIMILARITY: In the N-terminal section; belongs to the ubiquitin family. {ECO:0000305}.; SIMILARITY: In the C-terminal section; belongs to the ribosomal protein S27Ae family. {ECO:0000305}.; SIMILARITY: Contains 1 ubiquitin-like domain. {ECO:0000255|PROSITE-ProRule:PRU00214}.	cytoplasm [GO:0005737]; cytosol [GO:0005829]; cytosolic small ribosomal subunit [GO:0022627]; endocytic vesicle membrane [GO:0030666]; endosome membrane [GO:0010008]; extracellular exosome [GO:0070062]; membrane [GO:0016020]; nucleolus [GO:0005730]; nucleoplasm [GO:0005654]; plasma membrane [GO:0005886]; small ribosomal subunit [GO:0015935]; metal ion binding [GO:0046872]; poly(A) RNA binding [GO…	activation of MAPK activity [GO:0000187]; anaphase-promoting complex-dependent proteasomal ubiquitin-dependent protein catabolic process [GO:0031145]; antigen processing and presentation of exogenous peptide antigen via MHC class I [GO:0042590]; antigen processing and presentation of exogenous peptide antigen via MHC class I, TAP-dependent [GO:0002479]; antigen processing and presentation of pept…	metal ion binding [GO:0046872]; poly(A) RNA binding [GO:0044822]; structural constituent of ribosome [GO:0003735]	cytoplasm [GO:0005737]; cytosol [GO:0005829]; cytosolic small ribosomal subunit [GO:0022627]; endocytic vesicle membrane [GO:0030666]; endosome membrane [GO:0010008]; extracellular exosome [GO:0070062]; membrane [GO:0016020]; nucleolus [GO:0005730]; nucleoplasm [GO:0005654]; plasma membrane [GO:0005886]; small ribosomal subunit [GO:0015935]	RPS27A UBA80 UBCEP1	Ubiquitin family; Ribosomal protein S27Ae family		3D-structure; Acetylation; Complete proteome; Cytoplasm; Direct protein sequencing; Isopeptide bond; Metal-binding; Nucleus; Phosphoprotein; Reference proteome; Ribonucleoprotein; Ribosomal protein; Ubl conjugation; Zinc; Zinc-finger	156	17965	reviewed		ubiquitin family; ribosomal protein S27Ae family; ubiquitin-like domain	RS27A_HUMAN
P0CG47	UBB_HUMAN		0	0	8	0	8	0	11	8	0	0	9	0	0	10	0	0		UBB	P0CG47	Polyubiquitin-B [Cleaved into: Ubiquitin]	FUNCTION: Ubiquitin: Exists either covalently attached to another protein, or free (unanchored). When covalently bound, it is conjugated to target proteins via an isopeptide bond either as a monomer (monoubiquitin), a polymer linked via different Lys residues of the ubiquitin (polyubiquitin chains) or a linear polymer linked via the initiator Met of the ubiquitin (linear polyubiquitin chains). Po…	SIMILARITY: Belongs to the ubiquitin family. {ECO:0000305}.; SIMILARITY: Contains 3 ubiquitin-like domains. {ECO:0000255|PROSITE-ProRule:PRU00214}.	cytosol [GO:0005829]; endocytic vesicle membrane [GO:0030666]; endosome membrane [GO:0010008]; extracellular exosome [GO:0070062]; mitochondrion [GO:0005739]; neuron projection [GO:0043005]; neuronal cell body [GO:0043025]; nucleoplasm [GO:0005654]; plasma membrane [GO:0005886]; activation of MAPK activity [GO:0000187]; anaphase-promoting complex-dependent proteasomal ubiquitin-dependent protein …	activation of MAPK activity [GO:0000187]; anaphase-promoting complex-dependent proteasomal ubiquitin-dependent protein catabolic process [GO:0031145]; antigen processing and presentation of exogenous peptide antigen via MHC class I [GO:0042590]; antigen processing and presentation of exogenous peptide antigen via MHC class I, TAP-dependent [GO:0002479]; antigen processing and presentation of pept…		cytosol [GO:0005829]; endocytic vesicle membrane [GO:0030666]; endosome membrane [GO:0010008]; extracellular exosome [GO:0070062]; mitochondrion [GO:0005739]; neuronal cell body [GO:0043025]; neuron projection [GO:0043005]; nucleoplasm [GO:0005654]; plasma membrane [GO:0005886]	UBB	Ubiquitin family		3D-structure; Complete proteome; Cytoplasm; Direct protein sequencing; Isopeptide bond; Nucleus; Phosphoprotein; Reference proteome; Repeat; Ubl conjugation	229	25762	reviewed	X	ubiquitin family; ubiquitin-like domain	UBB_HUMAN
P0CG48	UBC_HUMAN		0	0	8	0	8	0	11	8	0	0	9	0	0	10	0	0		UBC	P0CG48	Polyubiquitin-C [Cleaved into: Ubiquitin]	FUNCTION: Ubiquitin: Exists either covalently attached to another protein, or free (unanchored). When covalently bound, it is conjugated to target proteins via an isopeptide bond either as a monomer (monoubiquitin), a polymer linked via different Lys residues of the ubiquitin (polyubiquitin chains) or a linear polymer linked via the initiator Met of the ubiquitin (linear polyubiquitin chains). Po…	SIMILARITY: Belongs to the ubiquitin family. {ECO:0000305}.; SIMILARITY: Contains 9 ubiquitin-like domains. {ECO:0000255|PROSITE-ProRule:PRU00214}.	cytosol [GO:0005829]; endocytic vesicle membrane [GO:0030666]; endosome membrane [GO:0010008]; extracellular exosome [GO:0070062]; nucleoplasm [GO:0005654]; plasma membrane [GO:0005886]; poly(A) RNA binding [GO:0044822]; protease binding [GO:0002020]; activation of MAPK activity [GO:0000187]; anaphase-promoting complex-dependent proteasomal ubiquitin-dependent protein catabolic process [GO:003114…	activation of MAPK activity [GO:0000187]; anaphase-promoting complex-dependent proteasomal ubiquitin-dependent protein catabolic process [GO:0031145]; antigen processing and presentation of exogenous peptide antigen via MHC class I [GO:0042590]; antigen processing and presentation of exogenous peptide antigen via MHC class I, TAP-dependent [GO:0002479]; antigen processing and presentation of pept…	poly(A) RNA binding [GO:0044822]; protease binding [GO:0002020]	cytosol [GO:0005829]; endocytic vesicle membrane [GO:0030666]; endosome membrane [GO:0010008]; extracellular exosome [GO:0070062]; nucleoplasm [GO:0005654]; plasma membrane [GO:0005886]	UBC	Ubiquitin family		3D-structure; Complete proteome; Cytoplasm; Direct protein sequencing; Isopeptide bond; Nucleus; Phosphoprotein; Reference proteome; Repeat; Ubl conjugation	685	77039	reviewed	X	ubiquitin family; ubiquitin-like domain	UBC_HUMAN
P51114	FXR1_HUMAN		0	6	9	9	0	17	0	15	25	28	14	32	31	17	30	32		FXR1	P51114	Fragile X mental retardation syndrome-related protein 1 (hFXR1p)	FUNCTION: RNA-binding protein required for embryonic and postnatal development of muscle tissue. May regulate intracellular transport and local translation of certain mRNAs (By similarity). {ECO:0000250}.	SIMILARITY: Belongs to the FMR1 family. {ECO:0000305}.; SIMILARITY: Contains 2 Agenet-like domains. {ECO:0000305}.; SIMILARITY: Contains 2 KH domains. {ECO:0000255|PROSITE-ProRule:PRU00117}.	axon [GO:0030424]; costamere [GO:0043034]; cytoplasm [GO:0005737]; dendritic spine [GO:0043197]; membrane [GO:0016020]; nucleolus [GO:0005730]; nucleus [GO:0005634]; perinuclear region of cytoplasm [GO:0048471]; polysome [GO:0005844]; ribonucleoprotein granule [GO:0035770]; G-quadruplex RNA binding [GO:0002151]; mRNA 3'-UTR binding [GO:0003730]; mRNA binding [GO:0003729]; poly(A) RNA binding [GO:…	apoptotic process [GO:0006915]; cell differentiation [GO:0030154]; muscle organ development [GO:0007517]; negative regulation of translation [GO:0017148]	G-quadruplex RNA binding [GO:0002151]; mRNA 3'-UTR binding [GO:0003730]; mRNA binding [GO:0003729]; poly(A) RNA binding [GO:0044822]; RNA binding [GO:0003723]	axon [GO:0030424]; costamere [GO:0043034]; cytoplasm [GO:0005737]; dendritic spine [GO:0043197]; membrane [GO:0016020]; nucleolus [GO:0005730]; nucleus [GO:0005634]; perinuclear region of cytoplasm [GO:0048471]; polysome [GO:0005844]; ribonucleoprotein granule [GO:0035770]	FXR1	FMR1 family		3D-structure; Acetylation; Alternative splicing; Complete proteome; Cytoplasm; Developmental protein; Differentiation; Direct protein sequencing; Myogenesis; Phosphoprotein; Polymorphism; RNA-binding; Reference proteome; Repeat	621	69721	reviewed		FMR1 family; Agenet-like domain; KH domain	FXR1_HUMAN
B5ME19	EIFCL_HUMAN		0	0	8	0	1	0	2	15	0	0	19	0	0	19	0	0		EIF3CL	B5ME19	Eukaryotic translation initiation factor 3 subunit C-like protein	FUNCTION: Component of the eukaryotic translation initiation factor 3 (eIF-3) complex, which is required for several steps in the initiation of protein synthesis. The eIF-3 complex associates with the 40S ribosome and facilitates the recruitment of eIF-1, eIF-1A, eIF-2:GTP:methionyl-tRNAi and eIF-5 to form the 43S preinitiation complex (43S PIC). The eIF-3 complex stimulates mRNA recruitment to t…	SIMILARITY: Belongs to the eIF-3 subunit C family. {ECO:0000305}.; SIMILARITY: Contains 1 PCI domain. {ECO:0000305}.	eukaryotic 43S preinitiation complex [GO:0016282]; eukaryotic 48S preinitiation complex [GO:0033290]; eukaryotic translation initiation factor 3 complex [GO:0005852]; translation initiation factor activity [GO:0003743]; formation of translation preinitiation complex [GO:0001731]; regulation of translational initiation [GO:0006446]	formation of translation preinitiation complex [GO:0001731]; regulation of translational initiation [GO:0006446]	translation initiation factor activity [GO:0003743]	eukaryotic 43S preinitiation complex [GO:0016282]; eukaryotic 48S preinitiation complex [GO:0033290]; eukaryotic translation initiation factor 3 complex [GO:0005852]	EIF3CL	EIF-3 subunit C family		Acetylation; Complete proteome; Cytoplasm; Initiation factor; Phosphoprotein; Protein biosynthesis; Reference proteome	914	105473	reviewed		eIF-3 subunit C family; PCI domain	EIFCL_HUMAN
Q14139	UBE4A_HUMAN		0	0	0	0	0	0	0	5	21	21	4	16	19	6	17	15		UBE4A	Q14139	Ubiquitin conjugation factor E4 A (EC 6.3.2.-)	FUNCTION: Ubiquitin-protein ligase that probably functions as an E3 ligase in conjunction with specific E1 and E2 ligases. May also function as an E4 ligase mediating the assembly of polyubiquitin chains on substrates ubiquitinated by another E3 ubiquitin ligase. Mediates 'Lys-48'-linked polyubiquitination of substrates. {ECO:0000250|UniProtKB:E9Q735, ECO:0000250|UniProtKB:P54860}.	SIMILARITY: Belongs to the ubiquitin conjugation factor E4 family. {ECO:0000305}.; SIMILARITY: Contains 1 U-box domain. {ECO:0000305}.	cytoplasm [GO:0005737]; ubiquitin ligase complex [GO:0000151]; ligase activity [GO:0016874]; ubiquitin-ubiquitin ligase activity [GO:0034450]; protein polyubiquitination [GO:0000209]; ubiquitin-dependent protein catabolic process [GO:0006511]	protein polyubiquitination [GO:0000209]; ubiquitin-dependent protein catabolic process [GO:0006511]	ligase activity [GO:0016874]; ubiquitin-ubiquitin ligase activity [GO:0034450]	cytoplasm [GO:0005737]; ubiquitin ligase complex [GO:0000151]	UBE4A KIAA0126	Ubiquitin conjugation factor E4 family	PATHWAY: Protein modification; protein ubiquitination. {ECO:0000250|UniProtKB:E9Q735}.	3D-structure; Acetylation; Alternative splicing; Complete proteome; Cytoplasm; Direct protein sequencing; Ligase; Reference proteome; Ubl conjugation pathway	1066	122561	reviewed		ubiquitin conjugation factor E4 family; U-box domain	UBE4A_HUMAN
Q14532	K1H2_HUMAN		0	0	0	0	0	0	1	0	0	0	1	0	0	0	0	0		KRT32	Q14532	Keratin, type I cuticular Ha2 (Hair keratin, type I Ha2) (Keratin-32) (K32)		SIMILARITY: Belongs to the intermediate filament family. {ECO:0000305}.	extracellular exosome [GO:0070062]; intermediate filament [GO:0005882]; structural molecule activity [GO:0005198]; epidermis development [GO:0008544]	epidermis development [GO:0008544]	structural molecule activity [GO:0005198]	extracellular exosome [GO:0070062]; intermediate filament [GO:0005882]	KRT32 HHA2 HKA2 KRTHA2	Intermediate filament family		Coiled coil; Complete proteome; Intermediate filament; Keratin; Polymorphism; Reference proteome	448	50343	reviewed		intermediate filament family	K1H2_HUMAN
P01040	CYTA_HUMAN		0	0	13	0	6	4	4	9	0	0	5	0	0	0	0	0		CSTA	P01040	Cystatin-A (Cystatin-AS) (Stefin-A) [Cleaved into: Cystatin-A, N-terminally processed]	FUNCTION: This is an intracellular thiol proteinase inhibitor. Has an important role in desmosome-mediated cell-cell adhesion in the lower levels of the epidermis. {ECO:0000269|PubMed:21944047}.	SIMILARITY: Belongs to the cystatin family. {ECO:0000305}.	cornified envelope [GO:0001533]; cytoplasm [GO:0005737]; extracellular exosome [GO:0070062]; extracellular space [GO:0005615]; nucleoplasm [GO:0005654]; nucleus [GO:0005634]; cysteine-type endopeptidase inhibitor activity [GO:0004869]; protease binding [GO:0002020]; protein binding, bridging [GO:0030674]; structural molecule activity [GO:0005198]; keratinocyte differentiation [GO:0030216]; negati…	keratinocyte differentiation [GO:0030216]; negative regulation of endopeptidase activity [GO:0010951]; negative regulation of peptidase activity [GO:0010466]; negative regulation of proteolysis [GO:0045861]; peptide cross-linking [GO:0018149]; single organismal cell-cell adhesion [GO:0016337]	cysteine-type endopeptidase inhibitor activity [GO:0004869]; protease binding [GO:0002020]; protein binding, bridging [GO:0030674]; structural molecule activity [GO:0005198]	cornified envelope [GO:0001533]; cytoplasm [GO:0005737]; extracellular exosome [GO:0070062]; extracellular space [GO:0005615]; nucleoplasm [GO:0005654]; nucleus [GO:0005634]	CSTA STF1 STFA	Cystatin family		3D-structure; Acetylation; Cell adhesion; Complete proteome; Cytoplasm; Direct protein sequencing; Ichthyosis; Polymorphism; Protease inhibitor; Reference proteome; Thiol protease inhibitor	98	11006	reviewed		cystatin family	CYTA_HUMAN
P30626	SORCN_HUMAN		0	22	23	26	30	26	24	10	31	32	19	72	49	0	43	42		SRI	P30626	Sorcin (22 kDa protein) (CP-22) (CP22) (V19)	FUNCTION: Calcium-binding protein that modulates excitation-contraction coupling in the heart. Contributes to calcium homeostasis in the heart sarcoplasmic reticulum. Modulates the activity of RYR2 calcium channels. {ECO:0000269|PubMed:17699613}.	SIMILARITY: Contains 4 EF-hand domains. {ECO:0000255|PROSITE-ProRule:PRU00448}.	axon terminus [GO:0043679]; cytoplasm [GO:0005737]; cytosol [GO:0005829]; dendritic spine neck [GO:0044326]; endoplasmic reticulum membrane [GO:0005789]; extracellular exosome [GO:0070062]; membrane [GO:0016020]; mitochondrion [GO:0005739]; nucleoplasm [GO:0005654]; sarcoplasmic reticulum [GO:0016529]; sarcoplasmic reticulum membrane [GO:0033017]; smooth endoplasmic reticulum [GO:0005790]; T-tubu…	action potential [GO:0001508]; calcium ion transport [GO:0006816]; cytoplasmic sequestering of transcription factor [GO:0042994]; heart development [GO:0007507]; intracellular sequestering of iron ion [GO:0006880]; muscle organ development [GO:0007517]; negative regulation of heart rate [GO:0010459]; negative regulation of ryanodine-sensitive calcium-release channel activity [GO:0060315]; negativ…	calcium channel regulator activity [GO:0005246]; calcium-dependent cysteine-type endopeptidase activity [GO:0004198]; calcium ion binding [GO:0005509]; ion channel binding [GO:0044325]; protease binding [GO:0002020]; protein heterodimerization activity [GO:0046982]; receptor binding [GO:0005102]	axon terminus [GO:0043679]; cytoplasm [GO:0005737]; cytosol [GO:0005829]; dendritic spine neck [GO:0044326]; endoplasmic reticulum membrane [GO:0005789]; extracellular exosome [GO:0070062]; membrane [GO:0016020]; mitochondrion [GO:0005739]; nucleoplasm [GO:0005654]; sarcoplasmic reticulum [GO:0016529]; sarcoplasmic reticulum membrane [GO:0033017]; smooth endoplasmic reticulum [GO:0005790]; T-tubu…	SRI			3D-structure; Alternative splicing; Calcium; Complete proteome; Cytoplasm; Direct protein sequencing; Membrane; Metal-binding; Reference proteome; Repeat; Sarcoplasmic reticulum	198	21676	reviewed		EF-hand domain	SORCN_HUMAN
P52294	IMA5_HUMAN		0	1	3	0	0	0	0	0	14	11	3	10	8	6	10	7		KPNA1	P52294	Importin subunit alpha-5 (Karyopherin subunit alpha-1) (Nucleoprotein interactor 1) (NPI-1) (RAG cohort protein 2) (SRP1-beta) [Cleaved into: Importin subunit alpha-5, N-terminally processed]	FUNCTION: Functions in nuclear protein import as an adapter protein for nuclear receptor KPNB1. Binds specifically and directly to substrates containing either a simple or bipartite NLS motif. Docking of the importin/substrate complex to the nuclear pore complex (NPC) is mediated by KPNB1 through binding to nucleoporin FxFG repeats and the complex is subsequently translocated through the pore by …	SIMILARITY: Belongs to the importin alpha family. {ECO:0000305}.; SIMILARITY: Contains 10 ARM repeats. {ECO:0000255|PROSITE-ProRule:PRU00259}.; SIMILARITY: Contains 1 IBB domain. {ECO:0000255|PROSITE-ProRule:PRU00561}.	cytoplasm [GO:0005737]; cytosol [GO:0005829]; dendrite [GO:0030425]; nuclear pore [GO:0005643]; nucleoplasm [GO:0005654]; nucleus [GO:0005634]; nuclear localization sequence binding [GO:0008139]; protein transporter activity [GO:0008565]; apoptotic DNA fragmentation [GO:0006309]; apoptotic process [GO:0006915]; cellular component disassembly involved in execution phase of apoptosis [GO:0006921]; …	apoptotic DNA fragmentation [GO:0006309]; apoptotic process [GO:0006915]; cellular component disassembly involved in execution phase of apoptosis [GO:0006921]; cytokine-mediated signaling pathway [GO:0019221]; intracellular transport of virus [GO:0075733]; NLS-bearing protein import into nucleus [GO:0006607]; positive regulation of protein import into nucleus [GO:0042307]; programmed cell death […	nuclear localization sequence binding [GO:0008139]; protein transporter activity [GO:0008565]	cytoplasm [GO:0005737]; cytosol [GO:0005829]; dendrite [GO:0030425]; nuclear pore [GO:0005643]; nucleoplasm [GO:0005654]; nucleus [GO:0005634]	KPNA1 RCH2	Importin alpha family		3D-structure; Acetylation; Complete proteome; Cytoplasm; Direct protein sequencing; Host-virus interaction; Nucleus; Phosphoprotein; Polymorphism; Protein transport; Reference proteome; Repeat; Transport; Ubl conjugation	538	60222	reviewed	X	importin alpha family; ARM repeat; IBB domain	IMA5_HUMAN
P20839	IMDH1_HUMAN		0	1	2	0	0	2	0	1	6	6	0	4	4	1	6	5		IMPDH1	P20839	Inosine-5'-monophosphate dehydrogenase 1 (IMP dehydrogenase 1) (IMPD 1) (IMPDH 1) (EC 1.1.1.205) (IMPDH-I)	FUNCTION: Catalyzes the conversion of inosine 5'-phosphate (IMP) to xanthosine 5'-phosphate (XMP), the first committed and rate-limiting step in the de novo synthesis of guanine nucleotides, and therefore plays an important role in the regulation of cell growth. Could also have a single-stranded nucleic acid-binding activity and could play a role in RNA and/or DNA metabolism. It may also have a r…	SIMILARITY: Belongs to the IMPDH/GMPR family. {ECO:0000255|HAMAP-Rule:MF_03156}.; SIMILARITY: Contains 2 CBS domains. {ECO:0000255|HAMAP-Rule:MF_03156}.	cell junction [GO:0030054]; cytoplasm [GO:0005737]; cytosol [GO:0005829]; nucleoplasm [GO:0005654]; nucleus [GO:0005634]; DNA binding [GO:0003677]; IMP dehydrogenase activity [GO:0003938]; metal ion binding [GO:0046872]; nucleic acid binding [GO:0003676]; nucleotide binding [GO:0000166]; RNA binding [GO:0003723]; GMP biosynthetic process [GO:0006177]; lymphocyte proliferation [GO:0046651]; nucleo…	GMP biosynthetic process [GO:0006177]; lymphocyte proliferation [GO:0046651]; nucleobase-containing small molecule metabolic process [GO:0055086]; purine nucleobase metabolic process [GO:0006144]; purine ribonucleoside monophosphate biosynthetic process [GO:0009168]; response to cold [GO:0009409]; retina development in camera-type eye [GO:0060041]; small molecule metabolic process [GO:0044281]	DNA binding [GO:0003677]; IMP dehydrogenase activity [GO:0003938]; metal ion binding [GO:0046872]; nucleic acid binding [GO:0003676]; nucleotide binding [GO:0000166]; RNA binding [GO:0003723]	cell junction [GO:0030054]; cytoplasm [GO:0005737]; cytosol [GO:0005829]; nucleoplasm [GO:0005654]; nucleus [GO:0005634]	IMPDH1 IMPD1	IMPDH/GMPR family	PATHWAY: Purine metabolism; XMP biosynthesis via de novo pathway; XMP from IMP: step 1/1. {ECO:0000255|HAMAP-Rule:MF_03156}.	3D-structure; Alternative splicing; CBS domain; Complete proteome; Cytoplasm; DNA-binding; Direct protein sequencing; Disease mutation; GMP biosynthesis; Leber congenital amaurosis; Metal-binding; NAD; Nucleus; Oxidoreductase; Potassium; Purine biosynthesis; RNA-binding; Reference proteome; Repeat; Retinitis pigmentosa	514	55406	reviewed		IMPDH/GMPR family; CBS domain	IMDH1_HUMAN
O75718	CRTAP_HUMAN		0	0	1	0	0	0	0	7	27	21	20	23	20	6	29	31		CRTAP	O75718	Cartilage-associated protein	FUNCTION: Necessary for efficient 3-hydroxylation of fibrillar collagen prolyl residues. {ECO:0000269|PubMed:17055431}.	SIMILARITY: Belongs to the leprecan family. {ECO:0000305}.	endoplasmic reticulum [GO:0005783]; endoplasmic reticulum lumen [GO:0005788]; extracellular space [GO:0005615]; macromolecular complex [GO:0032991]; proteinaceous extracellular matrix [GO:0005578]; protein complex binding [GO:0032403]; chaperone-mediated protein folding [GO:0061077]; extracellular matrix organization [GO:0030198]; negative regulation of post-translational protein modification [GO…	chaperone-mediated protein folding [GO:0061077]; extracellular matrix organization [GO:0030198]; negative regulation of post-translational protein modification [GO:1901874]; peptidyl-proline hydroxylation to 3-hydroxy-L-proline [GO:0018400]; protein stabilization [GO:0050821]; spermatogenesis [GO:0007283]	protein complex binding [GO:0032403]	endoplasmic reticulum [GO:0005783]; endoplasmic reticulum lumen [GO:0005788]; extracellular space [GO:0005615]; macromolecular complex [GO:0032991]; proteinaceous extracellular matrix [GO:0005578]	CRTAP CASP	Leprecan family		Complete proteome; Disease mutation; Dwarfism; Extracellular matrix; Glycoprotein; Hydroxylation; Osteogenesis imperfecta; Polymorphism; Reference proteome; Secreted; Signal	401	46562	reviewed		leprecan family	CRTAP_HUMAN
P48594	SPB4_HUMAN		0	0	0	1	0	0	0	0	0	0	0	0	0	0	0	0		SERPINB4	P48594	Serpin B4 (Leupin) (Peptidase inhibitor 11) (PI-11) (Squamous cell carcinoma antigen 2) (SCCA-2)	FUNCTION: May act as a protease inhibitor to modulate the host immune response against tumor cells.	SIMILARITY: Belongs to the serpin family. Ov-serpin subfamily. {ECO:0000305}.	cytoplasm [GO:0005737]; extracellular exosome [GO:0070062]; extracellular space [GO:0005615]; intracellular [GO:0005622]; enzyme binding [GO:0019899]; protease binding [GO:0002020]; serine-type endopeptidase inhibitor activity [GO:0004867]; negative regulation of endopeptidase activity [GO:0010951]; negative regulation of peptidase activity [GO:0010466]; protection from natural killer cell mediat…	negative regulation of endopeptidase activity [GO:0010951]; negative regulation of peptidase activity [GO:0010466]; protection from natural killer cell mediated cytotoxicity [GO:0042270]; regulation of proteolysis [GO:0030162]	enzyme binding [GO:0019899]; protease binding [GO:0002020]; serine-type endopeptidase inhibitor activity [GO:0004867]	cytoplasm [GO:0005737]; extracellular exosome [GO:0070062]; extracellular space [GO:0005615]; intracellular [GO:0005622]	SERPINB4 PI11 SCCA2	Serpin family, Ov-serpin subfamily		Acetylation; Complete proteome; Cytoplasm; Direct protein sequencing; Protease inhibitor; Reference proteome; Serine protease inhibitor	390	44854	reviewed		serpin family Ov-serpin subfamily	SPB4_HUMAN
P02533	K1C14_HUMAN		0	32	0	43	0	34	0	0	0	0	0	0	0	0	0	0		KRT14	P02533	Keratin, type I cytoskeletal 14 (Cytokeratin-14) (CK-14) (Keratin-14) (K14)	FUNCTION: The nonhelical tail domain is involved in promoting KRT5-KRT14 filaments to self-organize into large bundles and enhances the mechanical properties involved in resilience of keratin intermediate filaments in vitro. {ECO:0000269|PubMed:11724817}.	SIMILARITY: Belongs to the intermediate filament family. {ECO:0000305}.	cell periphery [GO:0071944]; cytoplasm [GO:0005737]; cytosol [GO:0005829]; extracellular exosome [GO:0070062]; intermediate filament [GO:0005882]; keratin filament [GO:0045095]; nucleus [GO:0005634]; keratin filament binding [GO:1990254]; structural constituent of cytoskeleton [GO:0005200]; aging [GO:0007568]; cell junction assembly [GO:0034329]; epidermis development [GO:0008544]; epithelial cel…	aging [GO:0007568]; cell junction assembly [GO:0034329]; epidermis development [GO:0008544]; epithelial cell differentiation [GO:0030855]; hair cycle [GO:0042633]; hemidesmosome assembly [GO:0031581]; intermediate filament bundle assembly [GO:0045110]; response to ionizing radiation [GO:0010212]; response to zinc ion [GO:0010043]	keratin filament binding [GO:1990254]; structural constituent of cytoskeleton [GO:0005200]	cell periphery [GO:0071944]; cytoplasm [GO:0005737]; cytosol [GO:0005829]; extracellular exosome [GO:0070062]; intermediate filament [GO:0005882]; keratin filament [GO:0045095]; nucleus [GO:0005634]	KRT14	Intermediate filament family		3D-structure; Coiled coil; Complete proteome; Cytoplasm; Disease mutation; Disulfide bond; Ectodermal dysplasia; Epidermolysis bullosa; Intermediate filament; Keratin; Nucleus; Palmoplantar keratoderma; Phosphoprotein; Polymorphism; Reference proteome	472	51561	reviewed		intermediate filament family	K1C14_HUMAN
P05787	K2C8_HUMAN		0	23	0	42	0	30	0	0	0	0	0	0	0	0	0	0		KRT8	P05787	Keratin, type II cytoskeletal 8 (Cytokeratin-8) (CK-8) (Keratin-8) (K8) (Type-II keratin Kb8)	FUNCTION: Together with KRT19, helps to link the contractile apparatus to dystrophin at the costameres of striated muscle. {ECO:0000269|PubMed:16000376}.	SIMILARITY: Belongs to the intermediate filament family. {ECO:0000305}.	cell-cell junction [GO:0005911]; costamere [GO:0043034]; cytoplasm [GO:0005737]; dystrophin-associated glycoprotein complex [GO:0016010]; extracellular exosome [GO:0070062]; intermediate filament [GO:0005882]; intermediate filament cytoskeleton [GO:0045111]; keratin filament [GO:0045095]; nuclear matrix [GO:0016363]; nucleoplasm [GO:0005654]; nucleus [GO:0005634]; sarcolemma [GO:0042383]; Z disc …	cell differentiation involved in embryonic placenta development [GO:0060706]; extrinsic apoptotic signaling pathway [GO:0097191]; hepatocyte apoptotic process [GO:0097284]; response to hydrostatic pressure [GO:0051599]; response to other organism [GO:0051707]; sarcomere organization [GO:0045214]; tumor necrosis factor-mediated signaling pathway [GO:0033209]; viral process [GO:0016032]	scaffold protein binding [GO:0097110]; structural molecule activity [GO:0005198]	cell-cell junction [GO:0005911]; costamere [GO:0043034]; cytoplasm [GO:0005737]; dystrophin-associated glycoprotein complex [GO:0016010]; extracellular exosome [GO:0070062]; intermediate filament [GO:0005882]; intermediate filament cytoskeleton [GO:0045111]; keratin filament [GO:0045095]; nuclear matrix [GO:0016363]; nucleoplasm [GO:0005654]; nucleus [GO:0005634]; sarcolemma [GO:0042383]; Z disc …	KRT8 CYK8	Intermediate filament family		Acetylation; Alternative splicing; Coiled coil; Complete proteome; Cytoplasm; Direct protein sequencing; Disease mutation; Glycoprotein; Host-virus interaction; Intermediate filament; Keratin; Nucleus; Phosphoprotein; Polymorphism; Reference proteome	483	53704	reviewed		intermediate filament family	K2C8_HUMAN
P08727	K1C19_HUMAN		0	21	16	22	21	26	15	43	0	0	64	0	0	50	0	0		KRT19	P08727	Keratin, type I cytoskeletal 19 (Cytokeratin-19) (CK-19) (Keratin-19) (K19)	FUNCTION: Involved in the organization of myofibers. Together with KRT8, helps to link the contractile apparatus to dystrophin at the costameres of striated muscle. {ECO:0000269|PubMed:16000376}.	SIMILARITY: Belongs to the intermediate filament family. {ECO:0000305}.	cell periphery [GO:0071944]; costamere [GO:0043034]; dystrophin-associated glycoprotein complex [GO:0016010]; extracellular exosome [GO:0070062]; intermediate filament [GO:0005882]; plasma membrane [GO:0005886]; sarcolemma [GO:0042383]; terminal web [GO:1990357]; Z disc [GO:0030018]; structural constituent of cytoskeleton [GO:0005200]; structural constituent of muscle [GO:0008307]; cell different…	cell differentiation involved in embryonic placenta development [GO:0060706]; response to estrogen [GO:0043627]; sarcomere organization [GO:0045214]; viral process [GO:0016032]	structural constituent of cytoskeleton [GO:0005200]; structural constituent of muscle [GO:0008307]	cell periphery [GO:0071944]; costamere [GO:0043034]; dystrophin-associated glycoprotein complex [GO:0016010]; extracellular exosome [GO:0070062]; intermediate filament [GO:0005882]; plasma membrane [GO:0005886]; sarcolemma [GO:0042383]; terminal web [GO:1990357]; Z disc [GO:0030018]	KRT19	Intermediate filament family		Coiled coil; Complete proteome; Direct protein sequencing; Host-virus interaction; Intermediate filament; Keratin; Phosphoprotein; Polymorphism; Reference proteome	400	44106	reviewed		intermediate filament family	K1C19_HUMAN
P08779	K1C16_HUMAN		0	19	0	19	0	14	0	0	0	0	0	0	0	0	0	0		KRT16	P08779	Keratin, type I cytoskeletal 16 (Cytokeratin-16) (CK-16) (Keratin-16) (K16)	FUNCTION: Epidermis-specific type I keratin that plays a key role in skin. Acts as a regulator of innate immunity in response to skin barrier breach: required for some inflammatory checkpoint for the skin barrier maintenance. {ECO:0000250|UniProtKB:Q9Z2K1}.	SIMILARITY: Belongs to the intermediate filament family. {ECO:0000305}.	cytoskeleton [GO:0005856]; extracellular exosome [GO:0070062]; intermediate filament [GO:0005882]; nucleus [GO:0005634]; structural constituent of cytoskeleton [GO:0005200]; aging [GO:0007568]; cell proliferation [GO:0008283]; cytoskeleton organization [GO:0007010]; epidermis development [GO:0008544]; establishment of skin barrier [GO:0061436]; hair cycle [GO:0042633]; inflammatory response [GO:0…	aging [GO:0007568]; cell proliferation [GO:0008283]; cytoskeleton organization [GO:0007010]; epidermis development [GO:0008544]; establishment of skin barrier [GO:0061436]; hair cycle [GO:0042633]; inflammatory response [GO:0006954]; innate immune response [GO:0045087]; intermediate filament cytoskeleton organization [GO:0045104]; keratinization [GO:0031424]; keratinocyte differentiation [GO:0030…	structural constituent of cytoskeleton [GO:0005200]	cytoskeleton [GO:0005856]; extracellular exosome [GO:0070062]; intermediate filament [GO:0005882]; nucleus [GO:0005634]	KRT16 KRT16A	Intermediate filament family		Coiled coil; Complete proteome; Direct protein sequencing; Disease mutation; Ectodermal dysplasia; Intermediate filament; Keratin; Palmoplantar keratoderma; Reference proteome	473	51268	reviewed		intermediate filament family	K1C16_HUMAN
P13645	K1C10_HUMAN		0	162	0	280	0	237	0	0	0	0	0	0	0	0	0	0		KRT10	P13645	Keratin, type I cytoskeletal 10 (Cytokeratin-10) (CK-10) (Keratin-10) (K10)		SIMILARITY: Belongs to the intermediate filament family. {ECO:0000305}.	cytoplasm [GO:0005737]; extracellular exosome [GO:0070062]; extracellular space [GO:0005615]; intermediate filament [GO:0005882]; keratin filament [GO:0045095]; membrane [GO:0016020]; nucleus [GO:0005634]; structural constituent of epidermis [GO:0030280]; cellular response to calcium ion [GO:0071277]; keratinocyte differentiation [GO:0030216]	cellular response to calcium ion [GO:0071277]; keratinocyte differentiation [GO:0030216]	structural constituent of epidermis [GO:0030280]	cytoplasm [GO:0005737]; extracellular exosome [GO:0070062]; extracellular space [GO:0005615]; intermediate filament [GO:0005882]; keratin filament [GO:0045095]; membrane [GO:0016020]; nucleus [GO:0005634]	KRT10 KPP	Intermediate filament family		3D-structure; Coiled coil; Complete proteome; Direct protein sequencing; Disease mutation; Ichthyosis; Intermediate filament; Keratin; Phosphoprotein; Polymorphism; Reference proteome	584	58827	reviewed		intermediate filament family	K1C10_HUMAN
P13647	K2C5_HUMAN		0	11	0	35	0	38	0	0	0	0	0	0	0	0	0	0		KRT5	P13647	Keratin, type II cytoskeletal 5 (58 kDa cytokeratin) (Cytokeratin-5) (CK-5) (Keratin-5) (K5) (Type-II keratin Kb5)		SIMILARITY: Belongs to the intermediate filament family. {ECO:0000305}.	cytoplasm [GO:0005737]; cytosol [GO:0005829]; extracellular exosome [GO:0070062]; intermediate filament [GO:0005882]; keratin filament [GO:0045095]; membrane [GO:0016020]; mitochondrion [GO:0005739]; nucleus [GO:0005634]; plasma membrane [GO:0005886]; scaffold protein binding [GO:0097110]; structural constituent of cytoskeleton [GO:0005200]; cell junction assembly [GO:0034329]; epidermis developm…	cell junction assembly [GO:0034329]; epidermis development [GO:0008544]; hemidesmosome assembly [GO:0031581]	scaffold protein binding [GO:0097110]; structural constituent of cytoskeleton [GO:0005200]	cytoplasm [GO:0005737]; cytosol [GO:0005829]; extracellular exosome [GO:0070062]; intermediate filament [GO:0005882]; keratin filament [GO:0045095]; membrane [GO:0016020]; mitochondrion [GO:0005739]; nucleus [GO:0005634]; plasma membrane [GO:0005886]	KRT5	Intermediate filament family		3D-structure; Coiled coil; Complete proteome; Disease mutation; Epidermolysis bullosa; Intermediate filament; Keratin; Polymorphism; Reference proteome	590	62378	reviewed		intermediate filament family	K2C5_HUMAN
P35527	K1C9_HUMAN		0	121	479	199	525	220	416	310	0	0	445	0	0	320	0	0		KRT9	P35527	Keratin, type I cytoskeletal 9 (Cytokeratin-9) (CK-9) (Keratin-9) (K9)	FUNCTION: May serve an important special function either in the mature palmar and plantar skin tissue or in the morphogenetic program of the formation of these tissues. Plays a role in keratin filament assembly. {ECO:0000269|PubMed:10218578, ECO:0000269|PubMed:7507869}.	SIMILARITY: Belongs to the intermediate filament family. {ECO:0000305}.	extracellular exosome [GO:0070062]; extracellular space [GO:0005615]; intermediate filament [GO:0005882]; membrane [GO:0016020]; nucleus [GO:0005634]; structural constituent of cytoskeleton [GO:0005200]; epidermis development [GO:0008544]; intermediate filament organization [GO:0045109]; skin development [GO:0043588]; spermatogenesis [GO:0007283]	epidermis development [GO:0008544]; intermediate filament organization [GO:0045109]; skin development [GO:0043588]; spermatogenesis [GO:0007283]	structural constituent of cytoskeleton [GO:0005200]	extracellular exosome [GO:0070062]; extracellular space [GO:0005615]; intermediate filament [GO:0005882]; membrane [GO:0016020]; nucleus [GO:0005634]	KRT9	Intermediate filament family		Coiled coil; Complete proteome; Direct protein sequencing; Disease mutation; Intermediate filament; Keratin; Palmoplantar keratoderma; Phosphoprotein; Reference proteome	623	62064	reviewed		intermediate filament family	K1C9_HUMAN
P35908	K22E_HUMAN		0	155	364	211	303	199	341	369	0	0	275	0	0	280	0	0		KRT2	P35908	Keratin, type II cytoskeletal 2 epidermal (Cytokeratin-2e) (CK-2e) (Epithelial keratin-2e) (Keratin-2 epidermis) (Keratin-2e) (K2e) (Type-II keratin Kb2)	FUNCTION: Probably contributes to terminal cornification. Associated with keratinocyte activation, proliferation and keratinization. {ECO:0000269|PubMed:12598329, ECO:0000269|PubMed:1380918}.	SIMILARITY: Belongs to the intermediate filament family. {ECO:0000305}.	cytoplasm [GO:0005737]; extracellular exosome [GO:0070062]; extracellular space [GO:0005615]; Golgi apparatus [GO:0005794]; intermediate filament [GO:0005882]; intermediate filament cytoskeleton [GO:0045111]; keratin filament [GO:0045095]; membrane [GO:0016020]; nucleus [GO:0005634]; structural constituent of cytoskeleton [GO:0005200]; epidermis development [GO:0008544]; keratinization [GO:003142…	epidermis development [GO:0008544]; keratinization [GO:0031424]; keratinocyte activation [GO:0032980]; keratinocyte migration [GO:0051546]; keratinocyte proliferation [GO:0043616]	structural constituent of cytoskeleton [GO:0005200]	cytoplasm [GO:0005737]; extracellular exosome [GO:0070062]; extracellular space [GO:0005615]; Golgi apparatus [GO:0005794]; intermediate filament [GO:0005882]; intermediate filament cytoskeleton [GO:0045111]; keratin filament [GO:0045095]; membrane [GO:0016020]; nucleus [GO:0005634]	KRT2 KRT2A KRT2E	Intermediate filament family		Coiled coil; Complete proteome; Disease mutation; Ichthyosis; Intermediate filament; Keratin; Phosphoprotein; Polymorphism; Reference proteome	639	65433	reviewed		intermediate filament family	K22E_HUMAN
Q04695	K1C17_HUMAN		0	2	0	5	0	13	0	0	0	0	0	0	0	0	0	0		KRT17	Q04695	Keratin, type I cytoskeletal 17 (39.1) (Cytokeratin-17) (CK-17) (Keratin-17) (K17)	FUNCTION: Type I keratin involved in the formation and maintenance of various skin appendages, specifically in determining shape and orientation of hair (By similarity). Required for the correct growth of hair follicles, in particular for the persistence of the anagen (growth) state (By similarity). Modulates the function of TNF-alpha in the specific context of hair cycling. Regulates protein syn…	SIMILARITY: Belongs to the intermediate filament family. {ECO:0000305}.	cell periphery [GO:0071944]; cytoplasm [GO:0005737]; extracellular exosome [GO:0070062]; intermediate filament [GO:0005882]; MHC class II protein binding [GO:0042289]; MHC class II receptor activity [GO:0032395]; structural constituent of cytoskeleton [GO:0005200]; epidermis development [GO:0008544]; hair follicle morphogenesis [GO:0031069]; intermediate filament organization [GO:0045109]; kerati…	epidermis development [GO:0008544]; hair follicle morphogenesis [GO:0031069]; intermediate filament organization [GO:0045109]; keratinization [GO:0031424]; positive regulation of cell growth [GO:0030307]; positive regulation of hair follicle development [GO:0051798]; positive regulation of translation [GO:0045727]; signal transduction [GO:0007165]	MHC class II protein binding [GO:0042289]; MHC class II receptor activity [GO:0032395]; structural constituent of cytoskeleton [GO:0005200]	cell periphery [GO:0071944]; cytoplasm [GO:0005737]; extracellular exosome [GO:0070062]; intermediate filament [GO:0005882]	KRT17	Intermediate filament family		Coiled coil; Complete proteome; Cytoplasm; Disease mutation; Ectodermal dysplasia; Intermediate filament; Keratin; Palmoplantar keratoderma; Phosphoprotein; Reference proteome	432	48106	reviewed	X	intermediate filament family	K1C17_HUMAN
Q14CN4	K2C72_HUMAN		0	0	0	0	0	0	0	0	0	0	0	0	0	0	0	0		KRT72	Q14CN4	Keratin, type II cytoskeletal 72 (Cytokeratin-72) (CK-72) (Keratin-72) (K72) (Type II inner root sheath-specific keratin-K6irs2) (Type-II keratin Kb35)	FUNCTION: Has a role in hair formation. Specific component of keratin intermediate filaments in the inner root sheath (IRS) of the hair follicle (Probable). {ECO:0000305}.	SIMILARITY: Belongs to the intermediate filament family. {ECO:0000305}.	extracellular exosome [GO:0070062]; keratin filament [GO:0045095]; structural molecule activity [GO:0005198]		structural molecule activity [GO:0005198]	extracellular exosome [GO:0070062]; keratin filament [GO:0045095]	KRT72 K6IRS2 KB35 KRT6 KRT6IRS2	Intermediate filament family		Alternative splicing; Coiled coil; Complete proteome; Intermediate filament; Keratin; Polymorphism; Reference proteome	511	55877	reviewed		intermediate filament family	K2C72_HUMAN
Q3SY84	K2C71_HUMAN		0	0	0	0	0	0	0	0	0	0	0	0	0	0	0	0		KRT71	Q3SY84	Keratin, type II cytoskeletal 71 (Cytokeratin-71) (CK-71) (Keratin-71) (K71) (Type II inner root sheath-specific keratin-K6irs1) (Keratin 6 irs) (hK6irs) (hK6irs1) (Type-II keratin Kb34)	FUNCTION: Plays a central role in hair formation. Essential component of keratin intermediate filaments in the inner root sheath (IRS) of the hair follicle. {ECO:0000269|PubMed:22592156}.	SIMILARITY: Belongs to the intermediate filament family. {ECO:0000305}.	cytoplasm [GO:0005737]; extracellular exosome [GO:0070062]; keratin filament [GO:0045095]; structural molecule activity [GO:0005198]; hair follicle morphogenesis [GO:0031069]; intermediate filament organization [GO:0045109]	hair follicle morphogenesis [GO:0031069]; intermediate filament organization [GO:0045109]	structural molecule activity [GO:0005198]	cytoplasm [GO:0005737]; extracellular exosome [GO:0070062]; keratin filament [GO:0045095]	KRT71 K6IRS1 KB34 KRT6IRS1	Intermediate filament family		Coiled coil; Complete proteome; Cytoplasm; Cytoskeleton; Disease mutation; Hypotrichosis; Intermediate filament; Keratin; Polymorphism; Reference proteome	523	57292	reviewed		intermediate filament family	K2C71_HUMAN
Q7RTS7	K2C74_HUMAN		0	1	0	0	0	0	0	0	0	0	0	0	0	0	0	0		KRT74	Q7RTS7	Keratin, type II cytoskeletal 74 (Cytokeratin-74) (CK-74) (Keratin-5c) (K5C) (Keratin-74) (K74) (Type II inner root sheath-specific keratin-K6irs4) (Type-II keratin Kb37)	FUNCTION: Has a role in hair formation. Specific component of keratin intermediate filaments in the inner root sheath (IRS) of the hair follicle (Probable). {ECO:0000305}.	SIMILARITY: Belongs to the intermediate filament family. {ECO:0000305}.	cytoplasm [GO:0005737]; extracellular exosome [GO:0070062]; keratin filament [GO:0045095]; keratin filament binding [GO:1990254]; structural molecule activity [GO:0005198]; intermediate filament cytoskeleton organization [GO:0045104]	intermediate filament cytoskeleton organization [GO:0045104]	keratin filament binding [GO:1990254]; structural molecule activity [GO:0005198]	cytoplasm [GO:0005737]; extracellular exosome [GO:0070062]; keratin filament [GO:0045095]	KRT74 K6IRS4 KB37 KRT5C KRT6IRS4	Intermediate filament family		Coiled coil; Complete proteome; Disease mutation; Ectodermal dysplasia; Hypotrichosis; Intermediate filament; Keratin; Phosphoprotein; Polymorphism; Reference proteome	529	57865	reviewed		intermediate filament family	K2C74_HUMAN
Q86Y46	K2C73_HUMAN		0	1	0	0	0	1	0	0	0	0	0	0	0	0	0	0		KRT73	Q86Y46	Keratin, type II cytoskeletal 73 (Cytokeratin-73) (CK-73) (Keratin-73) (K73) (Type II inner root sheath-specific keratin-K6irs3) (Type-II keratin Kb36)	FUNCTION: Has a role in hair formation. Specific component of keratin intermediate filaments in the inner root sheath (IRS) of the hair follicle (Probable). {ECO:0000305}.	SIMILARITY: Belongs to the intermediate filament family. {ECO:0000305}.	extracellular exosome [GO:0070062]; keratin filament [GO:0045095]; nucleus [GO:0005634]; structural molecule activity [GO:0005198]; activation of mitophagy in response to mitochondrial depolarization [GO:0098779]	activation of mitophagy in response to mitochondrial depolarization [GO:0098779]	structural molecule activity [GO:0005198]	extracellular exosome [GO:0070062]; keratin filament [GO:0045095]; nucleus [GO:0005634]	KRT73 K6IRS3 KB36 KRT6IRS3	Intermediate filament family		Alternative splicing; Coiled coil; Complete proteome; Intermediate filament; Keratin; Polymorphism; Reference proteome	540	58923	reviewed		intermediate filament family	K2C73_HUMAN
Q5D862	FILA2_HUMAN		0	1	0	9	0	7	0	0	1	2	0	1	0	0	7	7		FLG2	Q5D862	Filaggrin-2 (FLG-2) (Intermediate filament-associated and psoriasis-susceptibility protein) (Ifapsoriasin)		SIMILARITY: Belongs to the S100-fused protein family. {ECO:0000305}.; SIMILARITY: In the N-terminal section; belongs to the S-100 family. {ECO:0000305}.; SIMILARITY: Contains 2 EF-hand domains. {ECO:0000255|PROSITE-ProRule:PRU00448}.; SIMILARITY: Contains 10 filaggrin repeats. {ECO:0000305}.	cytoplasm [GO:0005737]; extracellular exosome [GO:0070062]; nucleus [GO:0005634]; calcium ion binding [GO:0005509]; structural molecule activity [GO:0005198]; establishment of skin barrier [GO:0061436]	establishment of skin barrier [GO:0061436]	calcium ion binding [GO:0005509]; structural molecule activity [GO:0005198]	cytoplasm [GO:0005737]; extracellular exosome [GO:0070062]; nucleus [GO:0005634]	FLG2 IFPS	S100-fused protein family; S-100 family		Calcium; Complete proteome; Cytoplasm; Direct protein sequencing; Metal-binding; Polymorphism; Reference proteome; Repeat	2391	248073	reviewed		S100-fused protein family; S-100 family; EF-hand domain; filaggrin repeat	FILA2_HUMAN
Q9UQM7	KCC2A_HUMAN		0	0	2	0	0	0	0	4	12	14	1	7	7	1	7	5		CAMK2A	Q9UQM7	Calcium/calmodulin-dependent protein kinase type II subunit alpha (CaM kinase II subunit alpha) (CaMK-II subunit alpha) (EC 2.7.11.17)	FUNCTION: CaM-kinase II (CAMK2) is a prominent kinase in the central nervous system that may function in long-term potentiation and neurotransmitter release. Member of the NMDAR signaling complex in excitatory synapses it may regulate NMDAR-dependent potentiation of the AMPAR and synaptic plasticity (By similarity). {ECO:0000250}.	SIMILARITY: Belongs to the protein kinase superfamily. CAMK Ser/Thr protein kinase family. CaMK subfamily. {ECO:0000305}.; SIMILARITY: Contains 1 protein kinase domain. {ECO:0000255|PROSITE-ProRule:PRU00159}.	cell junction [GO:0030054]; cytosol [GO:0005829]; endocytic vesicle membrane [GO:0030666]; mitochondrion [GO:0005739]; neuronal postsynaptic density [GO:0097481]; nucleoplasm [GO:0005654]; nucleus [GO:0005634]; plasma membrane [GO:0005886]; presynaptic membrane [GO:0042734]; ATP binding [GO:0005524]; calmodulin binding [GO:0005516]; calmodulin-dependent protein kinase activity [GO:0004683]; gluta…	angiotensin-activated signaling pathway [GO:0038166]; calcium ion transport [GO:0006816]; cellular response to heat [GO:0034605]; cytokine-mediated signaling pathway [GO:0019221]; G1/S transition of mitotic cell cycle [GO:0000082]; interferon-gamma-mediated signaling pathway [GO:0060333]; peptidyl-serine phosphorylation [GO:0018105]; positive regulation of calcium ion transport [GO:0051928]; posi…	ATP binding [GO:0005524]; calmodulin binding [GO:0005516]; calmodulin-dependent protein kinase activity [GO:0004683]; glutamate receptor binding [GO:0035254]; kinase activity [GO:0016301]; protein homodimerization activity [GO:0042803]; protein serine/threonine kinase activity [GO:0004674]	cell junction [GO:0030054]; cytosol [GO:0005829]; endocytic vesicle membrane [GO:0030666]; mitochondrion [GO:0005739]; neuronal postsynaptic density [GO:0097481]; nucleoplasm [GO:0005654]; nucleus [GO:0005634]; plasma membrane [GO:0005886]; presynaptic membrane [GO:0042734]	CAMK2A CAMKA KIAA0968	Protein kinase superfamily, CAMK Ser/Thr protein kinase family, CaMK subfamily		3D-structure; ATP-binding; Alternative splicing; Calmodulin-binding; Cell junction; Cell membrane; Complete proteome; Kinase; Membrane; Nucleotide-binding; Phosphoprotein; Reference proteome; Serine/threonine-protein kinase; Synapse; Transferase	478	54088	reviewed		protein kinase superfamily CAMK Ser/Thr protein kinase family CaMK subfamily; protein kinase domain	KCC2A_HUMAN
Q13555	KCC2G_HUMAN		0	0	1	0	0	0	0	1	9	11	1	11	11	3	9	8		CAMK2G	Q13555	Calcium/calmodulin-dependent protein kinase type II subunit gamma (CaM kinase II subunit gamma) (CaMK-II subunit gamma) (EC 2.7.11.17)	FUNCTION: Calcium/calmodulin-dependent protein kinase that functions autonomously after Ca(2+)/calmodulin-binding and autophosphorylation, and is involved in sarcoplsamic reticulum Ca(2+) transport in skeletal muscle and may function in dendritic spine and synapse formation and neuronal plasticity. In slow-twitch muscles, is involved in regulation of sarcoplasmic reticulum (SR) Ca(2+) transport a…	SIMILARITY: Belongs to the protein kinase superfamily. CAMK Ser/Thr protein kinase family. CaMK subfamily. {ECO:0000305}.; SIMILARITY: Contains 1 protein kinase domain. {ECO:0000255|PROSITE-ProRule:PRU00159}.	cytosol [GO:0005829]; endocytic vesicle membrane [GO:0030666]; membrane [GO:0016020]; neuronal postsynaptic density [GO:0097481]; nucleoplasm [GO:0005654]; plasma membrane [GO:0005886]; sarcoplasmic reticulum membrane [GO:0033017]; ATP binding [GO:0005524]; calcium-dependent protein serine/threonine phosphatase activity [GO:0004723]; calmodulin binding [GO:0005516]; calmodulin-dependent protein k…	calcium ion transport [GO:0006816]; cell differentiation [GO:0030154]; cellular response to heat [GO:0034605]; cytokine-mediated signaling pathway [GO:0019221]; dephosphorylation [GO:0016311]; G1/S transition of mitotic cell cycle [GO:0000082]; insulin secretion [GO:0030073]; interferon-gamma-mediated signaling pathway [GO:0060333]; nervous system development [GO:0007399]; protein autophosphoryla…	ATP binding [GO:0005524]; calcium-dependent protein serine/threonine phosphatase activity [GO:0004723]; calmodulin binding [GO:0005516]; calmodulin-dependent protein kinase activity [GO:0004683]; protein homodimerization activity [GO:0042803]	cytosol [GO:0005829]; endocytic vesicle membrane [GO:0030666]; membrane [GO:0016020]; neuronal postsynaptic density [GO:0097481]; nucleoplasm [GO:0005654]; plasma membrane [GO:0005886]; sarcoplasmic reticulum membrane [GO:0033017]	CAMK2G CAMK CAMK-II CAMKG	Protein kinase superfamily, CAMK Ser/Thr protein kinase family, CaMK subfamily		3D-structure; ATP-binding; Alternative splicing; Calmodulin-binding; Complete proteome; Developmental protein; Differentiation; Kinase; Membrane; Neurogenesis; Nucleotide-binding; Phosphoprotein; Polymorphism; Reference proteome; Sarcoplasmic reticulum; Serine/threonine-protein kinase; Transferase	558	62609	reviewed		protein kinase superfamily CAMK Ser/Thr protein kinase family CaMK subfamily; protein kinase domain	KCC2G_HUMAN
Q13554	KCC2B_HUMAN		0	1	25	1	4	2	0	21	62	67	14	72	78	21	56	56		CAMK2B	Q13554	Calcium/calmodulin-dependent protein kinase type II subunit beta (CaM kinase II subunit beta) (CaMK-II subunit beta) (EC 2.7.11.17)	FUNCTION: Calcium/calmodulin-dependent protein kinase that functions autonomously after Ca(2+)/calmodulin-binding and autophosphorylation, and is involved in dendritic spine and synapse formation, neuronal plasticity and regulation of sarcoplasmic reticulum Ca(2+) transport in skeletal muscle. In neurons, plays an essential structural role in the reorganization of the actin cytoskeleton during pl…	SIMILARITY: Belongs to the protein kinase superfamily. CAMK Ser/Thr protein kinase family. CaMK subfamily. {ECO:0000305}.; SIMILARITY: Contains 1 protein kinase domain. {ECO:0000255|PROSITE-ProRule:PRU00159}.	cytosol [GO:0005829]; endocytic vesicle membrane [GO:0030666]; microtubule organizing center [GO:0005815]; neuronal postsynaptic density [GO:0097481]; nucleoplasm [GO:0005654]; plasma membrane [GO:0005886]; sarcoplasmic reticulum membrane [GO:0033017]; spindle midzone [GO:0051233]; ATP binding [GO:0005524]; calmodulin-dependent protein kinase activity [GO:0004683]; protein homodimerization activi…	activation of meiosis involved in egg activation [GO:0060466]; calcium ion transport [GO:0006816]; cellular response to heat [GO:0034605]; cytokine-mediated signaling pathway [GO:0019221]; G1/S transition of mitotic cell cycle [GO:0000082]; inhibitory G-protein coupled receptor phosphorylation [GO:0002030]; interferon-gamma-mediated signaling pathway [GO:0060333]; neuromuscular process controllin…	ATP binding [GO:0005524]; calmodulin-dependent protein kinase activity [GO:0004683]; protein homodimerization activity [GO:0042803]	cytosol [GO:0005829]; endocytic vesicle membrane [GO:0030666]; microtubule organizing center [GO:0005815]; neuronal postsynaptic density [GO:0097481]; nucleoplasm [GO:0005654]; plasma membrane [GO:0005886]; sarcoplasmic reticulum membrane [GO:0033017]; spindle midzone [GO:0051233]	CAMK2B CAM2 CAMK2 CAMKB	Protein kinase superfamily, CAMK Ser/Thr protein kinase family, CaMK subfamily		3D-structure; ATP-binding; Actin-binding; Alternative splicing; Calmodulin-binding; Complete proteome; Cytoplasm; Cytoskeleton; Developmental protein; Differentiation; Kinase; Membrane; Neurogenesis; Nucleotide-binding; Phosphoprotein; Polymorphism; Reference proteome; Sarcoplasmic reticulum; Serine/threonine-protein kinase; Transferase	666	72678	reviewed		protein kinase superfamily CAMK Ser/Thr protein kinase family CaMK subfamily; protein kinase domain	KCC2B_HUMAN
Q99729	ROAA_HUMAN		0	4	7	2	0	3	0	12	12	12	16	12	11	6	13	13		HNRNPAB	Q99729	Heterogeneous nuclear ribonucleoprotein A/B (hnRNP A/B) (APOBEC1-binding protein 1) (ABBP-1)	FUNCTION: Binds single-stranded RNA. Has a high affinity for G-rich and U-rich regions of hnRNA. Also binds to APOB mRNA transcripts around the RNA editing site.	SIMILARITY: Contains 2 RRM (RNA recognition motif) domains. {ECO:0000255|PROSITE-ProRule:PRU00176}.	cytoplasm [GO:0005737]; nucleoplasm [GO:0005654]; nucleus [GO:0005634]; ribonucleoprotein complex [GO:0030529]; RNA polymerase II transcription factor complex [GO:0090575]; mRNA binding [GO:0003729]; nucleotide binding [GO:0000166]; poly(A) RNA binding [GO:0044822]; RNA binding [GO:0003723]; epithelial to mesenchymal transition [GO:0001837]; negative regulation of transcription from RNA polymeras…	epithelial to mesenchymal transition [GO:0001837]; negative regulation of transcription from RNA polymerase II promoter [GO:0000122]; positive regulation of transcription, DNA-templated [GO:0045893]	mRNA binding [GO:0003729]; nucleotide binding [GO:0000166]; poly(A) RNA binding [GO:0044822]; RNA binding [GO:0003723]	cytoplasm [GO:0005737]; nucleoplasm [GO:0005654]; nucleus [GO:0005634]; ribonucleoprotein complex [GO:0030529]; RNA polymerase II transcription factor complex [GO:0090575]	HNRNPAB ABBP1 HNRPAB			3D-structure; Acetylation; Alternative splicing; Complete proteome; Cytoplasm; Direct protein sequencing; Methylation; Nucleus; Phosphoprotein; RNA-binding; Reference proteome; Repeat	332	36225	reviewed		RRM (RNA recognition motif) domain	ROAA_HUMAN
Q9BT78	CSN4_HUMAN		0	5	19	7	15	3	9	24	43	48	50	42	41	22	38	41		COPS4	Q9BT78	COP9 signalosome complex subunit 4 (SGN4) (Signalosome subunit 4) (JAB1-containing signalosome subunit 4)	FUNCTION: Component of the COP9 signalosome complex (CSN), a complex involved in various cellular and developmental processes. The CSN complex is an essential regulator of the ubiquitin (Ubl) conjugation pathway by mediating the deneddylation of the cullin subunits of SCF-type E3 ligase complexes, leading to decrease the Ubl ligase activity of SCF-type complexes such as SCF, CSA or DDB2. Also inv…	SIMILARITY: Belongs to the CSN4 family. {ECO:0000305}.; SIMILARITY: Contains 1 PCI domain. {ECO:0000305}.	cell junction [GO:0030054]; COP9 signalosome [GO:0008180]; extracellular exosome [GO:0070062]; nucleoplasm [GO:0005654]; nucleus [GO:0005634]; synaptic vesicle [GO:0008021]; cullin deneddylation [GO:0010388]; protein deneddylation [GO:0000338]	cullin deneddylation [GO:0010388]; protein deneddylation [GO:0000338]		cell junction [GO:0030054]; COP9 signalosome [GO:0008180]; extracellular exosome [GO:0070062]; nucleoplasm [GO:0005654]; nucleus [GO:0005634]; synaptic vesicle [GO:0008021]	COPS4 CSN4	CSN4 family		3D-structure; Acetylation; Alternative splicing; Cell junction; Complete proteome; Cytoplasm; Cytoplasmic vesicle; Direct protein sequencing; Nucleus; Reference proteome; Signalosome; Synapse	406	46269	reviewed		CSN4 family; PCI domain	CSN4_HUMAN
Q9Y263	PLAP_HUMAN		0	13	17	12	0	13	0	26	58	55	18	47	51	25	41	41		PLAA	Q9Y263	Phospholipase A-2-activating protein (PLA2P) (PLAP)	FUNCTION: Involved in the maintenance of ubiquitin levels. {ECO:0000250}.	SIMILARITY: Belongs to the WD repeat PLAP family. {ECO:0000305}.; SIMILARITY: Contains 6 ARM repeats. {ECO:0000305}.; SIMILARITY: Contains 1 PFU domain. {ECO:0000255|PROSITE-ProRule:PRU00727}.; SIMILARITY: Contains 1 PUL domain. {ECO:0000255|PROSITE-ProRule:PRU00729}.; SIMILARITY: Contains 7 WD repeats. {ECO:0000255|PROSITE-ProRule:PRU00221}.	extracellular exosome [GO:0070062]; phospholipase A2 activator activity [GO:0016005]; inflammatory response [GO:0006954]; phospholipid metabolic process [GO:0006644]; signal transduction [GO:0007165]	inflammatory response [GO:0006954]; phospholipid metabolic process [GO:0006644]; signal transduction [GO:0007165]	phospholipase A2 activator activity [GO:0016005]	extracellular exosome [GO:0070062]	PLAA PLAP	WD repeat PLAP family		3D-structure; Acetylation; Complete proteome; Reference proteome; Repeat; WD repeat	795	87157	reviewed		WD repeat PLAP family; ARM repeat; PFU domain; PUL domain; WD repeat	PLAP_HUMAN
P07197	NFM_HUMAN		0	10	79	14	226	10	127	17	184	189	96	205	162	16	204	202		NEFM	P07197	Neurofilament medium polypeptide (NF-M) (160 kDa neurofilament protein) (Neurofilament 3) (Neurofilament triplet M protein)	FUNCTION: Neurofilaments usually contain three intermediate filament proteins: L, M, and H which are involved in the maintenance of neuronal caliber.	SIMILARITY: Belongs to the intermediate filament family. {ECO:0000305}.	axon [GO:0030424]; neurofibrillary tangle [GO:0097418]; neurofilament [GO:0005883]; microtubule binding [GO:0008017]; structural constituent of cytoskeleton [GO:0005200]; activation of mitophagy in response to mitochondrial depolarization [GO:0098779]; neurofilament bundle assembly [GO:0033693]	activation of mitophagy in response to mitochondrial depolarization [GO:0098779]; neurofilament bundle assembly [GO:0033693]	microtubule binding [GO:0008017]; structural constituent of cytoskeleton [GO:0005200]	axon [GO:0030424]; neurofibrillary tangle [GO:0097418]; neurofilament [GO:0005883]	NEFM NEF3 NFM	Intermediate filament family		Acetylation; Alternative splicing; Coiled coil; Complete proteome; Direct protein sequencing; Glycoprotein; Intermediate filament; Phosphoprotein; Polymorphism; Reference proteome; Repeat	916	102472	reviewed		intermediate filament family	NFM_HUMAN
Q9H0U4	RAB1B_HUMAN		0	5	1	3	0	3	1	2	13	10	2	18	11	0	12	11		RAB1B	Q9H0U4	Ras-related protein Rab-1B	FUNCTION: The small GTPases Rab are key regulators of intracellular membrane trafficking, from the formation of transport vesicles to their fusion with membranes. Rabs cycle between an inactive GDP-bound form and an active GTP-bound form that is able to recruit to membranes different set of downstream effectors directly responsible for vesicle formation, movement, tethering and fusion. RAB1B regu…	SIMILARITY: Belongs to the small GTPase superfamily. Rab family. {ECO:0000305}.	endoplasmic reticulum membrane [GO:0005789]; endoplasmic reticulum-Golgi intermediate compartment [GO:0005793]; extracellular exosome [GO:0070062]; Golgi apparatus [GO:0005794]; Golgi membrane [GO:0000139]; mitochondrion [GO:0005739]; pre-autophagosomal structure membrane [GO:0034045]; GTP binding [GO:0005525]; GTPase activity [GO:0003924]; autophagy [GO:0006914]; ER to Golgi vesicle-mediated tra…	autophagy [GO:0006914]; ER to Golgi vesicle-mediated transport [GO:0006888]; intracellular protein transport [GO:0006886]; positive regulation of glycoprotein metabolic process [GO:1903020]; Rab protein signal transduction [GO:0032482]; regulation of autophagosome assembly [GO:2000785]; virion assembly [GO:0019068]	GTPase activity [GO:0003924]; GTP binding [GO:0005525]	endoplasmic reticulum-Golgi intermediate compartment [GO:0005793]; endoplasmic reticulum membrane [GO:0005789]; extracellular exosome [GO:0070062]; Golgi apparatus [GO:0005794]; Golgi membrane [GO:0000139]; mitochondrion [GO:0005739]; pre-autophagosomal structure membrane [GO:0034045]	RAB1B	Small GTPase superfamily, Rab family		3D-structure; Acetylation; Autophagy; Complete proteome; Cytoplasm; Direct protein sequencing; GTP-binding; Lipoprotein; Membrane; Methylation; Nucleotide-binding; Phosphoprotein; Prenylation; Protein transport; Reference proteome; Transport	201	22171	reviewed		small GTPase superfamily Rab family	RAB1B_HUMAN
P61026	RAB10_HUMAN		0	4	4	3	1	3	1	3	16	18	3	28	17	0	9	11		RAB10	P61026	Ras-related protein Rab-10	FUNCTION: The small GTPases Rab are key regulators of intracellular membrane trafficking, from the formation of transport vesicles to their fusion with membranes. Rabs cycle between an inactive GDP-bound form and an active GTP-bound form that is able to recruit to membranes different set of downstream effectors directly responsible for vesicle formation, movement, tethering and fusion (By similar…	SIMILARITY: Belongs to the small GTPase superfamily. Rab family. {ECO:0000305}.	cytoplasmic vesicle membrane [GO:0030659]; endoplasmic reticulum membrane [GO:0005789]; endoplasmic reticulum tubular network [GO:0071782]; endosome [GO:0005768]; endosome membrane [GO:0010008]; extracellular exosome [GO:0070062]; focal adhesion [GO:0005925]; Golgi apparatus [GO:0005794]; insulin-responsive compartment [GO:0032593]; perinuclear region of cytoplasm [GO:0048471]; phagocytic vesicle…	antigen processing and presentation [GO:0019882]; axonogenesis [GO:0007409]; basolateral protein localization [GO:0061467]; cellular response to antibiotic [GO:0071236]; cellular response to insulin stimulus [GO:0032869]; endoplasmic reticulum tubular network organization [GO:0071786]; endosomal transport [GO:0016197]; establishment of neuroblast polarity [GO:0045200]; establishment of protein lo…	GDP binding [GO:0019003]; GTPase activity [GO:0003924]; GTP binding [GO:0005525]; myosin V binding [GO:0031489]	cytoplasmic vesicle membrane [GO:0030659]; endoplasmic reticulum membrane [GO:0005789]; endoplasmic reticulum tubular network [GO:0071782]; endosome [GO:0005768]; endosome membrane [GO:0010008]; extracellular exosome [GO:0070062]; focal adhesion [GO:0005925]; Golgi apparatus [GO:0005794]; insulin-responsive compartment [GO:0032593]; perinuclear region of cytoplasm [GO:0048471]; phagocytic vesicle…	RAB10	Small GTPase superfamily, Rab family		Acetylation; Cell projection; Complete proteome; Cytoplasmic vesicle; Endoplasmic reticulum; Endosome; GTP-binding; Golgi apparatus; Lipoprotein; Membrane; Nucleotide-binding; Prenylation; Protein transport; Reference proteome; Transport	200	22541	reviewed		small GTPase superfamily Rab family	RAB10_HUMAN
P51153	RAB13_HUMAN		0	0	0	0	0	0	0	0	1	3	0	2	3	0	4	3		RAB13	P51153	Ras-related protein Rab-13 (Cell growth-inhibiting gene 4 protein)	FUNCTION: The small GTPases Rab are key regulators of intracellular membrane trafficking, from the formation of transport vesicles to their fusion with membranes. Rabs cycle between an inactive GDP-bound form and an active GTP-bound form that is able to recruit to membranes different sets of downstream effectors directly responsible for vesicle formation, movement, tethering and fusion. That Rab …	SIMILARITY: Belongs to the small GTPase superfamily. Rab family. {ECO:0000305}.	bicellular tight junction [GO:0005923]; cytoplasm [GO:0005737]; cytoplasmic vesicle [GO:0031410]; cytoplasmic vesicle membrane [GO:0030659]; endocytic vesicle [GO:0030139]; extracellular exosome [GO:0070062]; insulin-responsive compartment [GO:0032593]; lamellipodium [GO:0030027]; lateral plasma membrane [GO:0016328]; neuron projection [GO:0043005]; plasma membrane [GO:0005886]; recycling endosom…	bicellular tight junction assembly [GO:0070830]; cellular response to insulin stimulus [GO:0032869]; cortical actin cytoskeleton organization [GO:0030866]; endocytic recycling [GO:0032456]; endosomal transport [GO:0016197]; endothelial cell chemotaxis [GO:0035767]; establishment of protein localization to plasma membrane [GO:0090002]; establishment of Sertoli cell barrier [GO:0097368]; intracellu…	GTPase activity [GO:0003924]; GTP binding [GO:0005525]	bicellular tight junction [GO:0005923]; cytoplasm [GO:0005737]; cytoplasmic vesicle [GO:0031410]; cytoplasmic vesicle membrane [GO:0030659]; endocytic vesicle [GO:0030139]; extracellular exosome [GO:0070062]; insulin-responsive compartment [GO:0032593]; lamellipodium [GO:0030027]; lateral plasma membrane [GO:0016328]; neuron projection [GO:0043005]; plasma membrane [GO:0005886]; recycling endosom…	RAB13 GIG4	Small GTPase superfamily, Rab family		Cell junction; Cell membrane; Cell projection; Complete proteome; Cytoplasmic vesicle; Endosome; GTP-binding; Golgi apparatus; Lipoprotein; Membrane; Methylation; Nucleotide-binding; Phosphoprotein; Prenylation; Protein transport; Reference proteome; Tight junction; Transport	203	22774	reviewed		small GTPase superfamily Rab family	RAB13_HUMAN
Q92930	RAB8B_HUMAN		0	0	0	0	0	0	0	1	15	14	0	23	9	0	10	11		RAB8B	Q92930	Ras-related protein Rab-8B	FUNCTION: The small GTPases Rab are key regulators of intracellular membrane trafficking, from the formation of transport vesicles to their fusion with membranes. Rabs cycle between an inactive GDP-bound form and an active GTP-bound form that is able to recruit to membranes different sets of downstream effectors directly responsible for vesicle formation, movement, tethering and fusion. That Rab …	SIMILARITY: Belongs to the small GTPase superfamily. Rab family. {ECO:0000305}.	cell tip [GO:0051286]; endosome [GO:0005768]; extracellular exosome [GO:0070062]; mitochondrion [GO:0005739]; perinuclear region of cytoplasm [GO:0048471]; peroxisomal membrane [GO:0005778]; phagocytic vesicle [GO:0045335]; phagocytic vesicle membrane [GO:0030670]; plasma membrane [GO:0005886]; secretory granule membrane [GO:0030667]; synaptic vesicle [GO:0008021]; trans-Golgi network transport v…	adherens junction organization [GO:0034332]; antigen processing and presentation [GO:0019882]; cellular response to insulin stimulus [GO:0032869]; Golgi vesicle fusion to target membrane [GO:0048210]; metabolic process [GO:0008152]; positive regulation of cell projection organization [GO:0031346]; positive regulation of corticotropin secretion [GO:0051461]; protein import into peroxisome membrane…	GDP binding [GO:0019003]; GTPase activity [GO:0003924]; GTP binding [GO:0005525]; receptor binding [GO:0005102]	cell tip [GO:0051286]; endosome [GO:0005768]; extracellular exosome [GO:0070062]; mitochondrion [GO:0005739]; perinuclear region of cytoplasm [GO:0048471]; peroxisomal membrane [GO:0005778]; phagocytic vesicle [GO:0045335]; phagocytic vesicle membrane [GO:0030670]; plasma membrane [GO:0005886]; secretory granule membrane [GO:0030667]; synaptic vesicle [GO:0008021]; trans-Golgi network transport v…	RAB8B	Small GTPase superfamily, Rab family		Cell membrane; Complete proteome; Cytoplasmic vesicle; GTP-binding; Lipoprotein; Membrane; Methylation; Nucleotide-binding; Phosphoprotein; Prenylation; Protein transport; Reference proteome; Transport	207	23584	reviewed		small GTPase superfamily Rab family	RAB8B_HUMAN
P61006	RAB8A_HUMAN		0	1	0	1	0	2	0	1	5	7	1	8	7	0	6	4		RAB8A	P61006	Ras-related protein Rab-8A (Oncogene c-mel)	FUNCTION: The small GTPases Rab are key regulators of intracellular membrane trafficking, from the formation of transport vesicles to their fusion with membranes. Rabs cycle between an inactive GDP-bound form and an active GTP-bound form that is able to recruit to membranes different sets of downstream effectors directly responsible for vesicle formation, movement, tethering and fusion. That Rab …	SIMILARITY: Belongs to the small GTPase superfamily. Rab family. {ECO:0000305}.	centrosome [GO:0005813]; ciliary basal body [GO:0036064]; cilium [GO:0005929]; cytoplasmic vesicle membrane [GO:0030659]; cytosol [GO:0005829]; dendrite [GO:0030425]; endosome [GO:0005768]; extracellular exosome [GO:0070062]; Golgi membrane [GO:0000139]; neuronal cell body [GO:0043025]; nonmotile primary cilium [GO:0031513]; nucleolus [GO:0005730]; nucleoplasm [GO:0005654]; nucleus [GO:0005634]; …	axonogenesis [GO:0007409]; cellular response to insulin stimulus [GO:0032869]; cilium assembly [GO:0042384]; G2/M transition of mitotic cell cycle [GO:0000086]; Golgi vesicle fusion to target membrane [GO:0048210]; intracellular protein transport [GO:0006886]; membrane organization [GO:0061024]; metabolic process [GO:0008152]; mitotic cell cycle [GO:0000278]; organelle organization [GO:0006996]; …	GDP binding [GO:0019003]; GTPase activity [GO:0003924]; GTP binding [GO:0005525]; myosin V binding [GO:0031489]; Rab GTPase binding [GO:0017137]	centrosome [GO:0005813]; ciliary basal body [GO:0036064]; cilium [GO:0005929]; cytoplasmic vesicle membrane [GO:0030659]; cytosol [GO:0005829]; dendrite [GO:0030425]; endosome [GO:0005768]; extracellular exosome [GO:0070062]; Golgi membrane [GO:0000139]; neuronal cell body [GO:0043025]; nonmotile primary cilium [GO:0031513]; nucleolus [GO:0005730]; nucleoplasm [GO:0005654]; nucleus [GO:0005634]; …	RAB8A MEL RAB8	Small GTPase superfamily, Rab family		3D-structure; Alternative splicing; Cell membrane; Cell projection; Cilium biogenesis/degradation; Complete proteome; Cytoplasmic vesicle; Endosome; GTP-binding; Golgi apparatus; Lipoprotein; Membrane; Methylation; Nucleotide-binding; Phosphoprotein; Prenylation; Protein transport; Proto-oncogene; Reference proteome; Transport	207	23668	reviewed		small GTPase superfamily Rab family	RAB8A_HUMAN
P59190	RAB15_HUMAN		0	0	0	0	0	0	0	2	2	2	0	6	3	1	6	3		RAB15	P59190	Ras-related protein Rab-15	FUNCTION: May act in concert with RAB3A in regulating aspects of synaptic vesicle membrane flow within the nerve terminal. {ECO:0000250}.	SIMILARITY: Belongs to the small GTPase superfamily. Rab family. {ECO:0000305}.	cytoplasm [GO:0005737]; endosome membrane [GO:0010008]; extracellular exosome [GO:0070062]; perinuclear region of cytoplasm [GO:0048471]; plasma membrane [GO:0005886]; primary cilium [GO:0072372]; GTP binding [GO:0005525]; GTPase activity [GO:0003924]; intracellular protein transport [GO:0006886]; metabolic process [GO:0008152]; positive regulation of regulated secretory pathway [GO:1903307]; pro…	intracellular protein transport [GO:0006886]; metabolic process [GO:0008152]; positive regulation of regulated secretory pathway [GO:1903307]; protein localization to plasma membrane [GO:0072659]; protein secretion [GO:0009306]; Rab protein signal transduction [GO:0032482]; vesicle docking involved in exocytosis [GO:0006904]	GTPase activity [GO:0003924]; GTP binding [GO:0005525]	cytoplasm [GO:0005737]; endosome membrane [GO:0010008]; extracellular exosome [GO:0070062]; perinuclear region of cytoplasm [GO:0048471]; plasma membrane [GO:0005886]; primary cilium [GO:0072372]	RAB15	Small GTPase superfamily, Rab family		Alternative splicing; Cell membrane; Complete proteome; GTP-binding; Lipoprotein; Membrane; Methylation; Nucleotide-binding; Prenylation; Protein transport; Reference proteome; Transport	212	24391	reviewed		small GTPase superfamily Rab family	RAB15_HUMAN
Q15363	TMED2_HUMAN		0	3	2	2	0	2	0	2	17	16	2	29	18	0	12	11		TMED2	Q15363	Transmembrane emp24 domain-containing protein 2 (Membrane protein p24A) (p24) (p24 family protein beta-1) (p24beta1)	FUNCTION: Involved in vesicular protein trafficking. Mainly functions in the early secretory pathway but also in post-Golgi membranes. Thought to act as cargo receptor at the lumenal side for incorporation of secretory cargo molecules into transport vesicles and to be involved in vesicle coat formation at the cytoplasmic side. In COPII vesicle-mediated anterograde transport involved in the transp…	SIMILARITY: Belongs to the EMP24/GP25L family. {ECO:0000305}.; SIMILARITY: Contains 1 GOLD domain. {ECO:0000255|PROSITE-ProRule:PRU00096}.	COPI-coated vesicle [GO:0030137]; COPI-coated vesicle membrane [GO:0030663]; endoplasmic reticulum [GO:0005783]; endoplasmic reticulum membrane [GO:0005789]; endoplasmic reticulum-Golgi intermediate compartment [GO:0005793]; endoplasmic reticulum-Golgi intermediate compartment membrane [GO:0033116]; Golgi apparatus [GO:0005794]; Golgi cisterna membrane [GO:0032580]; integral component of membrane…	cargo loading into vesicle [GO:0035459]; COPI coating of Golgi vesicle [GO:0048205]; COPII vesicle coating [GO:0048208]; embryonic morphogenesis [GO:0048598]; ER to Golgi vesicle-mediated transport [GO:0006888]; Golgi organization [GO:0007030]; intracellular protein transport [GO:0006886]; labyrinthine layer blood vessel development [GO:0060716]; maternal placenta development [GO:0001893]; negati…		COPI-coated vesicle [GO:0030137]; COPI-coated vesicle membrane [GO:0030663]; endoplasmic reticulum [GO:0005783]; endoplasmic reticulum-Golgi intermediate compartment [GO:0005793]; endoplasmic reticulum-Golgi intermediate compartment membrane [GO:0033116]; endoplasmic reticulum membrane [GO:0005789]; Golgi apparatus [GO:0005794]; Golgi cisterna membrane [GO:0032580]; integral component of membrane…	TMED2 RNP24	EMP24/GP25L family		Coiled coil; Complete proteome; Cytoplasmic vesicle; ER-Golgi transport; Endoplasmic reticulum; Golgi apparatus; Membrane; Protein transport; Reference proteome; Signal; Transmembrane; Transmembrane helix; Transport	201	22761	reviewed	X	EMP24/GP25L family; GOLD domain	TMED2_HUMAN
Q9H0B6	KLC2_HUMAN		0	0	3	0	0	0	1	3	7	7	2	7	6	5	5	7		KLC2	Q9H0B6	Kinesin light chain 2 (KLC 2)	FUNCTION: Kinesin is a microtubule-associated force-producing protein that may play a role in organelle transport. The light chain may function in coupling of cargo to the heavy chain or in the modulation of its ATPase activity (By similarity). {ECO:0000250}.	SIMILARITY: Belongs to the kinesin light chain family. {ECO:0000305}.; SIMILARITY: Contains 6 TPR repeats. {ECO:0000255|PROSITE-ProRule:PRU00339}.	ciliary rootlet [GO:0035253]; cytosol [GO:0005829]; kinesin complex [GO:0005871]; kinesin I complex [GO:0016938]; membrane [GO:0016020]; microtubule [GO:0005874]; neuron projection [GO:0043005]; protein complex [GO:0043234]; kinesin binding [GO:0019894]; microtubule motor activity [GO:0003777]; antigen processing and presentation of exogenous peptide antigen via MHC class II [GO:0019886]; axon ca…	antigen processing and presentation of exogenous peptide antigen via MHC class II [GO:0019886]; axon cargo transport [GO:0008088]; blood coagulation [GO:0007596]; microtubule-based movement [GO:0007018]; small GTPase mediated signal transduction [GO:0007264]	kinesin binding [GO:0019894]; microtubule motor activity [GO:0003777]	ciliary rootlet [GO:0035253]; cytosol [GO:0005829]; kinesin complex [GO:0005871]; kinesin I complex [GO:0016938]; membrane [GO:0016020]; microtubule [GO:0005874]; neuron projection [GO:0043005]; protein complex [GO:0043234]	KLC2	Kinesin light chain family		3D-structure; Alternative splicing; Coiled coil; Complete proteome; Cytoplasm; Cytoskeleton; Microtubule; Motor protein; Phosphoprotein; Polymorphism; Reference proteome; Repeat; TPR repeat	622	68935	reviewed	X	kinesin light chain family; TPR repeat	KLC2_HUMAN
Q04917	1433F_HUMAN		0	19	14	9	13	13	4	23	79	84	18	114	66	14	61	57		YWHAH	Q04917	14-3-3 protein eta (Protein AS1)	FUNCTION: Adapter protein implicated in the regulation of a large spectrum of both general and specialized signaling pathways. Binds to a large number of partners, usually by recognition of a phosphoserine or phosphothreonine motif. Binding generally results in the modulation of the activity of the binding partner. Negatively regulates the kinase activity of PDPK1. {ECO:0000269|PubMed:12177059}.	SIMILARITY: Belongs to the 14-3-3 family. {ECO:0000305}.	cytoplasm [GO:0005737]; cytoplasmic vesicle membrane [GO:0030659]; cytosol [GO:0005829]; extracellular exosome [GO:0070062]; intercalated disc [GO:0014704]; plasma membrane [GO:0005886]; enzyme binding [GO:0019899]; glucocorticoid receptor binding [GO:0035259]; insulin-like growth factor receptor binding [GO:0005159]; ion channel binding [GO:0044325]; protein domain specific binding [GO:0019904];…	apoptotic process [GO:0006915]; gene expression [GO:0010467]; glucocorticoid catabolic process [GO:0006713]; glucocorticoid receptor signaling pathway [GO:0042921]; intracellular protein transport [GO:0006886]; intrinsic apoptotic signaling pathway [GO:0097193]; membrane depolarization during action potential [GO:0086010]; membrane organization [GO:0061024]; negative regulation of dendrite morpho…	enzyme binding [GO:0019899]; glucocorticoid receptor binding [GO:0035259]; insulin-like growth factor receptor binding [GO:0005159]; ion channel binding [GO:0044325]; protein domain specific binding [GO:0019904]; protein heterodimerization activity [GO:0046982]; sodium channel regulator activity [GO:0017080]	cytoplasm [GO:0005737]; cytoplasmic vesicle membrane [GO:0030659]; cytosol [GO:0005829]; extracellular exosome [GO:0070062]; intercalated disc [GO:0014704]; plasma membrane [GO:0005886]	YWHAH YWHA1	14-3-3 family		3D-structure; Acetylation; Complete proteome; Direct protein sequencing; Nitration; Phosphoprotein; Reference proteome	246	28219	reviewed	X	14-3-3 family	1433F_HUMAN
P31947	1433S_HUMAN		0	0	0	1	0	0	0	2	0	0	3	0	0	0	1	0		SFN	P31947	14-3-3 protein sigma (Epithelial cell marker protein 1) (Stratifin)	FUNCTION: Adapter protein implicated in the regulation of a large spectrum of both general and specialized signaling pathways. Binds to a large number of partners, usually by recognition of a phosphoserine or phosphothreonine motif. Binding generally results in the modulation of the activity of the binding partner. When bound to KRT17, regulates protein synthesis and epithelial cell growth by sti…	SIMILARITY: Belongs to the 14-3-3 family. {ECO:0000305}.	cytoplasm [GO:0005737]; cytoplasmic vesicle membrane [GO:0030659]; cytosol [GO:0005829]; extracellular exosome [GO:0070062]; extracellular space [GO:0005615]; nucleus [GO:0005634]; protein kinase C inhibitor activity [GO:0008426]; apoptotic process [GO:0006915]; establishment of skin barrier [GO:0061436]; gene expression [GO:0010467]; intrinsic apoptotic signaling pathway [GO:0097193]; intrinsic …	apoptotic process [GO:0006915]; establishment of skin barrier [GO:0061436]; gene expression [GO:0010467]; intrinsic apoptotic signaling pathway [GO:0097193]; intrinsic apoptotic signaling pathway in response to DNA damage [GO:0008630]; keratinization [GO:0031424]; keratinocyte development [GO:0003334]; membrane organization [GO:0061024]; negative regulation of cysteine-type endopeptidase activity…	protein kinase C inhibitor activity [GO:0008426]	cytoplasm [GO:0005737]; cytoplasmic vesicle membrane [GO:0030659]; cytosol [GO:0005829]; extracellular exosome [GO:0070062]; extracellular space [GO:0005615]; nucleus [GO:0005634]	SFN HME1	14-3-3 family		3D-structure; Alternative splicing; Complete proteome; Cytoplasm; Direct protein sequencing; Nucleus; Phosphoprotein; Polymorphism; Reference proteome; Secreted; Ubl conjugation	248	27774	reviewed	X	14-3-3 family	1433S_HUMAN
Q13423	NNTM_HUMAN		0	0	0	0	0	0	0	2	0	0	0	1	2	1	1	2		NNT	Q13423	NAD(P) transhydrogenase, mitochondrial (EC 1.6.1.2) (Nicotinamide nucleotide transhydrogenase) (Pyridine nucleotide transhydrogenase)	FUNCTION: The transhydrogenation between NADH and NADP is coupled to respiration and ATP hydrolysis and functions as a proton pump across the membrane. May play a role in reactive oxygen species (ROS) detoxification in the adrenal gland. {ECO:0000269|PubMed:22634753}.	SIMILARITY: In the N-terminal section; belongs to the AlaDH/PNT family. {ECO:0000305}.; SIMILARITY: In the C-terminal section; belongs to the PNT beta subunit family. {ECO:0000305}.	integral component of membrane [GO:0016021]; membrane [GO:0016020]; mitochondrial inner membrane [GO:0005743]; mitochondrial respiratory chain [GO:0005746]; mitochondrion [GO:0005739]; NAD binding [GO:0051287]; NAD(P)+ transhydrogenase (AB-specific) activity [GO:0008750]; NAD(P)+ transhydrogenase (B-specific) activity [GO:0003957]; NAD(P)+ transhydrogenase activity [GO:0008746]; NADP binding [GO:…	cell redox homeostasis [GO:0045454]; cellular metabolic process [GO:0044237]; hydrogen ion transmembrane transport [GO:1902600]; oxidation-reduction process [GO:0055114]; proton transport [GO:0015992]; reactive oxygen species metabolic process [GO:0072593]; small molecule metabolic process [GO:0044281]; tricarboxylic acid cycle [GO:0006099]	NAD(P)+ transhydrogenase (AB-specific) activity [GO:0008750]; NAD(P)+ transhydrogenase (B-specific) activity [GO:0003957]; NAD(P)+ transhydrogenase activity [GO:0008746]; NAD binding [GO:0051287]; NADP binding [GO:0050661]	integral component of membrane [GO:0016021]; membrane [GO:0016020]; mitochondrial inner membrane [GO:0005743]; mitochondrial respiratory chain [GO:0005746]; mitochondrion [GO:0005739]	NNT	AlaDH/PNT family; PNT beta subunit family		3D-structure; Acetylation; Complete proteome; Disease mutation; Membrane; Mitochondrion; Mitochondrion inner membrane; NAD; NADP; Oxidoreductase; Reference proteome; Transit peptide; Transmembrane; Transmembrane helix	1086	113896	reviewed		AlaDH/PNT family; PNT beta subunit family	NNTM_HUMAN
Q14194	DPYL1_HUMAN		0	71	71	84	214	63	133	42	159	163	146	168	159	93	164	156		CRMP1	Q14194	Dihydropyrimidinase-related protein 1 (DRP-1) (Collapsin response mediator protein 1) (CRMP-1) (Unc-33-like phosphoprotein 3) (ULIP-3)	FUNCTION: Necessary for signaling by class 3 semaphorins and subsequent remodeling of the cytoskeleton. Plays a role in axon guidance, invasive growth and cell migration. May participate in cytokinesis. {ECO:0000269|PubMed:11562390, ECO:0000269|PubMed:19799413}.	SIMILARITY: Belongs to the DHOase family. Hydantoinase/dihydropyrimidinase subfamily. {ECO:0000305}.	cytoplasm [GO:0005737]; cytosol [GO:0005829]; dendrite [GO:0030425]; microtubule organizing center [GO:0005815]; neuronal cell body [GO:0043025]; spindle [GO:0005819]; hydrolase activity, acting on carbon-nitrogen (but not peptide) bonds [GO:0016810]; axon guidance [GO:0007411]; microtubule cytoskeleton organization [GO:0000226]; nervous system development [GO:0007399]; nucleobase-containing comp…	axon guidance [GO:0007411]; microtubule cytoskeleton organization [GO:0000226]; nervous system development [GO:0007399]; nucleobase-containing compound metabolic process [GO:0006139]	hydrolase activity, acting on carbon-nitrogen (but not peptide) bonds [GO:0016810]	cytoplasm [GO:0005737]; cytosol [GO:0005829]; dendrite [GO:0030425]; microtubule organizing center [GO:0005815]; neuronal cell body [GO:0043025]; spindle [GO:0005819]	CRMP1 DPYSL1 ULIP3	DHOase family, Hydantoinase/dihydropyrimidinase subfamily		3D-structure; Alternative splicing; Complete proteome; Cytoplasm; Cytoskeleton; Direct protein sequencing; Nitration; Phosphoprotein; Polymorphism; Reference proteome	572	62184	reviewed		DHOase family Hydantoinase/dihydropyrimidinase subfamily	DPYL1_HUMAN
P13489	RINI_HUMAN		0	0	2	4	5	1	6	2	7	5	7	10	6	6	16	15		RNH1	P13489	Ribonuclease inhibitor (Placental ribonuclease inhibitor) (Placental RNase inhibitor) (Ribonuclease/angiogenin inhibitor 1) (RAI)	FUNCTION: Ribonuclease inhibitor which inhibits RNASE1, RNASE2 and ANG. May play a role in redox homeostasis. {ECO:0000269|PubMed:12578357, ECO:0000269|PubMed:14515218, ECO:0000269|PubMed:17292889}.	SIMILARITY: Contains 15 LRR (leucine-rich) repeats. {ECO:0000305}.	angiogenin-PRI complex [GO:0032311]; cytoplasm [GO:0005737]; extracellular exosome [GO:0070062]; ribonuclease inhibitor activity [GO:0008428]; mRNA catabolic process [GO:0006402]; negative regulation of catalytic activity [GO:0043086]; regulation of angiogenesis [GO:0045765]	mRNA catabolic process [GO:0006402]; negative regulation of catalytic activity [GO:0043086]; regulation of angiogenesis [GO:0045765]	ribonuclease inhibitor activity [GO:0008428]	angiogenin-PRI complex [GO:0032311]; cytoplasm [GO:0005737]; extracellular exosome [GO:0070062]	RNH1 PRI RNH			3D-structure; Acetylation; Complete proteome; Cytoplasm; Direct protein sequencing; Leucine-rich repeat; Phosphoprotein; Polymorphism; Reference proteome; Repeat	461	49973	reviewed		LRR (leucine-rich) repeat	RINI_HUMAN
P17980	PRS6A_HUMAN		0	2	4	2	0	2	1	6	40	43	7	36	38	8	48	53		PSMC3	P17980	26S protease regulatory subunit 6A (26S proteasome AAA-ATPase subunit RPT5) (Proteasome 26S subunit ATPase 3) (Proteasome subunit P50) (Tat-binding protein 1) (TBP-1)	FUNCTION: The 26S protease is involved in the ATP-dependent degradation of ubiquitinated proteins. The regulatory (or ATPase) complex confers ATP dependency and substrate specificity to the 26S complex (By similarity). In case of HIV-1 infection, suppresses Tat-mediated transactivation. {ECO:0000250}.	SIMILARITY: Belongs to the AAA ATPase family. {ECO:0000305}.	cytoplasmic mRNA processing body [GO:0000932]; cytosol [GO:0005829]; cytosolic proteasome complex [GO:0031597]; membrane [GO:0016020]; nuclear proteasome complex [GO:0031595]; nucleoplasm [GO:0005654]; nucleus [GO:0005634]; proteasome accessory complex [GO:0022624]; proteasome complex [GO:0000502]; proteasome regulatory particle, base subcomplex [GO:0008540]; ATP binding [GO:0005524]; ATPase acti…	anaphase-promoting complex-dependent proteasomal ubiquitin-dependent protein catabolic process [GO:0031145]; antigen processing and presentation of exogenous peptide antigen via MHC class I [GO:0042590]; antigen processing and presentation of exogenous peptide antigen via MHC class I, TAP-dependent [GO:0002479]; antigen processing and presentation of peptide antigen via MHC class I [GO:0002474]; …	ATPase activity [GO:0016887]; ATP binding [GO:0005524]; proteasome-activating ATPase activity [GO:0036402]; TBP-class protein binding [GO:0017025]; transcription coactivator activity [GO:0003713]; transcription corepressor activity [GO:0003714]	cytoplasmic mRNA processing body [GO:0000932]; cytosol [GO:0005829]; cytosolic proteasome complex [GO:0031597]; membrane [GO:0016020]; nuclear proteasome complex [GO:0031595]; nucleoplasm [GO:0005654]; nucleus [GO:0005634]; proteasome accessory complex [GO:0022624]; proteasome complex [GO:0000502]; proteasome regulatory particle, base subcomplex [GO:0008540]	PSMC3 TBP1	AAA ATPase family		ATP-binding; Acetylation; Complete proteome; Cytoplasm; Direct protein sequencing; Host-virus interaction; Nucleotide-binding; Nucleus; Phosphoprotein; Proteasome; Reference proteome; Ubl conjugation	439	49204	reviewed		AAA ATPase family	PRS6A_HUMAN
P54652	HSP72_HUMAN		0	0	0	1	0	0	0	0	0	0	0	0	0	0	0	0		HSPA2	P54652	Heat shock-related 70 kDa protein 2 (Heat shock 70 kDa protein 2)	FUNCTION: In cooperation with other chaperones, Hsp70s stabilize preexistent proteins against aggregation and mediate the folding of newly translated polypeptides in the cytosol as well as within organelles. These chaperones participate in all these processes through their ability to recognize nonnative conformations of other proteins. They bind extended peptide segments with a net hydrophobic ch…	SIMILARITY: Belongs to the heat shock protein 70 family. {ECO:0000305}.	blood microparticle [GO:0072562]; CatSper complex [GO:0036128]; cell surface [GO:0009986]; cytosol [GO:0005829]; extracellular exosome [GO:0070062]; male germ cell nucleus [GO:0001673]; membrane [GO:0016020]; mitochondrion [GO:0005739]; myelin sheath [GO:0043209]; nucleus [GO:0005634]; synaptonemal complex [GO:0000795]; ATP binding [GO:0005524]; enzyme binding [GO:0019899]; glycolipid binding [GO…	male meiosis [GO:0007140]; male meiosis I [GO:0007141]; negative regulation of inclusion body assembly [GO:0090084]; positive regulation of calcium-transporting ATPase activity [GO:1901896]; positive regulation of cyclin-dependent protein serine/threonine kinase activity involved in G2/M transition of mitotic cell cycle [GO:0031662]; protein refolding [GO:0042026]; response to unfolded protein [G…	ATP binding [GO:0005524]; enzyme binding [GO:0019899]; glycolipid binding [GO:0051861]; unfolded protein binding [GO:0051082]	blood microparticle [GO:0072562]; CatSper complex [GO:0036128]; cell surface [GO:0009986]; cytosol [GO:0005829]; extracellular exosome [GO:0070062]; male germ cell nucleus [GO:0001673]; membrane [GO:0016020]; mitochondrion [GO:0005739]; myelin sheath [GO:0043209]; nucleus [GO:0005634]; synaptonemal complex [GO:0000795]	HSPA2	Heat shock protein 70 family		3D-structure; ATP-binding; Chaperone; Complete proteome; Methylation; Nucleotide-binding; Phosphoprotein; Polymorphism; Reference proteome; Stress response	639	70021	reviewed	X	heat shock protein 70 family	HSP72_HUMAN
Q12769	NU160_HUMAN		0	4	3	3	0	8	0	7	13	12	9	16	13	2	13	17		NUP160	Q12769	Nuclear pore complex protein Nup160 (160 kDa nucleoporin) (Nucleoporin Nup160)	FUNCTION: Involved in poly(A)+ RNA transport. {ECO:0000269|PubMed:11684705}.		cytosol [GO:0005829]; nuclear envelope [GO:0005635]; nuclear pore [GO:0005643]; nuclear pore outer ring [GO:0031080]; nucleocytoplasmic transporter activity [GO:0005487]; carbohydrate metabolic process [GO:0005975]; cellular protein metabolic process [GO:0044267]; cellular response to heat [GO:0034605]; cytokine-mediated signaling pathway [GO:0019221]; gene expression [GO:0010467]; glucose transp…	carbohydrate metabolic process [GO:0005975]; cellular protein metabolic process [GO:0044267]; cellular response to heat [GO:0034605]; cytokine-mediated signaling pathway [GO:0019221]; gene expression [GO:0010467]; glucose transport [GO:0015758]; hexose transport [GO:0008645]; mitotic cell cycle [GO:0000278]; mitotic nuclear envelope disassembly [GO:0007077]; mRNA export from nucleus [GO:0006406];…	nucleocytoplasmic transporter activity [GO:0005487]	cytosol [GO:0005829]; nuclear envelope [GO:0005635]; nuclear pore [GO:0005643]; nuclear pore outer ring [GO:0031080]	NUP160 KIAA0197 NUP120			Alternative splicing; Complete proteome; Nuclear pore complex; Nucleus; Phosphoprotein; Polymorphism; Protein transport; Reference proteome; Translocation; Transport; mRNA transport	1436	162121	reviewed			NU160_HUMAN
P08195	4F2_HUMAN		0	2	7	2	23	4	23	8	8	6	17	7	7	17	5	9		SLC3A2	P08195	4F2 cell-surface antigen heavy chain (4F2hc) (4F2 heavy chain antigen) (Lymphocyte activation antigen 4F2 large subunit) (Solute carrier family 3 member 2) (CD antigen CD98)	FUNCTION: Required for the function of light chain amino-acid transporters. Involved in sodium-independent, high-affinity transport of large neutral amino acids such as phenylalanine, tyrosine, leucine, arginine and tryptophan. Involved in guiding and targeting of LAT1 and LAT2 to the plasma membrane. When associated with SLC7A6 or SLC7A7 acts as an arginine/glutamine exchanger, following an anti…	SIMILARITY: Belongs to the SLC3A transporter family. {ECO:0000305}.	apical plasma membrane [GO:0016324]; cell surface [GO:0009986]; cytoplasm [GO:0005737]; extracellular exosome [GO:0070062]; integral component of membrane [GO:0016021]; melanosome [GO:0042470]; membrane [GO:0016020]; nucleoplasm [GO:0005654]; nucleus [GO:0005634]; plasma membrane [GO:0005886]; calcium:sodium antiporter activity [GO:0005432]; catalytic activity [GO:0003824]; cation binding [GO:004…	amino acid transport [GO:0006865]; blood coagulation [GO:0007596]; calcium ion transport [GO:0006816]; carbohydrate metabolic process [GO:0005975]; cell growth [GO:0016049]; ion transport [GO:0006811]; leucine import [GO:0060356]; leukocyte migration [GO:0050900]; response to exogenous dsRNA [GO:0043330]; sodium ion transmembrane transport [GO:0035725]; transmembrane transport [GO:0055085]; trypt…	calcium:sodium antiporter activity [GO:0005432]; catalytic activity [GO:0003824]; cation binding [GO:0043169]; double-stranded RNA binding [GO:0003725]; neutral amino acid transmembrane transporter activity [GO:0015175]; poly(A) RNA binding [GO:0044822]	apical plasma membrane [GO:0016324]; cell surface [GO:0009986]; cytoplasm [GO:0005737]; extracellular exosome [GO:0070062]; integral component of membrane [GO:0016021]; melanosome [GO:0042470]; membrane [GO:0016020]; nucleoplasm [GO:0005654]; nucleus [GO:0005634]; plasma membrane [GO:0005886]	SLC3A2 MDU1	SLC3A transporter family		3D-structure; Acetylation; Alternative splicing; Amino-acid transport; Cell membrane; Complete proteome; Direct protein sequencing; Disulfide bond; Glycoprotein; Isopeptide bond; Membrane; Phosphoprotein; Reference proteome; Signal-anchor; Transmembrane; Transmembrane helix; Transport; Ubl conjugation	630	67994	reviewed		SLC3A transporter family	4F2_HUMAN
Q96AX1	VP33A_HUMAN		0	5	9	5	0	5	0	5	27	26	13	37	37	28	31	33		VPS33A	Q96AX1	Vacuolar protein sorting-associated protein 33A (hVPS33A)	FUNCTION: May play a role in vesicle-mediated protein trafficking to lysosomal compartments and in membrane docking/fusion reactions of late endosomes/lysosomes. {ECO:0000250}.	SIMILARITY: Belongs to the STXBP/unc-18/SEC1 family. {ECO:0000305}.	early endosome [GO:0005769]; late endosome [GO:0005770]; late endosome membrane [GO:0031902]; lysosomal membrane [GO:0005765]; perinuclear region of cytoplasm [GO:0048471]; lysosome localization [GO:0032418]; melanosome localization [GO:0032400]; platelet formation [GO:0030220]; protein transport [GO:0015031]; regulation of developmental pigmentation [GO:0048070]; vesicle docking involved in exoc…	lysosome localization [GO:0032418]; melanosome localization [GO:0032400]; platelet formation [GO:0030220]; protein transport [GO:0015031]; regulation of developmental pigmentation [GO:0048070]; vesicle docking involved in exocytosis [GO:0006904]; vesicle-mediated transport [GO:0016192]		early endosome [GO:0005769]; late endosome [GO:0005770]; late endosome membrane [GO:0031902]; lysosomal membrane [GO:0005765]; perinuclear region of cytoplasm [GO:0048471]	VPS33A	STXBP/unc-18/SEC1 family		3D-structure; Complete proteome; Endosome; Lysosome; Membrane; Polymorphism; Protein transport; Reference proteome; Transport	596	67611	reviewed		STXBP/unc-18/SEC1 family	VP33A_HUMAN
Q9BQE3	TBA1C_HUMAN		0	0	0	0	0	0	0	0	0	0	0	0	0	0	0	0		TUBA1C	Q9BQE3	Tubulin alpha-1C chain (Alpha-tubulin 6) (Tubulin alpha-6 chain)	FUNCTION: Tubulin is the major constituent of microtubules. It binds two moles of GTP, one at an exchangeable site on the beta chain and one at a non-exchangeable site on the alpha chain.	SIMILARITY: Belongs to the tubulin family. {ECO:0000305}.	cytoplasmic microtubule [GO:0005881]; microtubule [GO:0005874]; nucleus [GO:0005634]; vesicle [GO:0031982]; GTP binding [GO:0005525]; GTPase activity [GO:0003924]; structural constituent of cytoskeleton [GO:0005200]; structural molecule activity [GO:0005198]; 'de novo' posttranslational protein folding [GO:0051084]; cell division [GO:0051301]; cellular protein metabolic process [GO:0044267]; cyto…	'de novo' posttranslational protein folding [GO:0051084]; cell division [GO:0051301]; cellular protein metabolic process [GO:0044267]; cytoskeleton-dependent intracellular transport [GO:0030705]; microtubule-based process [GO:0007017]; protein folding [GO:0006457]; protein polymerization [GO:0051258]	GTPase activity [GO:0003924]; GTP binding [GO:0005525]; structural constituent of cytoskeleton [GO:0005200]; structural molecule activity [GO:0005198]	cytoplasmic microtubule [GO:0005881]; microtubule [GO:0005874]; nucleus [GO:0005634]; vesicle [GO:0031982]	TUBA1C TUBA6	Tubulin family		Acetylation; Complete proteome; Cytoplasm; Cytoskeleton; Direct protein sequencing; GTP-binding; Microtubule; Nitration; Nucleotide-binding; Phosphoprotein; Reference proteome	449	49895	reviewed		tubulin family	TBA1C_HUMAN
Q9NY65	TBA8_HUMAN		0	0	0	0	0	0	1	0	0	0	0	0	0	0	0	0		TUBA8	Q9NY65	Tubulin alpha-8 chain (Alpha-tubulin 8) (Tubulin alpha chain-like 2)	FUNCTION: Tubulin is the major constituent of microtubules. It binds two moles of GTP, one at an exchangeable site on the beta chain and one at a non-exchangeable site on the alpha chain.	SIMILARITY: Belongs to the tubulin family. {ECO:0000305}.	cytoplasm [GO:0005737]; microtubule [GO:0005874]; GTP binding [GO:0005525]; GTPase activity [GO:0003924]; structural constituent of cytoskeleton [GO:0005200]; microtubule-based process [GO:0007017]; protein polymerization [GO:0051258]	microtubule-based process [GO:0007017]; protein polymerization [GO:0051258]	GTPase activity [GO:0003924]; GTP binding [GO:0005525]; structural constituent of cytoskeleton [GO:0005200]	cytoplasm [GO:0005737]; microtubule [GO:0005874]	TUBA8 TUBAL2	Tubulin family		Alternative splicing; Complete proteome; Cytoplasm; Cytoskeleton; GTP-binding; Microtubule; Nucleotide-binding; Polymorphism; Reference proteome	449	50094	reviewed		tubulin family	TBA8_HUMAN
Q00325	MPCP_HUMAN		0	0	1	0	4	1	2	4	5	6	4	19	11	9	7	8		SLC25A3	Q00325	Phosphate carrier protein, mitochondrial (Phosphate transport protein) (PTP) (Solute carrier family 25 member 3)	FUNCTION: Transport of phosphate groups from the cytosol to the mitochondrial matrix. Phosphate is cotransported with H(+). May play a role regulation of the mitochondrial permeability transition pore (mPTP).	SIMILARITY: Belongs to the mitochondrial carrier (TC 2.A.29) family. {ECO:0000305}.; SIMILARITY: Contains 3 Solcar repeats. {ECO:0000255|PROSITE-ProRule:PRU00282}.	extracellular exosome [GO:0070062]; integral component of plasma membrane [GO:0005887]; membrane [GO:0016020]; mitochondrial inner membrane [GO:0005743]; mitochondrion [GO:0005739]; myelin sheath [GO:0043209]; phosphate ion carrier activity [GO:0015320]; protein complex binding [GO:0032403]; symporter activity [GO:0015293]; generation of precursor metabolites and energy [GO:0006091]; phosphate io…	generation of precursor metabolites and energy [GO:0006091]; phosphate ion transmembrane transport [GO:0035435]; transport [GO:0006810]	phosphate ion carrier activity [GO:0015320]; protein complex binding [GO:0032403]; symporter activity [GO:0015293]	extracellular exosome [GO:0070062]; integral component of plasma membrane [GO:0005887]; membrane [GO:0016020]; mitochondrial inner membrane [GO:0005743]; mitochondrion [GO:0005739]; myelin sheath [GO:0043209]	SLC25A3 PHC OK/SW-cl.48	Mitochondrial carrier (TC 2.A.29) family		Acetylation; Alternative splicing; Complete proteome; Disease mutation; Membrane; Mitochondrion; Mitochondrion inner membrane; Phosphoprotein; Reference proteome; Repeat; Symport; Transit peptide; Transmembrane; Transmembrane helix; Transport	362	40095	reviewed		mitochondrial carrier (TC 2A29) family; Solcar repeat	MPCP_HUMAN
P05783	K1C18_HUMAN		0	18	9	19	38	24	23	34	0	0	55	0	0	39	0	0		KRT18	P05783	Keratin, type I cytoskeletal 18 (Cell proliferation-inducing gene 46 protein) (Cytokeratin-18) (CK-18) (Keratin-18) (K18)	FUNCTION: Involved in the uptake of thrombin-antithrombin complexes by hepatic cells (By similarity). When phosphorylated, plays a role in filament reorganization. Involved in the delivery of mutated CFTR to the plasma membrane. Together with KRT8, is involved in interleukin-6 (IL-6)-mediated barrier protection. {ECO:0000250, ECO:0000269|PubMed:15529338, ECO:0000269|PubMed:16424149, ECO:0000269|P…	SIMILARITY: Belongs to the intermediate filament family. {ECO:0000305}.	cell periphery [GO:0071944]; centriolar satellite [GO:0034451]; cytoplasm [GO:0005737]; extracellular exosome [GO:0070062]; intermediate filament [GO:0005882]; keratin filament [GO:0045095]; microtubule organizing center [GO:0005815]; nucleolus [GO:0005730]; perinuclear region of cytoplasm [GO:0048471]; poly(A) RNA binding [GO:0044822]; scaffold protein binding [GO:0097110]; structural molecule a…	anatomical structure morphogenesis [GO:0009653]; cell cycle [GO:0007049]; extrinsic apoptotic signaling pathway [GO:0097191]; Golgi to plasma membrane CFTR protein transport [GO:0043000]; hepatocyte apoptotic process [GO:0097284]; intermediate filament cytoskeleton organization [GO:0045104]; negative regulation of apoptotic process [GO:0043066]; tumor necrosis factor-mediated signaling pathway [G…	poly(A) RNA binding [GO:0044822]; scaffold protein binding [GO:0097110]; structural molecule activity [GO:0005198]	cell periphery [GO:0071944]; centriolar satellite [GO:0034451]; cytoplasm [GO:0005737]; extracellular exosome [GO:0070062]; intermediate filament [GO:0005882]; keratin filament [GO:0045095]; microtubule organizing center [GO:0005815]; nucleolus [GO:0005730]; perinuclear region of cytoplasm [GO:0048471]	KRT18 CYK18 PIG46	Intermediate filament family		Acetylation; Cell cycle; Coiled coil; Complete proteome; Cytoplasm; Direct protein sequencing; Disease mutation; Glycoprotein; Host-virus interaction; Intermediate filament; Keratin; Nucleus; Phosphoprotein; Polymorphism; Reference proteome	430	48058	reviewed		intermediate filament family	K1C18_HUMAN
P02042	HBD_HUMAN		0	0	0	0	0	0	0	0	1	1	0	2	0	0	0	0		HBD	P02042	Hemoglobin subunit delta (Delta-globin) (Hemoglobin delta chain)	FUNCTION: Involved in oxygen transport from the lung to the various peripheral tissues.	SIMILARITY: Belongs to the globin family. {ECO:0000255|PROSITE-ProRule:PRU00238}.	blood microparticle [GO:0072562]; cytosol [GO:0005829]; hemoglobin complex [GO:0005833]; heme binding [GO:0020037]; iron ion binding [GO:0005506]; oxygen binding [GO:0019825]; oxygen transporter activity [GO:0005344]; blood coagulation [GO:0007596]	blood coagulation [GO:0007596]	heme binding [GO:0020037]; iron ion binding [GO:0005506]; oxygen binding [GO:0019825]; oxygen transporter activity [GO:0005344]	blood microparticle [GO:0072562]; cytosol [GO:0005829]; hemoglobin complex [GO:0005833]	HBD	Globin family		3D-structure; Acetylation; Complete proteome; Direct protein sequencing; Heme; Iron; Metal-binding; Oxygen transport; Phosphoprotein; Polymorphism; Reference proteome; Transport	147	16055	reviewed		globin family	HBD_HUMAN
P12532	KCRU_HUMAN		0	6	10	12	40	10	28	10	26	27	34	30	22	5	20	21		CKMT1A; CKMT1B	P12532	Creatine kinase U-type, mitochondrial (EC 2.7.3.2) (Acidic-type mitochondrial creatine kinase) (Mia-CK) (Ubiquitous mitochondrial creatine kinase) (U-MtCK)	FUNCTION: Reversibly catalyzes the transfer of phosphate between ATP and various phosphogens (e.g. creatine phosphate). Creatine kinase isoenzymes play a central role in energy transduction in tissues with large, fluctuating energy demands, such as skeletal muscle, heart, brain and spermatozoa.	SIMILARITY: Belongs to the ATP:guanido phosphotransferase family. {ECO:0000255|PROSITE-ProRule:PRU00842, ECO:0000255|PROSITE-ProRule:PRU00843}.; SIMILARITY: Contains 1 phosphagen kinase C-terminal domain. {ECO:0000255|PROSITE-ProRule:PRU00843}.; SIMILARITY: Contains 1 phosphagen kinase N-terminal domain. {ECO:0000255|PROSITE-ProRule:PRU00842}.	extracellular exosome [GO:0070062]; mitochondrial inner membrane [GO:0005743]; mitochondrion [GO:0005739]; ATP binding [GO:0005524]; creatine kinase activity [GO:0004111]; cellular nitrogen compound metabolic process [GO:0034641]; creatine metabolic process [GO:0006600]; small molecule metabolic process [GO:0044281]	cellular nitrogen compound metabolic process [GO:0034641]; creatine metabolic process [GO:0006600]; small molecule metabolic process [GO:0044281]	ATP binding [GO:0005524]; creatine kinase activity [GO:0004111]	extracellular exosome [GO:0070062]; mitochondrial inner membrane [GO:0005743]; mitochondrion [GO:0005739]	CKMT1A CKMT; CKMT1B CKMT	ATP:guanido phosphotransferase family		3D-structure; ATP-binding; Alternative splicing; Complete proteome; Kinase; Membrane; Mitochondrion; Mitochondrion inner membrane; Nucleotide-binding; Reference proteome; Transferase; Transit peptide	417	47037	reviewed		ATP:guanido phosphotransferase family; phosphagen kinase C-terminal domain; phosphagen kinase N-terminal domain	KCRU_HUMAN
Q9UI12	VATH_HUMAN		0	7	11	11	31	5	12	16	40	44	25	30	29	19	28	26		ATP6V1H	Q9UI12	V-type proton ATPase subunit H (V-ATPase subunit H) (Nef-binding protein 1) (NBP1) (Protein VMA13 homolog) (V-ATPase 50/57 kDa subunits) (Vacuolar proton pump subunit H) (Vacuolar proton pump subunit SFD)	FUNCTION: Subunit of the peripheral V1 complex of vacuolar ATPase. Subunit H activates the ATPase activity of the enzyme and couples ATPase activity to proton flow. Vacuolar ATPase is responsible for acidifying a variety of intracellular compartments in eukaryotic cells, thus providing most of the energy required for transport processes in the vacuolar system (By similarity). Involved in the endo…	SIMILARITY: Belongs to the V-ATPase H subunit family. {ECO:0000305}.	cytosol [GO:0005829]; extracellular exosome [GO:0070062]; lysosomal membrane [GO:0005765]; plasma membrane [GO:0005886]; vacuolar proton-transporting V-type ATPase, V1 domain [GO:0000221]; enzyme regulator activity [GO:0030234]; proton-transporting ATPase activity, rotational mechanism [GO:0046961]; ATP hydrolysis coupled proton transport [GO:0015991]; cellular iron ion homeostasis [GO:0006879]; …	ATP hydrolysis coupled proton transport [GO:0015991]; cellular iron ion homeostasis [GO:0006879]; endocytosis [GO:0006897]; insulin receptor signaling pathway [GO:0008286]; interaction with host [GO:0051701]; ion transmembrane transport [GO:0034220]; metabolic process [GO:0008152]; phagosome maturation [GO:0090382]; regulation of catalytic activity [GO:0050790]; regulation of defense response to …	enzyme regulator activity [GO:0030234]; proton-transporting ATPase activity, rotational mechanism [GO:0046961]	cytosol [GO:0005829]; extracellular exosome [GO:0070062]; lysosomal membrane [GO:0005765]; plasma membrane [GO:0005886]; vacuolar proton-transporting V-type ATPase, V1 domain [GO:0000221]	ATP6V1H CGI-11	V-ATPase H subunit family		Alternative splicing; Complete proteome; Host-virus interaction; Hydrogen ion transport; Ion transport; Phosphoprotein; Reference proteome; Transport	483	55883	reviewed		V-ATPase H subunit family	VATH_HUMAN
Q9BRK5	CAB45_HUMAN		0	0	1	0	1	0	0	9	20	21	6	12	11	12	20	21		SDF4	Q9BRK5	45 kDa calcium-binding protein (Cab45) (Stromal cell-derived factor 4) (SDF-4)	FUNCTION: May regulate calcium-dependent activities in the endoplasmic reticulum lumen or post-ER compartment. {ECO:0000250}.; FUNCTION: Isoform 5 may be involved in the exocytosis of zymogens by pancreatic acini.	SIMILARITY: Belongs to the CREC family. {ECO:0000305}.; SIMILARITY: Contains 6 EF-hand domains. {ECO:0000255|PROSITE-ProRule:PRU00448}.	bleb [GO:0032059]; cytoplasm [GO:0005737]; extracellular exosome [GO:0070062]; Golgi apparatus [GO:0005794]; Golgi lumen [GO:0005796]; late endosome [GO:0005770]; membrane [GO:0016020]; calcium ion binding [GO:0005509]; identical protein binding [GO:0042802]; calcium ion-dependent exocytosis [GO:0017156]; cerebellum development [GO:0021549]; fat cell differentiation [GO:0045444]; response to etha…	calcium ion-dependent exocytosis [GO:0017156]; cerebellum development [GO:0021549]; fat cell differentiation [GO:0045444]; response to ethanol [GO:0045471]; UV protection [GO:0009650]; zymogen granule exocytosis [GO:0070625]	calcium ion binding [GO:0005509]; identical protein binding [GO:0042802]	bleb [GO:0032059]; cytoplasm [GO:0005737]; extracellular exosome [GO:0070062]; Golgi apparatus [GO:0005794]; Golgi lumen [GO:0005796]; late endosome [GO:0005770]; membrane [GO:0016020]	SDF4 CAB45 PSEC0034	CREC family		Alternative splicing; Calcium; Cell projection; Complete proteome; Cytoplasm; Exocytosis; Glycoprotein; Golgi apparatus; Metal-binding; Phosphoprotein; Polymorphism; Reference proteome; Repeat; Signal	362	41807	reviewed		CREC family; EF-hand domain	CAB45_HUMAN
P82650	RT22_HUMAN		0	5	0	1	0	5	0	2	10	8	0	3	5	2	6	6		MRPS22	P82650	28S ribosomal protein S22, mitochondrial (MRP-S22) (S22mt)			mitochondrial inner membrane [GO:0005743]; mitochondrial ribosome [GO:0005761]; mitochondrial small ribosomal subunit [GO:0005763]; mitochondrion [GO:0005739]; structural constituent of ribosome [GO:0003735]; mitochondrial translation [GO:0032543]; mitochondrial translational elongation [GO:0070125]; mitochondrial translational initiation [GO:0070124]; mitochondrial translational termination [GO:…	mitochondrial translation [GO:0032543]; mitochondrial translational elongation [GO:0070125]; mitochondrial translational initiation [GO:0070124]; mitochondrial translational termination [GO:0070126]; organelle organization [GO:0006996]	structural constituent of ribosome [GO:0003735]	mitochondrial inner membrane [GO:0005743]; mitochondrial ribosome [GO:0005761]; mitochondrial small ribosomal subunit [GO:0005763]; mitochondrion [GO:0005739]	MRPS22 C3orf5 RPMS22 GK002			3D-structure; Acetylation; Alternative splicing; Complete proteome; Disease mutation; Mitochondrion; Reference proteome; Ribonucleoprotein; Ribosomal protein	360	41280	reviewed			RT22_HUMAN
P21359	NF1_HUMAN		0	4	10	3	0	8	0	32	113	121	9	94	99	29	75	81		NF1	P21359	Neurofibromin (Neurofibromatosis-related protein NF-1) [Cleaved into: Neurofibromin truncated]	FUNCTION: Stimulates the GTPase activity of Ras. NF1 shows greater affinity for Ras GAP, but lower specific activity. May be a regulator of Ras activity. {ECO:0000269|PubMed:2121371, ECO:0000269|PubMed:8417346}.	SIMILARITY: Contains 1 CRAL-TRIO domain. {ECO:0000255|PROSITE-ProRule:PRU00056}.; SIMILARITY: Contains 1 Ras-GAP domain. {ECO:0000255|PROSITE-ProRule:PRU00167}.	axon [GO:0030424]; cytoplasm [GO:0005737]; dendrite [GO:0030425]; intrinsic component of the cytoplasmic side of the plasma membrane [GO:0031235]; membrane [GO:0016020]; nucleolus [GO:0005730]; nucleus [GO:0005634]; GTPase activator activity [GO:0005096]; phosphatidylcholine binding [GO:0031210]; phosphatidylethanolamine binding [GO:0008429]; actin cytoskeleton organization [GO:0030036]; adrenal …	actin cytoskeleton organization [GO:0030036]; adrenal gland development [GO:0030325]; artery morphogenesis [GO:0048844]; brain development [GO:0007420]; camera-type eye morphogenesis [GO:0048593]; cell communication [GO:0007154]; cellular response to heat [GO:0034605]; cerebral cortex development [GO:0021987]; cognition [GO:0050890]; collagen fibril organization [GO:0030199]; extracellular matrix…	GTPase activator activity [GO:0005096]; phosphatidylcholine binding [GO:0031210]; phosphatidylethanolamine binding [GO:0008429]	axon [GO:0030424]; cytoplasm [GO:0005737]; dendrite [GO:0030425]; intrinsic component of the cytoplasmic side of the plasma membrane [GO:0031235]; membrane [GO:0016020]; nucleolus [GO:0005730]; nucleus [GO:0005634]	NF1			3D-structure; Acetylation; Alternative splicing; Complete proteome; Disease mutation; GTPase activation; Lipid-binding; Nucleus; Phosphoprotein; Polymorphism; RNA editing; Reference proteome; Tumor suppressor	2839	319372	reviewed		CRAL-TRIO domain; Ras-GAP domain	NF1_HUMAN
Q92542	NICA_HUMAN		0	3	5	4	8	2	5	9	6	7	10	7	4	9	5	7		NCSTN	Q92542	Nicastrin	FUNCTION: Essential subunit of the gamma-secretase complex, an endoprotease complex that catalyzes the intramembrane cleavage of integral membrane proteins such as Notch receptors and APP (beta-amyloid precursor protein). It probably represents a stabilizing cofactor required for the assembly of the gamma-secretase complex.	SIMILARITY: Belongs to the nicastrin family. {ECO:0000305}.	endoplasmic reticulum [GO:0005783]; extracellular exosome [GO:0070062]; focal adhesion [GO:0005925]; Golgi apparatus [GO:0005794]; integral component of membrane [GO:0016021]; integral component of plasma membrane [GO:0005887]; lysosomal membrane [GO:0005765]; melanosome [GO:0042470]; membrane [GO:0016020]; plasma membrane [GO:0005886]; endopeptidase activity [GO:0004175]; amyloid precursor prote…	amyloid precursor protein catabolic process [GO:0042987]; apoptotic signaling pathway [GO:0097190]; axon guidance [GO:0007411]; beta-amyloid metabolic process [GO:0050435]; ephrin receptor signaling pathway [GO:0048013]; epithelial cell proliferation [GO:0050673]; extracellular matrix disassembly [GO:0022617]; extracellular matrix organization [GO:0030198]; membrane protein ectodomain proteolysis…	endopeptidase activity [GO:0004175]	endoplasmic reticulum [GO:0005783]; extracellular exosome [GO:0070062]; focal adhesion [GO:0005925]; Golgi apparatus [GO:0005794]; integral component of membrane [GO:0016021]; integral component of plasma membrane [GO:0005887]; lysosomal membrane [GO:0005765]; melanosome [GO:0042470]; membrane [GO:0016020]; plasma membrane [GO:0005886]	NCSTN KIAA0253 UNQ1874/PRO4317	Nicastrin family		3D-structure; Alternative splicing; Complete proteome; Disease mutation; Glycoprotein; Membrane; Notch signaling pathway; Polymorphism; Reference proteome; Signal; Transmembrane; Transmembrane helix	709	78411	reviewed		nicastrin family	NICA_HUMAN
Q15006	EMC2_HUMAN		0	0	1	0	0	0	0	2	2	1	1	2	1	5	1	2		EMC2	Q15006	ER membrane protein complex subunit 2 (Tetratricopeptide repeat protein 35) (TPR repeat protein 35)		SIMILARITY: Belongs to the EMC2 family. {ECO:0000305}.; SIMILARITY: Contains 3 TPR repeats. {ECO:0000255|PROSITE-ProRule:PRU00339}.	cytoplasm [GO:0005737]; endoplasmic reticulum [GO:0005783]; ER membrane protein complex [GO:0072546]; mitochondrion [GO:0005739]; nucleolus [GO:0005730]			cytoplasm [GO:0005737]; endoplasmic reticulum [GO:0005783]; ER membrane protein complex [GO:0072546]; mitochondrion [GO:0005739]; nucleolus [GO:0005730]	EMC2 KIAA0103 TTC35	EMC2 family		Acetylation; Complete proteome; Cytoplasm; Nucleus; Reference proteome; Repeat; TPR repeat	297	34834	reviewed	X	EMC2 family; TPR repeat	EMC2_HUMAN
Q09028	RBBP4_HUMAN		0	0	4	0	0	0	1	1	4	5	2	2	2	4	5	6		RBBP4	Q09028	Histone-binding protein RBBP4 (Chromatin assembly factor 1 subunit C) (CAF-1 subunit C) (Chromatin assembly factor I p48 subunit) (CAF-I 48 kDa subunit) (CAF-I p48) (Nucleosome-remodeling factor subunit RBAP48) (Retinoblastoma-binding protein 4) (RBBP-4) (Retinoblastoma-binding protein p48)	FUNCTION: Core histone-binding subunit that may target chromatin assembly factors, chromatin remodeling factors and histone deacetylases to their histone substrates in a manner that is regulated by nucleosomal DNA. Component of several complexes which regulate chromatin metabolism. These include the chromatin assembly factor 1 (CAF-1) complex, which is required for chromatin assembly following DN…	SIMILARITY: Belongs to the WD repeat RBAP46/RBAP48/MSI1 family. {ECO:0000305}.; SIMILARITY: Contains 6 WD repeats. {ECO:0000255|PROSITE-ProRule:PRU00221}.	CAF-1 complex [GO:0033186]; ESC/E(Z) complex [GO:0035098]; nuclear chromatin [GO:0000790]; nucleoplasm [GO:0005654]; nucleus [GO:0005634]; NuRD complex [GO:0016581]; NURF complex [GO:0016589]; protein complex [GO:0043234]; Sin3 complex [GO:0016580]; histone binding [GO:0042393]; histone deacetylase binding [GO:0042826]; ATP-dependent chromatin remodeling [GO:0043044]; CENP-A containing nucleosome…	ATP-dependent chromatin remodeling [GO:0043044]; CENP-A containing nucleosome assembly [GO:0034080]; chromatin assembly [GO:0031497]; chromatin organization [GO:0006325]; chromatin remodeling [GO:0006338]; DNA replication [GO:0006260]; DNA replication-dependent nucleosome assembly [GO:0006335]; DNA replication-independent nucleosome assembly [GO:0006336]; G2/M transition of mitotic cell cycle [GO…	histone binding [GO:0042393]; histone deacetylase binding [GO:0042826]	CAF-1 complex [GO:0033186]; ESC/E(Z) complex [GO:0035098]; nuclear chromatin [GO:0000790]; nucleoplasm [GO:0005654]; nucleus [GO:0005634]; NuRD complex [GO:0016581]; NURF complex [GO:0016589]; protein complex [GO:0043234]; Sin3 complex [GO:0016580]	RBBP4 RBAP48	WD repeat RBAP46/RBAP48/MSI1 family		3D-structure; Acetylation; Alternative splicing; Cell cycle; Chromatin regulator; Complete proteome; DNA replication; Direct protein sequencing; Isopeptide bond; Nucleus; Phosphoprotein; Reference proteome; Repeat; Repressor; Transcription; Transcription regulation; Ubl conjugation; WD repeat	425	47656	reviewed		WD repeat RBAP46/RBAP48/MSI1 family; WD repeat	RBBP4_HUMAN
Q9GZS3	WDR61_HUMAN		0	4	5	4	0	1	0	15	15	16	15	26	20	17	15	16		WDR61	Q9GZS3	WD repeat-containing protein 61 (Meiotic recombination REC14 protein homolog) (SKI8 homolog) (Ski8) [Cleaved into: WD repeat-containing protein 61, N-terminally processed]	FUNCTION: Component of the PAF1 complex (PAF1C) which has multiple functions during transcription by RNA polymerase II and is implicated in regulation of development and maintenance of embryonic stem cell pluripotency. PAF1C associates with RNA polymerase II through interaction with POLR2A CTD non-phosphorylated and 'Ser-2'- and 'Ser-5'-phosphorylated forms and is involved in transcriptional elon…	SIMILARITY: Contains 7 WD repeats. {ECO:0000255|PROSITE-ProRule:PRU00221}.	Cdc73/Paf1 complex [GO:0016593]; cytoplasm [GO:0005737]; nucleoplasm [GO:0005654]; nucleus [GO:0005634]; Ski complex [GO:0055087]; transcriptionally active chromatin [GO:0035327]; histone H3-K4 trimethylation [GO:0080182]; negative regulation of myeloid cell differentiation [GO:0045638]; nuclear-transcribed mRNA catabolic process, exonucleolytic, 3'-5' [GO:0034427]; positive regulation of histone…	histone H3-K4 trimethylation [GO:0080182]; negative regulation of myeloid cell differentiation [GO:0045638]; nuclear-transcribed mRNA catabolic process, exonucleolytic, 3'-5' [GO:0034427]; positive regulation of histone H3-K4 methylation [GO:0051571]; positive regulation of histone H3-K79 methylation [GO:2001162]; positive regulation of transcription elongation from RNA polymerase II promoter [GO…		Cdc73/Paf1 complex [GO:0016593]; cytoplasm [GO:0005737]; nucleoplasm [GO:0005654]; nucleus [GO:0005634]; Ski complex [GO:0055087]; transcriptionally active chromatin [GO:0035327]	WDR61			3D-structure; Acetylation; Complete proteome; Cytoplasm; Nucleus; Reference proteome; Repeat; Transcription; Transcription regulation; WD repeat; Wnt signaling pathway	305	33581	reviewed		WD repeat	WDR61_HUMAN
Q15907	RB11B_HUMAN		0	13	21	17	11	11	12	23	32	35	22	53	33	11	28	24		RAB11B	Q15907	Ras-related protein Rab-11B (GTP-binding protein YPT3)	FUNCTION: The small GTPases Rab are key regulators of intracellular membrane trafficking, from the formation of transport vesicles to their fusion with membranes. Rabs cycle between an inactive GDP-bound form and an active GTP-bound form that is able to recruit to membranes different set of downstream effectors directly responsible for vesicle formation, movement, tethering and fusion. That Rab p…	SIMILARITY: Belongs to the small GTPase superfamily. Rab family. {ECO:0000305}.	cell junction [GO:0030054]; extracellular exosome [GO:0070062]; mitochondrion [GO:0005739]; phagocytic vesicle [GO:0045335]; phagocytic vesicle membrane [GO:0030670]; recycling endosome [GO:0055037]; recycling endosome membrane [GO:0055038]; synaptic vesicle [GO:0008021]; synaptic vesicle membrane [GO:0030672]; GDP binding [GO:0019003]; GTP binding [GO:0005525]; GTPase activity [GO:0003924]; myos…	cellular response to acidic pH [GO:0071468]; constitutive secretory pathway [GO:0045054]; establishment of protein localization to membrane [GO:0090150]; insulin secretion involved in cellular response to glucose stimulus [GO:0035773]; intracellular protein transport [GO:0006886]; melanosome transport [GO:0032402]; Rab protein signal transduction [GO:0032482]; receptor recycling [GO:0001881]; reg…	GDP binding [GO:0019003]; GTPase activity [GO:0003924]; GTP binding [GO:0005525]; myosin V binding [GO:0031489]	cell junction [GO:0030054]; extracellular exosome [GO:0070062]; mitochondrion [GO:0005739]; phagocytic vesicle [GO:0045335]; phagocytic vesicle membrane [GO:0030670]; recycling endosome [GO:0055037]; recycling endosome membrane [GO:0055038]; synaptic vesicle [GO:0008021]; synaptic vesicle membrane [GO:0030672]	RAB11B YPT3	Small GTPase superfamily, Rab family		3D-structure; Acetylation; Alternative splicing; Cell junction; Citrullination; Complete proteome; Cytoplasmic vesicle; Direct protein sequencing; Endosome; GTP-binding; Lipoprotein; Membrane; Methylation; Nucleotide-binding; Prenylation; Protein transport; Reference proteome; Synapse; Transport	218	24489	reviewed		small GTPase superfamily Rab family	RB11B_HUMAN
Q15287	RNPS1_HUMAN		0	1	0	2	0	1	0	0	0	0	0	0	0	0	0	0		RNPS1	Q15287	RNA-binding protein with serine-rich domain 1 (SR-related protein LDC2)	FUNCTION: Part of pre- and post-splicing multiprotein mRNP complexes. Auxiliary component of the splicing-dependent multiprotein exon junction complex (EJC) deposited at splice junction on mRNAs. The EJC is a dynamic structure consisting of core proteins and several peripheral nuclear and cytoplasmic associated factors that join the complex only transiently either during EJC assembly or during su…	SIMILARITY: Belongs to the splicing factor SR family. {ECO:0000305}.; SIMILARITY: Contains 1 RRM (RNA recognition motif) domain. {ECO:0000255|PROSITE-ProRule:PRU00176}.	ASAP complex [GO:0061574]; cytoplasm [GO:0005737]; cytosol [GO:0005829]; nuclear speck [GO:0016607]; nucleoplasm [GO:0005654]; nucleus [GO:0005634]; mRNA 3'-UTR binding [GO:0003730]; nucleotide binding [GO:0000166]; poly(A) RNA binding [GO:0044822]; RNA binding [GO:0003723]; gene expression [GO:0010467]; mRNA 3'-end processing [GO:0031124]; mRNA export from nucleus [GO:0006406]; mRNA splicing, vi…	gene expression [GO:0010467]; mRNA 3'-end processing [GO:0031124]; mRNA export from nucleus [GO:0006406]; mRNA splicing, via spliceosome [GO:0000398]; negative regulation of mRNA splicing, via spliceosome [GO:0048025]; nuclear-transcribed mRNA catabolic process, nonsense-mediated decay [GO:0000184]; positive regulation of apoptotic process [GO:0043065]; regulation of alternative mRNA splicing, vi…	mRNA 3'-UTR binding [GO:0003730]; nucleotide binding [GO:0000166]; poly(A) RNA binding [GO:0044822]; RNA binding [GO:0003723]	ASAP complex [GO:0061574]; cytoplasm [GO:0005737]; cytosol [GO:0005829]; nuclear speck [GO:0016607]; nucleoplasm [GO:0005654]; nucleus [GO:0005634]	RNPS1 LDC2	Splicing factor SR family		3D-structure; Acetylation; Alternative splicing; Complete proteome; Cytoplasm; Nonsense-mediated mRNA decay; Nucleus; Phosphoprotein; RNA-binding; Reference proteome; mRNA processing; mRNA splicing	305	34208	reviewed		splicing factor SR family; RRM (RNA recognition motif) domain	RNPS1_HUMAN
P60510	PP4C_HUMAN		0	2	4	2	4	0	5	10	15	17	6	21	17	9	17	15		PPP4C	P60510	Serine/threonine-protein phosphatase 4 catalytic subunit (PP4C) (Pp4) (EC 3.1.3.16) (Protein phosphatase X) (PP-X)	FUNCTION: Protein phosphatase that is involved in many processes such as microtubule organization at centrosomes, maturation of spliceosomal snRNPs, apoptosis, DNA repair, tumor necrosis factor (TNF)-alpha signaling, activation of c-Jun N-terminal kinase MAPK8, regulation of histone acetylation, DNA damage checkpoint signaling, NF-kappa-B activation and cell migration. The PPP4C-PPP4R1 PP4 comple…	SIMILARITY: Belongs to the PPP phosphatase family. PP-4 (PP-X) subfamily. {ECO:0000305}.	cytoplasm [GO:0005737]; microtubule organizing center [GO:0005815]; nucleoplasm [GO:0005654]; nucleus [GO:0005634]; plasma membrane [GO:0005886]; protein phosphatase 4 complex [GO:0030289]; metal ion binding [GO:0046872]; NF-kappaB-inducing kinase activity [GO:0004704]; protein serine/threonine phosphatase activity [GO:0004722]; cellular response to interleukin-1 [GO:0071347]; NIK/NF-kappaB signa…	cellular response to interleukin-1 [GO:0071347]; NIK/NF-kappaB signaling [GO:0038061]; regulation of double-strand break repair via homologous recombination [GO:0010569]	metal ion binding [GO:0046872]; NF-kappaB-inducing kinase activity [GO:0004704]; protein serine/threonine phosphatase activity [GO:0004722]	cytoplasm [GO:0005737]; microtubule organizing center [GO:0005815]; nucleoplasm [GO:0005654]; nucleus [GO:0005634]; plasma membrane [GO:0005886]; protein phosphatase 4 complex [GO:0030289]	PPP4C PPP4 PPX	PPP phosphatase family, PP-4 (PP-X) subfamily		Acetylation; Complete proteome; Cytoplasm; Cytoskeleton; Hydrolase; Manganese; Metal-binding; Methylation; Nucleus; Protein phosphatase; Reference proteome	307	35080	reviewed		PPP phosphatase family PP-4 (PP-X) subfamily	PP4C_HUMAN
Q5JSH3	WDR44_HUMAN		0	25	0	14	0	21	0	0	0	0	0	2	2	1	0	0		WDR44	Q5JSH3	WD repeat-containing protein 44 (Rabphilin-11)	FUNCTION: Downstream effector for RAB11. May be involved in vesicle recycling (By similarity). {ECO:0000250}.	SIMILARITY: Contains 7 WD repeats. {ECO:0000255|PROSITE-ProRule:PRU00221}.	cytosol [GO:0005829]; endosome membrane [GO:0010008]; Golgi apparatus [GO:0005794]; perinuclear region of cytoplasm [GO:0048471]			cytosol [GO:0005829]; endosome membrane [GO:0010008]; Golgi apparatus [GO:0005794]; perinuclear region of cytoplasm [GO:0048471]	WDR44			Acetylation; Alternative splicing; Coiled coil; Complete proteome; Cytoplasm; Endosome; Golgi apparatus; Membrane; Phosphoprotein; Polymorphism; Reference proteome; Repeat; WD repeat	913	101366	reviewed		WD repeat	WDR44_HUMAN
O75312	ZPR1_HUMAN		0	5	5	4	1	2	0	0	25	20	7	19	26	15	20	18		ZPR1	O75312	Zinc finger protein ZPR1 (Zinc finger protein 259)	FUNCTION: Acts as a signaling molecule that communicates proliferative growth signals from the cytoplasm to the nucleus. Plays a role for the localization and accumulation of the survival motor neuron protein SMN1 in sub-nuclear bodies, including gems and Cajal bodies. Induces neuron differentiation and stimulates axonal growth and formation of growth cone in spinal cord motor neurons. Plays a ro…	SIMILARITY: Belongs to the ZPR1 family. {ECO:0000305}.	axon [GO:0030424]; Cajal body [GO:0015030]; cytoplasm [GO:0005737]; Gemini of coiled bodies [GO:0097504]; growth cone [GO:0030426]; neuronal cell body [GO:0043025]; nucleolus [GO:0005730]; nucleoplasm [GO:0005654]; nucleus [GO:0005634]; perikaryon [GO:0043204]; perinuclear region of cytoplasm [GO:0048471]; SMN complex [GO:0032797]; translation initiation factor binding [GO:0031369]; zinc ion bind…	apoptotic process involved in development [GO:1902742]; axon development [GO:0061564]; Cajal body organization [GO:0030576]; cell proliferation [GO:0008283]; cellular response to epidermal growth factor stimulus [GO:0071364]; DNA endoreduplication [GO:0042023]; inner cell mass cell proliferation [GO:0001833]; microtubule cytoskeleton organization [GO:0000226]; mRNA processing [GO:0006397]; negati…	translation initiation factor binding [GO:0031369]; zinc ion binding [GO:0008270]	axon [GO:0030424]; Cajal body [GO:0015030]; cytoplasm [GO:0005737]; Gemini of coiled bodies [GO:0097504]; growth cone [GO:0030426]; neuronal cell body [GO:0043025]; nucleolus [GO:0005730]; nucleoplasm [GO:0005654]; nucleus [GO:0005634]; perikaryon [GO:0043204]; perinuclear region of cytoplasm [GO:0048471]; SMN complex [GO:0032797]	ZPR1 ZNF259	ZPR1 family		Cell projection; Complete proteome; Cytoplasm; Differentiation; Metal-binding; Nucleus; Polymorphism; Reference proteome; Repeat; Zinc; Zinc-finger; mRNA processing; mRNA splicing	459	50925	reviewed		ZPR1 family	ZPR1_HUMAN
Q86VW0	SESD1_HUMAN		0	46	31	25	0	37	0	33	38	40	7	34	31	37	30	32		SESTD1	Q86VW0	SEC14 domain and spectrin repeat-containing protein 1 (Huntingtin-interacting protein-like protein) (Protein Solo)	FUNCTION: May act as the primary docking protein directing membrane turnover and assembly of the transient receptor potential channels TRPC4 and TRPC5. Binds phospholipids such as phosphatidylinositol monophosphates, phosphatidylinositol diphosphates (PIP2s) and phosphatidic acid, but not less polar lipids including phosphatidylcholine, phosphatidylserine, and phosphatidylinositol. The binding to…	SIMILARITY: Belongs to the SOLO family. {ECO:0000305}.; SIMILARITY: Contains 1 CRAL-TRIO domain. {ECO:0000255|PROSITE-ProRule:PRU00056}.; SIMILARITY: Contains 3 spectrin repeats. {ECO:0000305}.	phosphatidic acid binding [GO:0070300]; phosphatidylinositol-3,4-bisphosphate binding [GO:0043325]; phosphatidylinositol-3,5-bisphosphate binding [GO:0080025]; phosphatidylinositol-3-phosphate binding [GO:0032266]; phosphatidylinositol-4,5-bisphosphate binding [GO:0005546]; phosphatidylinositol-4-phosphate binding [GO:0070273]; phosphatidylinositol-5-phosphate binding [GO:0010314]		phosphatidic acid binding [GO:0070300]; phosphatidylinositol-3,4-bisphosphate binding [GO:0043325]; phosphatidylinositol-3,5-bisphosphate binding [GO:0080025]; phosphatidylinositol-3-phosphate binding [GO:0032266]; phosphatidylinositol-4,5-bisphosphate binding [GO:0005546]; phosphatidylinositol-4-phosphate binding [GO:0070273]; phosphatidylinositol-5-phosphate binding [GO:0010314]		SESTD1 SOLO	SOLO family		Complete proteome; Polymorphism; Reference proteome; Repeat	696	79348	reviewed		SOLO family; CRAL-TRIO domain; spectrin repeat	SESD1_HUMAN
Q96T76	MMS19_HUMAN		0	13	5	4	2	7	0	17	20	24	7	45	36	13	39	36		MMS19	Q96T76	MMS19 nucleotide excision repair protein homolog (hMMS19) (MET18 homolog) (MMS19-like protein)	FUNCTION: Key component of the cytosolic iron-sulfur protein assembly (CIA) complex, a multiprotein complex that mediates the incorporation of iron-sulfur cluster into apoproteins specifically involved in DNA metabolism and genomic integrity. In the CIA complex, MMS19 acts as an adapter between early-acting CIA components and a subset of cellular target iron-sulfur proteins such as ERCC2/XPD, FAN…	SIMILARITY: Belongs to the MET18/MMS19 family. {ECO:0000305}.; SIMILARITY: Contains 7 HEAT repeats. {ECO:0000305}.	CIA complex [GO:0097361]; cytoplasm [GO:0005737]; holo TFIIH complex [GO:0005675]; membrane [GO:0016020]; MMXD complex [GO:0071817]; nucleoplasm [GO:0005654]; nucleus [GO:0005634]; spindle [GO:0005819]; estrogen receptor binding [GO:0030331]; protein binding, bridging [GO:0030674]; receptor signaling complex scaffold activity [GO:0030159]; transcription coactivator activity [GO:0003713]; cellular…	cellular response to DNA damage stimulus [GO:0006974]; chromosome segregation [GO:0007059]; DNA metabolic process [GO:0006259]; DNA repair [GO:0006281]; iron-sulfur cluster assembly [GO:0016226]; nucleotide-excision repair [GO:0006289]; phosphorelay signal transduction system [GO:0000160]; positive regulation of transcription, DNA-templated [GO:0045893]; response to hormone [GO:0009725]; small mo…	estrogen receptor binding [GO:0030331]; protein binding, bridging [GO:0030674]; receptor signaling complex scaffold activity [GO:0030159]; transcription coactivator activity [GO:0003713]	CIA complex [GO:0097361]; cytoplasm [GO:0005737]; holo TFIIH complex [GO:0005675]; membrane [GO:0016020]; MMXD complex [GO:0071817]; nucleoplasm [GO:0005654]; nucleus [GO:0005634]; spindle [GO:0005819]	MMS19 MMS19L	MET18/MMS19 family		Acetylation; Activator; Alternative splicing; Chromosome partition; Complete proteome; Cytoplasm; Cytoskeleton; DNA damage; DNA repair; Nucleus; Phosphoprotein; Polymorphism; Reference proteome; Repeat; Transcription; Transcription regulation	1030	113290	reviewed	X	MET18/MMS19 family; HEAT repeat	MMS19_HUMAN
Q9Y2G5	OFUT2_HUMAN		0	3	2	7	0	0	1	5	26	25	9	18	15	5	22	19		POFUT2	Q9Y2G5	GDP-fucose protein O-fucosyltransferase 2 (EC 2.4.1.221) (Peptide-O-fucosyltransferase 2) (O-FucT-2)	FUNCTION: Catalyzes the reaction that attaches fucose through an O-glycosidic linkage to a conserved serine or threonine residue in the consensus sequence C1-X(2,3)-S/T-C2-X(2)-G of thrombospondin type 1 repeats where C1 and C2 are the first and second cysteines, respectively. O-fucosylates members of several protein families including the ADAMTS family, the thrombosporin (TSP) and spondin famili…	SIMILARITY: Belongs to the glycosyltransferase 68 family. {ECO:0000305}.	endoplasmic reticulum membrane [GO:0005789]; Golgi apparatus [GO:0005794]; peptide-O-fucosyltransferase activity [GO:0046922]; cellular protein metabolic process [GO:0044267]; fucose metabolic process [GO:0006004]; mesoderm formation [GO:0001707]; post-translational protein modification [GO:0043687]; protein O-linked fucosylation [GO:0036066]; protein O-linked glycosylation [GO:0006493]; regulati…	cellular protein metabolic process [GO:0044267]; fucose metabolic process [GO:0006004]; mesoderm formation [GO:0001707]; post-translational protein modification [GO:0043687]; protein O-linked fucosylation [GO:0036066]; protein O-linked glycosylation [GO:0006493]; regulation of epithelial to mesenchymal transition [GO:0010717]; regulation of gene expression [GO:0010468]; regulation of secretion [G…	peptide-O-fucosyltransferase activity [GO:0046922]	endoplasmic reticulum membrane [GO:0005789]; Golgi apparatus [GO:0005794]	POFUT2 C21orf80 FUT13 KIAA0958	Glycosyltransferase 68 family	PATHWAY: Protein modification; protein glycosylation.	3D-structure; Alternative splicing; Carbohydrate metabolism; Complete proteome; Disulfide bond; Endoplasmic reticulum; Fucose metabolism; Glycoprotein; Glycosyltransferase; Golgi apparatus; Reference proteome; Signal; Transferase	429	49976	reviewed		glycosyltransferase 68 family	OFUT2_HUMAN
Q9UBS4	DJB11_HUMAN		0	7	12	10	2	7	0	16	18	16	19	19	24	11	18	19		DNAJB11	Q9UBS4	DnaJ homolog subfamily B member 11 (APOBEC1-binding protein 2) (ABBP-2) (DnaJ protein homolog 9) (ER-associated DNAJ) (ER-associated Hsp40 co-chaperone) (Endoplasmic reticulum DNA J domain-containing protein 3) (ER-resident protein ERdj3) (ERdj3) (ERj3p) (HEDJ) (Human DnaJ protein 9) (hDj-9) (PWP1-interacting protein 4)	FUNCTION: Serves as a co-chaperone for HSPA5. Binds directly to both unfolded proteins that are substrates for ERAD and nascent unfolded peptide chains, but dissociates from the HSPA5-unfolded protein complex before folding is completed. May help recruiting HSPA5 and other chaperones to the substrate. Stimulates HSPA5 ATPase activity. {ECO:0000269|PubMed:10827079, ECO:0000269|PubMed:15525676}.	SIMILARITY: Contains 1 J domain. {ECO:0000255|PROSITE-ProRule:PRU00286}.	endoplasmic reticulum [GO:0005783]; endoplasmic reticulum chaperone complex [GO:0034663]; endoplasmic reticulum lumen [GO:0005788]; membrane [GO:0016020]; cellular protein metabolic process [GO:0044267]; endoplasmic reticulum unfolded protein response [GO:0030968]; IRE1-mediated unfolded protein response [GO:0036498]; protein folding [GO:0006457]	cellular protein metabolic process [GO:0044267]; endoplasmic reticulum unfolded protein response [GO:0030968]; IRE1-mediated unfolded protein response [GO:0036498]; protein folding [GO:0006457]		endoplasmic reticulum [GO:0005783]; endoplasmic reticulum chaperone complex [GO:0034663]; endoplasmic reticulum lumen [GO:0005788]; membrane [GO:0016020]	DNAJB11 EDJ ERJ3 HDJ9 PSEC0121 UNQ537/PRO1080			Chaperone; Complete proteome; Disulfide bond; Endoplasmic reticulum; Glycoprotein; Phosphoprotein; Polymorphism; Reference proteome; Signal	358	40514	reviewed	X	J domain	DJB11_HUMAN
Q9UNS2	CSN3_HUMAN		0	11	7	13	13	14	6	10	36	33	31	29	28	12	36	33		COPS3	Q9UNS2	COP9 signalosome complex subunit 3 (SGN3) (Signalosome subunit 3) (JAB1-containing signalosome subunit 3)	FUNCTION: Component of the COP9 signalosome complex (CSN), a complex involved in various cellular and developmental processes. The CSN complex is an essential regulator of the ubiquitin (Ubl) conjugation pathway by mediating the deneddylation of the cullin subunits of SCF-type E3 ligase complexes, leading to decrease the Ubl ligase activity of SCF-type complexes such as SCF, CSA or DDB2. The comp…	SIMILARITY: Belongs to the CSN3 family. {ECO:0000305}.; SIMILARITY: Contains 1 PCI domain. {ECO:0000305}.	COP9 signalosome [GO:0008180]; cytoplasm [GO:0005737]; nucleoplasm [GO:0005654]; nucleus [GO:0005634]; cullin deneddylation [GO:0010388]; in utero embryonic development [GO:0001701]; response to light stimulus [GO:0009416]; signal transduction [GO:0007165]; ubiquitin-dependent protein catabolic process [GO:0006511]	cullin deneddylation [GO:0010388]; in utero embryonic development [GO:0001701]; response to light stimulus [GO:0009416]; signal transduction [GO:0007165]; ubiquitin-dependent protein catabolic process [GO:0006511]		COP9 signalosome [GO:0008180]; cytoplasm [GO:0005737]; nucleoplasm [GO:0005654]; nucleus [GO:0005634]	COPS3 CSN3	CSN3 family		3D-structure; Acetylation; Alternative splicing; Complete proteome; Cytoplasm; Direct protein sequencing; Nucleus; Phosphoprotein; Reference proteome; Signalosome	423	47873	reviewed		CSN3 family; PCI domain	CSN3_HUMAN
Q13867	BLMH_HUMAN		0	2	3	1	6	0	5	4	9	8	7	10	7	1	8	8		BLMH	Q13867	Bleomycin hydrolase (BH) (BLM hydrolase) (BMH) (EC 3.4.22.40)	FUNCTION: The normal physiological role of BLM hydrolase is unknown, but it catalyzes the inactivation of the antitumor drug BLM (a glycopeptide) by hydrolyzing the carboxamide bond of its B-aminoalaninamide moiety thus protecting normal and malignant cells from BLM toxicity. {ECO:0000250}.	SIMILARITY: Belongs to the peptidase C1 family. {ECO:0000255|PROSITE-ProRule:PRU10088}.	cytoplasm [GO:0005737]; cytosol [GO:0005829]; extracellular exosome [GO:0070062]; nucleoplasm [GO:0005654]; nucleus [GO:0005634]; aminopeptidase activity [GO:0004177]; carboxypeptidase activity [GO:0004180]; cysteine-type endopeptidase activity [GO:0004197]; cysteine-type peptidase activity [GO:0008234]; antigen processing and presentation of peptide antigen via MHC class I [GO:0002474]; protein …	antigen processing and presentation of peptide antigen via MHC class I [GO:0002474]; protein polyubiquitination [GO:0000209]; proteolysis [GO:0006508]; response to drug [GO:0042493]; response to toxic substance [GO:0009636]	aminopeptidase activity [GO:0004177]; carboxypeptidase activity [GO:0004180]; cysteine-type endopeptidase activity [GO:0004197]; cysteine-type peptidase activity [GO:0008234]	cytoplasm [GO:0005737]; cytosol [GO:0005829]; extracellular exosome [GO:0070062]; nucleoplasm [GO:0005654]; nucleus [GO:0005634]	BLMH	Peptidase C1 family		3D-structure; Acetylation; Complete proteome; Cytoplasm; Direct protein sequencing; Hydrolase; Polymorphism; Protease; Reference proteome; Thiol protease	455	52562	reviewed		peptidase C1 family	BLMH_HUMAN
Q9Y2R9	RT07_HUMAN		0	8	2	4	0	5	0	7	10	11	0	22	12	2	13	11		MRPS7	Q9Y2R9	28S ribosomal protein S7, mitochondrial (MRP-S7) (S7mt) (bMRP-27a) (bMRP27a)		SIMILARITY: Belongs to the ribosomal protein S7P family. {ECO:0000305}.	mitochondrial inner membrane [GO:0005743]; mitochondrial small ribosomal subunit [GO:0005763]; poly(A) RNA binding [GO:0044822]; structural constituent of ribosome [GO:0003735]; mitochondrial translation [GO:0032543]; mitochondrial translational elongation [GO:0070125]; mitochondrial translational initiation [GO:0070124]; mitochondrial translational termination [GO:0070126]; organelle organizatio…	mitochondrial translation [GO:0032543]; mitochondrial translational elongation [GO:0070125]; mitochondrial translational initiation [GO:0070124]; mitochondrial translational termination [GO:0070126]; organelle organization [GO:0006996]	poly(A) RNA binding [GO:0044822]; structural constituent of ribosome [GO:0003735]	mitochondrial inner membrane [GO:0005743]; mitochondrial small ribosomal subunit [GO:0005763]	MRPS7	Ribosomal protein S7P family		3D-structure; Acetylation; Complete proteome; Mitochondrion; Polymorphism; Reference proteome; Ribonucleoprotein; Ribosomal protein; Transit peptide	242	28134	reviewed		ribosomal protein S7P family	RT07_HUMAN
P14678	RSMB_HUMAN		0	11	19	11	6	13	3	32	19	26	27	36	24	29	21	17		SNRPB	P14678	Small nuclear ribonucleoprotein-associated proteins B and B' (snRNP-B) (Sm protein B/B') (Sm-B/B') (SmB/B')	FUNCTION: Core component of the spliceosomal U1, U2, U4 and U5 small nuclear ribonucleoproteins (snRNPs), the building blocks of the spliceosome. Thereby, plays an important role in the splicing of cellular pre-mRNAs. Most spliceosomal snRNPs contain a common set of Sm proteins SNRPB, SNRPD1, SNRPD2, SNRPD3, SNRPE, SNRPF and SNRPG that assemble in an heptameric protein ring on the Sm site of the …	SIMILARITY: Belongs to the snRNP SmB/SmN family. {ECO:0000305}.	catalytic step 2 spliceosome [GO:0071013]; cytoplasm [GO:0005737]; cytosol [GO:0005829]; extracellular exosome [GO:0070062]; histone pre-mRNA 3'end processing complex [GO:0071204]; methylosome [GO:0034709]; nucleoplasm [GO:0005654]; small nuclear ribonucleoprotein complex [GO:0030532]; SMN-Sm protein complex [GO:0034719]; spliceosomal complex [GO:0005681]; U1 snRNP [GO:0005685]; U12-type spliceos…	activation of mitophagy in response to mitochondrial depolarization [GO:0098779]; gene expression [GO:0010467]; histone mRNA metabolic process [GO:0008334]; mRNA 3'-end processing [GO:0031124]; mRNA splicing, via spliceosome [GO:0000398]; ncRNA metabolic process [GO:0034660]; positive regulation of defense response to virus by host [GO:0002230]; protein methylation [GO:0006479]; RNA splicing [GO:…	histone pre-mRNA DCP binding [GO:0071208]; poly(A) RNA binding [GO:0044822]	catalytic step 2 spliceosome [GO:0071013]; cytoplasm [GO:0005737]; cytosol [GO:0005829]; extracellular exosome [GO:0070062]; histone pre-mRNA 3'end processing complex [GO:0071204]; methylosome [GO:0034709]; nucleoplasm [GO:0005654]; small nuclear ribonucleoprotein complex [GO:0030532]; SMN-Sm protein complex [GO:0034719]; spliceosomal complex [GO:0005681]; U12-type spliceosomal complex [GO:000568…	SNRPB COD SNRPB1	SnRNP SmB/SmN family		3D-structure; Alternative splicing; Complete proteome; Cytoplasm; Direct protein sequencing; Disease mutation; Mental retardation; Methylation; Nucleus; Polymorphism; RNA-binding; Reference proteome; Repeat; Ribonucleoprotein; Spliceosome; mRNA processing; mRNA splicing	240	24610	reviewed		snRNP SmB/SmN family	RSMB_HUMAN
Q96JB5	CK5P3_HUMAN		0	2	2	1	0	0	0	0	4	4	8	9	10	10	7	7		CDK5RAP3	Q96JB5	CDK5 regulatory subunit-associated protein 3 (CDK5 activator-binding protein C53) (LXXLL/leucine-zipper-containing ARF-binding protein) (Protein HSF-27)	FUNCTION: Potential regulator of CDK5 activity. May be involved in cell proliferation. Regulates CDK5 activity via its interaction with CDK5R1 (By similarity). {ECO:0000250}.	SIMILARITY: Belongs to the CDK5RAP3 family. {ECO:0000305}.	centrosome [GO:0005813]; cytoplasm [GO:0005737]; endomembrane system [GO:0012505]; membrane [GO:0016020]; nucleus [GO:0005634]; protein complex [GO:0043234]; cyclin binding [GO:0030332]; MDM2/MDM4 family protein binding [GO:0097371]; NF-kappaB binding [GO:0051059]; protein kinase binding [GO:0019901]; ubiquitin-like protein ligase binding [GO:0044389]; brain development [GO:0007420]; cell prolife…	brain development [GO:0007420]; cell proliferation [GO:0008283]; mitotic G2/M transition checkpoint [GO:0044818]; mitotic G2 DNA damage checkpoint [GO:0007095]; negative regulation of cellular protein catabolic process [GO:1903363]; negative regulation of NF-kappaB transcription factor activity [GO:0032088]; negative regulation of protein phosphorylation [GO:0001933]; negative regulation of prote…	cyclin binding [GO:0030332]; MDM2/MDM4 family protein binding [GO:0097371]; NF-kappaB binding [GO:0051059]; protein kinase binding [GO:0019901]; ubiquitin-like protein ligase binding [GO:0044389]	centrosome [GO:0005813]; cytoplasm [GO:0005737]; endomembrane system [GO:0012505]; membrane [GO:0016020]; nucleus [GO:0005634]; protein complex [GO:0043234]	CDK5RAP3 IC53 LZAP MSTP016 OK/SW-cl.114 PP1553	CDK5RAP3 family		Alternative splicing; Complete proteome; Phosphoprotein; Polymorphism; Reference proteome; Ubl conjugation	506	56921	reviewed		CDK5RAP3 family	CK5P3_HUMAN
P19623	SPEE_HUMAN		0	5	7	6	9	1	8	10	18	20	21	33	27	19	21	17		SRM	P19623	Spermidine synthase (SPDSY) (EC 2.5.1.16) (Putrescine aminopropyltransferase)	FUNCTION: Catalyzes the production of spermidine from putrescine and decarboxylated S-adenosylmethionine (dcSAM). Has a strong preference for putrescine as substrate, and has very low activity towards 1,3-diaminopropane. Has extremely low activity towards spermidine. {ECO:0000269|PubMed:17585781}.	SIMILARITY: Belongs to the spermidine/spermine synthase family. {ECO:0000305}.; SIMILARITY: Contains 1 PABS (polyamine biosynthesis) domain. {ECO:0000305}.	cytosol [GO:0005829]; protein homodimerization activity [GO:0042803]; spermidine synthase activity [GO:0004766]; cellular nitrogen compound metabolic process [GO:0034641]; polyamine metabolic process [GO:0006595]; small molecule metabolic process [GO:0044281]; spermidine biosynthetic process [GO:0008295]	cellular nitrogen compound metabolic process [GO:0034641]; polyamine metabolic process [GO:0006595]; small molecule metabolic process [GO:0044281]; spermidine biosynthetic process [GO:0008295]	protein homodimerization activity [GO:0042803]; spermidine synthase activity [GO:0004766]	cytosol [GO:0005829]	SRM SPS1 SRML1	Spermidine/spermine synthase family	PATHWAY: Amine and polyamine biosynthesis; spermidine biosynthesis; spermidine from putrescine: step 1/1.	3D-structure; Acetylation; Complete proteome; Polyamine biosynthesis; Polymorphism; Reference proteome; Spermidine biosynthesis; Transferase	302	33825	reviewed		spermidine/spermine synthase family; PABS (polyamine biosynthesis) domain	SPEE_HUMAN
Q16543	CDC37_HUMAN		0	0	0	0	3	0	2	1	17	29	3	17	18	0	28	32		CDC37	Q16543	Hsp90 co-chaperone Cdc37 (Hsp90 chaperone protein kinase-targeting subunit) (p50Cdc37) [Cleaved into: Hsp90 co-chaperone Cdc37, N-terminally processed]	FUNCTION: Co-chaperone that binds to numerous kinases and promotes their interaction with the Hsp90 complex, resulting in stabilization and promotion of their activity. {ECO:0000269|PubMed:8666233}.	SIMILARITY: Belongs to the CDC37 family. {ECO:0000305}.	cytoplasm [GO:0005737]; cytosol [GO:0005829]; extracellular exosome [GO:0070062]; HSP90-CDC37 chaperone complex [GO:1990565]; ruffle membrane [GO:0032587]; chaperone binding [GO:0051087]; heat shock protein binding [GO:0031072]; kinase binding [GO:0019900]; protein kinase regulator activity [GO:0019887]; unfolded protein binding [GO:0051082]; activation of mitophagy in response to mitochondrial d…	activation of mitophagy in response to mitochondrial depolarization [GO:0098779]; posttranscriptional regulation of gene expression [GO:0010608]; protein folding [GO:0006457]; protein stabilization [GO:0050821]; protein targeting [GO:0006605]; regulation of cyclin-dependent protein serine/threonine kinase activity [GO:0000079]; regulation of interferon-gamma-mediated signaling pathway [GO:0060334…	chaperone binding [GO:0051087]; heat shock protein binding [GO:0031072]; kinase binding [GO:0019900]; protein kinase regulator activity [GO:0019887]; unfolded protein binding [GO:0051082]	cytoplasm [GO:0005737]; cytosol [GO:0005829]; extracellular exosome [GO:0070062]; HSP90-CDC37 chaperone complex [GO:1990565]; ruffle membrane [GO:0032587]	CDC37 CDC37A	CDC37 family		3D-structure; Acetylation; Chaperone; Complete proteome; Cytoplasm; Phosphoprotein; Polymorphism; Reference proteome; Ubl conjugation	378	44468	reviewed	X	CDC37 family	CDC37_HUMAN
O96005	CLPT1_HUMAN		0	13	0	13	0	18	0	2	11	6	0	7	3	1	2	3		CLPTM1	O96005	Cleft lip and palate transmembrane protein 1	FUNCTION: May play a role in T-cell development. {ECO:0000250}.	SIMILARITY: Belongs to the CLPTM1 family. {ECO:0000305}.	external side of plasma membrane [GO:0009897]; integral component of plasma membrane [GO:0005887]; membrane [GO:0016020]; cell differentiation [GO:0030154]; multicellular organismal development [GO:0007275]; regulation of T cell differentiation in thymus [GO:0033081]	cell differentiation [GO:0030154]; multicellular organismal development [GO:0007275]; regulation of T cell differentiation in thymus [GO:0033081]		external side of plasma membrane [GO:0009897]; integral component of plasma membrane [GO:0005887]; membrane [GO:0016020]	CLPTM1	CLPTM1 family		Acetylation; Alternative splicing; Chromosomal rearrangement; Complete proteome; Developmental protein; Differentiation; Glycoprotein; Membrane; Phosphoprotein; Polymorphism; Reference proteome; Transmembrane; Transmembrane helix	669	76097	reviewed		CLPTM1 family	CLPT1_HUMAN
Q92791	SC65_HUMAN		0	0	0	0	0	0	0	0	10	11	7	23	23	8	15	15		LEPREL4	Q92791	Synaptonemal complex protein SC65 (Leprecan-like protein 4) (Nucleolar autoantigen No55)		SIMILARITY: Belongs to the leprecan family. {ECO:0000305}.	condensed nuclear chromosome [GO:0000794]; nucleolus [GO:0005730]; synaptonemal complex [GO:0000795]; synaptonemal complex assembly [GO:0007130]	synaptonemal complex assembly [GO:0007130]		condensed nuclear chromosome [GO:0000794]; nucleolus [GO:0005730]; synaptonemal complex [GO:0000795]	LEPREL4 NOL55 SC65	Leprecan family		Chromosome; Complete proteome; Direct protein sequencing; Nucleus; Polymorphism; Reference proteome	437	50381	reviewed		leprecan family	SC65_HUMAN
P62249	RS16_HUMAN		0	16	11	13	3	17	0	30	18	20	13	13	12	0	15	13		RPS16	P62249	40S ribosomal protein S16		SIMILARITY: Belongs to the ribosomal protein S9P family. {ECO:0000305}.	cytosol [GO:0005829]; cytosolic small ribosomal subunit [GO:0022627]; extracellular exosome [GO:0070062]; focal adhesion [GO:0005925]; membrane [GO:0016020]; small ribosomal subunit [GO:0015935]; poly(A) RNA binding [GO:0044822]; RNA binding [GO:0003723]; structural constituent of ribosome [GO:0003735]; cellular protein metabolic process [GO:0044267]; gene expression [GO:0010467]; nuclear-transcr…	cellular protein metabolic process [GO:0044267]; gene expression [GO:0010467]; nuclear-transcribed mRNA catabolic process, nonsense-mediated decay [GO:0000184]; ribosomal small subunit biogenesis [GO:0042274]; rRNA processing [GO:0006364]; SRP-dependent cotranslational protein targeting to membrane [GO:0006614]; translation [GO:0006412]; translational elongation [GO:0006414]; translational initia…	poly(A) RNA binding [GO:0044822]; RNA binding [GO:0003723]; structural constituent of ribosome [GO:0003735]	cytosol [GO:0005829]; cytosolic small ribosomal subunit [GO:0022627]; extracellular exosome [GO:0070062]; focal adhesion [GO:0005925]; membrane [GO:0016020]; small ribosomal subunit [GO:0015935]	RPS16	Ribosomal protein S9P family		3D-structure; Complete proteome; Direct protein sequencing; Reference proteome; Ribonucleoprotein; Ribosomal protein	146	16445	reviewed		ribosomal protein S9P family	RS16_HUMAN
P13807	GYS1_HUMAN		0	0	3	0	1	0	0	6	3	2	3	5	4	4	4	5		GYS1	P13807	Glycogen [starch] synthase, muscle (EC 2.4.1.11)	FUNCTION: Transfers the glycosyl residue from UDP-Glc to the non-reducing end of alpha-1,4-glucan.	SIMILARITY: Belongs to the glycosyltransferase 3 family. {ECO:0000305}.	cytoplasm [GO:0005737]; cytosol [GO:0005829]; inclusion body [GO:0016234]; membrane [GO:0016020]; glucose binding [GO:0005536]; glycogen (starch) synthase activity [GO:0004373]; glycogen synthase activity, transferring glucose-1-phosphate [GO:0061547]; protein kinase binding [GO:0019901]; carbohydrate metabolic process [GO:0005975]; glucose metabolic process [GO:0006006]; glycogen biosynthetic pr…	carbohydrate metabolic process [GO:0005975]; glucose metabolic process [GO:0006006]; glycogen biosynthetic process [GO:0005978]; heart development [GO:0007507]; small molecule metabolic process [GO:0044281]	glucose binding [GO:0005536]; glycogen (starch) synthase activity [GO:0004373]; glycogen synthase activity, transferring glucose-1-phosphate [GO:0061547]; protein kinase binding [GO:0019901]	cytoplasm [GO:0005737]; cytosol [GO:0005829]; inclusion body [GO:0016234]; membrane [GO:0016020]	GYS1 GYS	Glycosyltransferase 3 family	PATHWAY: Glycan biosynthesis; glycogen biosynthesis.	Allosteric enzyme; Alternative splicing; Complete proteome; Diabetes mellitus; Disease mutation; Glycogen biosynthesis; Glycosyltransferase; Phosphoprotein; Polymorphism; Reference proteome; Transferase	737	83786	reviewed		glycosyltransferase 3 family	GYS1_HUMAN
O00231	PSD11_HUMAN		0	1	4	2	1	0	1	9	31	29	7	32	27	11	32	33		PSMD11	O00231	26S proteasome non-ATPase regulatory subunit 11 (26S proteasome regulatory subunit RPN6) (26S proteasome regulatory subunit S9) (26S proteasome regulatory subunit p44.5)	FUNCTION: Component of the lid subcomplex of the 26S proteasome, a multiprotein complex involved in the ATP-dependent degradation of ubiquitinated proteins. In the complex, PSMD11 is required for proteasome assembly. Plays a key role in increased proteasome activity in embryonic stem cells (ESCs): its high expression in ESCs promotes enhanced assembly of the 26S proteasome, followed by higher pro…	SIMILARITY: Belongs to the proteasome subunit S9 family. {ECO:0000305}.; SIMILARITY: Contains 1 PCI domain. {ECO:0000305}.	cytosol [GO:0005829]; extracellular exosome [GO:0070062]; membrane [GO:0016020]; nucleoplasm [GO:0005654]; nucleus [GO:0005634]; proteasome accessory complex [GO:0022624]; proteasome complex [GO:0000502]; proteasome regulatory particle [GO:0005838]; anaphase-promoting complex-dependent proteasomal ubiquitin-dependent protein catabolic process [GO:0031145]; antigen processing and presentation of e…	anaphase-promoting complex-dependent proteasomal ubiquitin-dependent protein catabolic process [GO:0031145]; antigen processing and presentation of exogenous peptide antigen via MHC class I [GO:0042590]; antigen processing and presentation of exogenous peptide antigen via MHC class I, TAP-dependent [GO:0002479]; antigen processing and presentation of peptide antigen via MHC class I [GO:0002474]; …		cytosol [GO:0005829]; extracellular exosome [GO:0070062]; membrane [GO:0016020]; nucleoplasm [GO:0005654]; nucleus [GO:0005634]; proteasome accessory complex [GO:0022624]; proteasome complex [GO:0000502]; proteasome regulatory particle [GO:0005838]	PSMD11	Proteasome subunit S9 family		Acetylation; Alternative splicing; Complete proteome; Cytoplasm; Direct protein sequencing; Nucleus; Phosphoprotein; Proteasome; Reference proteome	422	47464	reviewed		proteasome subunit S9 family; PCI domain	PSD11_HUMAN
O00487	PSDE_HUMAN		0	1	3	0	2	2	1	4	23	18	3	23	18	6	21	26		PSMD14	O00487	26S proteasome non-ATPase regulatory subunit 14 (EC 3.4.19.-) (26S proteasome regulatory subunit RPN11) (26S proteasome-associated PAD1 homolog 1)	FUNCTION: Metalloprotease component of the 26S proteasome that specifically cleaves 'Lys-63'-linked polyubiquitin chains. The 26S proteasome is involved in the ATP-dependent degradation of ubiquitinated proteins. Plays a role in response to double-strand breaks (DSBs): acts as a regulator of non-homologous end joining (NHEJ) by cleaving 'Lys-63'-linked polyubiquitin, thereby promoting retention o…	SIMILARITY: Belongs to the peptidase M67A family. PSMD14 subfamily. {ECO:0000305}.; SIMILARITY: Contains 1 MPN (JAB/Mov34) domain. {ECO:0000305}.	cytosol [GO:0005829]; cytosolic proteasome complex [GO:0031597]; extracellular exosome [GO:0070062]; nucleoplasm [GO:0005654]; nucleus [GO:0005634]; proteasome accessory complex [GO:0022624]; proteasome complex [GO:0000502]; proteasome regulatory particle, lid subcomplex [GO:0008541]; endopeptidase activator activity [GO:0061133]; metal ion binding [GO:0046872]; metallopeptidase activity [GO:0008…	anaphase-promoting complex-dependent proteasomal ubiquitin-dependent protein catabolic process [GO:0031145]; antigen processing and presentation of exogenous peptide antigen via MHC class I [GO:0042590]; antigen processing and presentation of exogenous peptide antigen via MHC class I, TAP-dependent [GO:0002479]; antigen processing and presentation of peptide antigen via MHC class I [GO:0002474]; …	endopeptidase activator activity [GO:0061133]; metal ion binding [GO:0046872]; metallopeptidase activity [GO:0008237]; proteasome binding [GO:0070628]	cytosol [GO:0005829]; cytosolic proteasome complex [GO:0031597]; extracellular exosome [GO:0070062]; nucleoplasm [GO:0005654]; nucleus [GO:0005634]; proteasome accessory complex [GO:0022624]; proteasome complex [GO:0000502]; proteasome regulatory particle, lid subcomplex [GO:0008541]	PSMD14 POH1	Peptidase M67A family, PSMD14 subfamily		Complete proteome; DNA damage; DNA repair; Direct protein sequencing; Hydrolase; Metal-binding; Metalloprotease; Phosphoprotein; Protease; Proteasome; Reference proteome; Ubl conjugation pathway; Zinc	310	34577	reviewed		peptidase M67A family PSMD14 subfamily; MPN (JAB/Mov34) domain	PSDE_HUMAN
O00629	IMA3_HUMAN		0	9	3	6	3	5	0	4	12	19	6	17	14	8	12	13		KPNA4	O00629	Importin subunit alpha-3 (Importin alpha Q1) (Qip1) (Karyopherin subunit alpha-4)	FUNCTION: Functions in nuclear protein import as an adapter protein for nuclear receptor KPNB1. Binds specifically and directly to substrates containing either a simple or bipartite NLS motif. Docking of the importin/substrate complex to the nuclear pore complex (NPC) is mediated by KPNB1 through binding to nucleoporin FxFG repeats and the complex is subsequently translocated through the pore by …	SIMILARITY: Belongs to the importin alpha family. {ECO:0000305}.; SIMILARITY: Contains 10 ARM repeats. {ECO:0000255|PROSITE-ProRule:PRU00259}.; SIMILARITY: Contains 1 IBB domain. {ECO:0000255|PROSITE-ProRule:PRU00561}.	cytosol [GO:0005829]; extracellular exosome [GO:0070062]; nucleoplasm [GO:0005654]; protein transporter activity [GO:0008565]; cytokine-mediated signaling pathway [GO:0019221]; NLS-bearing protein import into nucleus [GO:0006607]; response to hydrogen peroxide [GO:0042542]	cytokine-mediated signaling pathway [GO:0019221]; NLS-bearing protein import into nucleus [GO:0006607]; response to hydrogen peroxide [GO:0042542]	protein transporter activity [GO:0008565]	cytosol [GO:0005829]; extracellular exosome [GO:0070062]; nucleoplasm [GO:0005654]	KPNA4 QIP1	Importin alpha family		3D-structure; Acetylation; Complete proteome; Cytoplasm; Nucleus; Phosphoprotein; Protein transport; Reference proteome; Repeat; Transport	521	57887	reviewed	X	importin alpha family; ARM repeat; IBB domain	IMA3_HUMAN
O15397	IPO8_HUMAN		0	2	2	1	1	0	0	5	20	22	4	14	11	4	15	16		IPO8	O15397	Importin-8 (Imp8) (Ran-binding protein 8) (RanBP8)	FUNCTION: Seems to function in nuclear protein import, either by acting as autonomous nuclear transport receptor or as an adapter-like protein in association with the importin-beta subunit KPNB1. Acting autonomously, is thought to serve itself as receptor for nuclear localization signals (NLS) and to promote translocation of import substrates through the nuclear pore complex (NPC) by an energy re…	SIMILARITY: Belongs to the importin beta family. {ECO:0000305}.; SIMILARITY: Contains 1 importin N-terminal domain. {ECO:0000255|PROSITE-ProRule:PRU00115}.	cytosol [GO:0005829]; nucleoplasm [GO:0005654]; Ran GTPase binding [GO:0008536]; gene expression [GO:0010467]; intracellular protein transport [GO:0006886]; signal transduction [GO:0007165]	gene expression [GO:0010467]; intracellular protein transport [GO:0006886]; signal transduction [GO:0007165]	Ran GTPase binding [GO:0008536]	cytosol [GO:0005829]; nucleoplasm [GO:0005654]	IPO8 RANBP8	Importin beta family		Alternative splicing; Complete proteome; Cytoplasm; Nucleus; Phosphoprotein; Polymorphism; Protein transport; Reference proteome; Transport	1037	119938	reviewed	X	importin beta family; importin N-terminal domain	IPO8_HUMAN
O15460	P4HA2_HUMAN		0	0	0	0	0	0	0	0	26	30	18	53	51	15	46	45		P4HA2	O15460	Prolyl 4-hydroxylase subunit alpha-2 (4-PH alpha-2) (EC 1.14.11.2) (Procollagen-proline,2-oxoglutarate-4-dioxygenase subunit alpha-2)	FUNCTION: Catalyzes the post-translational formation of 4-hydroxyproline in -Xaa-Pro-Gly- sequences in collagens and other proteins.	SIMILARITY: Belongs to the P4HA family. {ECO:0000305}.; SIMILARITY: Contains 1 Fe2OG dioxygenase domain. {ECO:0000255|PROSITE-ProRule:PRU00805}.; SIMILARITY: Contains 1 TPR repeat. {ECO:0000255|PROSITE-ProRule:PRU00339}.	cytoplasm [GO:0005737]; endoplasmic reticulum [GO:0005783]; endoplasmic reticulum lumen [GO:0005788]; intracellular membrane-bounded organelle [GO:0043231]; nucleus [GO:0005634]; procollagen-proline 4-dioxygenase complex [GO:0016222]; electron carrier activity [GO:0009055]; iron ion binding [GO:0005506]; L-ascorbic acid binding [GO:0031418]; oxidoreductase activity, acting on single donors with i…	peptidyl-proline hydroxylation to 4-hydroxy-L-proline [GO:0018401]	electron carrier activity [GO:0009055]; iron ion binding [GO:0005506]; L-ascorbic acid binding [GO:0031418]; oxidoreductase activity, acting on single donors with incorporation of molecular oxygen, incorporation of two atoms of oxygen [GO:0016702]; procollagen-proline 4-dioxygenase activity [GO:0004656]	cytoplasm [GO:0005737]; endoplasmic reticulum [GO:0005783]; endoplasmic reticulum lumen [GO:0005788]; intracellular membrane-bounded organelle [GO:0043231]; nucleus [GO:0005634]; procollagen-proline 4-dioxygenase complex [GO:0016222]	P4HA2 UNQ290/PRO330	P4HA family		Alternative splicing; Complete proteome; Dioxygenase; Endoplasmic reticulum; Glycoprotein; Iron; Metal-binding; Oxidoreductase; Reference proteome; Signal; TPR repeat; Vitamin C	535	60902	reviewed		P4HA family; Fe2OG dioxygenase domain; TPR repeat	P4HA2_HUMAN
O43172	PRP4_HUMAN		0	0	7	0	0	1	0	0	12	11	7	21	21	9	14	11		PRPF4	O43172	U4/U6 small nuclear ribonucleoprotein Prp4 (PRP4 homolog) (hPrp4) (U4/U6 snRNP 60 kDa protein) (WD splicing factor Prp4)	FUNCTION: Participates in pre-mRNA splicing. Part of the U4/U5/U6 tri-snRNP complex, one of the building blocks of the spliceosome.	SIMILARITY: Contains 7 WD repeats. {ECO:0000255|PROSITE-ProRule:PRU00221}.	Cajal body [GO:0015030]; nuclear speck [GO:0016607]; nucleoplasm [GO:0005654]; nucleus [GO:0005634]; spliceosomal complex [GO:0005681]; U4/U6 snRNP [GO:0071001]; U4/U6 x U5 tri-snRNP complex [GO:0046540]; U4 snRNA binding [GO:0030621]; U6 snRNA binding [GO:0017070]; gene expression [GO:0010467]; mRNA splicing, via spliceosome [GO:0000398]; RNA processing [GO:0006396]; RNA splicing [GO:0008380]; R…	gene expression [GO:0010467]; mRNA splicing, via spliceosome [GO:0000398]; RNA processing [GO:0006396]; RNA splicing [GO:0008380]; RNA splicing, via transesterification reactions [GO:0000375]	U4 snRNA binding [GO:0030621]; U6 snRNA binding [GO:0017070]	Cajal body [GO:0015030]; nuclear speck [GO:0016607]; nucleoplasm [GO:0005654]; nucleus [GO:0005634]; spliceosomal complex [GO:0005681]; U4/U6 snRNP [GO:0071001]; U4/U6 x U5 tri-snRNP complex [GO:0046540]	PRPF4 PRP4			3D-structure; Acetylation; Alternative splicing; Complete proteome; Direct protein sequencing; Disease mutation; Nucleus; Reference proteome; Repeat; Retinitis pigmentosa; Spliceosome; WD repeat; mRNA processing; mRNA splicing	522	58449	reviewed		WD repeat	PRP4_HUMAN
O43175	SERA_HUMAN		0	2	8	0	7	7	4	8	43	35	19	50	38	19	25	26		PHGDH	O43175	D-3-phosphoglycerate dehydrogenase (3-PGDH) (EC 1.1.1.95)		SIMILARITY: Belongs to the D-isomer specific 2-hydroxyacid dehydrogenase family. {ECO:0000305}.	cytosol [GO:0005829]; extracellular exosome [GO:0070062]; myelin sheath [GO:0043209]; electron carrier activity [GO:0009055]; NAD binding [GO:0051287]; phosphoglycerate dehydrogenase activity [GO:0004617]; brain development [GO:0007420]; cellular amino acid biosynthetic process [GO:0008652]; cellular nitrogen compound metabolic process [GO:0034641]; G1 to G0 transition [GO:0070314]; gamma-aminobu…	brain development [GO:0007420]; cellular amino acid biosynthetic process [GO:0008652]; cellular nitrogen compound metabolic process [GO:0034641]; G1 to G0 transition [GO:0070314]; gamma-aminobutyric acid metabolic process [GO:0009448]; glial cell development [GO:0021782]; glutamine metabolic process [GO:0006541]; glycine metabolic process [GO:0006544]; L-serine biosynthetic process [GO:0006564]; …	electron carrier activity [GO:0009055]; NAD binding [GO:0051287]; phosphoglycerate dehydrogenase activity [GO:0004617]	cytosol [GO:0005829]; extracellular exosome [GO:0070062]; myelin sheath [GO:0043209]	PHGDH PGDH3	D-isomer specific 2-hydroxyacid dehydrogenase family	PATHWAY: Amino-acid biosynthesis; L-serine biosynthesis; L-serine from 3-phospho-D-glycerate: step 1/3.	3D-structure; Acetylation; Amino-acid biosynthesis; Complete proteome; Direct protein sequencing; Disease mutation; NAD; Oxidoreductase; Phosphoprotein; Reference proteome; Serine biosynthesis	533	56651	reviewed		D-isomer specific 2-hydroxyacid dehydrogenase family	SERA_HUMAN
O60701	UGDH_HUMAN		0	0	0	0	1	0	1	0	11	7	6	15	19	1	14	16		UGDH	O60701	UDP-glucose 6-dehydrogenase (UDP-Glc dehydrogenase) (UDP-GlcDH) (UDPGDH) (EC 1.1.1.22)	FUNCTION: Involved in the biosynthesis of glycosaminoglycans; hyaluronan, chondroitin sulfate, and heparan sulfate.	SIMILARITY: Belongs to the UDP-glucose/GDP-mannose dehydrogenase family. {ECO:0000305}.	cytosol [GO:0005829]; extracellular exosome [GO:0070062]; nucleoplasm [GO:0005654]; electron carrier activity [GO:0009055]; NAD binding [GO:0051287]; UDP-glucose 6-dehydrogenase activity [GO:0003979]; cellular glucuronidation [GO:0052695]; glycosaminoglycan biosynthetic process [GO:0006024]; small molecule metabolic process [GO:0044281]; UDP-glucose metabolic process [GO:0006011]; UDP-glucuronate…	cellular glucuronidation [GO:0052695]; glycosaminoglycan biosynthetic process [GO:0006024]; small molecule metabolic process [GO:0044281]; UDP-glucose metabolic process [GO:0006011]; UDP-glucuronate biosynthetic process [GO:0006065]; xenobiotic metabolic process [GO:0006805]	electron carrier activity [GO:0009055]; NAD binding [GO:0051287]; UDP-glucose 6-dehydrogenase activity [GO:0003979]	cytosol [GO:0005829]; extracellular exosome [GO:0070062]; nucleoplasm [GO:0005654]	UGDH	UDP-glucose/GDP-mannose dehydrogenase family	PATHWAY: Nucleotide-sugar biosynthesis; UDP-alpha-D-glucuronate biosynthesis; UDP-alpha-D-glucuronate from UDP-alpha-D-glucose: step 1/1.	3D-structure; Acetylation; Allosteric enzyme; Alternative splicing; Complete proteome; NAD; Oxidoreductase; Phosphoprotein; Reference proteome	494	55024	reviewed		UDP-glucose/GDP-mannose dehydrogenase family	UGDH_HUMAN
Q99877	H2B1N_HUMAN		0	0	10	0	12	0	2	17	0	0	12	0	0	0	0	0		HIST1H2BN	Q99877	Histone H2B type 1-N (Histone H2B.d) (H2B/d)	FUNCTION: Core component of nucleosome. Nucleosomes wrap and compact DNA into chromatin, limiting DNA accessibility to the cellular machineries which require DNA as a template. Histones thereby play a central role in transcription regulation, DNA repair, DNA replication and chromosomal stability. DNA accessibility is regulated via a complex set of post-translational modifications of histones, als…	SIMILARITY: Belongs to the histone H2B family. {ECO:0000305}.	extracellular exosome [GO:0070062]; nuclear nucleosome [GO:0000788]; nucleoplasm [GO:0005654]; nucleosome [GO:0000786]; nucleus [GO:0005634]; DNA binding [GO:0003677]; chromatin organization [GO:0006325]; nucleosome assembly [GO:0006334]	chromatin organization [GO:0006325]; nucleosome assembly [GO:0006334]	DNA binding [GO:0003677]	extracellular exosome [GO:0070062]; nuclear nucleosome [GO:0000788]; nucleoplasm [GO:0005654]; nucleosome [GO:0000786]; nucleus [GO:0005634]	HIST1H2BN H2BFD	Histone H2B family		Acetylation; Chromosome; Complete proteome; DNA-binding; Direct protein sequencing; Glycoprotein; Isopeptide bond; Methylation; Nucleosome core; Nucleus; Phosphoprotein; Reference proteome; Ubl conjugation	126	13922	reviewed		histone H2B family	H2B1N_HUMAN
P62807	H2B1C_HUMAN		0	0	0	0	0	0	0	0	6	6	0	6	4	0	4	2		HIST1H2BC; HIST1H2BE; HIST1H2BF; HIST1H2BG; HIST1H2BI	P62807	Histone H2B type 1-C/E/F/G/I (Histone H2B.1 A) (Histone H2B.a) (H2B/a) (Histone H2B.g) (H2B/g) (Histone H2B.h) (H2B/h) (Histone H2B.k) (H2B/k) (Histone H2B.l) (H2B/l)	FUNCTION: Core component of nucleosome. Nucleosomes wrap and compact DNA into chromatin, limiting DNA accessibility to the cellular machineries which require DNA as a template. Histones thereby play a central role in transcription regulation, DNA repair, DNA replication and chromosomal stability. DNA accessibility is regulated via a complex set of post-translational modifications of histones, als…	SIMILARITY: Belongs to the histone H2B family. {ECO:0000305}.	extracellular exosome [GO:0070062]; extracellular space [GO:0005615]; nuclear nucleosome [GO:0000788]; nucleoplasm [GO:0005654]; nucleosome [GO:0000786]; nucleus [GO:0005634]; DNA binding [GO:0003677]; antibacterial humoral response [GO:0019731]; chromatin organization [GO:0006325]; defense response to Gram-positive bacterium [GO:0050830]; innate immune response in mucosa [GO:0002227]; nucleosome…	antibacterial humoral response [GO:0019731]; chromatin organization [GO:0006325]; defense response to Gram-positive bacterium [GO:0050830]; innate immune response in mucosa [GO:0002227]; nucleosome assembly [GO:0006334]	DNA binding [GO:0003677]	extracellular exosome [GO:0070062]; extracellular space [GO:0005615]; nuclear nucleosome [GO:0000788]; nucleoplasm [GO:0005654]; nucleosome [GO:0000786]; nucleus [GO:0005634]	HIST1H2BC H2BFL; HIST1H2BE H2BFH; HIST1H2BF H2BFG; HIST1H2BG H2BFA; HIST1H2BI H2BFK	Histone H2B family		Acetylation; Antibiotic; Antimicrobial; Chromosome; Complete proteome; DNA-binding; Direct protein sequencing; Glycoprotein; Isopeptide bond; Methylation; Nucleosome core; Nucleus; Phosphoprotein; Polymorphism; Reference proteome; Ubl conjugation	126	13906	reviewed		histone H2B family	H2B1C_HUMAN
P57053	H2BFS_HUMAN		0	16	0	18	0	20	0	0	0	0	0	0	0	0	0	0		H2BFS	P57053	Histone H2B type F-S (Histone H2B.s) (H2B/s)	FUNCTION: Core component of nucleosome. Nucleosomes wrap and compact DNA into chromatin, limiting DNA accessibility to the cellular machineries which require DNA as a template. Histones thereby play a central role in transcription regulation, DNA repair, DNA replication and chromosomal stability. DNA accessibility is regulated via a complex set of post-translational modifications of histones, als…	SIMILARITY: Belongs to the histone H2B family. {ECO:0000305}.	extracellular space [GO:0005615]; nucleosome [GO:0000786]; nucleus [GO:0005634]; DNA binding [GO:0003677]; antibacterial humoral response [GO:0019731]; defense response to Gram-positive bacterium [GO:0050830]; innate immune response in mucosa [GO:0002227]; substantia nigra development [GO:0021762]	antibacterial humoral response [GO:0019731]; defense response to Gram-positive bacterium [GO:0050830]; innate immune response in mucosa [GO:0002227]; substantia nigra development [GO:0021762]	DNA binding [GO:0003677]	extracellular space [GO:0005615]; nucleosome [GO:0000786]; nucleus [GO:0005634]	H2BFS	Histone H2B family		Acetylation; Antibiotic; Antimicrobial; Chromosome; Complete proteome; DNA-binding; Direct protein sequencing; Glycoprotein; Isopeptide bond; Methylation; Nucleosome core; Nucleus; Phosphoprotein; Reference proteome; Ubl conjugation	126	13944	reviewed		histone H2B family	H2BFS_HUMAN
Q16778	H2B2E_HUMAN		0	0	3	0	0	0	1	3	0	0	2	0	0	0	0	0		HIST2H2BE	Q16778	Histone H2B type 2-E (Histone H2B-GL105) (Histone H2B.q) (H2B/q)	FUNCTION: Core component of nucleosome. Nucleosomes wrap and compact DNA into chromatin, limiting DNA accessibility to the cellular machineries which require DNA as a template. Histones thereby play a central role in transcription regulation, DNA repair, DNA replication and chromosomal stability. DNA accessibility is regulated via a complex set of post-translational modifications of histones, als…	SIMILARITY: Belongs to the histone H2B family. {ECO:0000305}.	extracellular exosome [GO:0070062]; extracellular space [GO:0005615]; nuclear nucleosome [GO:0000788]; nucleoplasm [GO:0005654]; nucleosome [GO:0000786]; nucleus [GO:0005634]; DNA binding [GO:0003677]; antibacterial humoral response [GO:0019731]; chromatin organization [GO:0006325]; defense response to Gram-positive bacterium [GO:0050830]; innate immune response in mucosa [GO:0002227]; nucleosome…	antibacterial humoral response [GO:0019731]; chromatin organization [GO:0006325]; defense response to Gram-positive bacterium [GO:0050830]; innate immune response in mucosa [GO:0002227]; nucleosome assembly [GO:0006334]	DNA binding [GO:0003677]	extracellular exosome [GO:0070062]; extracellular space [GO:0005615]; nuclear nucleosome [GO:0000788]; nucleoplasm [GO:0005654]; nucleosome [GO:0000786]; nucleus [GO:0005634]	HIST2H2BE H2BFQ	Histone H2B family		3D-structure; Acetylation; Antibiotic; Antimicrobial; Chromosome; Complete proteome; DNA-binding; Direct protein sequencing; Glycoprotein; Isopeptide bond; Methylation; Nucleosome core; Nucleus; Phosphoprotein; Reference proteome; Ubl conjugation	126	13920	reviewed		histone H2B family	H2B2E_HUMAN
P23527	H2B1O_HUMAN		0	0	3	0	0	0	1	3	0	0	2	0	0	0	0	0		HIST1H2BO	P23527	Histone H2B type 1-O (Histone H2B.2) (Histone H2B.n) (H2B/n)	FUNCTION: Core component of nucleosome. Nucleosomes wrap and compact DNA into chromatin, limiting DNA accessibility to the cellular machineries which require DNA as a template. Histones thereby play a central role in transcription regulation, DNA repair, DNA replication and chromosomal stability. DNA accessibility is regulated via a complex set of post-translational modifications of histones, als…	SIMILARITY: Belongs to the histone H2B family. {ECO:0000305}.	nucleoplasm [GO:0005654]; nucleosome [GO:0000786]; nucleus [GO:0005634]; DNA binding [GO:0003677]; chromatin organization [GO:0006325]; nucleosome assembly [GO:0006334]	chromatin organization [GO:0006325]; nucleosome assembly [GO:0006334]	DNA binding [GO:0003677]	nucleoplasm [GO:0005654]; nucleosome [GO:0000786]; nucleus [GO:0005634]	HIST1H2BO H2BFH H2BFN	Histone H2B family		Acetylation; Chromosome; Complete proteome; DNA-binding; Direct protein sequencing; Glycoprotein; Isopeptide bond; Methylation; Nucleosome core; Nucleus; Phosphoprotein; Reference proteome; Ubl conjugation	126	13906	reviewed		histone H2B family	H2B1O_HUMAN
P06899	H2B1J_HUMAN		0	0	3	0	0	0	1	3	30	32	2	31	34	0	28	27		HIST1H2BJ	P06899	Histone H2B type 1-J (Histone H2B.1) (Histone H2B.r) (H2B/r)	FUNCTION: Core component of nucleosome. Nucleosomes wrap and compact DNA into chromatin, limiting DNA accessibility to the cellular machineries which require DNA as a template. Histones thereby play a central role in transcription regulation, DNA repair, DNA replication and chromosomal stability. DNA accessibility is regulated via a complex set of post-translational modifications of histones, als…	SIMILARITY: Belongs to the histone H2B family. {ECO:0000305}.	extracellular space [GO:0005615]; nuclear nucleosome [GO:0000788]; nucleoplasm [GO:0005654]; nucleosome [GO:0000786]; nucleus [GO:0005634]; DNA binding [GO:0003677]; antibacterial humoral response [GO:0019731]; chromatin organization [GO:0006325]; defense response to Gram-positive bacterium [GO:0050830]; innate immune response in mucosa [GO:0002227]; nucleosome assembly [GO:0006334]	antibacterial humoral response [GO:0019731]; chromatin organization [GO:0006325]; defense response to Gram-positive bacterium [GO:0050830]; innate immune response in mucosa [GO:0002227]; nucleosome assembly [GO:0006334]	DNA binding [GO:0003677]	extracellular space [GO:0005615]; nuclear nucleosome [GO:0000788]; nucleoplasm [GO:0005654]; nucleosome [GO:0000786]; nucleus [GO:0005634]	HIST1H2BJ H2BFR	Histone H2B family		3D-structure; Acetylation; Antibiotic; Antimicrobial; Chromosome; Complete proteome; DNA-binding; Direct protein sequencing; Glycoprotein; Isopeptide bond; Methylation; Nucleosome core; Nucleus; Phosphoprotein; Reference proteome; Ubl conjugation	126	13904	reviewed		histone H2B family	H2B1J_HUMAN
Q9UJS0	CMC2_HUMAN		0	0	0	0	0	0	1	1	0	0	3	0	0	1	0	0		SLC25A13	Q9UJS0	Calcium-binding mitochondrial carrier protein Aralar2 (Citrin) (Mitochondrial aspartate glutamate carrier 2) (Solute carrier family 25 member 13)	FUNCTION: Catalyzes the calcium-dependent exchange of cytoplasmic glutamate with mitochondrial aspartate across the mitochondrial inner membrane. May have a function in the urea cycle. {ECO:0000269|PubMed:11566871}.	SIMILARITY: Belongs to the mitochondrial carrier (TC 2.A.29) family. {ECO:0000305}.; SIMILARITY: Contains 4 EF-hand domains. {ECO:0000255|PROSITE-ProRule:PRU00448}.; SIMILARITY: Contains 3 Solcar repeats. {ECO:0000255|PROSITE-ProRule:PRU00282}.	integral component of plasma membrane [GO:0005887]; mitochondrial inner membrane [GO:0005743]; mitochondrion [GO:0005739]; calcium ion binding [GO:0005509]; L-aspartate transmembrane transporter activity [GO:0015183]; L-glutamate transmembrane transporter activity [GO:0005313]; transporter activity [GO:0005215]; aspartate transport [GO:0015810]; ATP biosynthetic process [GO:0006754]; carbohydrate…	aspartate transport [GO:0015810]; ATP biosynthetic process [GO:0006754]; carbohydrate metabolic process [GO:0005975]; cellular respiration [GO:0045333]; gluconeogenesis [GO:0006094]; glucose metabolic process [GO:0006006]; L-aspartate transmembrane transport [GO:0089712]; L-glutamate transmembrane transport [GO:0089711]; L-glutamate transport [GO:0015813]; malate-aspartate shuttle [GO:0043490]; r…	calcium ion binding [GO:0005509]; L-aspartate transmembrane transporter activity [GO:0015183]; L-glutamate transmembrane transporter activity [GO:0005313]; transporter activity [GO:0005215]	integral component of plasma membrane [GO:0005887]; mitochondrial inner membrane [GO:0005743]; mitochondrion [GO:0005739]	SLC25A13 ARALAR2	Mitochondrial carrier (TC 2.A.29) family		3D-structure; Acetylation; Alternative splicing; Calcium; Complete proteome; Disease mutation; Intrahepatic cholestasis; Membrane; Metal-binding; Mitochondrion; Mitochondrion inner membrane; Polymorphism; Reference proteome; Repeat; Transmembrane; Transmembrane helix; Transport	675	74176	reviewed		mitochondrial carrier (TC 2A29) family; EF-hand domain; Solcar repeat	CMC2_HUMAN
O75746	CMC1_HUMAN		0	0	0	0	0	0	0	0	0	1	1	0	0	1	0	0		SLC25A12	O75746	Calcium-binding mitochondrial carrier protein Aralar1 (Mitochondrial aspartate glutamate carrier 1) (Solute carrier family 25 member 12)	FUNCTION: Catalyzes the calcium-dependent exchange of cytoplasmic glutamate with mitochondrial aspartate across the mitochondrial inner membrane. May have a function in the urea cycle. {ECO:0000269|PubMed:11566871}.	SIMILARITY: Belongs to the mitochondrial carrier (TC 2.A.29) family. {ECO:0000305}.; SIMILARITY: Contains 4 EF-hand domains. {ECO:0000255|PROSITE-ProRule:PRU00448}.; SIMILARITY: Contains 3 Solcar repeats. {ECO:0000255|PROSITE-ProRule:PRU00282}.	integral component of membrane [GO:0016021]; mitochondrial inner membrane [GO:0005743]; mitochondrion [GO:0005739]; myelin sheath [GO:0043209]; calcium ion binding [GO:0005509]; L-aspartate transmembrane transporter activity [GO:0015183]; L-glutamate transmembrane transporter activity [GO:0005313]; aspartate transport [GO:0015810]; carbohydrate metabolic process [GO:0005975]; gluconeogenesis [GO:…	aspartate transport [GO:0015810]; carbohydrate metabolic process [GO:0005975]; gluconeogenesis [GO:0006094]; glucose metabolic process [GO:0006006]; L-aspartate transmembrane transport [GO:0089712]; L-glutamate transmembrane transport [GO:0089711]; L-glutamate transport [GO:0015813]; malate-aspartate shuttle [GO:0043490]; response to calcium ion [GO:0051592]; small molecule metabolic process [GO:…	calcium ion binding [GO:0005509]; L-aspartate transmembrane transporter activity [GO:0015183]; L-glutamate transmembrane transporter activity [GO:0005313]	integral component of membrane [GO:0016021]; mitochondrial inner membrane [GO:0005743]; mitochondrion [GO:0005739]; myelin sheath [GO:0043209]	SLC25A12 ARALAR1	Mitochondrial carrier (TC 2.A.29) family		3D-structure; Acetylation; Alternative splicing; Calcium; Complete proteome; Disease mutation; Membrane; Metal-binding; Mitochondrion; Mitochondrion inner membrane; Polymorphism; Reference proteome; Repeat; Transmembrane; Transmembrane helix; Transport	678	74762	reviewed		mitochondrial carrier (TC 2A29) family; EF-hand domain; Solcar repeat	CMC1_HUMAN
O95782	AP2A1_HUMAN		0	10	7	6	3	7	7	18	82	95	3	78	76	11	79	79		AP2A1	O95782	AP-2 complex subunit alpha-1 (100 kDa coated vesicle protein A) (Adaptor protein complex AP-2 subunit alpha-1) (Adaptor-related protein complex 2 subunit alpha-1) (Alpha-adaptin A) (Alpha1-adaptin) (Clathrin assembly protein complex 2 alpha-A large chain) (Plasma membrane adaptor HA2/AP2 adaptin alpha A subunit)	FUNCTION: Component of the adaptor protein complex 2 (AP-2). Adaptor protein complexes function in protein transport via transport vesicles in different membrane traffic pathways. Adaptor protein complexes are vesicle coat components and appear to be involved in cargo selection and vesicle formation. AP-2 is involved in clathrin-dependent endocytosis in which cargo proteins are incorporated into …	SIMILARITY: Belongs to the adaptor complexes large subunit family. {ECO:0000305}.	AP-2 adaptor complex [GO:0030122]; apical plasma membrane [GO:0016324]; basolateral plasma membrane [GO:0016323]; clathrin coat of trans-Golgi network vesicle [GO:0030130]; clathrin-coated endocytic vesicle membrane [GO:0030669]; cytosol [GO:0005829]; endocytic vesicle membrane [GO:0030666]; filopodium tip [GO:0032433]; membrane [GO:0016020]; plasma membrane [GO:0005886]; protein kinase binding […	antigen processing and presentation of exogenous peptide antigen via MHC class II [GO:0019886]; axon guidance [GO:0007411]; clathrin-mediated endocytosis [GO:0072583]; endocytosis [GO:0006897]; ephrin receptor signaling pathway [GO:0048013]; epidermal growth factor receptor signaling pathway [GO:0007173]; Golgi to endosome transport [GO:0006895]; intracellular protein transport [GO:0006886]; nega…	protein kinase binding [GO:0019901]; protein transporter activity [GO:0008565]	AP-2 adaptor complex [GO:0030122]; apical plasma membrane [GO:0016324]; basolateral plasma membrane [GO:0016323]; clathrin-coated endocytic vesicle membrane [GO:0030669]; clathrin coat of trans-Golgi network vesicle [GO:0030130]; cytosol [GO:0005829]; endocytic vesicle membrane [GO:0030666]; filopodium tip [GO:0032433]; membrane [GO:0016020]; plasma membrane [GO:0005886]	AP2A1 ADTAA CLAPA1	Adaptor complexes large subunit family		Alternative splicing; Cell membrane; Coated pit; Complete proteome; Endocytosis; Membrane; Phosphoprotein; Polymorphism; Protein transport; Reference proteome; Transport	977	107546	reviewed		adaptor complexes large subunit family	AP2A1_HUMAN
P49448	DHE4_HUMAN		0	0	0	0	0	0	0	0	0	0	0	0	0	0	0	0		GLUD2	P49448	Glutamate dehydrogenase 2, mitochondrial (GDH 2) (EC 1.4.1.3)	FUNCTION: Important for recycling the chief excitatory neurotransmitter, glutamate, during neurotransmission.	SIMILARITY: Belongs to the Glu/Leu/Phe/Val dehydrogenases family. {ECO:0000305}.	mitochondrion [GO:0005739]; ADP binding [GO:0043531]; glutamate dehydrogenase (NAD+) activity [GO:0004352]; glutamate dehydrogenase [NAD(P)+] activity [GO:0004353]; GTP binding [GO:0005525]; leucine binding [GO:0070728]; glutamate biosynthetic process [GO:0006537]; glutamate catabolic process [GO:0006538]; glutamate metabolic process [GO:0006536]; oxidation-reduction process [GO:0055114]	glutamate biosynthetic process [GO:0006537]; glutamate catabolic process [GO:0006538]; glutamate metabolic process [GO:0006536]; oxidation-reduction process [GO:0055114]	ADP binding [GO:0043531]; glutamate dehydrogenase (NAD+) activity [GO:0004352]; glutamate dehydrogenase [NAD(P)+] activity [GO:0004353]; GTP binding [GO:0005525]; leucine binding [GO:0070728]	mitochondrion [GO:0005739]	GLUD2 GLUDP1	Glu/Leu/Phe/Val dehydrogenases family		ADP-ribosylation; Complete proteome; Mitochondrion; NADP; Oxidoreductase; Polymorphism; Reference proteome; Transit peptide	558	61434	reviewed		Glu/Leu/Phe/Val dehydrogenases family	DHE4_HUMAN
P01834	IGKC_HUMAN		0	0	0	1	10	0	0	5	0	0	0	0	0	0	0	0		IGKC	P01834	Ig kappa chain C region		SIMILARITY: Contains 1 Ig-like (immunoglobulin-like) domain. {ECO:0000305}.	blood microparticle [GO:0072562]; extracellular exosome [GO:0070062]; extracellular region [GO:0005576]; extracellular space [GO:0005615]; plasma membrane [GO:0005886]; antigen binding [GO:0003823]; complement activation [GO:0006956]; complement activation, classical pathway [GO:0006958]; Fc-epsilon receptor signaling pathway [GO:0038095]; Fc-gamma receptor signaling pathway involved in phagocyto…	complement activation [GO:0006956]; complement activation, classical pathway [GO:0006958]; Fc-epsilon receptor signaling pathway [GO:0038095]; Fc-gamma receptor signaling pathway involved in phagocytosis [GO:0038096]; immune response [GO:0006955]; innate immune response [GO:0045087]; receptor-mediated endocytosis [GO:0006898]; regulation of immune response [GO:0050776]; retina homeostasis [GO:000…	antigen binding [GO:0003823]	blood microparticle [GO:0072562]; extracellular exosome [GO:0070062]; extracellular region [GO:0005576]; extracellular space [GO:0005615]; plasma membrane [GO:0005886]	IGKC			3D-structure; Complete proteome; Direct protein sequencing; Disease mutation; Disulfide bond; Immunoglobulin C region; Immunoglobulin domain; Reference proteome	106	11609	reviewed		Ig-like (immunoglobulin-like) domain	IGKC_HUMAN
P04264	K2C1_HUMAN		0	253	776	450	737	393	739	686	0	0	639	0	0	523	0	0		KRT1	P04264	Keratin, type II cytoskeletal 1 (67 kDa cytokeratin) (Cytokeratin-1) (CK-1) (Hair alpha protein) (Keratin-1) (K1) (Type-II keratin Kb1)	FUNCTION: May regulate the activity of kinases such as PKC and SRC via binding to integrin beta-1 (ITB1) and the receptor of activated protein kinase C (RACK1/GNB2L1). In complex with C1QBP is a high affinity receptor for kininogen-1/HMWK. {ECO:0000269|PubMed:17956333, ECO:0000269|PubMed:21544310}.	SIMILARITY: Belongs to the intermediate filament family. {ECO:0000305}.	blood microparticle [GO:0072562]; cytoskeleton [GO:0005856]; extracellular exosome [GO:0070062]; extracellular matrix [GO:0031012]; extracellular space [GO:0005615]; keratin filament [GO:0045095]; membrane [GO:0016020]; nucleus [GO:0005634]; plasma membrane [GO:0005886]; carbohydrate binding [GO:0030246]; receptor activity [GO:0004872]; structural molecule activity [GO:0005198]; complement activa…	complement activation, lectin pathway [GO:0001867]; establishment of skin barrier [GO:0061436]; fibrinolysis [GO:0042730]; negative regulation of inflammatory response [GO:0050728]; regulation of angiogenesis [GO:0045765]; response to oxidative stress [GO:0006979]; retina homeostasis [GO:0001895]	carbohydrate binding [GO:0030246]; receptor activity [GO:0004872]; structural molecule activity [GO:0005198]	blood microparticle [GO:0072562]; cytoskeleton [GO:0005856]; extracellular exosome [GO:0070062]; extracellular matrix [GO:0031012]; extracellular space [GO:0005615]; keratin filament [GO:0045095]; membrane [GO:0016020]; nucleus [GO:0005634]; plasma membrane [GO:0005886]	KRT1 KRTA	Intermediate filament family		Cell membrane; Citrullination; Coiled coil; Complete proteome; Direct protein sequencing; Disease mutation; Ichthyosis; Intermediate filament; Keratin; Membrane; Methylation; Palmoplantar keratoderma; Phosphoprotein; Polymorphism; Reference proteome	644	66039	reviewed		intermediate filament family	K2C1_HUMAN
P05109	S10A8_HUMAN		0	0	11	0	3	1	4	9	0	0	5	1	5	2	0	1		S100A8	P05109	Protein S100-A8 (Calgranulin-A) (Calprotectin L1L subunit) (Cystic fibrosis antigen) (CFAG) (Leukocyte L1 complex light chain) (Migration inhibitory factor-related protein 8) (MRP-8) (p8) (S100 calcium-binding protein A8) (Urinary stone protein band A) [Cleaved into: Protein S100-A8, N-terminally processed]	FUNCTION: S100A8 is a calcium- and zinc-binding protein which plays a prominent role in the regulation of inflammatory processes and immune response. It can induce neutrophil chemotaxis and adhesion. Predominantly found as calprotectin (S100A8/A9) which has a wide plethora of intra- and extracellular functions. The intracellular functions include: facilitating leukocyte arachidonic acid trafficki…	SIMILARITY: Belongs to the S-100 family. {ECO:0000305}.; SIMILARITY: Contains 2 EF-hand domains. {ECO:0000255|PROSITE-ProRule:PRU00448}.	cytoskeleton [GO:0005856]; cytosol [GO:0005829]; extracellular exosome [GO:0070062]; extracellular region [GO:0005576]; extracellular space [GO:0005615]; nucleus [GO:0005634]; plasma membrane [GO:0005886]; arachidonic acid binding [GO:0050544]; calcium ion binding [GO:0005509]; microtubule binding [GO:0008017]; RAGE receptor binding [GO:0050786]; Toll-like receptor 4 binding [GO:0035662]; zinc io…	activation of cysteine-type endopeptidase activity involved in apoptotic process [GO:0006919]; acute inflammatory response [GO:0002526]; autophagy [GO:0006914]; chemokine production [GO:0032602]; chronic inflammatory response [GO:0002544]; cytokine production [GO:0001816]; defense response to bacterium [GO:0042742]; defense response to fungus [GO:0050832]; inflammatory response [GO:0006954]; inna…	arachidonic acid binding [GO:0050544]; calcium ion binding [GO:0005509]; microtubule binding [GO:0008017]; RAGE receptor binding [GO:0050786]; Toll-like receptor 4 binding [GO:0035662]; zinc ion binding [GO:0008270]	cytoskeleton [GO:0005856]; cytosol [GO:0005829]; extracellular exosome [GO:0070062]; extracellular region [GO:0005576]; extracellular space [GO:0005615]; nucleus [GO:0005634]; plasma membrane [GO:0005886]	S100A8 CAGA CFAG MRP8	S-100 family		3D-structure; Antimicrobial; Apoptosis; Autophagy; Calcium; Cell membrane; Chemotaxis; Complete proteome; Cytoplasm; Cytoskeleton; Direct protein sequencing; Immunity; Inflammatory response; Innate immunity; Membrane; Metal-binding; Reference proteome; Repeat; S-nitrosylation; Secreted; Zinc	93	10835	reviewed		S-100 family; EF-hand domain	S10A8_HUMAN
P10619	PPGB_HUMAN		0	0	3	0	8	0	5	7	9	9	7	25	16	1	8	10		CTSA	P10619	Lysosomal protective protein (EC 3.4.16.5) (Carboxypeptidase C) (Carboxypeptidase L) (Cathepsin A) (Protective protein cathepsin A) (PPCA) (Protective protein for beta-galactosidase) [Cleaved into: Lysosomal protective protein 32 kDa chain; Lysosomal protective protein 20 kDa chain]	FUNCTION: Protective protein appears to be essential for both the activity of beta-galactosidase and neuraminidase, it associates with these enzymes and exerts a protective function necessary for their stability and activity. This protein is also a carboxypeptidase and can deamidate tachykinins. {ECO:0000269|PubMed:1907282}.	SIMILARITY: Belongs to the peptidase S10 family. {ECO:0000305}.	endoplasmic reticulum [GO:0005783]; extracellular exosome [GO:0070062]; intracellular membrane-bounded organelle [GO:0043231]; lysosomal lumen [GO:0043202]; lysosome [GO:0005764]; membrane [GO:0016020]; nucleoplasm [GO:0005654]; carboxypeptidase activity [GO:0004180]; enzyme activator activity [GO:0008047]; serine-type carboxypeptidase activity [GO:0004185]; cellular protein metabolic process [GO…	cellular protein metabolic process [GO:0044267]; dolichol-linked oligosaccharide biosynthetic process [GO:0006488]; glycosphingolipid metabolic process [GO:0006687]; intracellular protein transport [GO:0006886]; positive regulation of catalytic activity [GO:0043085]; post-translational protein modification [GO:0043687]; protein N-linked glycosylation via asparagine [GO:0018279]; small molecule me…	carboxypeptidase activity [GO:0004180]; enzyme activator activity [GO:0008047]; serine-type carboxypeptidase activity [GO:0004185]	endoplasmic reticulum [GO:0005783]; extracellular exosome [GO:0070062]; intracellular membrane-bounded organelle [GO:0043231]; lysosomal lumen [GO:0043202]; lysosome [GO:0005764]; membrane [GO:0016020]; nucleoplasm [GO:0005654]	CTSA PPGB	Peptidase S10 family		3D-structure; Alternative splicing; Carboxypeptidase; Complete proteome; Direct protein sequencing; Disease mutation; Disulfide bond; Glycoprotein; Hydrolase; Lysosome; Protease; Reference proteome; Signal; Zymogen	480	54466	reviewed		peptidase S10 family	PPGB_HUMAN
P11717	MPRI_HUMAN		0	0	0	0	1	0	0	3	13	11	6	24	22	7	21	17		IGF2R	P11717	Cation-independent mannose-6-phosphate receptor (CI Man-6-P receptor) (CI-MPR) (M6PR) (300 kDa mannose 6-phosphate receptor) (MPR 300) (Insulin-like growth factor 2 receptor) (Insulin-like growth factor II receptor) (IGF-II receptor) (M6P/IGF2 receptor) (M6P/IGF2R) (CD antigen CD222)	FUNCTION: Transport of phosphorylated lysosomal enzymes from the Golgi complex and the cell surface to lysosomes. Lysosomal enzymes bearing phosphomannosyl residues bind specifically to mannose-6-phosphate receptors in the Golgi apparatus and the resulting receptor-ligand complex is transported to an acidic prelyosomal compartment where the low pH mediates the dissociation of the complex. This re…	SIMILARITY: Belongs to the MRL1/IGF2R family. {ECO:0000305}.; SIMILARITY: Contains 1 fibronectin type-II domain. {ECO:0000255|PROSITE-ProRule:PRU00479}.	cell surface [GO:0009986]; early endosome [GO:0005769]; endocytic vesicle [GO:0030139]; endosome [GO:0005768]; extracellular exosome [GO:0070062]; focal adhesion [GO:0005925]; integral component of plasma membrane [GO:0005887]; late endosome [GO:0005770]; lysosomal membrane [GO:0005765]; membrane [GO:0016020]; nuclear envelope lumen [GO:0005641]; trans-Golgi network [GO:0005802]; trans-Golgi netw…	insulin-like growth factor receptor signaling pathway [GO:0048009]; receptor-mediated endocytosis [GO:0006898]; signal transduction [GO:0007165]	glycoprotein binding [GO:0001948]; identical protein binding [GO:0042802]; insulin-like growth factor-activated receptor activity [GO:0005010]; mannose binding [GO:0005537]; phosphoprotein binding [GO:0051219]; receptor activity [GO:0004872]; transporter activity [GO:0005215]	cell surface [GO:0009986]; early endosome [GO:0005769]; endocytic vesicle [GO:0030139]; endosome [GO:0005768]; extracellular exosome [GO:0070062]; focal adhesion [GO:0005925]; integral component of plasma membrane [GO:0005887]; late endosome [GO:0005770]; lysosomal membrane [GO:0005765]; membrane [GO:0016020]; nuclear envelope lumen [GO:0005641]; trans-Golgi network [GO:0005802]; trans-Golgi netw…	IGF2R MPRI	MRL1/IGF2R family		3D-structure; Acetylation; Complete proteome; Direct protein sequencing; Disulfide bond; Glycoprotein; Lysosome; Membrane; Phosphoprotein; Polymorphism; Receptor; Reference proteome; Repeat; Signal; Transmembrane; Transmembrane helix; Transport	2491	274375	reviewed		MRL1/IGF2R family; fibronectin type-II domain	MPRI_HUMAN
P12235	ADT1_HUMAN		0	0	0	0	0	0	0	0	1	2	1	2	1	3	2	2		SLC25A4	P12235	ADP/ATP translocase 1 (ADP,ATP carrier protein 1) (ADP,ATP carrier protein, heart/skeletal muscle isoform T1) (Adenine nucleotide translocator 1) (ANT 1) (Solute carrier family 25 member 4)	FUNCTION: Catalyzes the exchange of cytoplasmic ADP with mitochondrial ATP across the mitochondrial inner membrane.	SIMILARITY: Belongs to the mitochondrial carrier (TC 2.A.29) family. {ECO:0000305}.; SIMILARITY: Contains 3 Solcar repeats. {ECO:0000255|PROSITE-ProRule:PRU00282}.	integral component of plasma membrane [GO:0005887]; mitochondrial inner membrane [GO:0005743]; mitochondrion [GO:0005739]; myelin sheath [GO:0043209]; nucleus [GO:0005634]; adenine transmembrane transporter activity [GO:0015207]; adenine transport [GO:0015853]; apoptotic mitochondrial changes [GO:0008637]; energy reserve metabolic process [GO:0006112]; generation of precursor metabolites and ener…	adenine transport [GO:0015853]; apoptotic mitochondrial changes [GO:0008637]; energy reserve metabolic process [GO:0006112]; generation of precursor metabolites and energy [GO:0006091]; mitochondrial genome maintenance [GO:0000002]; negative regulation of necroptotic process [GO:0060546]; regulation of insulin secretion [GO:0050796]; small molecule metabolic process [GO:0044281]; transport [GO:00…	adenine transmembrane transporter activity [GO:0015207]	integral component of plasma membrane [GO:0005887]; mitochondrial inner membrane [GO:0005743]; mitochondrion [GO:0005739]; myelin sheath [GO:0043209]; nucleus [GO:0005634]	SLC25A4 ANT1	Mitochondrial carrier (TC 2.A.29) family		Acetylation; Cardiomyopathy; Complete proteome; Direct protein sequencing; Disease mutation; Host-virus interaction; Isopeptide bond; Membrane; Mitochondrion; Mitochondrion inner membrane; Progressive external ophthalmoplegia; Reference proteome; Repeat; S-nitrosylation; Transmembrane; Transmembrane helix; Transport; Ubl conjugation	298	33064	reviewed		mitochondrial carrier (TC 2A29) family; Solcar repeat	ADT1_HUMAN
P05141	ADT2_HUMAN		0	0	0	0	2	0	5	1	7	10	6	18	14	9	11	14		SLC25A5	P05141	ADP/ATP translocase 2 (ADP,ATP carrier protein 2) (ADP,ATP carrier protein, fibroblast isoform) (Adenine nucleotide translocator 2) (ANT 2) (Solute carrier family 25 member 5) [Cleaved into: ADP/ATP translocase 2, N-terminally processed]	FUNCTION: Catalyzes the exchange of cytoplasmic ADP with mitochondrial ATP across the mitochondrial inner membrane. As part of the mitotic spindle-associated MMXD complex it may play a role in chromosome segregation. {ECO:0000269|PubMed:20797633}.	SIMILARITY: Belongs to the mitochondrial carrier (TC 2.A.29) family. {ECO:0000305}.; SIMILARITY: Contains 3 Solcar repeats. {ECO:0000255|PROSITE-ProRule:PRU00282}.	extracellular exosome [GO:0070062]; integral component of plasma membrane [GO:0005887]; membrane [GO:0016020]; mitochondrial inner membrane [GO:0005743]; mitochondrial nucleoid [GO:0042645]; mitochondrion [GO:0005739]; MMXD complex [GO:0071817]; myelin sheath [GO:0043209]; nucleus [GO:0005634]; adenine transmembrane transporter activity [GO:0015207]; poly(A) RNA binding [GO:0044822]; ubiquitin pr…	adenine transport [GO:0015853]; chromosome segregation [GO:0007059]; energy reserve metabolic process [GO:0006112]; negative regulation of mitochondrial outer membrane permeabilization involved in apoptotic signaling pathway [GO:1901029]; positive regulation of cell proliferation [GO:0008284]; regulation of insulin secretion [GO:0050796]; small molecule metabolic process [GO:0044281]; transport […	adenine transmembrane transporter activity [GO:0015207]; poly(A) RNA binding [GO:0044822]; ubiquitin protein ligase binding [GO:0031625]	extracellular exosome [GO:0070062]; integral component of plasma membrane [GO:0005887]; membrane [GO:0016020]; mitochondrial inner membrane [GO:0005743]; mitochondrial nucleoid [GO:0042645]; mitochondrion [GO:0005739]; MMXD complex [GO:0071817]; myelin sheath [GO:0043209]; nucleus [GO:0005634]	SLC25A5 ANT2	Mitochondrial carrier (TC 2.A.29) family		Acetylation; Chromosome partition; Complete proteome; Direct protein sequencing; Host-virus interaction; Membrane; Methylation; Mitochondrion; Mitochondrion inner membrane; Polymorphism; Reference proteome; Repeat; Transmembrane; Transmembrane helix; Transport	298	32852	reviewed		mitochondrial carrier (TC 2A29) family; Solcar repeat	ADT2_HUMAN
P13284	GILT_HUMAN		0	0	0	0	0	0	0	0	0	0	0	0	0	0	0	1		IFI30	P13284	Gamma-interferon-inducible lysosomal thiol reductase (EC 1.8.-.-) (Gamma-interferon-inducible protein IP-30) (Legumaturain)	FUNCTION: Lysosomal thiol reductase that can reduce protein disulfide bonds. May facilitate the complete unfolding of proteins destined for lysosomal degradation. Plays an important role in antigen processing. Facilitates the generation of MHC class II-restricted epitodes from disulfide bond-containing antigen by the endocytic reduction of disulfide bonds (By similarity). Facilitates also MHC cla…	SIMILARITY: Belongs to the GILT family. {ECO:0000305}.	cell junction [GO:0030054]; cytoplasm [GO:0005737]; extracellular region [GO:0005576]; intracellular membrane-bounded organelle [GO:0043231]; lysosomal lumen [GO:0043202]; lysosome [GO:0005764]; plasma membrane [GO:0005886]; oxidoreductase activity, acting on a sulfur group of donors [GO:0016667]; antigen processing and presentation of exogenous peptide antigen via MHC class I [GO:0042590]; antig…	antigen processing and presentation of exogenous peptide antigen via MHC class I [GO:0042590]; antigen processing and presentation of exogenous peptide antigen via MHC class II [GO:0019886]; cytokine-mediated signaling pathway [GO:0019221]; interferon-gamma-mediated signaling pathway [GO:0060333]; negative regulation of fibroblast proliferation [GO:0048147]; protein stabilization [GO:0050821]	oxidoreductase activity, acting on a sulfur group of donors [GO:0016667]	cell junction [GO:0030054]; cytoplasm [GO:0005737]; extracellular region [GO:0005576]; intracellular membrane-bounded organelle [GO:0043231]; lysosomal lumen [GO:0043202]; lysosome [GO:0005764]; plasma membrane [GO:0005886]	IFI30 GILT IP30	GILT family		Complete proteome; Direct protein sequencing; Disulfide bond; Glycoprotein; Immunity; Lysosome; Oxidoreductase; Redox-active center; Reference proteome; Secreted; Signal	250	27964	reviewed		GILT family	GILT_HUMAN
P13473	LAMP2_HUMAN		0	2	6	0	9	2	7	9	9	7	12	7	7	8	11	14		LAMP2	P13473	Lysosome-associated membrane glycoprotein 2 (LAMP-2) (Lysosome-associated membrane protein 2) (CD107 antigen-like family member B) (CD antigen CD107b)	FUNCTION: Implicated in tumor cell metastasis. May function in protection of the lysosomal membrane from autodigestion, maintenance of the acidic environment of the lysosome, adhesion when expressed on the cell surface (plasma membrane), and inter- and intracellular signal transduction. Protects cells from the toxic effects of methylating mutagens. {ECO:0000269|PubMed:8407947}.	SIMILARITY: Belongs to the LAMP family. {ECO:0000255|PROSITE-ProRule:PRU00740}.	extracellular exosome [GO:0070062]; integral component of membrane [GO:0016021]; late endosome [GO:0005770]; late endosome membrane [GO:0031902]; lysosomal membrane [GO:0005765]; lysosome [GO:0005764]; membrane [GO:0016020]; phagocytic vesicle membrane [GO:0030670]; plasma membrane [GO:0005886]; platelet dense granule membrane [GO:0031088]; enzyme binding [GO:0019899]; blood coagulation [GO:00075…	blood coagulation [GO:0007596]; platelet activation [GO:0030168]; platelet degranulation [GO:0002576]; protein stabilization [GO:0050821]	enzyme binding [GO:0019899]	extracellular exosome [GO:0070062]; integral component of membrane [GO:0016021]; late endosome [GO:0005770]; late endosome membrane [GO:0031902]; lysosomal membrane [GO:0005765]; lysosome [GO:0005764]; membrane [GO:0016020]; phagocytic vesicle membrane [GO:0030670]; plasma membrane [GO:0005886]; platelet dense granule membrane [GO:0031088]	LAMP2	LAMP family		3D-structure; Alternative splicing; Cell membrane; Complete proteome; Direct protein sequencing; Disease mutation; Disulfide bond; Endosome; Glycogen storage disease; Glycoprotein; Lysosome; Membrane; Polymorphism; Reference proteome; Signal; Transmembrane; Transmembrane helix	410	44961	reviewed		LAMP family	LAMP2_HUMAN
P13639	EF2_HUMAN		0	13	10	6	3	8	0	44	71	77	24	88	95	36	86	83		EEF2	P13639	Elongation factor 2 (EF-2)	FUNCTION: Catalyzes the GTP-dependent ribosomal translocation step during translation elongation. During this step, the ribosome changes from the pre-translocational (PRE) to the post-translocational (POST) state as the newly formed A-site-bound peptidyl-tRNA and P-site-bound deacylated tRNA move to the P and E sites, respectively. Catalyzes the coordinated movement of the two tRNA molecules, the…	SIMILARITY: Belongs to the TRAFAC class translation factor GTPase superfamily. Classic translation factor GTPase family. EF-G/EF-2 subfamily. {ECO:0000255|PROSITE-ProRule:PRU01059}.; SIMILARITY: Contains 1 tr-type G (guanine nucleotide-binding) domain. {ECO:0000255|PROSITE-ProRule:PRU01059}.	aggresome [GO:0016235]; cytoplasm [GO:0005737]; cytosol [GO:0005829]; extracellular exosome [GO:0070062]; membrane [GO:0016020]; nucleus [GO:0005634]; plasma membrane [GO:0005886]; polysome [GO:0005844]; ribonucleoprotein complex [GO:0030529]; GTP binding [GO:0005525]; GTPase activity [GO:0003924]; poly(A) RNA binding [GO:0044822]; protein kinase binding [GO:0019901]; translation elongation facto…	cellular protein metabolic process [GO:0044267]; gene expression [GO:0010467]; hematopoietic progenitor cell differentiation [GO:0002244]; peptidyl-diphthamide biosynthetic process from peptidyl-histidine [GO:0017183]; positive regulation of translation [GO:0045727]; post-translational protein modification [GO:0043687]; translation [GO:0006412]; translational elongation [GO:0006414]	GTPase activity [GO:0003924]; GTP binding [GO:0005525]; poly(A) RNA binding [GO:0044822]; protein kinase binding [GO:0019901]; translation elongation factor activity [GO:0003746]	aggresome [GO:0016235]; cytoplasm [GO:0005737]; cytosol [GO:0005829]; extracellular exosome [GO:0070062]; membrane [GO:0016020]; nucleus [GO:0005634]; plasma membrane [GO:0005886]; polysome [GO:0005844]; ribonucleoprotein complex [GO:0030529]	EEF2 EF2	TRAFAC class translation factor GTPase superfamily, Classic translation factor GTPase family, EF-G/EF-2 subfamily		3D-structure; Acetylation; Complete proteome; Cytoplasm; Direct protein sequencing; Disease mutation; Elongation factor; GTP-binding; Isopeptide bond; Methylation; Neurodegeneration; Nucleotide-binding; Nucleus; Phosphoprotein; Protein biosynthesis; Reference proteome; Spinocerebellar ataxia; Ubl conjugation	858	95338	reviewed		TRAFAC class translation factor GTPase superfamily Classic translation factor GTPase family EF-G/EF-2 subfamily; tr-type G (guanine nucleotide-binding) domain	EF2_HUMAN
P14923	PLAK_HUMAN		0	5	30	3	31	1	38	34	22	23	17	24	18	26	16	20		JUP	P14923	Junction plakoglobin (Catenin gamma) (Desmoplakin III) (Desmoplakin-3)	FUNCTION: Common junctional plaque protein. The membrane-associated plaques are architectural elements in an important strategic position to influence the arrangement and function of both the cytoskeleton and the cells within the tissue. The presence of plakoglobin in both the desmosomes and in the intermediate junctions suggests that it plays a central role in the structure and function of subme…	SIMILARITY: Belongs to the beta-catenin family. {ECO:0000305}.; SIMILARITY: Contains 12 ARM repeats. {ECO:0000255|PROSITE-ProRule:PRU00259}.	catenin complex [GO:0016342]; cell-cell adherens junction [GO:0005913]; cell-cell junction [GO:0005911]; cytoplasm [GO:0005737]; cytoplasmic side of plasma membrane [GO:0009898]; cytoskeleton [GO:0005856]; cytosol [GO:0005829]; desmosome [GO:0030057]; extracellular exosome [GO:0070062]; focal adhesion [GO:0005925]; gamma-catenin-TCF7L2 complex [GO:0071665]; intercalated disc [GO:0014704]; interme…	adherens junction assembly [GO:0034333]; adherens junction organization [GO:0034332]; bundle of His cell-Purkinje myocyte adhesion involved in cell communication [GO:0086073]; cell-cell junction organization [GO:0045216]; cell junction assembly [GO:0034329]; cell migration [GO:0016477]; cellular response to indole-3-methanol [GO:0071681]; cytoskeletal anchoring at plasma membrane [GO:0007016]; de…	alpha-catenin binding [GO:0045294]; cadherin binding [GO:0045296]; cell adhesion molecule binding [GO:0050839]; cell adhesive protein binding involved in bundle of His cell-Purkinje myocyte communication [GO:0086083]; protein homodimerization activity [GO:0042803]; protein phosphatase binding [GO:0019903]; signal transducer activity [GO:0004871]; structural constituent of cell wall [GO:0005199]; …	catenin complex [GO:0016342]; cell-cell adherens junction [GO:0005913]; cell-cell junction [GO:0005911]; cytoplasm [GO:0005737]; cytoplasmic side of plasma membrane [GO:0009898]; cytoskeleton [GO:0005856]; cytosol [GO:0005829]; desmosome [GO:0030057]; extracellular exosome [GO:0070062]; focal adhesion [GO:0005925]; gamma-catenin-TCF7L2 complex [GO:0071665]; intercalated disc [GO:0014704]; interme…	JUP CTNNG DP3	Beta-catenin family		3D-structure; Acetylation; Cardiomyopathy; Cell adhesion; Cell junction; Complete proteome; Cytoplasm; Cytoskeleton; Direct protein sequencing; Disease mutation; Glycoprotein; Membrane; Palmoplantar keratoderma; Phosphoprotein; Polymorphism; Reference proteome; Repeat	745	81745	reviewed		beta-catenin family; ARM repeat	PLAK_HUMAN
O14983	AT2A1_HUMAN		0	0	0	0	0	0	0	0	0	0	0	0	0	0	0	0		ATP2A1	O14983	Sarcoplasmic/endoplasmic reticulum calcium ATPase 1 (SERCA1) (SR Ca(2+)-ATPase 1) (EC 3.6.3.8) (Calcium pump 1) (Calcium-transporting ATPase sarcoplasmic reticulum type, fast twitch skeletal muscle isoform) (Endoplasmic reticulum class 1/2 Ca(2+) ATPase)	FUNCTION: Key regulator of striated muscle performance by acting as the major Ca(2+) ATPase responsible for the reuptake of cytosolic Ca(2+) into the sarcoplasmic reticulum. Catalyzes the hydrolysis of ATP coupled with the translocation of calcium from the cytosol to the sarcoplasmic reticulum lumen. Contributes to calcium sequestration involved in muscular excitation/contraction.	SIMILARITY: Belongs to the cation transport ATPase (P-type) (TC 3.A.3) family. Type IIA subfamily. {ECO:0000305}.	calcium channel complex [GO:0034704]; endoplasmic reticulum membrane [GO:0005789]; endoplasmic reticulum-Golgi intermediate compartment [GO:0005793]; H zone [GO:0031673]; I band [GO:0031674]; integral component of membrane [GO:0016021]; membrane [GO:0016020]; mitochondrion [GO:0005739]; perinuclear region of cytoplasm [GO:0048471]; platelet dense tubular network membrane [GO:0031095]; sarcoplasmi…	apoptotic mitochondrial changes [GO:0008637]; blood coagulation [GO:0007596]; calcium ion import [GO:0070509]; calcium ion transmembrane transport [GO:0070588]; calcium ion transport [GO:0006816]; intrinsic apoptotic signaling pathway in response to endoplasmic reticulum stress [GO:0070059]; ion transmembrane transport [GO:0034220]; maintenance of mitochondrion location [GO:0051659]; negative reg…	ATP binding [GO:0005524]; calcium ion binding [GO:0005509]; calcium-transporting ATPase activity [GO:0005388]; protein homodimerization activity [GO:0042803]	calcium channel complex [GO:0034704]; endoplasmic reticulum-Golgi intermediate compartment [GO:0005793]; endoplasmic reticulum membrane [GO:0005789]; H zone [GO:0031673]; I band [GO:0031674]; integral component of membrane [GO:0016021]; membrane [GO:0016020]; mitochondrion [GO:0005739]; perinuclear region of cytoplasm [GO:0048471]; platelet dense tubular network membrane [GO:0031095]; sarcoplasmi…	ATP2A1	Cation transport ATPase (P-type) (TC 3.A.3) family, Type IIA subfamily		ATP-binding; Alternative splicing; Calcium; Calcium transport; Complete proteome; Disease mutation; Disulfide bond; Endoplasmic reticulum; Hydrolase; Ion transport; Magnesium; Membrane; Metal-binding; Nucleotide-binding; Reference proteome; Sarcoplasmic reticulum; Transmembrane; Transmembrane helix; Transport	1001	110252	reviewed		cation transport ATPase (P-type) (TC 3A3) family Type IIA subfamily	AT2A1_HUMAN
P17066	HSP76_HUMAN		0	0	0	0	0	0	0	0	0	0	0	2	0	1	0	0		HSPA6	P17066	Heat shock 70 kDa protein 6 (Heat shock 70 kDa protein B')	FUNCTION: In cooperation with other chaperones, Hsp70s stabilize preexistent proteins against aggregation and mediate the folding of newly translated polypeptides in the cytosol as well as within organelles. These chaperones participate in all these processes through their ability to recognize nonnative conformations of other proteins. They bind extended peptide segments with a net hydrophobic ch…	SIMILARITY: Belongs to the heat shock protein 70 family. {ECO:0000305}.	blood microparticle [GO:0072562]; centriole [GO:0005814]; cytoplasm [GO:0005737]; cytosol [GO:0005829]; extracellular exosome [GO:0070062]; ATP binding [GO:0005524]; ATPase activity, coupled [GO:0042623]; enzyme binding [GO:0019899]; heat shock protein binding [GO:0031072]; unfolded protein binding [GO:0051082]; cellular response to heat [GO:0034605]; protein refolding [GO:0042026]; response to u…	cellular response to heat [GO:0034605]; protein refolding [GO:0042026]; response to unfolded protein [GO:0006986]	ATPase activity, coupled [GO:0042623]; ATP binding [GO:0005524]; enzyme binding [GO:0019899]; heat shock protein binding [GO:0031072]; unfolded protein binding [GO:0051082]	blood microparticle [GO:0072562]; centriole [GO:0005814]; cytoplasm [GO:0005737]; cytosol [GO:0005829]; extracellular exosome [GO:0070062]	HSPA6 HSP70B'	Heat shock protein 70 family		3D-structure; ATP-binding; Complete proteome; Methylation; Nucleotide-binding; Polymorphism; Reference proteome; Stress response	643	71028	reviewed	X	heat shock protein 70 family	HSP76_HUMAN
P20020	AT2B1_HUMAN		0	16	1	13	1	19	1	8	32	31	8	34	35	9	24	26		ATP2B1	P20020	Plasma membrane calcium-transporting ATPase 1 (PMCA1) (EC 3.6.3.8) (Plasma membrane calcium ATPase isoform 1) (Plasma membrane calcium pump isoform 1)	FUNCTION: This magnesium-dependent enzyme catalyzes the hydrolysis of ATP coupled with the transport of calcium out of the cell.	SIMILARITY: Belongs to the cation transport ATPase (P-type) (TC 3.A.3) family. Type IIB subfamily. {ECO:0000305}.	apical plasma membrane [GO:0016324]; basolateral plasma membrane [GO:0016323]; cytoplasmic side of plasma membrane [GO:0009898]; dendrite membrane [GO:0032590]; dendritic spine membrane [GO:0032591]; extracellular exosome [GO:0070062]; integral component of plasma membrane [GO:0005887]; membrane [GO:0016020]; membrane raft [GO:0045121]; neuronal cell body membrane [GO:0032809]; nucleus [GO:000563…	aging [GO:0007568]; blood coagulation [GO:0007596]; brain development [GO:0007420]; calcium ion export [GO:1901660]; cellular response to corticosterone stimulus [GO:0071386]; cellular response to vitamin D [GO:0071305]; ion transmembrane transport [GO:0034220]; neural retina development [GO:0003407]; response to cold [GO:0009409]; transmembrane transport [GO:0055085]; transport [GO:0006810]	ATP binding [GO:0005524]; calcium-transporting ATPase activity [GO:0005388]; metal ion binding [GO:0046872]	apical plasma membrane [GO:0016324]; basolateral plasma membrane [GO:0016323]; cytoplasmic side of plasma membrane [GO:0009898]; dendrite membrane [GO:0032590]; dendritic spine membrane [GO:0032591]; extracellular exosome [GO:0070062]; integral component of plasma membrane [GO:0005887]; membrane [GO:0016020]; membrane raft [GO:0045121]; neuronal cell body membrane [GO:0032809]; nucleus [GO:000563…	ATP2B1 PMCA1	Cation transport ATPase (P-type) (TC 3.A.3) family, Type IIB subfamily		ATP-binding; Acetylation; Alternative splicing; Calcium; Calcium transport; Calmodulin-binding; Cell membrane; Complete proteome; Hydrolase; Ion transport; Magnesium; Membrane; Metal-binding; Nucleotide-binding; Phosphoprotein; Polymorphism; Reference proteome; Transmembrane; Transmembrane helix; Transport	1258	138755	reviewed		cation transport ATPase (P-type) (TC 3A3) family Type IIB subfamily	AT2B1_HUMAN
P20336	RAB3A_HUMAN		0	19	16	24	3	18	10	27	23	23	21	26	16	13	13	12		RAB3A	P20336	Ras-related protein Rab-3A	FUNCTION: Involved in exocytosis by regulating a late step in synaptic vesicle fusion. Could play a role in neurotransmitter release by regulating membrane flow in the nerve terminal.	SIMILARITY: Belongs to the small GTPase superfamily. Rab family. {ECO:0000305}.	acrosomal vesicle [GO:0001669]; axon [GO:0030424]; clathrin-sculpted acetylcholine transport vesicle membrane [GO:0060201]; clathrin-sculpted gamma-aminobutyric acid transport vesicle membrane [GO:0061202]; clathrin-sculpted glutamate transport vesicle membrane [GO:0060203]; clathrin-sculpted monoamine transport vesicle membrane [GO:0070083]; cytosol [GO:0005829]; endosome [GO:0005768]; extracell…	axonogenesis [GO:0007409]; constitutive secretory pathway [GO:0045054]; evoked neurotransmitter secretion [GO:0061670]; glutamate secretion [GO:0014047]; intracellular protein transport [GO:0006886]; lung development [GO:0030324]; maintenance of presynaptic active zone structure [GO:0048790]; metabolic process [GO:0008152]; mitochondrion organization [GO:0007005]; neuromuscular synaptic transmiss…	ATPase activator activity [GO:0001671]; GTPase activity [GO:0003924]; GTP binding [GO:0005525]; myosin V binding [GO:0031489]	acrosomal vesicle [GO:0001669]; axon [GO:0030424]; clathrin-sculpted acetylcholine transport vesicle membrane [GO:0060201]; clathrin-sculpted gamma-aminobutyric acid transport vesicle membrane [GO:0061202]; clathrin-sculpted glutamate transport vesicle membrane [GO:0060203]; clathrin-sculpted monoamine transport vesicle membrane [GO:0070083]; cytosol [GO:0005829]; endosome [GO:0005768]; extracell…	RAB3A	Small GTPase superfamily, Rab family		Cell membrane; Complete proteome; Exocytosis; GTP-binding; Lipoprotein; Membrane; Methylation; Nucleotide-binding; Prenylation; Protein transport; Reference proteome; Transport	220	24984	reviewed		small GTPase superfamily Rab family	RAB3A_HUMAN
P20340	RAB6A_HUMAN		0	4	26	0	10	0	14	35	16	18	21	35	17	4	17	16		RAB6A	P20340	Ras-related protein Rab-6A (Rab-6)	FUNCTION: Protein transport. Regulator of membrane traffic from the Golgi apparatus towards the endoplasmic reticulum (ER). Has a low GTPase activity.	SIMILARITY: Belongs to the small GTPase superfamily. Rab family. {ECO:0000305}.	cytoplasmic vesicle [GO:0031410]; cytosol [GO:0005829]; endosome to plasma membrane transport vesicle [GO:0070381]; extracellular exosome [GO:0070062]; Golgi apparatus [GO:0005794]; Golgi membrane [GO:0000139]; membrane [GO:0016020]; trans-Golgi network [GO:0005802]; GTP binding [GO:0005525]; GTPase activity [GO:0003924]; myosin V binding [GO:0031489]; protein domain specific binding [GO:0019904]…	antigen processing and presentation [GO:0019882]; early endosome to Golgi transport [GO:0034498]; minus-end-directed organelle transport along microtubule [GO:0072385]; peptidyl-cysteine methylation [GO:0018125]; protein localization to Golgi apparatus [GO:0034067]; protein targeting to Golgi [GO:0000042]; Rab protein signal transduction [GO:0032482]; retrograde vesicle-mediated transport, Golgi …	GTPase activity [GO:0003924]; GTP binding [GO:0005525]; myosin V binding [GO:0031489]; protein domain specific binding [GO:0019904]	cytoplasmic vesicle [GO:0031410]; cytosol [GO:0005829]; endosome to plasma membrane transport vesicle [GO:0070381]; extracellular exosome [GO:0070062]; Golgi apparatus [GO:0005794]; Golgi membrane [GO:0000139]; membrane [GO:0016020]; trans-Golgi network [GO:0005802]	RAB6A RAB6	Small GTPase superfamily, Rab family		3D-structure; Acetylation; Alternative splicing; Complete proteome; Direct protein sequencing; ER-Golgi transport; GTP-binding; Golgi apparatus; Host-virus interaction; Lipoprotein; Membrane; Methylation; Nucleotide-binding; Phosphoprotein; Prenylation; Protein transport; Reference proteome; Transport	208	23593	reviewed		small GTPase superfamily Rab family	RAB6A_HUMAN
P24539	AT5F1_HUMAN		0	0	0	0	1	0	0	0	2	0	0	8	3	0	2	6		ATP5F1	P24539	ATP synthase F(0) complex subunit B1, mitochondrial (ATP synthase proton-transporting mitochondrial F(0) complex subunit B1) (ATP synthase subunit b) (ATPase subunit b)	FUNCTION: Mitochondrial membrane ATP synthase (F(1)F(0) ATP synthase or Complex V) produces ATP from ADP in the presence of a proton gradient across the membrane which is generated by electron transport complexes of the respiratory chain. F-type ATPases consist of two structural domains, F(1) - containing the extramembraneous catalytic core, and F(0) - containing the membrane proton channel, link…	SIMILARITY: Belongs to the eukaryotic ATPase B chain family. {ECO:0000305}.	extracellular exosome [GO:0070062]; membrane [GO:0016020]; mitochondrial inner membrane [GO:0005743]; mitochondrial matrix [GO:0005759]; mitochondrial proton-transporting ATP synthase complex [GO:0005753]; mitochondrial proton-transporting ATP synthase complex, coupling factor F(o) [GO:0000276]; mitochondrion [GO:0005739]; myelin sheath [GO:0043209]; nucleoplasm [GO:0005654]; nucleus [GO:0005634]…	ATP synthesis coupled proton transport [GO:0015986]; cellular metabolic process [GO:0044237]; mitochondrial ATP synthesis coupled proton transport [GO:0042776]; respiratory electron transport chain [GO:0022904]; small molecule metabolic process [GO:0044281]; substantia nigra development [GO:0021762]	hydrogen ion transmembrane transporter activity [GO:0015078]; transmembrane transporter activity [GO:0022857]	extracellular exosome [GO:0070062]; membrane [GO:0016020]; mitochondrial inner membrane [GO:0005743]; mitochondrial matrix [GO:0005759]; mitochondrial proton-transporting ATP synthase complex [GO:0005753]; mitochondrial proton-transporting ATP synthase complex, coupling factor F(o) [GO:0000276]; mitochondrion [GO:0005739]; myelin sheath [GO:0043209]; nucleoplasm [GO:0005654]; nucleus [GO:0005634]	ATP5F1	Eukaryotic ATPase B chain family		Acetylation; CF(0); Complete proteome; Hydrogen ion transport; Ion transport; Membrane; Mitochondrion; Mitochondrion inner membrane; Polymorphism; Reference proteome; Transit peptide; Transport	256	28909	reviewed		eukaryotic ATPase B chain family	AT5F1_HUMAN
P25788	PSA3_HUMAN		0	3	3	1	5	3	7	4	13	13	3	28	16	3	14	11		PSMA3	P25788	Proteasome subunit alpha type-3 (EC 3.4.25.1) (Macropain subunit C8) (Multicatalytic endopeptidase complex subunit C8) (Proteasome component C8)	FUNCTION: The proteasome is a multicatalytic proteinase complex which is characterized by its ability to cleave peptides with Arg, Phe, Tyr, Leu, and Glu adjacent to the leaving group at neutral or slightly basic pH. The proteasome has an ATP-dependent proteolytic activity. Binds to the C-terminus of CDKN1A and thereby mediates its degradation. Negatively regulates the membrane trafficking of the…	SIMILARITY: Belongs to the peptidase T1A family. {ECO:0000255|PROSITE-ProRule:PRU00808}.	cytoplasm [GO:0005737]; cytosol [GO:0005829]; extracellular exosome [GO:0070062]; nucleoplasm [GO:0005654]; nucleus [GO:0005634]; proteasome complex [GO:0000502]; proteasome core complex [GO:0005839]; proteasome core complex, alpha-subunit complex [GO:0019773]; endopeptidase activity [GO:0004175]; threonine-type endopeptidase activity [GO:0004298]; anaphase-promoting complex-dependent proteasomal…	anaphase-promoting complex-dependent proteasomal ubiquitin-dependent protein catabolic process [GO:0031145]; antigen processing and presentation of exogenous peptide antigen via MHC class I [GO:0042590]; antigen processing and presentation of exogenous peptide antigen via MHC class I, TAP-dependent [GO:0002479]; antigen processing and presentation of peptide antigen via MHC class I [GO:0002474]; …	endopeptidase activity [GO:0004175]; threonine-type endopeptidase activity [GO:0004298]	cytoplasm [GO:0005737]; cytosol [GO:0005829]; extracellular exosome [GO:0070062]; nucleoplasm [GO:0005654]; nucleus [GO:0005634]; proteasome complex [GO:0000502]; proteasome core complex [GO:0005839]; proteasome core complex, alpha-subunit complex [GO:0019773]	PSMA3 HC8 PSC8	Peptidase T1A family		3D-structure; Acetylation; Alternative splicing; Complete proteome; Cytoplasm; Direct protein sequencing; Host-virus interaction; Hydrolase; Nucleus; Phosphoprotein; Protease; Proteasome; Reference proteome; Threonine protease	255	28433	reviewed		peptidase T1A family	PSA3_HUMAN
P26373	RL13_HUMAN		0	6	1	4	0	2	0	14	5	6	0	8	5	8	4	3		RPL13	P26373	60S ribosomal protein L13 (Breast basic conserved protein 1)		SIMILARITY: Belongs to the ribosomal protein L13e family. {ECO:0000305}.	cytoplasm [GO:0005737]; cytosol [GO:0005829]; cytosolic large ribosomal subunit [GO:0022625]; cytosolic ribosome [GO:0022626]; membrane [GO:0016020]; nucleolus [GO:0005730]; nucleus [GO:0005634]; poly(A) RNA binding [GO:0044822]; RNA binding [GO:0003723]; structural constituent of ribosome [GO:0003735]; cellular protein metabolic process [GO:0044267]; gene expression [GO:0010467]; nuclear-transcr…	cellular protein metabolic process [GO:0044267]; gene expression [GO:0010467]; nuclear-transcribed mRNA catabolic process, nonsense-mediated decay [GO:0000184]; SRP-dependent cotranslational protein targeting to membrane [GO:0006614]; translation [GO:0006412]; translational elongation [GO:0006414]; translational initiation [GO:0006413]; translational termination [GO:0006415]; viral life cycle [GO…	poly(A) RNA binding [GO:0044822]; RNA binding [GO:0003723]; structural constituent of ribosome [GO:0003735]	cytoplasm [GO:0005737]; cytosol [GO:0005829]; cytosolic large ribosomal subunit [GO:0022625]; cytosolic ribosome [GO:0022626]; membrane [GO:0016020]; nucleolus [GO:0005730]; nucleus [GO:0005634]	RPL13 BBC1 OK/SW-cl.46	Ribosomal protein L13e family		3D-structure; Acetylation; Alternative splicing; Complete proteome; Phosphoprotein; Polymorphism; Reference proteome; Ribonucleoprotein; Ribosomal protein	211	24261	reviewed		ribosomal protein L13e family	RL13_HUMAN
P27348	1433T_HUMAN		0	13	16	15	22	14	9	23	52	51	27	74	39	19	49	48		YWHAQ	P27348	14-3-3 protein theta (14-3-3 protein T-cell) (14-3-3 protein tau) (Protein HS1)	FUNCTION: Adapter protein implicated in the regulation of a large spectrum of both general and specialized signaling pathways. Binds to a large number of partners, usually by recognition of a phosphoserine or phosphothreonine motif. Binding generally results in the modulation of the activity of the binding partner. Negatively regulates the kinase activity of PDPK1. {ECO:0000269|PubMed:12177059}.	SIMILARITY: Belongs to the 14-3-3 family. {ECO:0000305}.	cytoplasm [GO:0005737]; cytoplasmic vesicle membrane [GO:0030659]; cytosol [GO:0005829]; extracellular exosome [GO:0070062]; focal adhesion [GO:0005925]; membrane [GO:0016020]; protein complex [GO:0043234]; protein N-terminus binding [GO:0047485]; apoptotic process [GO:0006915]; gene expression [GO:0010467]; intrinsic apoptotic signaling pathway [GO:0097193]; membrane organization [GO:0061024]; n…	apoptotic process [GO:0006915]; gene expression [GO:0010467]; intrinsic apoptotic signaling pathway [GO:0097193]; membrane organization [GO:0061024]; negative regulation of ion transmembrane transport [GO:0034766]; negative regulation of transcription, DNA-templated [GO:0045892]; positive regulation of protein insertion into mitochondrial membrane involved in apoptotic signaling pathway [GO:19007…	protein N-terminus binding [GO:0047485]	cytoplasm [GO:0005737]; cytoplasmic vesicle membrane [GO:0030659]; cytosol [GO:0005829]; extracellular exosome [GO:0070062]; focal adhesion [GO:0005925]; membrane [GO:0016020]; protein complex [GO:0043234]	YWHAQ	14-3-3 family		3D-structure; Acetylation; Complete proteome; Cytoplasm; Direct protein sequencing; Nitration; Phosphoprotein; Reference proteome	245	27764	reviewed	X	14-3-3 family	1433T_HUMAN
P27797	CALR_HUMAN		0	0	0	0	5	0	2	0	4	3	0	7	6	0	8	6		CALR	P27797	Calreticulin (CRP55) (Calregulin) (Endoplasmic reticulum resident protein 60) (ERp60) (HACBP) (grp60)	FUNCTION: Calcium-binding chaperone that promotes folding, oligomeric assembly and quality control in the endoplasmic reticulum (ER) via the calreticulin/calnexin cycle. This lectin interacts transiently with almost all of the monoglucosylated glycoproteins that are synthesized in the ER. Interacts with the DNA-binding domain of NR3C1 and mediates its nuclear export. Involved in maternal gene exp…	SIMILARITY: Belongs to the calreticulin family. {ECO:0000305}.	acrosomal vesicle [GO:0001669]; cell surface [GO:0009986]; cytoplasm [GO:0005737]; cytosol [GO:0005829]; endocytic vesicle lumen [GO:0071682]; endoplasmic reticulum [GO:0005783]; endoplasmic reticulum lumen [GO:0005788]; external side of plasma membrane [GO:0009897]; extracellular exosome [GO:0070062]; extracellular region [GO:0005576]; extracellular space [GO:0005615]; focal adhesion [GO:0005925…	antigen processing and presentation of exogenous peptide antigen via MHC class I [GO:0042590]; antigen processing and presentation of exogenous peptide antigen via MHC class I, TAP-dependent [GO:0002479]; antigen processing and presentation of peptide antigen via MHC class I [GO:0002474]; ATF6-mediated unfolded protein response [GO:0036500]; cardiac muscle cell differentiation [GO:0055007]; cell …	androgen receptor binding [GO:0050681]; calcium ion binding [GO:0005509]; carbohydrate binding [GO:0030246]; chaperone binding [GO:0051087]; complement component C1q binding [GO:0001849]; DNA binding [GO:0003677]; glycoprotein binding [GO:0001948]; hormone binding [GO:0042562]; integrin binding [GO:0005178]; iron ion binding [GO:0005506]; mRNA binding [GO:0003729]; peptide binding [GO:0042277]; p…	acrosomal vesicle [GO:0001669]; cell surface [GO:0009986]; cytoplasm [GO:0005737]; cytosol [GO:0005829]; endocytic vesicle lumen [GO:0071682]; endoplasmic reticulum [GO:0005783]; endoplasmic reticulum lumen [GO:0005788]; external side of plasma membrane [GO:0009897]; extracellular exosome [GO:0070062]; extracellular region [GO:0005576]; extracellular space [GO:0005615]; focal adhesion [GO:0005925…	CALR CRTC	Calreticulin family		3D-structure; Acetylation; Calcium; Chaperone; Complete proteome; Cytoplasm; Direct protein sequencing; Disulfide bond; Endoplasmic reticulum; Extracellular matrix; Glycoprotein; Lectin; Metal-binding; Reference proteome; Repeat; Sarcoplasmic reticulum; Secreted; Signal; Zinc	417	48142	reviewed	X	calreticulin family	CALR_HUMAN
P29120	NEC1_HUMAN		0	12	17	5	37	6	14	29	41	44	55	36	32	29	34	35		PCSK1	P29120	Neuroendocrine convertase 1 (NEC 1) (EC 3.4.21.93) (Prohormone convertase 1) (Proprotein convertase 1) (PC1)	FUNCTION: Involved in the processing of hormone and other protein precursors at sites comprised of pairs of basic amino acid residues. Substrates include POMC, renin, enkephalin, dynorphin, somatostatin and insulin.	SIMILARITY: Belongs to the peptidase S8 family. Furin subfamily. {ECO:0000305}.; SIMILARITY: Contains 1 peptidase S8 domain. {ECO:0000305}.	extracellular space [GO:0005615]; secretory granule lumen [GO:0034774]; transport vesicle [GO:0030133]; serine-type endopeptidase activity [GO:0004252]; cell-cell signaling [GO:0007267]; cellular protein metabolic process [GO:0044267]; metabolic process [GO:0008152]; peptide biosynthetic process [GO:0043043]; peptide hormone processing [GO:0016486]; protein processing [GO:0016485]; proteolysis [G…	cell-cell signaling [GO:0007267]; cellular protein metabolic process [GO:0044267]; metabolic process [GO:0008152]; peptide biosynthetic process [GO:0043043]; peptide hormone processing [GO:0016486]; protein processing [GO:0016485]; proteolysis [GO:0006508]; regulation of insulin secretion [GO:0050796]	serine-type endopeptidase activity [GO:0004252]	extracellular space [GO:0005615]; secretory granule lumen [GO:0034774]; transport vesicle [GO:0030133]	PCSK1 NEC1	Peptidase S8 family, Furin subfamily		Alternative splicing; Calcium; Cleavage on pair of basic residues; Complete proteome; Cytoplasmic vesicle; Disease mutation; Disulfide bond; Glycoprotein; Hydrolase; Obesity; Polymorphism; Protease; Reference proteome; Serine protease; Signal; Zymogen	753	84152	reviewed		peptidase S8 family Furin subfamily; peptidase S8 domain	NEC1_HUMAN
P30041	PRDX6_HUMAN		0	1	3	0	1	0	7	11	21	19	17	41	21	5	19	21		PRDX6	P30041	Peroxiredoxin-6 (EC 1.11.1.15) (1-Cys peroxiredoxin) (1-Cys PRX) (24 kDa protein) (Acidic calcium-independent phospholipase A2) (aiPLA2) (EC 3.1.1.-) (Antioxidant protein 2) (Liver 2D page spot 40) (Non-selenium glutathione peroxidase) (NSGPx) (EC 1.11.1.9) (Red blood cells page spot 12)	FUNCTION: Involved in redox regulation of the cell. Can reduce H(2)O(2) and short chain organic, fatty acid, and phospholipid hydroperoxides. May play a role in the regulation of phospholipid turnover as well as in protection against oxidative injury.	SIMILARITY: Belongs to the AhpC/TSA family. Rehydrin subfamily. {ECO:0000305}.; SIMILARITY: Contains 1 thioredoxin domain. {ECO:0000255|PROSITE-ProRule:PRU00691}.	cytoplasm [GO:0005737]; cytoplasmic membrane-bounded vesicle [GO:0016023]; cytosol [GO:0005829]; extracellular exosome [GO:0070062]; extracellular space [GO:0005615]; lysosome [GO:0005764]; membrane [GO:0016020]; antioxidant activity [GO:0016209]; glutathione peroxidase activity [GO:0004602]; peroxiredoxin activity [GO:0051920]; phospholipase A2 activity [GO:0004623]; ubiquitin protein ligase bin…	hydrogen peroxide catabolic process [GO:0042744]; phospholipid catabolic process [GO:0009395]; response to oxidative stress [GO:0006979]; response to reactive oxygen species [GO:0000302]	antioxidant activity [GO:0016209]; glutathione peroxidase activity [GO:0004602]; peroxiredoxin activity [GO:0051920]; phospholipase A2 activity [GO:0004623]; ubiquitin protein ligase binding [GO:0031625]	cytoplasm [GO:0005737]; cytoplasmic membrane-bounded vesicle [GO:0016023]; cytosol [GO:0005829]; extracellular exosome [GO:0070062]; extracellular space [GO:0005615]; lysosome [GO:0005764]; membrane [GO:0016020]	PRDX6 AOP2 KIAA0106	AhpC/TSA family, Rehydrin subfamily		3D-structure; Acetylation; Antioxidant; Complete proteome; Cytoplasm; Cytoplasmic vesicle; Direct protein sequencing; Disulfide bond; Hydrolase; Lipid degradation; Lipid metabolism; Lysosome; Multifunctional enzyme; Oxidoreductase; Peroxidase; Phosphoprotein; Redox-active center; Reference proteome	224	25035	reviewed		AhpC/TSA family Rehydrin subfamily; thioredoxin domain	PRDX6_HUMAN
P30084	ECHM_HUMAN		0	12	8	19	35	13	41	23	41	47	33	68	42	14	40	31		ECHS1	P30084	Enoyl-CoA hydratase, mitochondrial (EC 4.2.1.17) (Enoyl-CoA hydratase 1) (Short-chain enoyl-CoA hydratase) (SCEH)	FUNCTION: Straight-chain enoyl-CoA thioesters from C4 up to at least C16 are processed, although with decreasing catalytic rate.	SIMILARITY: Belongs to the enoyl-CoA hydratase/isomerase family. {ECO:0000305}.	extracellular exosome [GO:0070062]; mitochondrial matrix [GO:0005759]; mitochondrion [GO:0005739]; enoyl-CoA hydratase activity [GO:0004300]; cellular lipid metabolic process [GO:0044255]; fatty acid beta-oxidation [GO:0006635]; small molecule metabolic process [GO:0044281]	cellular lipid metabolic process [GO:0044255]; fatty acid beta-oxidation [GO:0006635]; small molecule metabolic process [GO:0044281]	enoyl-CoA hydratase activity [GO:0004300]	extracellular exosome [GO:0070062]; mitochondrial matrix [GO:0005759]; mitochondrion [GO:0005739]	ECHS1	Enoyl-CoA hydratase/isomerase family	PATHWAY: Lipid metabolism; fatty acid beta-oxidation.	3D-structure; Acetylation; Complete proteome; Direct protein sequencing; Disease mutation; Fatty acid metabolism; Lipid metabolism; Lyase; Mitochondrion; Neurodegeneration; Phosphoprotein; Polymorphism; Reference proteome; Transit peptide	290	31387	reviewed		enoyl-CoA hydratase/isomerase family	ECHM_HUMAN
P31946	1433B_HUMAN		0	17	8	21	12	16	5	15	38	42	14	55	34	11	34	30		YWHAB	P31946	14-3-3 protein beta/alpha (Protein 1054) (Protein kinase C inhibitor protein 1) (KCIP-1) [Cleaved into: 14-3-3 protein beta/alpha, N-terminally processed]	FUNCTION: Adapter protein implicated in the regulation of a large spectrum of both general and specialized signaling pathways. Binds to a large number of partners, usually by recognition of a phosphoserine or phosphothreonine motif. Binding generally results in the modulation of the activity of the binding partner. Negative regulator of osteogenesis. Blocks the nuclear translocation of the phosph…	SIMILARITY: Belongs to the 14-3-3 family. {ECO:0000305}.	cytoplasm [GO:0005737]; cytoplasmic vesicle membrane [GO:0030659]; cytosol [GO:0005829]; extracellular exosome [GO:0070062]; focal adhesion [GO:0005925]; melanosome [GO:0042470]; membrane [GO:0016020]; nucleus [GO:0005634]; perinuclear region of cytoplasm [GO:0048471]; transcriptional repressor complex [GO:0017053]; enzyme binding [GO:0019899]; histone deacetylase binding [GO:0042826]; phosphopro…	activation of MAPKK activity [GO:0000186]; apoptotic process [GO:0006915]; axon guidance [GO:0007411]; cytoplasmic sequestering of protein [GO:0051220]; epidermal growth factor receptor signaling pathway [GO:0007173]; Fc-epsilon receptor signaling pathway [GO:0038095]; fibroblast growth factor receptor signaling pathway [GO:0008543]; gene expression [GO:0010467]; hippo signaling [GO:0035329]; inn…	enzyme binding [GO:0019899]; histone deacetylase binding [GO:0042826]; phosphoprotein binding [GO:0051219]; phosphoserine binding [GO:0050815]; protein domain specific binding [GO:0019904]; transcription corepressor activity [GO:0003714]	cytoplasm [GO:0005737]; cytoplasmic vesicle membrane [GO:0030659]; cytosol [GO:0005829]; extracellular exosome [GO:0070062]; focal adhesion [GO:0005925]; melanosome [GO:0042470]; membrane [GO:0016020]; nucleus [GO:0005634]; perinuclear region of cytoplasm [GO:0048471]; transcriptional repressor complex [GO:0017053]	YWHAB	14-3-3 family		3D-structure; Acetylation; Alternative initiation; Complete proteome; Cytoplasm; Direct protein sequencing; Host-virus interaction; Nitration; Phosphoprotein; Polymorphism; Reference proteome	246	28082	reviewed	X	14-3-3 family	1433B_HUMAN
Q12840	KIF5A_HUMAN		0	1	21	0	0	1	0	28	48	59	2	36	35	11	50	48		KIF5A	Q12840	Kinesin heavy chain isoform 5A (Kinesin heavy chain neuron-specific 1) (Neuronal kinesin heavy chain) (NKHC)	FUNCTION: Microtubule-dependent motor required for slow axonal transport of neurofilament proteins (NFH, NFM and NFL). {ECO:0000250}.	SIMILARITY: Belongs to the TRAFAC class myosin-kinesin ATPase superfamily. Kinesin family. Kinesin subfamily. {ECO:0000255|PROSITE-ProRule:PRU00283}.; SIMILARITY: Contains 1 kinesin motor domain. {ECO:0000255|PROSITE-ProRule:PRU00283}.	cytosol [GO:0005829]; kinesin complex [GO:0005871]; membrane [GO:0016020]; microtubule [GO:0005874]; perinuclear region of cytoplasm [GO:0048471]; ATP binding [GO:0005524]; ATP-dependent microtubule motor activity, plus-end-directed [GO:0008574]; motor activity [GO:0003774]; antigen processing and presentation of exogenous peptide antigen via MHC class II [GO:0019886]; axon guidance [GO:0007411];…	antigen processing and presentation of exogenous peptide antigen via MHC class II [GO:0019886]; axon guidance [GO:0007411]; blood coagulation [GO:0007596]; cytoskeleton-dependent intracellular transport [GO:0030705]; metabolic process [GO:0008152]; microtubule-based movement [GO:0007018]; protein localization [GO:0008104]; small GTPase mediated signal transduction [GO:0007264]; synaptic transmiss…	ATP binding [GO:0005524]; ATP-dependent microtubule motor activity, plus-end-directed [GO:0008574]; motor activity [GO:0003774]	cytosol [GO:0005829]; kinesin complex [GO:0005871]; membrane [GO:0016020]; microtubule [GO:0005874]; perinuclear region of cytoplasm [GO:0048471]	KIF5A NKHC1	TRAFAC class myosin-kinesin ATPase superfamily, Kinesin family, Kinesin subfamily		3D-structure; ATP-binding; Acetylation; Coiled coil; Complete proteome; Cytoplasm; Cytoskeleton; Disease mutation; Hereditary spastic paraplegia; Microtubule; Motor protein; Neurodegeneration; Nucleotide-binding; Phosphoprotein; Reference proteome	1032	117378	reviewed		TRAFAC class myosin-kinesin ATPase superfamily Kinesin family Kinesin subfamily; kinesin motor domain	KIF5A_HUMAN
P36542	ATPG_HUMAN		0	0	1	0	7	0	2	2	1	2	8	6	5	5	1	0		ATP5C1	P36542	ATP synthase subunit gamma, mitochondrial (F-ATPase gamma subunit)	FUNCTION: Mitochondrial membrane ATP synthase (F(1)F(0) ATP synthase or Complex V) produces ATP from ADP in the presence of a proton gradient across the membrane which is generated by electron transport complexes of the respiratory chain. F-type ATPases consist of two structural domains, F(1) - containing the extramembraneous catalytic core, and F(0) - containing the membrane proton channel, link…	SIMILARITY: Belongs to the ATPase gamma chain family. {ECO:0000305}.	extracellular exosome [GO:0070062]; membrane [GO:0016020]; mitochondrial inner membrane [GO:0005743]; mitochondrial matrix [GO:0005759]; mitochondrial proton-transporting ATP synthase complex [GO:0005753]; mitochondrial proton-transporting ATP synthase complex, catalytic core F(1) [GO:0000275]; mitochondrion [GO:0005739]; myelin sheath [GO:0043209]; poly(A) RNA binding [GO:0044822]; proton-transp…	ATP biosynthetic process [GO:0006754]; cellular metabolic process [GO:0044237]; mitochondrial ATP synthesis coupled proton transport [GO:0042776]; oxidative phosphorylation [GO:0006119]; respiratory electron transport chain [GO:0022904]; small molecule metabolic process [GO:0044281]	poly(A) RNA binding [GO:0044822]; proton-transporting ATPase activity, rotational mechanism [GO:0046961]; proton-transporting ATP synthase activity, rotational mechanism [GO:0046933]; transmembrane transporter activity [GO:0022857]	extracellular exosome [GO:0070062]; membrane [GO:0016020]; mitochondrial inner membrane [GO:0005743]; mitochondrial matrix [GO:0005759]; mitochondrial proton-transporting ATP synthase complex [GO:0005753]; mitochondrial proton-transporting ATP synthase complex, catalytic core F(1) [GO:0000275]; mitochondrion [GO:0005739]; myelin sheath [GO:0043209]	ATP5C1 ATP5C ATP5CL1	ATPase gamma chain family		ATP synthesis; Acetylation; Alternative splicing; CF(1); Complete proteome; Direct protein sequencing; Hydrogen ion transport; Ion transport; Membrane; Mitochondrion; Mitochondrion inner membrane; Reference proteome; Transit peptide; Transport	298	32996	reviewed		ATPase gamma chain family	ATPG_HUMAN
P84074	HPCA_HUMAN		0	0	0	0	1	0	0	0	0	0	0	0	0	0	0	0		HPCA	P84074	Neuron-specific calcium-binding protein hippocalcin (Calcium-binding protein BDR-2)	FUNCTION: May be involved in the calcium-dependent regulation of rhodopsin phosphorylation. Binds two calcium ions.	SIMILARITY: Belongs to the recoverin family. {ECO:0000305}.; SIMILARITY: Contains 4 EF-hand domains. {ECO:0000255|PROSITE-ProRule:PRU00448}.	axon [GO:0030424]; dendrite cytoplasm [GO:0032839]; dendrite membrane [GO:0032590]; dendritic spine head [GO:0044327]; neuronal cell body membrane [GO:0032809]; perikaryon [GO:0043204]; actin binding [GO:0003779]; calcium ion binding [GO:0005509]; activation of phospholipase D activity [GO:0031584]; brain development [GO:0007420]; calcium-mediated signaling [GO:0019722]; cellular response to elec…	activation of phospholipase D activity [GO:0031584]; brain development [GO:0007420]; calcium-mediated signaling [GO:0019722]; cellular response to electrical stimulus [GO:0071257]; cellular response to monosodium glutamate [GO:1904009]; inner ear development [GO:0048839]; negative regulation of guanylate cyclase activity [GO:0031283]; positive regulation of adenylate cyclase activity [GO:0045762]…	actin binding [GO:0003779]; calcium ion binding [GO:0005509]	axon [GO:0030424]; dendrite cytoplasm [GO:0032839]; dendrite membrane [GO:0032590]; dendritic spine head [GO:0044327]; neuronal cell body membrane [GO:0032809]; perikaryon [GO:0043204]	HPCA BDR2	Recoverin family		Calcium; Complete proteome; Lipoprotein; Metal-binding; Myristate; Polymorphism; Reference proteome; Repeat	193	22427	reviewed		recoverin family; EF-hand domain	HPCA_HUMAN
P61601	NCALD_HUMAN		0	10	15	19	33	10	21	14	20	27	17	44	29	1	34	37		NCALD	P61601	Neurocalcin-delta	FUNCTION: May be involved in the calcium-dependent regulation of rhodopsin phosphorylation. Binds three calcium ions.	SIMILARITY: Belongs to the recoverin family. {ECO:0000305}.; SIMILARITY: Contains 4 EF-hand domains. {ECO:0000255|PROSITE-ProRule:PRU00448}.	clathrin coat of trans-Golgi network vesicle [GO:0030130]; cytosol [GO:0005829]; extracellular exosome [GO:0070062]; intracellular [GO:0005622]; actin binding [GO:0003779]; calcium ion binding [GO:0005509]; clathrin binding [GO:0030276]; tubulin binding [GO:0015631]; calcium-mediated signaling [GO:0019722]; regulation of systemic arterial blood pressure [GO:0003073]; synaptic transmission [GO:000…	calcium-mediated signaling [GO:0019722]; regulation of systemic arterial blood pressure [GO:0003073]; synaptic transmission [GO:0007268]; vesicle-mediated transport [GO:0016192]	actin binding [GO:0003779]; calcium ion binding [GO:0005509]; clathrin binding [GO:0030276]; tubulin binding [GO:0015631]	clathrin coat of trans-Golgi network vesicle [GO:0030130]; cytosol [GO:0005829]; extracellular exosome [GO:0070062]; intracellular [GO:0005622]	NCALD	Recoverin family		Calcium; Complete proteome; Lipoprotein; Metal-binding; Myristate; Reference proteome; Repeat	193	22245	reviewed		recoverin family; EF-hand domain	NCALD_HUMAN
P37235	HPCL1_HUMAN		0	0	10	0	22	0	10	9	20	19	12	32	24	0	23	21		HPCAL1	P37235	Hippocalcin-like protein 1 (Calcium-binding protein BDR-1) (HLP2) (Visinin-like protein 3) (VILIP-3)	FUNCTION: May be involved in the calcium-dependent regulation of rhodopsin phosphorylation.	SIMILARITY: Belongs to the recoverin family. {ECO:0000305}.; SIMILARITY: Contains 4 EF-hand domains. {ECO:0000255|PROSITE-ProRule:PRU00448}.	extracellular exosome [GO:0070062]; calcium ion binding [GO:0005509]; signal transduction [GO:0007165]	signal transduction [GO:0007165]	calcium ion binding [GO:0005509]	extracellular exosome [GO:0070062]	HPCAL1 BDR1	Recoverin family		Calcium; Complete proteome; Lipoprotein; Metal-binding; Myristate; Reference proteome; Repeat	193	22313	reviewed		recoverin family; EF-hand domain	HPCL1_HUMAN
P38919	IF4A3_HUMAN		0	5	2	8	0	4	0	0	19	21	4	14	19	1	24	26		EIF4A3	P38919	Eukaryotic initiation factor 4A-III (eIF-4A-III) (eIF4A-III) (EC 3.6.4.13) (ATP-dependent RNA helicase DDX48) (ATP-dependent RNA helicase eIF4A-3) (DEAD box protein 48) (Eukaryotic initiation factor 4A-like NUK-34) (Eukaryotic translation initiation factor 4A isoform 3) (Nuclear matrix protein 265) (NMP 265) (hNMP 265) [Cleaved into: Eukaryotic initiation factor 4A-III, N-terminally processed]	FUNCTION: ATP-dependent RNA helicase. Core component of the splicing-dependent multiprotein exon junction complex (EJC) deposited at splice junctions on mRNAs. The EJC is a dynamic structure consisting of core proteins and several peripheral nuclear and cytoplasmic associated factors that join the complex only transiently either during EJC assembly or during subsequent mRNA metabolism. The EJC ma…	SIMILARITY: Belongs to the DEAD box helicase family. eIF4A subfamily. {ECO:0000305}.; SIMILARITY: Contains 1 helicase ATP-binding domain. {ECO:0000255|PROSITE-ProRule:PRU00541}.; SIMILARITY: Contains 1 helicase C-terminal domain. {ECO:0000255|PROSITE-ProRule:PRU00542}.	catalytic step 2 spliceosome [GO:0071013]; cytoplasm [GO:0005737]; cytosol [GO:0005829]; exon-exon junction complex [GO:0035145]; membrane [GO:0016020]; nuclear speck [GO:0016607]; nucleoplasm [GO:0005654]; ATP binding [GO:0005524]; ATP-dependent RNA helicase activity [GO:0004004]; mRNA binding [GO:0003729]; poly(A) binding [GO:0008143]; poly(A) RNA binding [GO:0044822]; cytokine-mediated signali…	cytokine-mediated signaling pathway [GO:0019221]; embryonic cranial skeleton morphogenesis [GO:0048701]; gene expression [GO:0010467]; mRNA splicing, via spliceosome [GO:0000398]; mRNA transport [GO:0051028]; negative regulation of translation [GO:0017148]; nuclear-transcribed mRNA catabolic process, deadenylation-dependent decay [GO:0000288]; nuclear-transcribed mRNA catabolic process, nonsense-…	ATP binding [GO:0005524]; ATP-dependent RNA helicase activity [GO:0004004]; mRNA binding [GO:0003729]; poly(A) binding [GO:0008143]; poly(A) RNA binding [GO:0044822]	catalytic step 2 spliceosome [GO:0071013]; cytoplasm [GO:0005737]; cytosol [GO:0005829]; exon-exon junction complex [GO:0035145]; membrane [GO:0016020]; nuclear speck [GO:0016607]; nucleoplasm [GO:0005654]	EIF4A3 DDX48 KIAA0111	DEAD box helicase family, eIF4A subfamily		3D-structure; ATP-binding; Acetylation; Complete proteome; Cytoplasm; Direct protein sequencing; Disease mutation; Helicase; Hydrolase; Nonsense-mediated mRNA decay; Nucleotide-binding; Nucleus; Phosphoprotein; RNA-binding; Reference proteome; Spliceosome; Translation regulation; Transport; mRNA processing; mRNA splicing; mRNA transport; rRNA processing	411	46871	reviewed		DEAD box helicase family eIF4A subfamily; helicase ATP-binding domain; helicase C-terminal domain	IF4A3_HUMAN
P42025	ACTY_HUMAN		0	3	0	0	1	0	2	3	5	6	8	6	5	3	4	5		ACTR1B	P42025	Beta-centractin (Actin-related protein 1B) (ARP1B)	FUNCTION: Component of a multi-subunit complex involved in microtubule based vesicle motility. It is associated with the centrosome.	SIMILARITY: Belongs to the actin family. ARP1 subfamily. {ECO:0000305}.	centrosome [GO:0005813]; cytoplasm [GO:0005737]; cytosol [GO:0005829]; dynactin complex [GO:0005869]; extracellular exosome [GO:0070062]; membrane [GO:0016020]; ATP binding [GO:0005524]; antigen processing and presentation of exogenous peptide antigen via MHC class II [GO:0019886]	antigen processing and presentation of exogenous peptide antigen via MHC class II [GO:0019886]	ATP binding [GO:0005524]	centrosome [GO:0005813]; cytoplasm [GO:0005737]; cytosol [GO:0005829]; dynactin complex [GO:0005869]; extracellular exosome [GO:0070062]; membrane [GO:0016020]	ACTR1B CTRN2	Actin family, ARP1 subfamily		ATP-binding; Acetylation; Complete proteome; Cytoplasm; Cytoskeleton; Direct protein sequencing; Nitration; Nucleotide-binding; Polymorphism; Reference proteome	376	42293	reviewed		actin family ARP1 subfamily	ACTY_HUMAN
P42898	MTHR_HUMAN		0	2	4	0	0	2	0	7	5	5	1	9	6	11	5	6		MTHFR	P42898	Methylenetetrahydrofolate reductase (EC 1.5.1.20)	FUNCTION: Catalyzes the conversion of 5,10-methylenetetrahydrofolate to 5-methyltetrahydrofolate, a co-substrate for homocysteine remethylation to methionine.	SIMILARITY: Belongs to the methylenetetrahydrofolate reductase family. {ECO:0000305}.	cytosol [GO:0005829]; neuron projection [GO:0043005]; flavin adenine dinucleotide binding [GO:0050660]; methylenetetrahydrofolate reductase (NAD(P)H) activity [GO:0004489]; modified amino acid binding [GO:0072341]; NADP binding [GO:0050661]; protein complex binding [GO:0032403]; blood circulation [GO:0008015]; cellular amino acid metabolic process [GO:0006520]; folic acid metabolic process [GO:00…	blood circulation [GO:0008015]; cellular amino acid metabolic process [GO:0006520]; folic acid metabolic process [GO:0046655]; heterochromatin maintenance [GO:0070829]; homocysteine metabolic process [GO:0050667]; methionine biosynthetic process [GO:0009086]; methionine metabolic process [GO:0006555]; regulation of histone methylation [GO:0031060]; response to drug [GO:0042493]; response to folic…	flavin adenine dinucleotide binding [GO:0050660]; methylenetetrahydrofolate reductase (NAD(P)H) activity [GO:0004489]; modified amino acid binding [GO:0072341]; NADP binding [GO:0050661]; protein complex binding [GO:0032403]	cytosol [GO:0005829]; neuron projection [GO:0043005]	MTHFR	Methylenetetrahydrofolate reductase family	PATHWAY: One-carbon metabolism; tetrahydrofolate interconversion.	Allosteric enzyme; Alternative splicing; Complete proteome; Disease mutation; FAD; Flavoprotein; NADP; Oxidoreductase; Polymorphism; Reference proteome	656	74597	reviewed		methylenetetrahydrofolate reductase family	MTHR_HUMAN
P47914	RL29_HUMAN		0	2	0	2	0	2	0	0	5	5	0	7	4	1	5	4		RPL29	P47914	60S ribosomal protein L29 (Cell surface heparin-binding protein HIP)		SIMILARITY: Belongs to the ribosomal protein L29e family. {ECO:0000305}.	cytosol [GO:0005829]; cytosolic large ribosomal subunit [GO:0022625]; membrane [GO:0016020]; heparin binding [GO:0008201]; poly(A) RNA binding [GO:0044822]; RNA binding [GO:0003723]; structural constituent of ribosome [GO:0003735]; cellular protein metabolic process [GO:0044267]; embryo implantation [GO:0007566]; gene expression [GO:0010467]; nuclear-transcribed mRNA catabolic process, nonsense-m…	cellular protein metabolic process [GO:0044267]; embryo implantation [GO:0007566]; gene expression [GO:0010467]; nuclear-transcribed mRNA catabolic process, nonsense-mediated decay [GO:0000184]; SRP-dependent cotranslational protein targeting to membrane [GO:0006614]; translation [GO:0006412]; translational elongation [GO:0006414]; translational initiation [GO:0006413]; translational termination …	heparin binding [GO:0008201]; poly(A) RNA binding [GO:0044822]; RNA binding [GO:0003723]; structural constituent of ribosome [GO:0003735]	cytosol [GO:0005829]; cytosolic large ribosomal subunit [GO:0022625]; membrane [GO:0016020]	RPL29	Ribosomal protein L29e family		3D-structure; Acetylation; Complete proteome; Direct protein sequencing; Heparin-binding; Isopeptide bond; Methylation; Phosphoprotein; Reference proteome; Repeat; Ribonucleoprotein; Ribosomal protein; Ubl conjugation	159	17752	reviewed		ribosomal protein L29e family	RL29_HUMAN
P54577	SYYC_HUMAN		0	13	20	13	4	15	5	2	55	61	17	84	76	25	61	62		YARS	P54577	Tyrosine--tRNA ligase, cytoplasmic (EC 6.1.1.1) (Tyrosyl-tRNA synthetase) (TyrRS) [Cleaved into: Tyrosine--tRNA ligase, cytoplasmic, N-terminally processed]	FUNCTION: Catalyzes the attachment of tyrosine to tRNA(Tyr) in a two-step reaction: tyrosine is first activated by ATP to form Tyr-AMP and then transferred to the acceptor end of tRNA(Tyr). {ECO:0000250}.	SIMILARITY: Belongs to the class-I aminoacyl-tRNA synthetase family. {ECO:0000305}.; SIMILARITY: Contains 1 tRNA-binding domain. {ECO:0000255|PROSITE-ProRule:PRU00209}.	cytoplasm [GO:0005737]; cytosol [GO:0005829]; extracellular space [GO:0005615]; nucleus [GO:0005634]; ATP binding [GO:0005524]; interleukin-8 receptor binding [GO:0005153]; poly(A) RNA binding [GO:0044822]; signal transducer activity [GO:0004871]; tRNA binding [GO:0000049]; tyrosine-tRNA ligase activity [GO:0004831]; apoptotic process [GO:0006915]; gene expression [GO:0010467]; signal transductio…	apoptotic process [GO:0006915]; gene expression [GO:0010467]; signal transduction [GO:0007165]; tRNA aminoacylation for protein translation [GO:0006418]; tyrosyl-tRNA aminoacylation [GO:0006437]	ATP binding [GO:0005524]; interleukin-8 receptor binding [GO:0005153]; poly(A) RNA binding [GO:0044822]; signal transducer activity [GO:0004871]; tRNA binding [GO:0000049]; tyrosine-tRNA ligase activity [GO:0004831]	cytoplasm [GO:0005737]; cytosol [GO:0005829]; extracellular space [GO:0005615]; nucleus [GO:0005634]	YARS	Class-I aminoacyl-tRNA synthetase family		3D-structure; ATP-binding; Acetylation; Aminoacyl-tRNA synthetase; Charcot-Marie-Tooth disease; Complete proteome; Cytoplasm; Direct protein sequencing; Disease mutation; Ligase; Neurodegeneration; Neuropathy; Nucleotide-binding; Polymorphism; Protein biosynthesis; RNA-binding; Reference proteome; tRNA-binding	528	59143	reviewed		class-I aminoacyl-tRNA synthetase family; tRNA-binding domain	SYYC_HUMAN
P55795	HNRH2_HUMAN		0	10	10	4	0	15	0	36	53	65	7	57	51	20	47	54		HNRNPH2	P55795	Heterogeneous nuclear ribonucleoprotein H2 (hnRNP H2) (FTP-3) (Heterogeneous nuclear ribonucleoprotein H') (hnRNP H')	FUNCTION: This protein is a component of the heterogeneous nuclear ribonucleoprotein (hnRNP) complexes which provide the substrate for the processing events that pre-mRNAs undergo before becoming functional, translatable mRNAs in the cytoplasm. Binds poly(RG).	SIMILARITY: Contains 3 RRM (RNA recognition motif) domains. {ECO:0000255|PROSITE-ProRule:PRU00176}.	membrane [GO:0016020]; nucleoplasm [GO:0005654]; nucleus [GO:0005634]; ribonucleoprotein complex [GO:0030529]; nucleotide binding [GO:0000166]; poly(A) RNA binding [GO:0044822]; RNA binding [GO:0003723]; gene expression [GO:0010467]; mRNA splicing, via spliceosome [GO:0000398]; RNA splicing [GO:0008380]	gene expression [GO:0010467]; mRNA splicing, via spliceosome [GO:0000398]; RNA splicing [GO:0008380]	nucleotide binding [GO:0000166]; poly(A) RNA binding [GO:0044822]; RNA binding [GO:0003723]	membrane [GO:0016020]; nucleoplasm [GO:0005654]; nucleus [GO:0005634]; ribonucleoprotein complex [GO:0030529]	HNRNPH2 FTP3 HNRPH2			3D-structure; Acetylation; Complete proteome; Direct protein sequencing; Nucleus; Phosphoprotein; RNA-binding; Reference proteome; Repeat; Ribonucleoprotein	449	49264	reviewed		RRM (RNA recognition motif) domain	HNRH2_HUMAN
P60174	TPIS_HUMAN		0	0	0	0	0	2	2	0	1	3	0	7	3	0	1	2		TPI1	P60174	Triosephosphate isomerase (TIM) (EC 5.3.1.1) (Triose-phosphate isomerase)		SIMILARITY: Belongs to the triosephosphate isomerase family. {ECO:0000305}.	cytosol [GO:0005829]; extracellular exosome [GO:0070062]; extracellular space [GO:0005615]; nucleus [GO:0005634]; triose-phosphate isomerase activity [GO:0004807]; ubiquitin protein ligase binding [GO:0031625]; canonical glycolysis [GO:0061621]; carbohydrate metabolic process [GO:0005975]; gluconeogenesis [GO:0006094]; glucose metabolic process [GO:0006006]; multicellular organismal development […	canonical glycolysis [GO:0061621]; carbohydrate metabolic process [GO:0005975]; gluconeogenesis [GO:0006094]; glucose metabolic process [GO:0006006]; multicellular organismal development [GO:0007275]; pentose-phosphate shunt [GO:0006098]; small molecule metabolic process [GO:0044281]	triose-phosphate isomerase activity [GO:0004807]; ubiquitin protein ligase binding [GO:0031625]	cytosol [GO:0005829]; extracellular exosome [GO:0070062]; extracellular space [GO:0005615]; nucleus [GO:0005634]	TPI1 TPI	Triosephosphate isomerase family	PATHWAY: Carbohydrate biosynthesis; gluconeogenesis.; PATHWAY: Carbohydrate degradation; glycolysis; D-glyceraldehyde 3-phosphate from glycerone phosphate: step 1/1.	3D-structure; Acetylation; Alternative promoter usage; Alternative splicing; Complete proteome; Direct protein sequencing; Disease mutation; Gluconeogenesis; Glycolysis; Hereditary hemolytic anemia; Isomerase; Nitration; Pentose shunt; Phosphoprotein; Polymorphism; Reference proteome	286	30791	reviewed		triosephosphate isomerase family	TPIS_HUMAN
P60228	EIF3E_HUMAN		0	15	3	25	1	12	0	17	23	22	8	25	22	12	33	33		EIF3E	P60228	Eukaryotic translation initiation factor 3 subunit E (eIF3e) (Eukaryotic translation initiation factor 3 subunit 6) (Viral integration site protein INT-6 homolog) (eIF-3 p48)	FUNCTION: Component of the eukaryotic translation initiation factor 3 (eIF-3) complex, which is required for several steps in the initiation of protein synthesis. The eIF-3 complex associates with the 40S ribosome and facilitates the recruitment of eIF-1, eIF-1A, eIF-2:GTP:methionyl-tRNAi and eIF-5 to form the 43S preinitiation complex (43S PIC). The eIF-3 complex stimulates mRNA recruitment to t…	SIMILARITY: Belongs to the eIF-3 subunit E family. {ECO:0000255|HAMAP-Rule:MF_03004}.; SIMILARITY: Contains 1 PCI domain. {ECO:0000255|HAMAP-Rule:MF_03004}.	cytoplasm [GO:0005737]; cytosol [GO:0005829]; eukaryotic 43S preinitiation complex [GO:0016282]; eukaryotic 48S preinitiation complex [GO:0033290]; eukaryotic translation initiation factor 3 complex [GO:0005852]; extracellular exosome [GO:0070062]; membrane [GO:0016020]; nucleoplasm [GO:0005654]; nucleus [GO:0005634]; PML body [GO:0016605]; poly(A) RNA binding [GO:0044822]; protein N-terminus bin…	cellular protein metabolic process [GO:0044267]; formation of translation preinitiation complex [GO:0001731]; gene expression [GO:0010467]; negative regulation of translational initiation [GO:0045947]; nuclear-transcribed mRNA catabolic process, nonsense-mediated decay [GO:0000184]; regulation of translational initiation [GO:0006446]; translation [GO:0006412]; translational initiation [GO:0006413]	poly(A) RNA binding [GO:0044822]; protein N-terminus binding [GO:0047485]; translation initiation factor activity [GO:0003743]	cytoplasm [GO:0005737]; cytosol [GO:0005829]; eukaryotic 43S preinitiation complex [GO:0016282]; eukaryotic 48S preinitiation complex [GO:0033290]; eukaryotic translation initiation factor 3 complex [GO:0005852]; extracellular exosome [GO:0070062]; membrane [GO:0016020]; nucleoplasm [GO:0005654]; nucleus [GO:0005634]; PML body [GO:0016605]	EIF3E EIF3S6 INT6	EIF-3 subunit E family		3D-structure; Acetylation; Complete proteome; Cytoplasm; Direct protein sequencing; Initiation factor; Nucleus; Phosphoprotein; Polymorphism; Protein biosynthesis; Reference proteome	445	52221	reviewed		eIF-3 subunit E family; PCI domain	EIF3E_HUMAN
P60709	ACTB_HUMAN		0	3	0	1	0	1	0	0	0	0	0	0	0	0	0	0		ACTB	P60709	Actin, cytoplasmic 1 (Beta-actin) [Cleaved into: Actin, cytoplasmic 1, N-terminally processed]	FUNCTION: Actins are highly conserved proteins that are involved in various types of cell motility and are ubiquitously expressed in all eukaryotic cells.	SIMILARITY: Belongs to the actin family. {ECO:0000305}.	blood microparticle [GO:0072562]; cortical cytoskeleton [GO:0030863]; cytoplasm [GO:0005737]; cytoplasmic ribonucleoprotein granule [GO:0036464]; cytoskeleton [GO:0005856]; cytosol [GO:0005829]; dense body [GO:0097433]; extracellular exosome [GO:0070062]; extracellular space [GO:0005615]; focal adhesion [GO:0005925]; membrane [GO:0016020]; MLL5-L complex [GO:0070688]; myelin sheath [GO:0043209]; …	'de novo' posttranslational protein folding [GO:0051084]; adherens junction organization [GO:0034332]; ATP-dependent chromatin remodeling [GO:0043044]; axon guidance [GO:0007411]; blood coagulation [GO:0007596]; cell-cell junction organization [GO:0045216]; cell junction assembly [GO:0034329]; cellular protein metabolic process [GO:0044267]; chromatin organization [GO:0006325]; ephrin receptor si…	ATP binding [GO:0005524]; identical protein binding [GO:0042802]; kinesin binding [GO:0019894]; nitric-oxide synthase binding [GO:0050998]; structural constituent of cytoskeleton [GO:0005200]; Tat protein binding [GO:0030957]	blood microparticle [GO:0072562]; cortical cytoskeleton [GO:0030863]; cytoplasm [GO:0005737]; cytoplasmic ribonucleoprotein granule [GO:0036464]; cytoskeleton [GO:0005856]; cytosol [GO:0005829]; dense body [GO:0097433]; extracellular exosome [GO:0070062]; extracellular space [GO:0005615]; focal adhesion [GO:0005925]; membrane [GO:0016020]; MLL5-L complex [GO:0070688]; myelin sheath [GO:0043209]; …	ACTB	Actin family		3D-structure; ATP-binding; Acetylation; Complete proteome; Cytoplasm; Cytoskeleton; Deafness; Direct protein sequencing; Disease mutation; Dystonia; Mental retardation; Methylation; Nucleotide-binding; Oxidation; Polymorphism; Reference proteome; Ubl conjugation	375	41737	reviewed		actin family	ACTB_HUMAN
Q8WUD1	RAB2B_HUMAN		0	1	2	1	2	1	1	5	14	14	7	30	13	0	8	9		RAB2B	Q8WUD1	Ras-related protein Rab-2B	FUNCTION: Required for protein transport from the endoplasmic reticulum to the Golgi complex. {ECO:0000305}.	SIMILARITY: Belongs to the small GTPase superfamily. Rab family. {ECO:0000305}.	endoplasmic reticulum membrane [GO:0005789]; extracellular exosome [GO:0070062]; Golgi membrane [GO:0000139]; plasma membrane [GO:0005886]; GTP binding [GO:0005525]; GTPase activity [GO:0003924]; intracellular protein transport [GO:0006886]; metabolic process [GO:0008152]; positive regulation of exocytosis [GO:0045921]; Rab protein signal transduction [GO:0032482]; vesicle-mediated transport [GO:…	intracellular protein transport [GO:0006886]; metabolic process [GO:0008152]; positive regulation of exocytosis [GO:0045921]; Rab protein signal transduction [GO:0032482]; vesicle-mediated transport [GO:0016192]	GTPase activity [GO:0003924]; GTP binding [GO:0005525]	endoplasmic reticulum membrane [GO:0005789]; extracellular exosome [GO:0070062]; Golgi membrane [GO:0000139]; plasma membrane [GO:0005886]	RAB2B	Small GTPase superfamily, Rab family		3D-structure; Alternative splicing; Cell membrane; Complete proteome; ER-Golgi transport; Endoplasmic reticulum; GTP-binding; Golgi apparatus; Lipoprotein; Membrane; Nucleotide-binding; Polymorphism; Prenylation; Protein transport; Reference proteome; Transport	216	24214	reviewed		small GTPase superfamily Rab family	RAB2B_HUMAN
P62316	SMD2_HUMAN		0	8	9	13	4	14	3	4	19	27	13	32	32	0	22	20		SNRPD2	P62316	Small nuclear ribonucleoprotein Sm D2 (Sm-D2) (snRNP core protein D2)	FUNCTION: Core component of the spliceosomal U1, U2, U4 and U5 small nuclear ribonucleoproteins (snRNPs), the building blocks of the spliceosome. Thereby, plays an important role in the splicing of cellular pre-mRNAs. Most spliceosomal snRNPs contain a common set of Sm proteins SNRPB, SNRPD1, SNRPD2, SNRPD3, SNRPE, SNRPF and SNRPG that assemble in an heptameric protein ring on the Sm site of the …	SIMILARITY: Belongs to the snRNP core protein family. {ECO:0000305}.	catalytic step 2 spliceosome [GO:0071013]; cytosol [GO:0005829]; extracellular exosome [GO:0070062]; methylosome [GO:0034709]; nucleoplasm [GO:0005654]; pICln-Sm protein complex [GO:0034715]; small nuclear ribonucleoprotein complex [GO:0030532]; SMN-Sm protein complex [GO:0034719]; spliceosomal complex [GO:0005681]; U1 snRNP [GO:0005685]; U12-type spliceosomal complex [GO:0005689]; U4 snRNP [GO:0…	gene expression [GO:0010467]; mRNA splicing, via spliceosome [GO:0000398]; ncRNA metabolic process [GO:0034660]; RNA splicing [GO:0008380]; spliceosomal complex assembly [GO:0000245]; spliceosomal snRNP assembly [GO:0000387]	poly(A) RNA binding [GO:0044822]	catalytic step 2 spliceosome [GO:0071013]; cytosol [GO:0005829]; extracellular exosome [GO:0070062]; methylosome [GO:0034709]; nucleoplasm [GO:0005654]; pICln-Sm protein complex [GO:0034715]; small nuclear ribonucleoprotein complex [GO:0030532]; SMN-Sm protein complex [GO:0034719]; spliceosomal complex [GO:0005681]; U12-type spliceosomal complex [GO:0005689]; U1 snRNP [GO:0005685]; U4 snRNP [GO:0…	SNRPD2 SNRPD1	SnRNP core protein family		3D-structure; Acetylation; Alternative splicing; Complete proteome; Cytoplasm; Direct protein sequencing; Nucleus; Phosphoprotein; Reference proteome; Ribonucleoprotein; Spliceosome; mRNA processing; mRNA splicing	118	13527	reviewed		snRNP core protein family	SMD2_HUMAN
P62318	SMD3_HUMAN		0	6	3	7	1	8	0	1	7	9	3	13	10	0	8	8		SNRPD3	P62318	Small nuclear ribonucleoprotein Sm D3 (Sm-D3) (snRNP core protein D3)	FUNCTION: Core component of the spliceosomal U1, U2, U4 and U5 small nuclear ribonucleoproteins (snRNPs), the building blocks of the spliceosome. Thereby, plays an important role in the splicing of cellular pre-mRNAs. Most spliceosomal snRNPs contain a common set of Sm proteins SNRPB, SNRPD1, SNRPD2, SNRPD3, SNRPE, SNRPF and SNRPG that assemble in an heptameric protein ring on the Sm site of the …	SIMILARITY: Belongs to the snRNP core protein family. {ECO:0000305}.	catalytic step 2 spliceosome [GO:0071013]; cytoplasm [GO:0005737]; cytosol [GO:0005829]; extracellular exosome [GO:0070062]; methylosome [GO:0034709]; nucleoplasm [GO:0005654]; pICln-Sm protein complex [GO:0034715]; small nuclear ribonucleoprotein complex [GO:0030532]; SMN-Sm protein complex [GO:0034719]; spliceosomal complex [GO:0005681]; U1 snRNP [GO:0005685]; U12-type spliceosomal complex [GO:…	gene expression [GO:0010467]; histone mRNA metabolic process [GO:0008334]; mRNA 3'-end processing [GO:0031124]; mRNA splicing, via spliceosome [GO:0000398]; ncRNA metabolic process [GO:0034660]; protein methylation [GO:0006479]; RNA splicing [GO:0008380]; spliceosomal snRNP assembly [GO:0000387]; termination of RNA polymerase II transcription [GO:0006369]; transcription from RNA polymerase II pro…	enzyme binding [GO:0019899]; histone pre-mRNA DCP binding [GO:0071208]; poly(A) RNA binding [GO:0044822]	catalytic step 2 spliceosome [GO:0071013]; cytoplasm [GO:0005737]; cytosol [GO:0005829]; extracellular exosome [GO:0070062]; methylosome [GO:0034709]; nucleoplasm [GO:0005654]; pICln-Sm protein complex [GO:0034715]; small nuclear ribonucleoprotein complex [GO:0030532]; SMN-Sm protein complex [GO:0034719]; spliceosomal complex [GO:0005681]; U12-type spliceosomal complex [GO:0005689]; U1 snRNP [GO:…	SNRPD3	SnRNP core protein family		3D-structure; Acetylation; Alternative splicing; Complete proteome; Cytoplasm; Direct protein sequencing; Methylation; Nucleus; RNA-binding; Reference proteome; Repeat; Ribonucleoprotein; Spliceosome; mRNA processing; mRNA splicing	126	13916	reviewed		snRNP core protein family	SMD3_HUMAN
P62424	RL7A_HUMAN		0	6	2	7	1	7	0	17	4	7	0	12	6	14	2	1		RPL7A	P62424	60S ribosomal protein L7a (PLA-X polypeptide) (Surfeit locus protein 3)		SIMILARITY: Belongs to the ribosomal protein L7Ae family. {ECO:0000305}.	cytoplasm [GO:0005737]; cytosol [GO:0005829]; cytosolic large ribosomal subunit [GO:0022625]; extracellular exosome [GO:0070062]; focal adhesion [GO:0005925]; membrane [GO:0016020]; nucleolus [GO:0005730]; nucleus [GO:0005634]; polysomal ribosome [GO:0042788]; poly(A) RNA binding [GO:0044822]; RNA binding [GO:0003723]; structural constituent of ribosome [GO:0003735]; cellular protein metabolic pr…	cellular protein metabolic process [GO:0044267]; gene expression [GO:0010467]; nuclear-transcribed mRNA catabolic process, nonsense-mediated decay [GO:0000184]; ribosome biogenesis [GO:0042254]; SRP-dependent cotranslational protein targeting to membrane [GO:0006614]; translation [GO:0006412]; translational elongation [GO:0006414]; translational initiation [GO:0006413]; translational termination …	poly(A) RNA binding [GO:0044822]; RNA binding [GO:0003723]; structural constituent of ribosome [GO:0003735]	cytoplasm [GO:0005737]; cytosol [GO:0005829]; cytosolic large ribosomal subunit [GO:0022625]; extracellular exosome [GO:0070062]; focal adhesion [GO:0005925]; membrane [GO:0016020]; nucleolus [GO:0005730]; nucleus [GO:0005634]; polysomal ribosome [GO:0042788]	RPL7A SURF-3 SURF3	Ribosomal protein L7Ae family		3D-structure; Acetylation; Chromosomal rearrangement; Complete proteome; Polymorphism; Reference proteome; Ribonucleoprotein; Ribosomal protein	266	29996	reviewed		ribosomal protein L7Ae family	RL7A_HUMAN
P62714	PP2AB_HUMAN		0	0	0	0	0	0	0	1	42	41	1	40	31	1	30	30		PPP2CB	P62714	Serine/threonine-protein phosphatase 2A catalytic subunit beta isoform (PP2A-beta) (EC 3.1.3.16)	FUNCTION: PP2A can modulate the activity of phosphorylase B kinase casein kinase 2, mitogen-stimulated S6 kinase, and MAP-2 kinase. {ECO:0000269|PubMed:2555176}.	SIMILARITY: Belongs to the PPP phosphatase family. PP-1 subfamily. {ECO:0000305}.	chromosome, centromeric region [GO:0000775]; cytosol [GO:0005829]; extracellular exosome [GO:0070062]; nucleus [GO:0005634]; protein phosphatase type 2A complex [GO:0000159]; spindle pole [GO:0000922]; metal ion binding [GO:0046872]; protein serine/threonine phosphatase activity [GO:0004722]; apoptotic mitochondrial changes [GO:0008637]; fibroblast growth factor receptor signaling pathway [GO:000…	apoptotic mitochondrial changes [GO:0008637]; fibroblast growth factor receptor signaling pathway [GO:0008543]; negative regulation of Ras protein signal transduction [GO:0046580]; proteasome-mediated ubiquitin-dependent protein catabolic process [GO:0043161]; protein dephosphorylation [GO:0006470]; regulation of gene expression [GO:0010468]; response to antibiotic [GO:0046677]; response to endop…	metal ion binding [GO:0046872]; protein serine/threonine phosphatase activity [GO:0004722]	chromosome, centromeric region [GO:0000775]; cytosol [GO:0005829]; extracellular exosome [GO:0070062]; nucleus [GO:0005634]; protein phosphatase type 2A complex [GO:0000159]; spindle pole [GO:0000922]	PPP2CB	PPP phosphatase family, PP-1 subfamily		Centromere; Chromosome; Complete proteome; Cytoplasm; Cytoskeleton; Direct protein sequencing; Hydrolase; Manganese; Metal-binding; Methylation; Nucleus; Phosphoprotein; Protein phosphatase; Reference proteome	309	35575	reviewed		PPP phosphatase family PP-1 subfamily	PP2AB_HUMAN
P16989	YBOX3_HUMAN		0	0	0	0	0	0	0	0	0	0	0	3	1	1	2	1		YBX3	P16989	Y-box-binding protein 3 (Cold shock domain-containing protein A) (DNA-binding protein A) (Single-strand DNA-binding protein NF-GMB)	FUNCTION: Binds to the GM-CSF promoter. Seems to act as a repressor. Binds also to full length mRNA and to short RNA sequences containing the consensus site 5'-UCCAUCA-3'. May have a role in translation repression (By similarity). {ECO:0000250}.	SIMILARITY: Contains 1 CSD (cold-shock) domain. {ECO:0000305}.	bicellular tight junction [GO:0005923]; cytoplasm [GO:0005737]; nucleus [GO:0005634]; perinuclear region of cytoplasm [GO:0048471]; polysome [GO:0005844]; double-stranded DNA binding [GO:0003690]; mRNA 3'-UTR binding [GO:0003730]; poly(A) RNA binding [GO:0044822]; Rho GTPase binding [GO:0017048]; RNA polymerase II regulatory region sequence-specific DNA binding [GO:0000977]; RNA polymerase II tra…	3'-UTR-mediated mRNA stabilization [GO:0070935]; cellular hyperosmotic response [GO:0071474]; cellular response to tumor necrosis factor [GO:0071356]; fertilization [GO:0009566]; in utero embryonic development [GO:0001701]; male gonad development [GO:0008584]; negative regulation of intrinsic apoptotic signaling pathway in response to osmotic stress [GO:1902219]; negative regulation of necroptoti…	double-stranded DNA binding [GO:0003690]; mRNA 3'-UTR binding [GO:0003730]; poly(A) RNA binding [GO:0044822]; Rho GTPase binding [GO:0017048]; RNA polymerase II regulatory region sequence-specific DNA binding [GO:0000977]; RNA polymerase II transcription regulatory region sequence-specific DNA binding transcription factor activity involved in negative regulation of transcription [GO:0001227]; seq…	bicellular tight junction [GO:0005923]; cytoplasm [GO:0005737]; nucleus [GO:0005634]; perinuclear region of cytoplasm [GO:0048471]; polysome [GO:0005844]	YBX3 CSDA DBPA			Acetylation; Alternative splicing; Complete proteome; Cytoplasm; DNA-binding; Nucleus; Phosphoprotein; Polymorphism; Reference proteome; Repressor; Transcription; Transcription regulation	372	40090	reviewed		CSD (cold-shock) domain	YBOX3_HUMAN
Q9Y2T7	YBOX2_HUMAN		0	0	1	0	0	0	0	2	9	8	0	4	7	1	9	10		YBX2	Q9Y2T7	Y-box-binding protein 2 (Contrin) (DNA-binding protein C) (Dbpc) (Germ cell-specific Y-box-binding protein) (MSY2 homolog)	FUNCTION: Major constituent of messenger ribonucleoprotein particles (mRNPs). Involved in the regulation of the stability and/or translation of germ cell mRNAs. Binds to Y-box consensus promoter element. Binds to full length mRNA with high affinity in a sequence-independent manner. Binds to short RNA sequences containing the consensus site 5'-UCCAUCA-3' with low affinity and limited sequence spec…	SIMILARITY: Contains 1 CSD (cold-shock) domain. {ECO:0000305}.	cytoplasm [GO:0005737]; nucleolus [GO:0005730]; nucleus [GO:0005634]; polysome [GO:0005844]; chromatin binding [GO:0003682]; DNA binding [GO:0003677]; lipid binding [GO:0008289]; mRNA 3'-UTR binding [GO:0003730]; ribonucleoprotein complex binding [GO:0043021]; translation regulator activity [GO:0045182]; mRNA stabilization [GO:0048255]; negative regulation of binding [GO:0051100]; negative regula…	mRNA stabilization [GO:0048255]; negative regulation of binding [GO:0051100]; negative regulation of translation [GO:0017148]; oocyte development [GO:0048599]; regulation of transcription, DNA-templated [GO:0006355]; spermatid development [GO:0007286]; spermatogenesis [GO:0007283]; transcription from RNA polymerase II promoter [GO:0006366]; translational attenuation [GO:0009386]	chromatin binding [GO:0003682]; DNA binding [GO:0003677]; lipid binding [GO:0008289]; mRNA 3'-UTR binding [GO:0003730]; ribonucleoprotein complex binding [GO:0043021]; translation regulator activity [GO:0045182]	cytoplasm [GO:0005737]; nucleolus [GO:0005730]; nucleus [GO:0005634]; polysome [GO:0005844]	YBX2 CSDA3 MSY2			Complete proteome; Cytoplasm; DNA-binding; Nucleus; Phosphoprotein; Polymorphism; RNA-binding; Reference proteome	364	38518	reviewed		CSD (cold-shock) domain	YBOX2_HUMAN
P62736	ACTA_HUMAN		0	0	0	0	0	0	0	0	8	8	0	11	9	0	13	10		ACTA2	P62736	Actin, aortic smooth muscle (Alpha-actin-2) (Cell growth-inhibiting gene 46 protein)	FUNCTION: Actins are highly conserved proteins that are involved in various types of cell motility and are ubiquitously expressed in all eukaryotic cells.	SIMILARITY: Belongs to the actin family. {ECO:0000305}.	actin cytoskeleton [GO:0015629]; cell body [GO:0044297]; cytoplasm [GO:0005737]; cytosol [GO:0005829]; extracellular exosome [GO:0070062]; extracellular space [GO:0005615]; filopodium [GO:0030175]; lamellipodium [GO:0030027]; protein complex [GO:0043234]; smooth muscle contractile fiber [GO:0030485]; ATP binding [GO:0005524]; protein kinase binding [GO:0019901]; glomerular mesangial cell developm…	glomerular mesangial cell development [GO:0072144]; mesenchyme migration [GO:0090131]; muscle contraction [GO:0006936]; positive regulation of gene expression [GO:0010628]; regulation of blood pressure [GO:0008217]; response to virus [GO:0009615]; vascular smooth muscle contraction [GO:0014829]	ATP binding [GO:0005524]; protein kinase binding [GO:0019901]	actin cytoskeleton [GO:0015629]; cell body [GO:0044297]; cytoplasm [GO:0005737]; cytosol [GO:0005829]; extracellular exosome [GO:0070062]; extracellular space [GO:0005615]; filopodium [GO:0030175]; lamellipodium [GO:0030027]; protein complex [GO:0043234]; smooth muscle contractile fiber [GO:0030485]	ACTA2 ACTSA ACTVS GIG46	Actin family		ATP-binding; Acetylation; Aortic aneurysm; Complete proteome; Cytoplasm; Cytoskeleton; Disease mutation; Methylation; Muscle protein; Nucleotide-binding; Oxidation; Polymorphism; Reference proteome	377	42009	reviewed		actin family	ACTA_HUMAN
P81605	DCD_HUMAN		0	1	15	0	7	2	7	7	5	5	8	9	9	2	7	6		DCD	P81605	Dermcidin (EC 3.4.-.-) (Preproteolysin) [Cleaved into: Survival-promoting peptide; DCD-1]	FUNCTION: DCD-1 displays antimicrobial activity thereby limiting skin infection by potential pathogens in the first few hours after bacterial colonization. Highly effective against E.coli, E.faecalis, S.aureus and C.albicans. Optimal pH and salt concentration resemble the conditions in sweat. Also exhibits proteolytic activity.; FUNCTION: Survival-promoting peptide promotes survival of neurons an…		extracellular exosome [GO:0070062]; extracellular region [GO:0005576]; peptidase activity [GO:0008233]; poly(A) RNA binding [GO:0044822]; defense response to bacterium [GO:0042742]; defense response to fungus [GO:0050832]; killing of cells of other organism [GO:0031640]	defense response to bacterium [GO:0042742]; defense response to fungus [GO:0050832]; killing of cells of other organism [GO:0031640]	peptidase activity [GO:0008233]; poly(A) RNA binding [GO:0044822]	extracellular exosome [GO:0070062]; extracellular region [GO:0005576]	DCD AIDD DSEP			3D-structure; Acetylation; Alternative splicing; Antibiotic; Antimicrobial; Complete proteome; Direct protein sequencing; Fungicide; Hydrolase; Manganese; Protease; Reference proteome; Secreted; Signal	110	11284	reviewed			DCD_HUMAN
P31483	TIA1_HUMAN		0	0	7	0	0	0	0	15	26	27	19	22	19	8	36	32		TIA1	P31483	Nucleolysin TIA-1 isoform p40 (RNA-binding protein TIA-1) (T-cell-restricted intracellular antigen-1) (TIA-1) (p40-TIA-1)	FUNCTION: Involved in alternative pre-RNA splicing and regulation of mRNA translation by binding to AU-rich elements (AREs) located in mRNA 3' untranslated regions (3' UTRs). Possesses nucleolytic activity against cytotoxic lymphocyte target cells. May be involved in apoptosis.	SIMILARITY: Contains 3 RRM (RNA recognition motif) domains. {ECO:0000255|PROSITE-ProRule:PRU00176}.	cytoplasm [GO:0005737]; cytoplasmic stress granule [GO:0010494]; nuclear stress granule [GO:0097165]; nucleoplasm [GO:0005654]; AU-rich element binding [GO:0017091]; nucleotide binding [GO:0000166]; poly(A) binding [GO:0008143]; poly(A) RNA binding [GO:0044822]; apoptotic process [GO:0006915]; negative regulation of cytokine biosynthetic process [GO:0042036]; negative regulation of translation [G…	apoptotic process [GO:0006915]; negative regulation of cytokine biosynthetic process [GO:0042036]; negative regulation of translation [GO:0017148]; regulation of mRNA splicing, via spliceosome [GO:0048024]	AU-rich element binding [GO:0017091]; nucleotide binding [GO:0000166]; poly(A) binding [GO:0008143]; poly(A) RNA binding [GO:0044822]	cytoplasm [GO:0005737]; cytoplasmic stress granule [GO:0010494]; nuclear stress granule [GO:0097165]; nucleoplasm [GO:0005654]	TIA1			3D-structure; Acetylation; Alternative splicing; Apoptosis; Complete proteome; Disease mutation; Nucleus; RNA-binding; Reference proteome; Repeat	386	42963	reviewed		RRM (RNA recognition motif) domain	TIA1_HUMAN
Q01968	OCRL_HUMAN		0	6	14	3	0	4	0	15	36	40	2	29	32	6	28	27		OCRL	Q01968	Inositol polyphosphate 5-phosphatase OCRL-1 (EC 3.1.3.36) (Lowe oculocerebrorenal syndrome protein)	FUNCTION: Converts phosphatidylinositol 4,5-bisphosphate to phosphatidylinositol 4-phosphate. Also converts inositol 1,4,5-trisphosphate to inositol 1,4-bisphosphate and inositol 1,3,4,5-tetrakisphosphate to inositol 1,3,4-trisphosphate. May function in lysosomal membrane trafficking by regulating the specific pool of phosphatidylinositol 4,5-bisphosphate that is associated with lysosomes. Involv…	SIMILARITY: Belongs to the inositol 1,4,5-trisphosphate 5-phosphatase type II family. {ECO:0000305}.; SIMILARITY: Contains 1 PH domain. {ECO:0000305}.; SIMILARITY: Contains 1 Rho-GAP domain. {ECO:0000255|PROSITE-ProRule:PRU00172}.	clathrin-coated vesicle [GO:0030136]; coated pit [GO:0005905]; cytoplasm [GO:0005737]; cytosol [GO:0005829]; early endosome [GO:0005769]; early endosome membrane [GO:0031901]; extracellular exosome [GO:0070062]; Golgi stack [GO:0005795]; Golgi-associated vesicle [GO:0005798]; nucleus [GO:0005634]; phagocytic vesicle membrane [GO:0030670]; photoreceptor outer segment [GO:0001750]; plasma membrane …	cilium assembly [GO:0042384]; inositol phosphate metabolic process [GO:0043647]; in utero embryonic development [GO:0001701]; lipid metabolic process [GO:0006629]; phosphatidylinositol biosynthetic process [GO:0006661]; phosphatidylinositol dephosphorylation [GO:0046856]; phospholipid metabolic process [GO:0006644]; positive regulation of GTPase activity [GO:0043547]; regulation of GTPase activit…	GTPase activator activity [GO:0005096]; inositol phosphate phosphatase activity [GO:0052745]; phosphatidylinositol-4,5-bisphosphate 5-phosphatase activity [GO:0004439]; Rac GTPase binding [GO:0048365]	clathrin-coated vesicle [GO:0030136]; coated pit [GO:0005905]; cytoplasm [GO:0005737]; cytosol [GO:0005829]; early endosome [GO:0005769]; early endosome membrane [GO:0031901]; extracellular exosome [GO:0070062]; Golgi-associated vesicle [GO:0005798]; Golgi stack [GO:0005795]; nucleus [GO:0005634]; phagocytic vesicle membrane [GO:0030670]; photoreceptor outer segment [GO:0001750]; plasma membrane …	OCRL INPP5F OCRL1	Inositol 1,4,5-trisphosphate 5-phosphatase type II family		3D-structure; Alternative splicing; Cataract; Cell projection; Ciliopathy; Cilium; Cilium biogenesis/degradation; Coated pit; Complete proteome; Cytoplasmic vesicle; Disease mutation; Endosome; Golgi apparatus; Hydrolase; Membrane; Reference proteome	901	104205	reviewed		inositol 1,4,5-trisphosphate 5-phosphatase type II family; PH domain; Rho-GAP domain	OCRL_HUMAN
[truncated: 8,053 more rows]

## Sheet: Full proteomics data (LFQ int.)
	Entry	ID	NEURON.1	NEURON.2	NEURON.3	NEURON.CCCP.1	NEURON.CCCP.2	NEURON.ROTENONE.1	NEURON.ROTENONE.2	PD.1	PD.2	PD.3	PD.CCCP.1	PD.CCCP.2	PD.CCCP.3	PD.ROTENONE.1	PD.ROTENONE.2	PD.ROTENONE.3		Gene.names...primary…	Entry	Protein.names	Function..CC..	Sequence.similarities.	Gene.ontology..GO..	Gene.ontology..biological.process..	Gene.ontology..molecular.function..	Gene.ontology..cellular.component..	Gene.names.	Protein.families.	Pathway.	Keywords.	Length.	Mass.	Status	Domains			Gene.names...primary…Maxquant	Protein.names.Maxquant	Function..CC..Maxquant	Sequence.similarities.Maxquant	Version..entry.	Chaperome
			LFQ intensity																	UniProt annotations
[truncated: 8,746 more rows]

## Sheet: Super-SILAC table
			# PEPTIDES							# L:H RATIO PER SAMPLE							FOR stress hits:					FOR unstress hits
Identified Proteins (8403)	Accession Number	Molecular Weight	Gel1_Lane1	Gel1_Lane2	Gel1_Lane3	Gel2_Lane1	Gel2_Lane2	Gel2_Lane3		Gel1_Lane1_Light	Gel1_Lane2_Light	Gel1_Lane3_Light	Gel2_Lane1_Light	Gel2_Lane2_Light	Gel2_Lane3_Light		CALC: AVG # PEPTIDES IN EACH LINE					CALC: AVG # PEPTIDES IN 2 unstressed lines
[truncated: 6,051 more rows]
