# Supplementary material for: HSP90-incorporating chaperome networks as biosensor for disease-related pathways in patient-specific midbrain dopamine neurons
Source: Nat Commun. 2018 Oct 19;9:4345. doi: 10.1038/s41467-018-06486-6 (PMC6195591; doi:10.1038/s41467-018-06486-6)
Supplement: Supplementary file 4 — Supplementary Data 2 [file 41467_2018_6486_MOESM4_ESM.xlsx]

## Sheet: 1; test_N_PD
	t-test (linear models)					ordinary t-test	Original data																UniProt annotations																		Quantile normalized data
ID	logFC	t	P.Value	adj.P.Val	B	p-value (t-tess)	NEURON.1	NEURON.2	NEURON.3	NEURON.CCCP.1	NEURON.CCCP.2	NEURON.ROTENONE.1	NEURON.ROTENONE.2	PD.1	PD.2	PD.3	PD.CCCP.1	PD.CCCP.2	PD.CCCP.3	PD.ROTENONE.1	PD.ROTENONE.2	PD.ROTENONE.3	Gene.names...primary..	Entry	Protein.names	Function..CC.	Sequence.similarities	Gene.ontology..GO.	Gene.ontology..biological.process.	Gene.ontology..molecular.function.	Gene.ontology..cellular.component.	Gene.names	Protein.families	Pathway	Keywords	Length	Mass	Status	Chaperome	Domains	NEURON.1	NEURON.2	NEURON.3	NEURON.CCCP.1	NEURON.CCCP.2	NEURON.ROTENONE.1	NEURON.ROTENONE.2	PD.1	PD.2
1433E_HUMAN	-0.55221	-1.1448	0.310402	0.496348	-8.41471	0.194862	10	78	101	84	126	73	65	117	196	204	136	276	171	138	167	159	YWHAE	P62258	14-3-3 protein epsilon (14-3-3E)	FUNCTION: Adapter protein implicated in the regulation of a large spectrum of both general and specialized signaling pathways. Binds to a large number of partners, usually by recognition of a phosphoserine or phosphothreonine motif. Binding generally results in the modulation of the activity of the binding partner.	SIMILARITY: Belongs to the 14-3-3 family. {ECO:0000305}.	axon [GO:0030424]; cytoplasmic vesicle membrane [GO:0030659]; cytosol [GO:0005829]; extracellular exosome [GO:0070062]; focal adhesion [GO:0005925]; kinesin complex [GO:0005871]; melanosome [GO:0042470]; membrane [GO:0016020]; mitochondrion [GO:0005739]; enzyme binding [GO:0019899]; histone deacetylase binding [GO:0042826]; ion channel binding [GO:0044325]; MHC class II protein complex binding [G…	apoptotic process [GO:0006915]; apoptotic signaling pathway [GO:0097190]; cellular response to heat [GO:0034605]; cerebral cortex development [GO:0021987]; G2/M transition of mitotic cell cycle [GO:0000086]; gene expression [GO:0010467]; hippocampus development [GO:0021766]; hippo signaling [GO:0035329]; intracellular signal transduction [GO:0035556]; intrinsic apoptotic signaling pathway [GO:009…	enzyme binding [GO:0019899]; histone deacetylase binding [GO:0042826]; ion channel binding [GO:0044325]; MHC class II protein complex binding [GO:0023026]; phosphoprotein binding [GO:0051219]; phosphoserine binding [GO:0050815]; poly(A) RNA binding [GO:0044822]; potassium channel regulator activity [GO:0015459]; protein heterodimerization activity [GO:0046982]; ubiquitin protein ligase binding [G…	axon [GO:0030424]; cytoplasmic vesicle membrane [GO:0030659]; cytosol [GO:0005829]; extracellular exosome [GO:0070062]; focal adhesion [GO:0005925]; kinesin complex [GO:0005871]; melanosome [GO:0042470]; membrane [GO:0016020]; mitochondrion [GO:0005739]	YWHAE	14-3-3 family		3D-structure; Acetylation; Alternative splicing; Complete proteome; Cytoplasm; Direct protein sequencing; Host-virus interaction; Phosphoprotein; Reference proteome	255	29174	reviewed	X	14-3-3 family	5.01697	80.318	256.528	66.8655	116.474	75.0044	76.1005	151.734	173.964
1433G_HUMAN	-0.79162	-1.69993	0.157447	0.343909	-7.75511	0.113854	2	19	22	18	23	21	9	22	92	98	16	123	73	25	76	69	YWHAG	P61981	14-3-3 protein gamma (Protein kinase C inhibitor protein 1) (KCIP-1) [Cleaved into: 14-3-3 protein gamma, N-terminally processed]	FUNCTION: Adapter protein implicated in the regulation of a large spectrum of both general and specialized signaling pathways. Binds to a large number of partners, usually by recognition of a phosphoserine or phosphothreonine motif. Binding generally results in the modulation of the activity of the binding partner. {ECO:0000269|PubMed:16511572}.	SIMILARITY: Belongs to the 14-3-3 family. {ECO:0000305}.	cytoplasmic vesicle membrane [GO:0030659]; cytosol [GO:0005829]; extracellular exosome [GO:0070062]; focal adhesion [GO:0005925]; membrane [GO:0016020]; myelin sheath [GO:0043209]; insulin-like growth factor receptor binding [GO:0005159]; poly(A) RNA binding [GO:0044822]; protein kinase C binding [GO:0005080]; protein kinase C inhibitor activity [GO:0008426]; apoptotic process [GO:0006915]; G2/M …	apoptotic process [GO:0006915]; G2/M transition of mitotic cell cycle [GO:0000086]; gene expression [GO:0010467]; intrinsic apoptotic signaling pathway [GO:0097193]; membrane organization [GO:0061024]; mitotic cell cycle [GO:0000278]; negative regulation of protein kinase activity [GO:0006469]; negative regulation of protein serine/threonine kinase activity [GO:0071901]; organelle organization [G…	insulin-like growth factor receptor binding [GO:0005159]; poly(A) RNA binding [GO:0044822]; protein kinase C binding [GO:0005080]; protein kinase C inhibitor activity [GO:0008426]	cytoplasmic vesicle membrane [GO:0030659]; cytosol [GO:0005829]; extracellular exosome [GO:0070062]; focal adhesion [GO:0005925]; membrane [GO:0016020]; myelin sheath [GO:0043209]	YWHAG	14-3-3 family		3D-structure; Acetylation; Complete proteome; Cytoplasm; Direct protein sequencing; Phosphoprotein; Reference proteome	247	28303	reviewed	X	14-3-3 family	1.10409	19.5457	36.6746	15.9618	25.1636	21.0095	11.7673	29.5759	77.7976
1433S_HUMAN	-0.472808	-1.05172	0.346927	0.496348	-8.51315	0.211325	0	0	0	1	0	0	0	2	0	0	3	0	0	0	1	0	SFN	P31947	14-3-3 protein sigma (Epithelial cell marker protein 1) (Stratifin)	FUNCTION: Adapter protein implicated in the regulation of a large spectrum of both general and specialized signaling pathways. Binds to a large number of partners, usually by recognition of a phosphoserine or phosphothreonine motif. Binding generally results in the modulation of the activity of the binding partner. When bound to KRT17, regulates protein synthesis and epithelial cell growth by sti…	SIMILARITY: Belongs to the 14-3-3 family. {ECO:0000305}.	cytoplasm [GO:0005737]; cytoplasmic vesicle membrane [GO:0030659]; cytosol [GO:0005829]; extracellular exosome [GO:0070062]; extracellular space [GO:0005615]; nucleus [GO:0005634]; protein kinase C inhibitor activity [GO:0008426]; apoptotic process [GO:0006915]; establishment of skin barrier [GO:0061436]; gene expression [GO:0010467]; intrinsic apoptotic signaling pathway [GO:0097193]; intrinsic …	apoptotic process [GO:0006915]; establishment of skin barrier [GO:0061436]; gene expression [GO:0010467]; intrinsic apoptotic signaling pathway [GO:0097193]; intrinsic apoptotic signaling pathway in response to DNA damage [GO:0008630]; keratinization [GO:0031424]; keratinocyte development [GO:0003334]; membrane organization [GO:0061024]; negative regulation of cysteine-type endopeptidase activity…	protein kinase C inhibitor activity [GO:0008426]	cytoplasm [GO:0005737]; cytoplasmic vesicle membrane [GO:0030659]; cytosol [GO:0005829]; extracellular exosome [GO:0070062]; extracellular space [GO:0005615]; nucleus [GO:0005634]	SFN HME1	14-3-3 family		3D-structure; Alternative splicing; Complete proteome; Cytoplasm; Direct protein sequencing; Nucleus; Phosphoprotein; Polymorphism; Reference proteome; Secreted; Ubl conjugation	248	27774	reviewed	X	14-3-3 family	0	0	0	1.10409	0	0	0	2.62074	0
1433Z_HUMAN	-0.834519	-1.7213	0.153378	0.336515	-7.72813	0.115558	3	24	29	25	48	25	23	32	111	123	39	158	110	26	113	110	YWHAZ	P63104	14-3-3 protein zeta/delta (Protein kinase C inhibitor protein 1) (KCIP-1)	FUNCTION: Adapter protein implicated in the regulation of a large spectrum of both general and specialized signaling pathways. Binds to a large number of partners, usually by recognition of a phosphoserine or phosphothreonine motif. Binding generally results in the modulation of the activity of the binding partner. {ECO:0000269|PubMed:14578935, ECO:0000269|PubMed:15071501, ECO:0000269|PubMed:1564…	SIMILARITY: Belongs to the 14-3-3 family. {ECO:0000305}.	blood microparticle [GO:0072562]; cytoplasm [GO:0005737]; cytoplasmic vesicle membrane [GO:0030659]; cytosol [GO:0005829]; extracellular exosome [GO:0070062]; extracellular space [GO:0005615]; focal adhesion [GO:0005925]; melanosome [GO:0042470]; mitochondrion [GO:0005739]; nucleoplasm [GO:0005654]; nucleus [GO:0005634]; identical protein binding [GO:0042802]; poly(A) RNA binding [GO:0044822]; pr…	apoptotic process [GO:0006915]; blood coagulation [GO:0007596]; establishment of Golgi localization [GO:0051683]; gene expression [GO:0010467]; Golgi reassembly [GO:0090168]; intrinsic apoptotic signaling pathway [GO:0097193]; membrane organization [GO:0061024]; negative regulation of apoptotic process [GO:0043066]; platelet activation [GO:0030168]; positive regulation of protein insertion into m…	identical protein binding [GO:0042802]; poly(A) RNA binding [GO:0044822]; protein kinase binding [GO:0019901]; transcription factor binding [GO:0008134]; ubiquitin protein ligase binding [GO:0031625]	blood microparticle [GO:0072562]; cytoplasm [GO:0005737]; cytoplasmic vesicle membrane [GO:0030659]; cytosol [GO:0005829]; extracellular exosome [GO:0070062]; extracellular space [GO:0005615]; focal adhesion [GO:0005925]; melanosome [GO:0042470]; mitochondrion [GO:0005739]; nucleoplasm [GO:0005654]; nucleus [GO:0005634]	YWHAZ	14-3-3 family		3D-structure; Acetylation; Alternative splicing; Complete proteome; Cytoplasm; Direct protein sequencing; Phosphoprotein; Reference proteome	245	27745	reviewed	X	14-3-3 family	1.16993	24.027	48.6672	21.4329	50.5247	25.0732	29.7058	44.6346	93.5841
1B58_HUMAN	2.22045e-16	2.88521e-14	1	1	-9.11828	1	0	0	0	0	0	0	0	0	0	0	0	0	0	1	0	0	HLA-B	P10319	HLA class I histocompatibility antigen, B-58 alpha chain (Bw-58) (MHC class I antigen B*58)	FUNCTION: Involved in the presentation of foreign antigens to the immune system.	SIMILARITY: Belongs to the MHC class I family. {ECO:0000305}.; SIMILARITY: Contains 1 Ig-like C1-type (immunoglobulin-like) domain. {ECO:0000305}.	cell surface [GO:0009986]; early endosome membrane [GO:0031901]; endoplasmic reticulum [GO:0005783]; ER to Golgi transport vesicle membrane [GO:0012507]; Golgi apparatus [GO:0005794]; Golgi membrane [GO:0000139]; integral component of lumenal side of endoplasmic reticulum membrane [GO:0071556]; MHC class I protein complex [GO:0042612]; phagocytic vesicle membrane [GO:0030670]; plasma membrane [GO…	antigen processing and presentation of exogenous peptide antigen via MHC class I [GO:0042590]; antigen processing and presentation of exogenous peptide antigen via MHC class I, TAP-dependent [GO:0002479]; antigen processing and presentation of exogenous peptide antigen via MHC class I, TAP-independent [GO:0002480]; antigen processing and presentation of peptide antigen via MHC class I [GO:0002474…	peptide antigen binding [GO:0042605]	cell surface [GO:0009986]; early endosome membrane [GO:0031901]; endoplasmic reticulum [GO:0005783]; ER to Golgi transport vesicle membrane [GO:0012507]; Golgi apparatus [GO:0005794]; Golgi membrane [GO:0000139]; integral component of lumenal side of endoplasmic reticulum membrane [GO:0071556]; MHC class I protein complex [GO:0042612]; phagocytic vesicle membrane [GO:0030670]; plasma membrane [GO…	HLA-B HLAB	MHC class I family		Complete proteome; Disulfide bond; Glycoprotein; Host-virus interaction; Immunity; MHC I; Membrane; Polymorphism; Reference proteome; Signal; Transmembrane; Transmembrane helix; Ubl conjugation	362	40337	reviewed		MHC class I family; Ig-like C1-type (immunoglobulin-like) domain	0	0	0	0	0	0	0	0	0
2A5A_HUMAN	-0.954871	-2.10345	0.0965769	0.25584	-7.23856	0.0917517	0	0	0	1	0	0	1	0	3	3	0	3	3	0	4	3	PPP2R5A	Q15172	Serine/threonine-protein phosphatase 2A 56 kDa regulatory subunit alpha isoform (PP2A B subunit isoform B'-alpha) (PP2A B subunit isoform B56-alpha) (PP2A B subunit isoform PR61-alpha) (PR61alpha) (PP2A B subunit isoform R5-alpha)	FUNCTION: The B regulatory subunit might modulate substrate selectivity and catalytic activity, and also might direct the localization of the catalytic enzyme to a particular subcellular compartment.	SIMILARITY: Belongs to the phosphatase 2A regulatory subunit B56 family. {ECO:0000305}.	chromosome, centromeric region [GO:0000775]; cytoplasm [GO:0005737]; M band [GO:0031430]; nucleus [GO:0005634]; protein phosphatase type 2A complex [GO:0000159]; Z disc [GO:0030018]; kinase binding [GO:0019900]; protein phosphatase type 2A regulator activity [GO:0008601]; negative regulation of establishment of protein localization to plasma membrane [GO:0090005]; negative regulation of lipid kin…	negative regulation of establishment of protein localization to plasma membrane [GO:0090005]; negative regulation of lipid kinase activity [GO:0090219]; positive regulation of protein dephosphorylation [GO:0035307]; regulation of protein phosphatase type 2A activity [GO:0034047]; signal transduction [GO:0007165]	kinase binding [GO:0019900]; protein phosphatase type 2A regulator activity [GO:0008601]	chromosome, centromeric region [GO:0000775]; cytoplasm [GO:0005737]; M band [GO:0031430]; nucleus [GO:0005634]; protein phosphatase type 2A complex [GO:0000159]; Z disc [GO:0030018]	PPP2R5A	Phosphatase 2A regulatory subunit B56 family		Acetylation; Alternative splicing; Centromere; Chromosome; Complete proteome; Cytoplasm; Direct protein sequencing; Nucleus; Phosphoprotein; Reference proteome	486	56194	reviewed		phosphatase 2A regulatory subunit B56 family	0	0	0	1.10409	0	0	1.10409	0	2.70587
2A5E_HUMAN	-0.950803	-1.36646	0.237111	0.473468	-8.1635	0.161686	0	17	10	11	18	10	23	18	31	32	9	28	23	13	25	23	PPP2R5E	Q16537	Serine/threonine-protein phosphatase 2A 56 kDa regulatory subunit epsilon isoform (PP2A B subunit isoform B'-epsilon) (PP2A B subunit isoform B56-epsilon) (PP2A B subunit isoform PR61-epsilon) (PP2A B subunit isoform R5-epsilon)	FUNCTION: The B regulatory subunit might modulate substrate selectivity and catalytic activity, and also might direct the localization of the catalytic enzyme to a particular subcellular compartment.	SIMILARITY: Belongs to the phosphatase 2A regulatory subunit B56 family. {ECO:0000305}.	cytoplasm [GO:0005737]; protein phosphatase type 2A complex [GO:0000159]; protein phosphatase type 2A regulator activity [GO:0008601]; regulation of protein phosphatase type 2A activity [GO:0034047]; signal transduction [GO:0007165]	regulation of protein phosphatase type 2A activity [GO:0034047]; signal transduction [GO:0007165]	protein phosphatase type 2A regulator activity [GO:0008601]	cytoplasm [GO:0005737]; protein phosphatase type 2A complex [GO:0000159]	PPP2R5E	Phosphatase 2A regulatory subunit B56 family		Acetylation; Alternative splicing; Complete proteome; Cytoplasm; Direct protein sequencing; Phosphoprotein; Reference proteome	467	54699	reviewed		phosphatase 2A regulatory subunit B56 family	0	17.0513	14.3332	9.59107	19.5777	10.7681	29.7058	23.9975	26.8631
2AAA_HUMAN	0.112511	0.39355	0.712147	0.937007	-9.02497	0.627962	85	444	125	332	78	271	58	113	173	179	139	202	181	145	164	165	PPP2R1A	P30153	Serine/threonine-protein phosphatase 2A 65 kDa regulatory subunit A alpha isoform (Medium tumor antigen-associated 61 kDa protein) (PP2A subunit A isoform PR65-alpha) (PP2A subunit A isoform R1-alpha)	FUNCTION: The PR65 subunit of protein phosphatase 2A serves as a scaffolding molecule to coordinate the assembly of the catalytic subunit and a variable regulatory B subunit. Required for proper chromosome segregation and for centromeric localization of SGOL1 in mitosis. {ECO:0000269|PubMed:16580887}.	SIMILARITY: Belongs to the phosphatase 2A regulatory subunit A family. {ECO:0000305}.; SIMILARITY: Contains 15 HEAT repeats. {ECO:0000255|PROSITE-ProRule:PRU00103}.	chromosome, centromeric region [GO:0000775]; cytosol [GO:0005829]; extracellular exosome [GO:0070062]; membrane [GO:0016020]; microtubule cytoskeleton [GO:0015630]; mitochondrion [GO:0005739]; nucleus [GO:0005634]; protein phosphatase type 2A complex [GO:0000159]; antigen binding [GO:0003823]; protein heterodimerization activity [GO:0046982]; protein phosphatase type 2A regulator activity [GO:000…	apoptotic process [GO:0006915]; ceramide metabolic process [GO:0006672]; chromosome segregation [GO:0007059]; female meiotic division [GO:0007143]; fibroblast growth factor receptor signaling pathway [GO:0008543]; G2/M transition of mitotic cell cycle [GO:0000086]; gene expression [GO:0010467]; inactivation of MAPK activity [GO:0000188]; meiotic sister chromatid cohesion, centromeric [GO:0051754]…	antigen binding [GO:0003823]; protein heterodimerization activity [GO:0046982]; protein phosphatase type 2A regulator activity [GO:0008601]; protein serine/threonine phosphatase activity [GO:0004722]	chromosome, centromeric region [GO:0000775]; cytosol [GO:0005829]; extracellular exosome [GO:0070062]; membrane [GO:0016020]; microtubule cytoskeleton [GO:0015630]; mitochondrion [GO:0005739]; nucleus [GO:0005634]; protein phosphatase type 2A complex [GO:0000159]	PPP2R1A	Phosphatase 2A regulatory subunit A family		3D-structure; Acetylation; Centromere; Chromosome; Chromosome partition; Complete proteome; Cytoplasm; Direct protein sequencing; Reference proteome; Repeat	589	65309	reviewed	X	phosphatase 2A regulatory subunit A family; HEAT repeat	50.506	480.843	315.654	316.174	76.0557	250.723	64.9496	144.984	155.915
2AAB_HUMAN	-0.733562	-2.07749	0.0996149	0.25584	-7.27202	0.0934387	0	0	0	0	2	0	0	0	1	2	1	3	1	1	1	2	PPP2R1B	P30154	Serine/threonine-protein phosphatase 2A 65 kDa regulatory subunit A beta isoform (PP2A subunit A isoform PR65-beta) (PP2A subunit A isoform R1-beta)	FUNCTION: The PR65 subunit of protein phosphatase 2A serves as a scaffolding molecule to coordinate the assembly of the catalytic subunit and a variable regulatory B subunit.	SIMILARITY: Belongs to the phosphatase 2A regulatory subunit A family. {ECO:0000305}.; SIMILARITY: Contains 15 HEAT repeats. {ECO:0000255|PROSITE-ProRule:PRU00103}.	extracellular exosome [GO:0070062]; membrane raft [GO:0045121]; apoptotic process involved in morphogenesis [GO:0060561]; positive regulation of extrinsic apoptotic signaling pathway in absence of ligand [GO:2001241]	apoptotic process involved in morphogenesis [GO:0060561]; positive regulation of extrinsic apoptotic signaling pathway in absence of ligand [GO:2001241]		extracellular exosome [GO:0070062]; membrane raft [GO:0045121]	PPP2R1B	Phosphatase 2A regulatory subunit A family		Acetylation; Alternative splicing; Complete proteome; Polymorphism; Reference proteome; Repeat	601	66214	reviewed	X	phosphatase 2A regulatory subunit A family; HEAT repeat	0	0	0	0	2.2797	0	0	0	1
2ABA_HUMAN	-0.363128	-0.913973	0.407768	0.569836	-8.64928	0.237839	7	60	33	62	8	40	15	42	65	56	16	41	42	20	43	44	PPP2R2A	P63151	Serine/threonine-protein phosphatase 2A 55 kDa regulatory subunit B alpha isoform (PP2A subunit B isoform B55-alpha) (PP2A subunit B isoform PR55-alpha) (PP2A subunit B isoform R2-alpha) (PP2A subunit B isoform alpha)	FUNCTION: The B regulatory subunit might modulate substrate selectivity and catalytic activity, and also might direct the localization of the catalytic enzyme to a particular subcellular compartment.	SIMILARITY: Belongs to the phosphatase 2A regulatory subunit B family. {ECO:0000305}.; SIMILARITY: Contains 7 WD repeats. {ECO:0000305}.	cytosol [GO:0005829]; nucleoplasm [GO:0005654]; protein phosphatase type 2A complex [GO:0000159]; protein phosphatase type 2A regulator activity [GO:0008601]; protein serine/threonine phosphatase activity [GO:0004722]; G2/M transition of mitotic cell cycle [GO:0000086]; gene expression [GO:0010467]; mitotic cell cycle [GO:0000278]; mitotic nuclear envelope reassembly [GO:0007084]; nuclear-transcr…	G2/M transition of mitotic cell cycle [GO:0000086]; gene expression [GO:0010467]; mitotic cell cycle [GO:0000278]; mitotic nuclear envelope reassembly [GO:0007084]; nuclear-transcribed mRNA catabolic process, nonsense-mediated decay [GO:0000184]; protein dephosphorylation [GO:0006470]; regulation of protein phosphatase type 2A activity [GO:0034047]; response to morphine [GO:0043278]; signal trans…	protein phosphatase type 2A regulator activity [GO:0008601]; protein serine/threonine phosphatase activity [GO:0004722]	cytosol [GO:0005829]; nucleoplasm [GO:0005654]; protein phosphatase type 2A complex [GO:0000159]	PPP2R2A	Phosphatase 2A regulatory subunit B family		3D-structure; Acetylation; Alternative splicing; Complete proteome; Reference proteome; Repeat; WD repeat	447	51692	reviewed		phosphatase 2A regulatory subunit B family; WD repeat	3.38602	65.5738	54.9658	47.6933	8.90739	40.4959	19.6097	58.631	54.6854
4F2_HUMAN	-0.7588	-1.36797	0.236672	0.472823	-8.16172	0.15959	0	2	7	2	23	4	23	8	8	6	17	7	7	17	5	9	SLC3A2	P08195	4F2 cell-surface antigen heavy chain (4F2hc) (4F2 heavy chain antigen) (Lymphocyte activation antigen 4F2 large subunit) (Solute carrier family 3 member 2) (CD antigen CD98)	FUNCTION: Required for the function of light chain amino-acid transporters. Involved in sodium-independent, high-affinity transport of large neutral amino acids such as phenylalanine, tyrosine, leucine, arginine and tryptophan. Involved in guiding and targeting of LAT1 and LAT2 to the plasma membrane. When associated with SLC7A6 or SLC7A7 acts as an arginine/glutamine exchanger, following an anti…	SIMILARITY: Belongs to the SLC3A transporter family. {ECO:0000305}.	apical plasma membrane [GO:0016324]; cell surface [GO:0009986]; cytoplasm [GO:0005737]; extracellular exosome [GO:0070062]; integral component of membrane [GO:0016021]; melanosome [GO:0042470]; membrane [GO:0016020]; nucleoplasm [GO:0005654]; nucleus [GO:0005634]; plasma membrane [GO:0005886]; calcium:sodium antiporter activity [GO:0005432]; catalytic activity [GO:0003824]; cation binding [GO:004…	amino acid transport [GO:0006865]; blood coagulation [GO:0007596]; calcium ion transport [GO:0006816]; carbohydrate metabolic process [GO:0005975]; cell growth [GO:0016049]; ion transport [GO:0006811]; leucine import [GO:0060356]; leukocyte migration [GO:0050900]; response to exogenous dsRNA [GO:0043330]; sodium ion transmembrane transport [GO:0035725]; transmembrane transport [GO:0055085]; trypt…	calcium:sodium antiporter activity [GO:0005432]; catalytic activity [GO:0003824]; cation binding [GO:0043169]; double-stranded RNA binding [GO:0003725]; neutral amino acid transmembrane transporter activity [GO:0015175]; poly(A) RNA binding [GO:0044822]	apical plasma membrane [GO:0016324]; cell surface [GO:0009986]; cytoplasm [GO:0005737]; extracellular exosome [GO:0070062]; integral component of membrane [GO:0016021]; melanosome [GO:0042470]; membrane [GO:0016020]; nucleoplasm [GO:0005654]; nucleus [GO:0005634]; plasma membrane [GO:0005886]	SLC3A2 MDU1	SLC3A transporter family		3D-structure; Acetylation; Alternative splicing; Amino-acid transport; Cell membrane; Complete proteome; Direct protein sequencing; Disulfide bond; Glycoprotein; Isopeptide bond; Membrane; Phosphoprotein; Reference proteome; Signal-anchor; Transmembrane; Transmembrane helix; Transport; Ubl conjugation	630	67994	reviewed		SLC3A transporter family	0	2.20818	9.07788	2.20818	25.1636	4.06787	29.7058	9.92909	7.1551
5NTC_HUMAN	-0.355416	-0.818343	0.454944	0.625141	-8.73607	0.250001	4	50	19	63	50	40	26	12	61	62	86	57	50	69	50	44	NT5C2	P49902	Cytosolic purine 5'-nucleotidase (EC 3.1.3.5) (Cytosolic 5'-nucleotidase II)	FUNCTION: May have a critical role in the maintenance of a constant composition of intracellular purine/pyrimidine nucleotides in cooperation with other nucleotidases. Preferentially hydrolyzes inosine 5'-monophosphate (IMP) and other purine nucleotides.	SIMILARITY: Belongs to the 5'(3')-deoxyribonucleotidase family. {ECO:0000305}.	cytosol [GO:0005829]; 5'-nucleotidase activity [GO:0008253]; metal ion binding [GO:0046872]; nucleoside phosphotransferase activity [GO:0050146]; nucleotide binding [GO:0000166]; adenosine metabolic process [GO:0046085]; drug metabolic process [GO:0017144]; IMP metabolic process [GO:0046040]; nucleobase-containing small molecule metabolic process [GO:0055086]; phosphorylation [GO:0016310]; purine…	adenosine metabolic process [GO:0046085]; drug metabolic process [GO:0017144]; IMP metabolic process [GO:0046040]; nucleobase-containing small molecule metabolic process [GO:0055086]; phosphorylation [GO:0016310]; purine nucleobase metabolic process [GO:0006144]; purine nucleotide catabolic process [GO:0006195]; small molecule metabolic process [GO:0044281]	5'-nucleotidase activity [GO:0008253]; metal ion binding [GO:0046872]; nucleoside phosphotransferase activity [GO:0050146]; nucleotide binding [GO:0000166]	cytosol [GO:0005829]	NT5C2 NT5B NT5CP PNT5	5'(3')-deoxyribonucleotidase family		3D-structure; Allosteric enzyme; Alternative splicing; Complete proteome; Cytoplasm; Hereditary spastic paraplegia; Hydrolase; Magnesium; Metal-binding; Neurodegeneration; Nucleotide metabolism; Nucleotide-binding; Phosphoprotein; Polymorphism; Reference proteome	561	64970	reviewed		5'(3')-deoxyribonucleotidase family	2.20818	50.7324	31.1155	49.0627	53.3915	40.4959	33.7779	15.5105	51.3651
AAPK1_HUMAN	-0.524936	-0.913499	0.407992	0.570033	-8.64973	0.223444	0	4	3	3	0	5	0	1	8	9	7	9	9	5	14	15	PRKAA1	Q13131	5'-AMP-activated protein kinase catalytic subunit alpha-1 (AMPK subunit alpha-1) (EC 2.7.11.1) (Acetyl-CoA carboxylase kinase) (ACACA kinase) (EC 2.7.11.27) (Hydroxymethylglutaryl-CoA reductase kinase) (HMGCR kinase) (EC 2.7.11.31) (Tau-protein kinase PRKAA1) (EC 2.7.11.26)	FUNCTION: Catalytic subunit of AMP-activated protein kinase (AMPK), an energy sensor protein kinase that plays a key role in regulating cellular energy metabolism. In response to reduction of intracellular ATP levels, AMPK activates energy-producing pathways and inhibits energy-consuming processes: inhibits protein, carbohydrate and lipid biosynthesis, as well as cell growth and proliferation. AM…	SIMILARITY: Belongs to the protein kinase superfamily. CAMK Ser/Thr protein kinase family. SNF1 subfamily. {ECO:0000305}.; SIMILARITY: Contains 1 protein kinase domain. {ECO:0000255|PROSITE-ProRule:PRU00159}.	AMP-activated protein kinase complex [GO:0031588]; apical plasma membrane [GO:0016324]; cytoplasm [GO:0005737]; cytosol [GO:0005829]; intracellular [GO:0005622]; nucleoplasm [GO:0005654]; nucleus [GO:0005634]; [acetyl-CoA carboxylase] kinase activity [GO:0050405]; [hydroxymethylglutaryl-CoA reductase (NADPH)] kinase activity [GO:0047322]; AMP-activated protein kinase activity [GO:0004679]; ATP bi…	activation of MAPK activity [GO:0000187]; autophagy [GO:0006914]; cell cycle arrest [GO:0007050]; cellular response to ethanol [GO:0071361]; cellular response to glucose starvation [GO:0042149]; cellular response to hydrogen peroxide [GO:0070301]; cellular response to hypoxia [GO:0071456]; cellular response to nutrient levels [GO:0031669]; cellular response to prostaglandin E stimulus [GO:0071380…	[acetyl-CoA carboxylase] kinase activity [GO:0050405]; [hydroxymethylglutaryl-CoA reductase (NADPH)] kinase activity [GO:0047322]; AMP-activated protein kinase activity [GO:0004679]; ATP binding [GO:0005524]; cAMP-dependent protein kinase activity [GO:0004691]; chromatin binding [GO:0003682]; histone serine kinase activity [GO:0035174]; metal ion binding [GO:0046872]; protein kinase activity [GO:…	AMP-activated protein kinase complex [GO:0031588]; apical plasma membrane [GO:0016324]; cytoplasm [GO:0005737]; cytosol [GO:0005829]; intracellular [GO:0005622]; nucleoplasm [GO:0005654]; nucleus [GO:0005634]	PRKAA1 AMPK1	Protein kinase superfamily, CAMK Ser/Thr protein kinase family, SNF1 subfamily		3D-structure; ATP-binding; Alternative splicing; Autophagy; Biological rhythms; Cholesterol biosynthesis; Cholesterol metabolism; Chromatin regulator; Complete proteome; Cytoplasm; Fatty acid biosynthesis; Fatty acid metabolism; Kinase; Lipid biosynthesis; Lipid metabolism; Magnesium; Metal-binding; Nucleotide-binding; Nucleus; Phosphoprotein; Polymorphism; Reference proteome; Serine/threonine-pr…	559	64009	reviewed		protein kinase superfamily CAMK Ser/Thr protein kinase family SNF1 subfamily; protein kinase domain	0	4.06787	3.67609	2.94994	0	5.25048	0	1	7.1551
AASS_HUMAN	2.22045e-16	2.88521e-14	1	1	-9.11828	1	0	0	0	0	0	0	0	0	0	0	0	0	0	1	0	0	AASS	Q9UDR5	Alpha-aminoadipic semialdehyde synthase, mitochondrial (LKR/SDH) [Includes: Lysine ketoglutarate reductase (LKR) (LOR) (EC 1.5.1.8); Saccharopine dehydrogenase (SDH) (EC 1.5.1.9)]	FUNCTION: Bifunctional enzyme that catalyzes the first two steps in lysine degradation. The N-terminal and the C-terminal contain lysine-ketoglutarate reductase and saccharopine dehydrogenase activity, respectively.	SIMILARITY: In the N-terminal section; belongs to the AlaDH/PNT family. {ECO:0000305}.; SIMILARITY: In the C-terminal section; belongs to the saccharopine dehydrogenase family. {ECO:0000305}.	intracellular membrane-bounded organelle [GO:0043231]; mitochondrial matrix [GO:0005759]; mitochondrion [GO:0005739]; saccharopine dehydrogenase (NAD+, L-glutamate-forming) activity [GO:0047131]; saccharopine dehydrogenase (NADP+, L-lysine-forming) activity [GO:0047130]; cellular nitrogen compound metabolic process [GO:0034641]; L-lysine catabolic process to acetyl-CoA via saccharopine [GO:003351…	cellular nitrogen compound metabolic process [GO:0034641]; L-lysine catabolic process to acetyl-CoA via saccharopine [GO:0033512]; lysine catabolic process [GO:0006554]; protein tetramerization [GO:0051262]; small molecule metabolic process [GO:0044281]	saccharopine dehydrogenase (NAD+, L-glutamate-forming) activity [GO:0047131]; saccharopine dehydrogenase (NADP+, L-lysine-forming) activity [GO:0047130]	intracellular membrane-bounded organelle [GO:0043231]; mitochondrial matrix [GO:0005759]; mitochondrion [GO:0005739]	AASS	AlaDH/PNT family; Saccharopine dehydrogenase family	PATHWAY: Amino-acid degradation; L-lysine degradation via saccharopine pathway; glutaryl-CoA from L-lysine: step 1/6.; PATHWAY: Amino-acid degradation; L-lysine degradation via saccharopine pathway; glutaryl-CoA from L-lysine: step 2/6.	Acetylation; Complete proteome; Mitochondrion; Multifunctional enzyme; NAD; NADP; Oxidoreductase; Reference proteome; Transit peptide	926	102132	reviewed		AlaDH/PNT family; saccharopine dehydrogenase family	0	0	0	0	0	0	0	0	0
ABCE1_HUMAN	-1.5746	-5.57963	0.00372975	0.0616479	-3.46763	0.0168636	0	0	0	0	0	0	0	1	6	11	1	8	11	3	10	12	ABCE1	P61221	ATP-binding cassette sub-family E member 1 (2'-5'-oligoadenylate-binding protein) (HuHP68) (RNase L inhibitor) (Ribonuclease 4 inhibitor) (RNS4I)	FUNCTION: Antagonizes the binding of 2-5A (5'-phosphorylated 2',5'-linked oligoadenylates) by RNase L through direct interaction with RNase L and therefore inhibits its endoribonuclease activity. May play a central role in the regulation of mRNA turnover. Antagonizes the anti-viral effect of the interferon-regulated 2-5A/RNase L pathway. May act as a chaperone for post-translational events during…	SIMILARITY: Belongs to the ABC transporter superfamily. ABCE family. {ECO:0000305}.; SIMILARITY: Contains 2 4Fe-4S ferredoxin-type domains. {ECO:0000255|PROSITE-ProRule:PRU00711}.; SIMILARITY: Contains 2 ABC transporter domains. {ECO:0000255|PROSITE-ProRule:PRU00434}.	cytoplasm [GO:0005737]; membrane [GO:0016020]; mitochondrial matrix [GO:0005759]; mitochondrion [GO:0005739]; ATP binding [GO:0005524]; ATPase activity [GO:0016887]; iron-sulfur cluster binding [GO:0051536]; ribonuclease inhibitor activity [GO:0008428]; negative regulation of catalytic activity [GO:0043086]; response to virus [GO:0009615]; RNA catabolic process [GO:0006401]; transmembrane transpo…	negative regulation of catalytic activity [GO:0043086]; response to virus [GO:0009615]; RNA catabolic process [GO:0006401]; transmembrane transport [GO:0055085]; viral process [GO:0016032]	ATPase activity [GO:0016887]; ATP binding [GO:0005524]; iron-sulfur cluster binding [GO:0051536]; ribonuclease inhibitor activity [GO:0008428]	cytoplasm [GO:0005737]; membrane [GO:0016020]; mitochondrial matrix [GO:0005759]; mitochondrion [GO:0005739]	ABCE1 RLI RNASEL1 RNASELI RNS4I OK/SW-cl.40	ABC transporter superfamily, ABCE family		ATP-binding; Chaperone; Complete proteome; Cytoplasm; Host-virus interaction; Mitochondrion; Nucleotide-binding; Polymorphism; Reference proteome; Repeat	599	67314	reviewed		ABC transporter superfamily ABCE family; 4Fe-4S ferredoxin-type domain; ABC transporter domain	0	0	0	0	0	0	0	1	5.41173
ABI1_HUMAN	-0.540396	-0.641881	0.552699	0.739322	-8.87683	0.290038	0	3	2	2	2	2	6	0	18	22	6	21	16	5	18	16	ABI1	Q8IZP0	Abl interactor 1 (Abelson interactor 1) (Abi-1) (Abl-binding protein 4) (AblBP4) (Eps8 SH3 domain-binding protein) (Eps8-binding protein) (Nap1-binding protein) (Nap1BP) (Spectrin SH3 domain-binding protein 1) (e3B1)	FUNCTION: May act in negative regulation of cell growth and transformation by interacting with nonreceptor tyrosine kinases ABL1 and/or ABL2. May play a role in regulation of EGF-induced Erk pathway activation. Involved in cytoskeletal reorganization and EGFR signaling. Together with EPS8 participates in transduction of signals from Ras to Rac. In vitro, a trimeric complex of ABI1, EPS8 and SOS1 …	SIMILARITY: Belongs to the ABI family. {ECO:0000305}.; SIMILARITY: Contains 1 SH3 domain. {ECO:0000255|PROSITE-ProRule:PRU00192}.; SIMILARITY: Contains 1 t-SNARE coiled-coil homology domain. {ECO:0000255|PROSITE-ProRule:PRU00202}.	cell junction [GO:0030054]; cytoskeleton [GO:0005856]; cytosol [GO:0005829]; endoplasmic reticulum [GO:0005783]; extracellular exosome [GO:0070062]; filopodium [GO:0030175]; growth cone [GO:0030426]; intracellular [GO:0005622]; lamellipodium [GO:0030027]; nucleus [GO:0005634]; postsynaptic density [GO:0014069]; postsynaptic membrane [GO:0045211]; SCAR complex [GO:0031209]; cytoskeletal protein bi…	actin polymerization or depolymerization [GO:0008154]; Fc-gamma receptor signaling pathway involved in phagocytosis [GO:0038096]; innate immune response [GO:0045087]; lamellipodium morphogenesis [GO:0072673]; megakaryocyte development [GO:0035855]; movement of cell or subcellular component [GO:0006928]; negative regulation of cell proliferation [GO:0008285]; peptidyl-tyrosine phosphorylation [GO:…	cytoskeletal protein binding [GO:0008092]; protein complex binding [GO:0032403]; protein tyrosine kinase activator activity [GO:0030296]	cell junction [GO:0030054]; cytoskeleton [GO:0005856]; cytosol [GO:0005829]; endoplasmic reticulum [GO:0005783]; extracellular exosome [GO:0070062]; filopodium [GO:0030175]; growth cone [GO:0030426]; intracellular [GO:0005622]; lamellipodium [GO:0030027]; nucleus [GO:0005634]; postsynaptic density [GO:0014069]; postsynaptic membrane [GO:0045211]; SCAR complex [GO:0031209]	ABI1 SSH3BP1	ABI family		Acetylation; Alternative splicing; Cell junction; Cell membrane; Cell projection; Chromosomal rearrangement; Coiled coil; Complete proteome; Cytoplasm; Cytoskeleton; Direct protein sequencing; Host-virus interaction; Membrane; Nucleus; Phosphoprotein; Polymorphism; Postsynaptic cell membrane; Reference proteome; SH3 domain; Synapse	508	55081	reviewed		ABI family; SH3 domain; t-SNARE coiled-coil homology domain	0	3.12586	2.2797	2.20818	2.2797	2.20818	7.61272	0	15.7942
ABI2_HUMAN	-0.870092	-1.24385	0.275372	0.496348	-8.30508	0.178913	0	7	17	5	9	5	17	13	27	24	15	30	26	27	21	23	ABI2	Q9NYB9	Abl interactor 2 (Abelson interactor 2) (Abi-2) (Abl-binding protein 3) (AblBP3) (Arg-binding protein 1) (ArgBP1)	FUNCTION: May act in regulation of cell growth and transformation by interacting with nonreceptor tyrosine kinases ABL1 and/or ABL2. Part of the WAVE complex that regulates lamellipodia formation. The WAVE complex regulates actin filament reorganization via its interaction with the Arp2/3 complex. Regulates ABL1/c-Abl-mediated phosphorylation of MENA. {ECO:0000269|PubMed:10498863, ECO:0000269|Pub…	SIMILARITY: Belongs to the ABI family. {ECO:0000305}.; SIMILARITY: Contains 1 SH3 domain. {ECO:0000255|PROSITE-ProRule:PRU00192}.; SIMILARITY: Contains 1 t-SNARE coiled-coil homology domain. {ECO:0000255|PROSITE-ProRule:PRU00202}.	cytoplasm [GO:0005737]; cytoskeleton [GO:0005856]; cytosol [GO:0005829]; filopodium [GO:0030175]; lamellipodium [GO:0030027]; SCAR complex [GO:0031209]; cytoskeletal adaptor activity [GO:0008093]; DNA binding [GO:0003677]; kinase binding [GO:0019900]; proline-rich region binding [GO:0070064]; protein complex binding [GO:0032403]; SH3 domain binding [GO:0017124]; ubiquitin protein ligase binding […	actin polymerization or depolymerization [GO:0008154]; cell migration [GO:0016477]; cytoskeleton organization [GO:0007010]; movement of cell or subcellular component [GO:0006928]; peptidyl-tyrosine phosphorylation [GO:0018108]; positive regulation of Arp2/3 complex-mediated actin nucleation [GO:2000601]; Rac protein signal transduction [GO:0016601]; viral process [GO:0016032]	cytoskeletal adaptor activity [GO:0008093]; DNA binding [GO:0003677]; kinase binding [GO:0019900]; proline-rich region binding [GO:0070064]; protein complex binding [GO:0032403]; SH3 domain binding [GO:0017124]; ubiquitin protein ligase binding [GO:0031625]	cytoplasm [GO:0005737]; cytoskeleton [GO:0005856]; cytosol [GO:0005829]; filopodium [GO:0030175]; lamellipodium [GO:0030027]; SCAR complex [GO:0031209]	ABI2 ARGBPIA	ABI family		3D-structure; Alternative splicing; Cell projection; Coiled coil; Complete proteome; Cytoplasm; Cytoskeleton; Host-virus interaction; Phosphoprotein; Reference proteome; SH3 domain	513	55663	reviewed		ABI family; SH3 domain; t-SNARE coiled-coil homology domain	0	7.61272	26.5594	5.01697	10.0373	5.25048	22.2456	16.9102	23.7146
ABR_HUMAN	-1.27093	-2.52287	0.0592608	0.25584	-6.70092	0.0656124	0	0	3	0	0	0	0	7	5	7	0	5	2	2	7	7	ABR	Q12979	Active breakpoint cluster region-related protein	FUNCTION: GTPase-activating protein for RAC and CDC42. Promotes the exchange of RAC or CDC42-bound GDP by GTP, thereby activating them.	SIMILARITY: Contains 1 C2 domain. {ECO:0000255|PROSITE-ProRule:PRU00041}.; SIMILARITY: Contains 1 DH (DBL-homology) domain. {ECO:0000255|PROSITE-ProRule:PRU00062}.; SIMILARITY: Contains 1 PH domain. {ECO:0000255|PROSITE-ProRule:PRU00145}.; SIMILARITY: Contains 1 Rho-GAP domain. {ECO:0000255|PROSITE-ProRule:PRU00172}.	cytosol [GO:0005829]; membrane [GO:0016020]; plasma membrane [GO:0005886]; GTPase activator activity [GO:0005096]; Rho guanyl-nucleotide exchange factor activity [GO:0005089]; actin cytoskeleton organization [GO:0030036]; apoptotic signaling pathway [GO:0097190]; brain development [GO:0007420]; inner ear morphogenesis [GO:0042472]; negative regulation of blood vessel remodeling [GO:0060313]; nega…	actin cytoskeleton organization [GO:0030036]; apoptotic signaling pathway [GO:0097190]; brain development [GO:0007420]; inner ear morphogenesis [GO:0042472]; negative regulation of blood vessel remodeling [GO:0060313]; negative regulation of cellular extravasation [GO:0002692]; negative regulation of inflammatory response [GO:0050728]; negative regulation of neutrophil degranulation [GO:0043314];…	GTPase activator activity [GO:0005096]; Rho guanyl-nucleotide exchange factor activity [GO:0005089]	cytosol [GO:0005829]; membrane [GO:0016020]; plasma membrane [GO:0005886]	ABR			Alternative splicing; Complete proteome; GTPase activation; Guanine-nucleotide releasing factor; Polymorphism; Reference proteome	859	97598	reviewed		C2 domain; DH (DBL-homology) domain; PH domain; Rho-GAP domain	0	0	3.67609	0	0	0	0	8.95947	4.30347
ACACA_HUMAN	-0.817563	-1.45165	0.213588	0.434935	-8.06195	0.149274	6	92	98	32	4	114	3	181	313	289	127	238	227	127	217	228	ACACA	Q13085	Acetyl-CoA carboxylase 1 (ACC1) (EC 6.4.1.2) (ACC-alpha) [Includes: Biotin carboxylase (EC 6.3.4.14)]	FUNCTION: Catalyzes the rate-limiting reaction in the biogenesis of long-chain fatty acids. Carries out three functions: biotin carboxyl carrier protein, biotin carboxylase and carboxyltransferase. {ECO:0000269|PubMed:20952656}.	SIMILARITY: Contains 1 ATP-grasp domain. {ECO:0000255|PROSITE-ProRule:PRU00409}.; SIMILARITY: Contains 1 biotin carboxylation domain. {ECO:0000305}.; SIMILARITY: Contains 1 biotinyl-binding domain. {ECO:0000255|PROSITE-ProRule:PRU01066, ECO:0000305}.; SIMILARITY: Contains 1 carboxyltransferase domain. {ECO:0000305}.	actin cytoskeleton [GO:0015629]; cytoplasm [GO:0005737]; cytosol [GO:0005829]; extracellular exosome [GO:0070062]; mitochondrion [GO:0005739]; nucleolus [GO:0005730]; acetyl-CoA carboxylase activity [GO:0003989]; ATP binding [GO:0005524]; biotin carboxylase activity [GO:0004075]; metal ion binding [GO:0046872]; acetyl-CoA metabolic process [GO:0006084]; biotin metabolic process [GO:0006768]; carn…	acetyl-CoA metabolic process [GO:0006084]; biotin metabolic process [GO:0006768]; carnitine shuttle [GO:0006853]; cellular lipid metabolic process [GO:0044255]; cellular response to prostaglandin E stimulus [GO:0071380]; energy reserve metabolic process [GO:0006112]; fatty acid biosynthetic process [GO:0006633]; lipid homeostasis [GO:0055088]; long-chain fatty-acyl-CoA biosynthetic process [GO:00…	acetyl-CoA carboxylase activity [GO:0003989]; ATP binding [GO:0005524]; biotin carboxylase activity [GO:0004075]; metal ion binding [GO:0046872]	actin cytoskeleton [GO:0015629]; cytoplasm [GO:0005737]; cytosol [GO:0005829]; extracellular exosome [GO:0070062]; mitochondrion [GO:0005739]; nucleolus [GO:0005730]	ACACA ACAC ACC1 ACCA		PATHWAY: Lipid metabolism; malonyl-CoA biosynthesis; malonyl-CoA from acetyl-CoA: step 1/1.	3D-structure; ATP-binding; Acetylation; Allosteric enzyme; Alternative promoter usage; Biotin; Complete proteome; Cytoplasm; Direct protein sequencing; Fatty acid biosynthesis; Fatty acid metabolism; Ligase; Lipid biosynthesis; Lipid metabolism; Manganese; Metal-binding; Multifunctional enzyme; Nucleotide-binding; Phosphoprotein; Polymorphism; Reference proteome	2346	265554	reviewed		ATP-grasp domain; biotin carboxylation domain; biotinyl-binding domain; carboxyltransferase domain	2.94994	105.053	245.662	26.486	4.31046	116.205	3.90408	206.509	351.948
ACAD8_HUMAN	-0.395658	-3.69814	0.0174439	0.191606	-5.29795	0.0222705	2	2	2	0	0	3	7	3	5	6	8	7	7	3	7	8	ACAD8	Q9UKU7	Isobutyryl-CoA dehydrogenase, mitochondrial (EC 1.3.99.-) (Activator-recruited cofactor 42 kDa component) (ARC42) (Acyl-CoA dehydrogenase family member 8) (ACAD-8)	FUNCTION: Has very high activity toward isobutyryl-CoA. Is an isobutyryl-CoA dehydrogenase that functions in valine catabolism. Plays a role in transcriptional coactivation within the ARC complex. {ECO:0000269|PubMed:12359132}.	SIMILARITY: Belongs to the acyl-CoA dehydrogenase family. {ECO:0000305}.	mitochondrial matrix [GO:0005759]; acyl-CoA dehydrogenase activity [GO:0003995]; flavin adenine dinucleotide binding [GO:0050660]; branched-chain amino acid catabolic process [GO:0009083]; cellular nitrogen compound metabolic process [GO:0034641]; lipid metabolic process [GO:0006629]; regulation of transcription, DNA-templated [GO:0006355]; small molecule metabolic process [GO:0044281]; transcrip…	branched-chain amino acid catabolic process [GO:0009083]; cellular nitrogen compound metabolic process [GO:0034641]; lipid metabolic process [GO:0006629]; regulation of transcription, DNA-templated [GO:0006355]; small molecule metabolic process [GO:0044281]; transcription, DNA-templated [GO:0006351]; valine catabolic process [GO:0006574]	acyl-CoA dehydrogenase activity [GO:0003995]; flavin adenine dinucleotide binding [GO:0050660]	mitochondrial matrix [GO:0005759]	ACAD8 ARC42 IBD	Acyl-CoA dehydrogenase family	PATHWAY: Amino-acid degradation; L-valine degradation.	3D-structure; Acetylation; Activator; Alternative splicing; Branched-chain amino acid catabolism; Complete proteome; Direct protein sequencing; Disease mutation; FAD; Flavoprotein; Mitochondrion; Oxidoreductase; Reference proteome; Transcription; Transcription regulation; Transit peptide	415	45070	reviewed		acyl-CoA dehydrogenase family	1.10409	2.20818	2.2797	0	0	3.08696	8.92641	3.72547	4.30347
ACAD9_HUMAN	-1.20943	-2.09733	0.0972838	0.25584	-7.24645	0.0921561	0	0	0	5	0	1	0	0	6	9	5	16	19	7	15	22	ACAD9	Q9H845	Acyl-CoA dehydrogenase family member 9, mitochondrial (ACAD-9) (EC 1.3.99.-)	FUNCTION: Required for mitochondrial complex I assembly (PubMed:20816094, PubMed:24158852). Has a dehydrogenase activity on palmitoyl-CoA (C16:0) and stearoyl-CoA (C18:0). It is three times more active on palmitoyl-CoA than on stearoyl-CoA. However, it does not play a primary role in long-chain fatty acid oxidation in vivo (PubMed:20816094, PubMed:24158852). Has little activity on octanoyl-CoA (C…	SIMILARITY: Belongs to the acyl-CoA dehydrogenase family. {ECO:0000305}.	dendrite [GO:0030425]; mitochondrion [GO:0005739]; nucleus [GO:0005634]; acyl-CoA dehydrogenase activity [GO:0003995]; flavin adenine dinucleotide binding [GO:0050660]; mitochondrial respiratory chain complex I assembly [GO:0032981]	mitochondrial respiratory chain complex I assembly [GO:0032981]	acyl-CoA dehydrogenase activity [GO:0003995]; flavin adenine dinucleotide binding [GO:0050660]	dendrite [GO:0030425]; mitochondrion [GO:0005739]; nucleus [GO:0005634]	ACAD9	Acyl-CoA dehydrogenase family		Acetylation; Complete proteome; Disease mutation; FAD; Flavoprotein; Mitochondrion; Oxidoreductase; Polymorphism; Reference proteome; Transit peptide	621	68760	reviewed		acyl-CoA dehydrogenase family	0	0	0	5.01697	0	1.10409	0	0	5.41173
ACADM_HUMAN	-1.3407	-3.77604	0.0162108	0.183224	-5.21212	0.0232826	0	0	1	0	0	0	0	2	8	7	3	9	11	1	24	20	ACADM	P11310	Medium-chain specific acyl-CoA dehydrogenase, mitochondrial (MCAD) (EC 1.3.8.7)	FUNCTION: This enzyme is specific for acyl chain lengths of 4 to 16.	SIMILARITY: Belongs to the acyl-CoA dehydrogenase family. {ECO:0000305}.	axon [GO:0030424]; extracellular exosome [GO:0070062]; mitochondrial matrix [GO:0005759]; mitochondrion [GO:0005739]; nucleus [GO:0005634]; acyl-CoA dehydrogenase activity [GO:0003995]; flavin adenine dinucleotide binding [GO:0050660]; identical protein binding [GO:0042802]; medium-chain-acyl-CoA dehydrogenase activity [GO:0070991]; carnitine biosynthetic process [GO:0045329]; carnitine metabolic…	carnitine biosynthetic process [GO:0045329]; carnitine metabolic process, CoA-linked [GO:0019254]; cellular lipid metabolic process [GO:0044255]; fatty acid beta-oxidation [GO:0006635]; fatty acid beta-oxidation using acyl-CoA dehydrogenase [GO:0033539]; medium-chain fatty acid catabolic process [GO:0051793]; medium-chain fatty acid metabolic process [GO:0051791]; oxidation-reduction process [GO:…	acyl-CoA dehydrogenase activity [GO:0003995]; flavin adenine dinucleotide binding [GO:0050660]; identical protein binding [GO:0042802]; medium-chain-acyl-CoA dehydrogenase activity [GO:0070991]	axon [GO:0030424]; extracellular exosome [GO:0070062]; mitochondrial matrix [GO:0005759]; mitochondrion [GO:0005739]; nucleus [GO:0005634]	ACADM	Acyl-CoA dehydrogenase family	PATHWAY: Lipid metabolism; mitochondrial fatty acid beta-oxidation.	3D-structure; Acetylation; Alternative splicing; Complete proteome; Direct protein sequencing; Disease mutation; FAD; Fatty acid metabolism; Flavoprotein; Lipid metabolism; Mitochondrion; Oxidoreductase; Polymorphism; Reference proteome; Transit peptide	421	46588	reviewed		acyl-CoA dehydrogenase family	0	0	1.10409	0	0	0	0	2.62074	7.1551
ACADV_HUMAN	-0.350042	-1.35149	0.241496	0.481113	-8.1811	0.160701	26	2	10	13	4	4	9	14	22	16	46	37	31	40	32	28	ACADVL	P49748	Very long-chain specific acyl-CoA dehydrogenase, mitochondrial (VLCAD) (EC 1.3.8.9)	FUNCTION: Active toward esters of long-chain and very long chain fatty acids such as palmitoyl-CoA, mysritoyl-CoA and stearoyl-CoA. Can accommodate substrate acyl chain lengths as long as 24 carbons, but shows little activity for substrates of less than 12 carbons. {ECO:0000269|PubMed:18227065}.	SIMILARITY: Belongs to the acyl-CoA dehydrogenase family. {ECO:0000305}.	cytoplasm [GO:0005737]; mitochondrial inner membrane [GO:0005743]; mitochondrial matrix [GO:0005759]; mitochondrial nucleoid [GO:0042645]; mitochondrion [GO:0005739]; nucleolus [GO:0005730]; nucleus [GO:0005634]; acyl-CoA dehydrogenase activity [GO:0003995]; flavin adenine dinucleotide binding [GO:0050660]; long-chain-acyl-CoA dehydrogenase activity [GO:0004466]; cellular lipid metabolic process …	cellular lipid metabolic process [GO:0044255]; cellular protein metabolic process [GO:0044267]; endoplasmic reticulum unfolded protein response [GO:0030968]; energy derivation by oxidation of organic compounds [GO:0015980]; epithelial cell differentiation [GO:0030855]; fatty acid beta-oxidation [GO:0006635]; fatty acid beta-oxidation using acyl-CoA dehydrogenase [GO:0033539]; IRE1-mediated unfold…	acyl-CoA dehydrogenase activity [GO:0003995]; flavin adenine dinucleotide binding [GO:0050660]; long-chain-acyl-CoA dehydrogenase activity [GO:0004466]	cytoplasm [GO:0005737]; mitochondrial inner membrane [GO:0005743]; mitochondrial matrix [GO:0005759]; mitochondrial nucleoid [GO:0042645]; mitochondrion [GO:0005739]; nucleolus [GO:0005730]; nucleus [GO:0005634]	ACADVL VLCAD	Acyl-CoA dehydrogenase family	PATHWAY: Lipid metabolism; mitochondrial fatty acid beta-oxidation.	3D-structure; Acetylation; Alternative splicing; Cardiomyopathy; Complete proteome; Disease mutation; FAD; Fatty acid metabolism; Flavoprotein; Isopeptide bond; Lipid metabolism; Membrane; Mitochondrion; Mitochondrion inner membrane; Oxidoreductase; Polymorphism; Reference proteome; S-nitrosylation; Transit peptide; Ubl conjugation	655	70390	reviewed		acyl-CoA dehydrogenase family	13.8825	2.20818	14.3332	11.4656	4.31046	4.06787	11.7673	18.22	19.5345
ACAP2_HUMAN	-1.48474	-2.969	0.0362886	0.25584	-6.14599	0.0511205	0	0	3	0	0	0	0	6	13	14	1	15	15	7	13	13	ACAP2	Q15057	Arf-GAP with coiled-coil, ANK repeat and PH domain-containing protein 2 (Centaurin-beta-2) (Cnt-b2)	FUNCTION: GTPase-activating protein (GAP) for ADP ribosylation factor 6 (ARF6). {ECO:0000269|PubMed:11062263}.	SIMILARITY: Contains 3 ANK repeats. {ECO:0000255|PROSITE-ProRule:PRU00023}.; SIMILARITY: Contains 1 Arf-GAP domain. {ECO:0000255|PROSITE-ProRule:PRU00288}.; SIMILARITY: Contains 1 BAR domain. {ECO:0000305}.; SIMILARITY: Contains 1 PH domain. {ECO:0000255|PROSITE-ProRule:PRU00145}.	endosome membrane [GO:0010008]; membrane [GO:0016020]; GTPase activator activity [GO:0005096]; metal ion binding [GO:0046872]; cellular response to nerve growth factor stimulus [GO:1990090]; protein localization to endosome [GO:0036010]	cellular response to nerve growth factor stimulus [GO:1990090]; protein localization to endosome [GO:0036010]	GTPase activator activity [GO:0005096]; metal ion binding [GO:0046872]	endosome membrane [GO:0010008]; membrane [GO:0016020]	ACAP2 CENTB2 KIAA0041			ANK repeat; Coiled coil; Complete proteome; Endosome; GTPase activation; Membrane; Metal-binding; Phosphoprotein; Reference proteome; Repeat; Zinc; Zinc-finger	778	88029	reviewed	X	ANK repeat; Arf-GAP domain; BAR domain; PH domain	0	0	3.67609	0	0	0	0	7.49516	11.5819
ACDSB_HUMAN	-0.341638	-1.36556	0.237373	0.473854	-8.16456	0.152508	5	15	8	18	1	18	2	17	14	16	17	20	15	11	25	21	ACADSB	P45954	Short/branched chain specific acyl-CoA dehydrogenase, mitochondrial (SBCAD) (EC 1.3.8.5) (2-methyl branched chain acyl-CoA dehydrogenase) (2-MEBCAD) (2-methylbutyryl-coenzyme A dehydrogenase) (2-methylbutyryl-CoA dehydrogenase)	FUNCTION: Has greatest activity toward short branched chain acyl-CoA derivative such as (s)-2-methylbutyryl-CoA, isobutyryl-CoA, and 2-methylhexanoyl-CoA as well as toward short straight chain acyl-CoAs such as butyryl-CoA and hexanoyl-CoA. Can use valproyl-CoA as substrate and may play a role in controlling the metabolic flux of valproic acid in the development of toxicity of this agent.	SIMILARITY: Belongs to the acyl-CoA dehydrogenase family. {ECO:0000305}.	extracellular exosome [GO:0070062]; mitochondrial matrix [GO:0005759]; mitochondrion [GO:0005739]; acyl-CoA dehydrogenase activity [GO:0003995]; flavin adenine dinucleotide binding [GO:0050660]; branched-chain amino acid catabolic process [GO:0009083]; cellular nitrogen compound metabolic process [GO:0034641]; fatty acid metabolic process [GO:0006631]; small molecule metabolic process [GO:0044281]	branched-chain amino acid catabolic process [GO:0009083]; cellular nitrogen compound metabolic process [GO:0034641]; fatty acid metabolic process [GO:0006631]; small molecule metabolic process [GO:0044281]	acyl-CoA dehydrogenase activity [GO:0003995]; flavin adenine dinucleotide binding [GO:0050660]	extracellular exosome [GO:0070062]; mitochondrial matrix [GO:0005759]; mitochondrion [GO:0005739]	ACADSB	Acyl-CoA dehydrogenase family	PATHWAY: Lipid metabolism; mitochondrial fatty acid beta-oxidation.	3D-structure; Acetylation; Alternative splicing; Complete proteome; Disease mutation; FAD; Fatty acid metabolism; Flavoprotein; Lipid metabolism; Mitochondrion; Oxidoreductase; Phosphoprotein; Polymorphism; Reference proteome; Transit peptide	432	47485	reviewed		acyl-CoA dehydrogenase family	2.2797	14.7806	10.7781	15.9618	1.10409	17.813	2.2797	22.4127	12.3854
ACL6A_HUMAN	-0.364612	-0.59927	0.578333	0.771669	-8.90664	0.301882	3	0	1	0	0	0	0	0	5	4	0	5	6	1	8	6	ACTL6A	O96019	Actin-like protein 6A (53 kDa BRG1-associated factor A) (Actin-related protein Baf53a) (ArpNbeta) (BRG1-associated factor 53A) (BAF53A) (INO80 complex subunit K)	FUNCTION: Involved in transcriptional activation and repression of select genes by chromatin remodeling (alteration of DNA-nucleosome topology). Required for maximal ATPase activity of SMARCA4/BRG1/BAF190A and for association of the SMARCA4/BRG1/BAF190A containing remodeling complex BAF with chromatin/nuclear matrix. Belongs to the neural progenitors-specific chromatin remodeling complex (npBAF c…	SIMILARITY: Belongs to the actin family. {ECO:0000305}.	Ino80 complex [GO:0031011]; npBAF complex [GO:0071564]; NuA4 histone acetyltransferase complex [GO:0035267]; nuclear chromatin [GO:0000790]; nucleoplasm [GO:0005654]; nucleus [GO:0005634]; plasma membrane [GO:0005886]; protein complex [GO:0043234]; SWI/SNF complex [GO:0016514]; chromatin binding [GO:0003682]; transcription coactivator activity [GO:0003713]; ATP-dependent chromatin remodeling [GO:…	ATP-dependent chromatin remodeling [GO:0043044]; chromatin organization [GO:0006325]; chromatin remodeling [GO:0006338]; DNA recombination [GO:0006310]; DNA repair [GO:0006281]; histone H2A acetylation [GO:0043968]; histone H4 acetylation [GO:0043967]; neural retina development [GO:0003407]; positive regulation of protein targeting to mitochondrion [GO:1903955]; regulation of growth [GO:0040008];…	chromatin binding [GO:0003682]; transcription coactivator activity [GO:0003713]	Ino80 complex [GO:0031011]; npBAF complex [GO:0071564]; NuA4 histone acetyltransferase complex [GO:0035267]; nuclear chromatin [GO:0000790]; nucleoplasm [GO:0005654]; nucleus [GO:0005634]; plasma membrane [GO:0005886]; protein complex [GO:0043234]; SWI/SNF complex [GO:0016514]	ACTL6A BAF53 BAF53A INO80K	Actin family		Acetylation; Activator; Alternative splicing; Chromatin regulator; Complete proteome; DNA damage; DNA recombination; DNA repair; Direct protein sequencing; Growth regulation; Neurogenesis; Nucleus; Phosphoprotein; Reference proteome; Transcription; Transcription regulation	429	47461	reviewed		actin family	1.16993	0	1.10409	0	0	0	0	0	4.30347
ACLY_HUMAN	-0.784045	-2.65095	0.0513115	0.25584	-6.53928	0.0399306	12	19	31	37	15	26	4	38	178	181	77	162	159	59	168	165	ACLY	P53396	ATP-citrate synthase (EC 2.3.3.8) (ATP-citrate (pro-S-)-lyase) (ACL) (Citrate cleavage enzyme)	FUNCTION: ATP citrate-lyase is the primary enzyme responsible for the synthesis of cytosolic acetyl-CoA in many tissues. Has a central role in de novo lipid synthesis. In nervous tissue it may be involved in the biosynthesis of acetylcholine. {ECO:0000269|PubMed:23932781}.	SIMILARITY: In the N-terminal section; belongs to the succinate/malate CoA ligase beta subunit family. {ECO:0000305}.; SIMILARITY: In the C-terminal section; belongs to the succinate/malate CoA ligase alpha subunit family. {ECO:0000305}.; SIMILARITY: Contains 1 ATP-grasp domain. {ECO:0000305}.	citrate lyase complex [GO:0009346]; cytoplasm [GO:0005737]; cytosol [GO:0005829]; extracellular exosome [GO:0070062]; membrane [GO:0016020]; mitochondrion [GO:0005739]; nucleoplasm [GO:0005654]; plasma membrane [GO:0005886]; ATP binding [GO:0005524]; ATP citrate synthase activity [GO:0003878]; cofactor binding [GO:0048037]; metal ion binding [GO:0046872]; succinate-CoA ligase (ADP-forming) activi…	acetyl-CoA metabolic process [GO:0006084]; cellular carbohydrate metabolic process [GO:0044262]; cellular lipid metabolic process [GO:0044255]; citrate metabolic process [GO:0006101]; coenzyme A metabolic process [GO:0015936]; energy reserve metabolic process [GO:0006112]; fatty acid biosynthetic process [GO:0006633]; lipid biosynthetic process [GO:0008610]; long-chain fatty-acyl-CoA biosynthetic…	ATP binding [GO:0005524]; ATP citrate synthase activity [GO:0003878]; cofactor binding [GO:0048037]; metal ion binding [GO:0046872]; succinate-CoA ligase (ADP-forming) activity [GO:0004775]	citrate lyase complex [GO:0009346]; cytoplasm [GO:0005737]; cytosol [GO:0005829]; extracellular exosome [GO:0070062]; membrane [GO:0016020]; mitochondrion [GO:0005739]; nucleoplasm [GO:0005654]; plasma membrane [GO:0005886]	ACLY	Succinate/malate CoA ligase beta subunit family; Succinate/malate CoA ligase alpha subunit family		3D-structure; ATP-binding; Acetylation; Alternative splicing; Complete proteome; Cytoplasm; Isopeptide bond; Lipid biosynthesis; Lipid metabolism; Magnesium; Metal-binding; Nucleotide-binding; Phosphoprotein; Polymorphism; Reference proteome; Transferase; Ubl conjugation	1101	120839	reviewed		succinate/malate CoA ligase beta subunit family; succinate/malate CoA ligase alpha subunit family; ATP-grasp domain	6.12662	19.5457	51.7604	29.8577	16.3864	26.3464	5.25048	53.9701	160.411
ACOT9_HUMAN	-1.44909	-3.03193	0.0339504	0.25584	-6.06973	0.0224939	0	1	1	0	0	1	0	2	39	37	3	30	29	4	42	35	ACOT9	Q9Y305	Acyl-coenzyme A thioesterase 9, mitochondrial (Acyl-CoA thioesterase 9) (EC 3.1.2.-) (Acyl-CoA thioester hydrolase 9)	FUNCTION: Acyl-CoA thioesterases are a group of enzymes that catalyze the hydrolysis of acyl-CoAs to the free fatty acid and coenzyme A (CoASH), providing the potential to regulate intracellular levels of acyl-CoAs, free fatty acids and CoASH. Active on long chain acyl-CoAs.	SIMILARITY: Belongs to the acyl coenzyme A hydrolase family. {ECO:0000305}.	mitochondrion [GO:0005739]; acetyl-CoA hydrolase activity [GO:0003986]; carboxylic ester hydrolase activity [GO:0052689]; acyl-CoA metabolic process [GO:0006637]	acyl-CoA metabolic process [GO:0006637]	acetyl-CoA hydrolase activity [GO:0003986]; carboxylic ester hydrolase activity [GO:0052689]	mitochondrion [GO:0005739]	ACOT9 CGI-16	Acyl coenzyme A hydrolase family		Acetylation; Alternative splicing; Complete proteome; Hydrolase; Mitochondrion; Polymorphism; Reference proteome; Serine esterase; Transit peptide	439	49902	reviewed		acyl coenzyme A hydrolase family	0	1.10409	1.10409	0	0	1.10409	0	2.62074	32.9387
ACOX1_HUMAN	-0.253072	-0.898878	0.414943	0.576953	-8.66343	0.225145	11	17	2	21	14	12	22	4	15	20	8	26	22	2	18	13	ACOX1	Q15067	Peroxisomal acyl-coenzyme A oxidase 1 (AOX) (EC 1.3.3.6) (Palmitoyl-CoA oxidase) (Straight-chain acyl-CoA oxidase) (SCOX)	FUNCTION: Catalyzes the desaturation of acyl-CoAs to 2-trans-enoyl-CoAs. Isoform 1 shows highest activity against medium-chain fatty acyl-CoAs and activity decreases with increasing chain length. Isoform 2 is active against a much broader range of substrates and shows activity towards very long-chain acyl-CoAs. Isoform 2 is twice as active as isoform 1 against 16-hydroxy-palmitoyl-CoA and is 25% …	SIMILARITY: Belongs to the acyl-CoA oxidase family. {ECO:0000305}.	intracellular membrane-bounded organelle [GO:0043231]; membrane [GO:0016020]; mitochondrion [GO:0005739]; nucleolus [GO:0005730]; nucleoplasm [GO:0005654]; nucleus [GO:0005634]; peroxisomal matrix [GO:0005782]; peroxisomal membrane [GO:0005778]; peroxisome [GO:0005777]; plasma membrane [GO:0005886]; acyl-CoA dehydrogenase activity [GO:0003995]; acyl-CoA oxidase activity [GO:0003997]; FAD binding …	alpha-linolenic acid metabolic process [GO:0036109]; cellular lipid metabolic process [GO:0044255]; fatty acid beta-oxidation using acyl-CoA oxidase [GO:0033540]; fatty acid oxidation [GO:0019395]; generation of precursor metabolites and energy [GO:0006091]; lipid homeostasis [GO:0055088]; lipid metabolic process [GO:0006629]; peroxisome fission [GO:0016559]; positive regulation of cholesterol ho…	acyl-CoA dehydrogenase activity [GO:0003995]; acyl-CoA oxidase activity [GO:0003997]; FAD binding [GO:0071949]; flavin adenine dinucleotide binding [GO:0050660]; palmitoyl-CoA oxidase activity [GO:0016401]; PDZ domain binding [GO:0030165]; protein N-terminus binding [GO:0047485]; receptor binding [GO:0005102]	intracellular membrane-bounded organelle [GO:0043231]; membrane [GO:0016020]; mitochondrion [GO:0005739]; nucleolus [GO:0005730]; nucleoplasm [GO:0005654]; nucleus [GO:0005634]; peroxisomal matrix [GO:0005782]; peroxisomal membrane [GO:0005778]; peroxisome [GO:0005777]; plasma membrane [GO:0005886]	ACOX1 ACOX	Acyl-CoA oxidase family	PATHWAY: Lipid metabolism; peroxisomal fatty acid beta-oxidation.	Acetylation; Alternative splicing; Complete proteome; Disease mutation; FAD; Fatty acid metabolism; Flavoprotein; Lipid metabolism; Oxidoreductase; Peroxisome; Phosphoprotein; Polymorphism; Reference proteome	660	74424	reviewed		acyl-CoA oxidase family	5.38903	17.0513	2.2797	18.8286	15.9414	12.3212	28.4534	5.33203	13.1857
ACOX3_HUMAN	2.22045e-16	2.88521e-14	1	1	-9.11828	1	0	0	0	0	0	0	0	0	0	0	2	2	2	1	1	0	ACOX3	O15254	Peroxisomal acyl-coenzyme A oxidase 3 (EC 1.3.3.6) (Branched-chain acyl-CoA oxidase) (BRCACox) (Pristanoyl-CoA oxidase)	FUNCTION: Oxidizes the CoA-esters of 2-methyl-branched fatty acids. {ECO:0000250}.	SIMILARITY: Belongs to the acyl-CoA oxidase family. {ECO:0000305}.	membrane [GO:0016020]; mitochondrion [GO:0005739]; peroxisomal matrix [GO:0005782]; peroxisome [GO:0005777]; acyl-CoA dehydrogenase activity [GO:0003995]; flavin adenine dinucleotide binding [GO:0050660]; pristanoyl-CoA oxidase activity [GO:0016402]; receptor binding [GO:0005102]; cellular lipid metabolic process [GO:0044255]; fatty acid beta-oxidation using acyl-CoA oxidase [GO:0033540]; small m…	cellular lipid metabolic process [GO:0044255]; fatty acid beta-oxidation using acyl-CoA oxidase [GO:0033540]; small molecule metabolic process [GO:0044281]	acyl-CoA dehydrogenase activity [GO:0003995]; flavin adenine dinucleotide binding [GO:0050660]; pristanoyl-CoA oxidase activity [GO:0016402]; receptor binding [GO:0005102]	membrane [GO:0016020]; mitochondrion [GO:0005739]; peroxisomal matrix [GO:0005782]; peroxisome [GO:0005777]	ACOX3 BRCOX PRCOX	Acyl-CoA oxidase family	PATHWAY: Lipid metabolism; peroxisomal fatty acid beta-oxidation.	Acetylation; Alternative splicing; Complete proteome; FAD; Fatty acid metabolism; Flavoprotein; Lipid metabolism; Oxidoreductase; Peroxisome; Phosphoprotein; Polymorphism; Reference proteome	700	77629	reviewed		acyl-CoA oxidase family	0	0	0	0	0	0	0	0	0
ACPH_HUMAN	0.152885	0.807941	0.460323	0.63228	-8.74509	0.755783	78	66	59	94	150	61	103	75	38	43	113	47	39	104	40	39	APEH	P13798	Acylamino-acid-releasing enzyme (AARE) (EC 3.4.19.1) (Acyl-peptide hydrolase) (APH) (Acylaminoacyl-peptidase) (Oxidized protein hydrolase) (OPH)	FUNCTION: This enzyme catalyzes the hydrolysis of the N-terminal peptide bond of an N-acetylated peptide to generate an N-acetylated amino acid and a peptide with a free N-terminus. It preferentially cleaves off Ac-Ala, Ac-Met and Ac-Ser. {ECO:0000269|PubMed:1861871, ECO:0000269|PubMed:2006156}.	SIMILARITY: Belongs to the peptidase S9C family. {ECO:0000305}.	cytoplasm [GO:0005737]; extracellular exosome [GO:0070062]; nuclear membrane [GO:0031965]; omega peptidase activity [GO:0008242]; poly(A) RNA binding [GO:0044822]; serine-type endopeptidase activity [GO:0004252]; beta-amyloid metabolic process [GO:0050435]; proteolysis [GO:0006508]	beta-amyloid metabolic process [GO:0050435]; proteolysis [GO:0006508]	omega peptidase activity [GO:0008242]; poly(A) RNA binding [GO:0044822]; serine-type endopeptidase activity [GO:0004252]	cytoplasm [GO:0005737]; extracellular exosome [GO:0070062]; nuclear membrane [GO:0031965]	APEH D3F15S2 D3S48E DNF15S2	Peptidase S9C family		Acetylation; Complete proteome; Cytoplasm; Direct protein sequencing; Hydrolase; Phosphoprotein; Polymorphism; Reference proteome	732	81225	reviewed		peptidase S9C family	44.0276	68.5995	112.766	76.8145	128.56	62.4448	123.57	102.23	31.7974
ACSF3_HUMAN	-0.800458	-2.10332	0.0965916	0.25584	-7.23873	0.0917517	0	0	0	0	0	0	0	0	2	2	0	3	2	0	3	1	ACSF3	Q4G176	Acyl-CoA synthetase family member 3, mitochondrial (EC 6.2.1.-)	FUNCTION: Catalyzes the initial reaction in intramitochondrial fatty acid synthesis, by activating malonate and methylmalonate, but not acetate, into their respective CoA thioester. May have some preference toward very-long-chain substrates. {ECO:0000269|PubMed:17762044, ECO:0000269|PubMed:21841779}.	SIMILARITY: Belongs to the ATP-dependent AMP-binding enzyme family. {ECO:0000305}.	mitochondrion [GO:0005739]; acid-thiol ligase activity [GO:0016878]; ATP binding [GO:0005524]; malonyl-CoA synthetase activity [GO:0090409]; fatty acid biosynthetic process [GO:0006633]; fatty acid metabolic process [GO:0006631]; malonate catabolic process [GO:0090410]	fatty acid biosynthetic process [GO:0006633]; fatty acid metabolic process [GO:0006631]; malonate catabolic process [GO:0090410]	acid-thiol ligase activity [GO:0016878]; ATP binding [GO:0005524]; malonyl-CoA synthetase activity [GO:0090409]	mitochondrion [GO:0005739]	ACSF3 PSEC0197	ATP-dependent AMP-binding enzyme family		ATP-binding; Complete proteome; Fatty acid metabolism; Ligase; Lipid metabolism; Mitochondrion; Nucleotide-binding; Polymorphism; Reference proteome; Transit peptide	576	64130	reviewed		ATP-dependent AMP-binding enzyme family	0	0	0	0	0	0	0	0	1.5874
ACSL1_HUMAN	-1.26635	-1.80781	0.137989	0.311151	-7.61832	0.113753	0	0	11	0	0	2	0	7	12	12	5	18	19	12	16	17	ACSL1	P33121	Long-chain-fatty-acid--CoA ligase 1 (EC 6.2.1.3) (Acyl-CoA synthetase 1) (ACS1) (Long-chain acyl-CoA synthetase 1) (LACS 1) (Long-chain acyl-CoA synthetase 2) (LACS 2) (Long-chain fatty acid-CoA ligase 2) (Palmitoyl-CoA ligase 1) (Palmitoyl-CoA ligase 2)	FUNCTION: Activation of long-chain fatty acids for both synthesis of cellular lipids, and degradation via beta-oxidation. Preferentially uses palmitoleate, oleate and linoleate.	SIMILARITY: Belongs to the ATP-dependent AMP-binding enzyme family. {ECO:0000305}.	endoplasmic reticulum membrane [GO:0005789]; integral component of membrane [GO:0016021]; membrane [GO:0016020]; mitochondrial outer membrane [GO:0005741]; mitochondrion [GO:0005739]; peroxisomal membrane [GO:0005778]; plasma membrane [GO:0005886]; ATP binding [GO:0005524]; long-chain fatty acid-CoA ligase activity [GO:0004467]; adiponectin-activated signaling pathway [GO:0033211]; alpha-linoleni…	adiponectin-activated signaling pathway [GO:0033211]; alpha-linolenic acid metabolic process [GO:0036109]; cellular lipid metabolic process [GO:0044255]; linoleic acid metabolic process [GO:0043651]; lipid biosynthetic process [GO:0008610]; long-chain fatty acid import [GO:0044539]; long-chain fatty acid metabolic process [GO:0001676]; long-chain fatty-acyl-CoA biosynthetic process [GO:0035338]; …	ATP binding [GO:0005524]; long-chain fatty acid-CoA ligase activity [GO:0004467]	endoplasmic reticulum membrane [GO:0005789]; integral component of membrane [GO:0016021]; membrane [GO:0016020]; mitochondrial outer membrane [GO:0005741]; mitochondrion [GO:0005739]; peroxisomal membrane [GO:0005778]; plasma membrane [GO:0005886]	ACSL1 FACL1 FACL2 LACS LACS1 LACS2	ATP-dependent AMP-binding enzyme family		ATP-binding; Acetylation; Alternative splicing; Complete proteome; Direct protein sequencing; Endoplasmic reticulum; Fatty acid metabolism; Glycoprotein; Ligase; Lipid metabolism; Magnesium; Membrane; Microsome; Mitochondrion; Mitochondrion outer membrane; Nitration; Nucleotide-binding; Peroxisome; Phosphoprotein; Reference proteome; Signal-anchor; Transmembrane; Transmembrane helix	698	77943	reviewed		ATP-dependent AMP-binding enzyme family	0	0	16.1832	0	0	2.20818	0	8.95947	10.6641
ACSL3_HUMAN	-1.46946	-2.3246	0.0744255	0.25584	-6.95393	0.073478	0	1	12	2	2	1	0	15	56	67	5	56	53	17	50	48	ACSL3	O95573	Long-chain-fatty-acid--CoA ligase 3 (EC 6.2.1.3) (Long-chain acyl-CoA synthetase 3) (LACS 3)	FUNCTION: Acyl-CoA synthetases (ACSL) activates long-chain fatty acids for both synthesis of cellular lipids, and degradation via beta-oxidation. ACSL3 mediates hepatic lipogenesis (By similarity). Preferentially uses myristate, laurate, arachidonate and eicosapentaenoate as substrates (By similarity). Has mainly an anabolic role in energy metabolism. Required for the incorporation of fatty acids…	SIMILARITY: Belongs to the ATP-dependent AMP-binding enzyme family. {ECO:0000305}.	endoplasmic reticulum [GO:0005783]; endoplasmic reticulum membrane [GO:0005789]; Golgi apparatus [GO:0005794]; integral component of membrane [GO:0016021]; lipid particle [GO:0005811]; membrane [GO:0016020]; mitochondrial outer membrane [GO:0005741]; perinuclear region of cytoplasm [GO:0048471]; peroxisomal membrane [GO:0005778]; ATP binding [GO:0005524]; long-chain fatty acid-CoA ligase activity…	brain development [GO:0007420]; cellular lipid metabolic process [GO:0044255]; fatty acid biosynthetic process [GO:0006633]; long-chain fatty acid import [GO:0044539]; long-chain fatty acid metabolic process [GO:0001676]; long-chain fatty-acyl-CoA biosynthetic process [GO:0035338]; positive regulation of Golgi to plasma membrane protein transport [GO:0042998]; positive regulation of phosphatidylc…	ATP binding [GO:0005524]; long-chain fatty acid-CoA ligase activity [GO:0004467]; protein domain specific binding [GO:0019904]; protein kinase binding [GO:0019901]	endoplasmic reticulum [GO:0005783]; endoplasmic reticulum membrane [GO:0005789]; Golgi apparatus [GO:0005794]; integral component of membrane [GO:0016021]; lipid particle [GO:0005811]; membrane [GO:0016020]; mitochondrial outer membrane [GO:0005741]; perinuclear region of cytoplasm [GO:0048471]; peroxisomal membrane [GO:0005778]	ACSL3 ACS3 FACL3 LACS3	ATP-dependent AMP-binding enzyme family		ATP-binding; Complete proteome; Endoplasmic reticulum; Fatty acid metabolism; Ligase; Lipid metabolism; Magnesium; Membrane; Microsome; Mitochondrion; Mitochondrion outer membrane; Nucleotide-binding; Peroxisome; Phosphoprotein; Polymorphism; Reference proteome; Signal-anchor; Transmembrane; Transmembrane helix	720	80420	reviewed		ATP-dependent AMP-binding enzyme family	0	1.10409	17.7897	2.20818	2.2797	1.10409	0	19.5751	46.7955
ACSL4_HUMAN	-0.939887	-1.5527	0.188646	0.395797	-7.93874	0.12744	0	5	6	0	0	3	0	4	26	25	2	21	20	4	19	20	ACSL4	O60488	Long-chain-fatty-acid--CoA ligase 4 (EC 6.2.1.3) (Long-chain acyl-CoA synthetase 4) (LACS 4)	FUNCTION: Activation of long-chain fatty acids for both synthesis of cellular lipids, and degradation via beta-oxidation. Preferentially uses arachidonate and eicosapentaenoate as substrates.	SIMILARITY: Belongs to the ATP-dependent AMP-binding enzyme family. {ECO:0000305}.	cytoplasm [GO:0005737]; endoplasmic reticulum membrane [GO:0005789]; ER-mitochondrion membrane contact site [GO:0044233]; extracellular exosome [GO:0070062]; integral component of membrane [GO:0016021]; lipid particle [GO:0005811]; membrane [GO:0016020]; mitochondrial outer membrane [GO:0005741]; neuronal cell body [GO:0043025]; peroxisomal membrane [GO:0005778]; arachidonate-CoA ligase activity …	cellular lipid metabolic process [GO:0044255]; dendritic spine development [GO:0060996]; embryonic process involved in female pregnancy [GO:0060136]; fatty acid transport [GO:0015908]; lipid biosynthetic process [GO:0008610]; lipid metabolic process [GO:0006629]; long-chain fatty acid metabolic process [GO:0001676]; long-chain fatty-acyl-CoA biosynthetic process [GO:0035338]; negative regulation …	arachidonate-CoA ligase activity [GO:0047676]; ATP binding [GO:0005524]; long-chain fatty acid-CoA ligase activity [GO:0004467]; very long-chain fatty acid-CoA ligase activity [GO:0031957]	cytoplasm [GO:0005737]; endoplasmic reticulum membrane [GO:0005789]; ER-mitochondrion membrane contact site [GO:0044233]; extracellular exosome [GO:0070062]; integral component of membrane [GO:0016021]; lipid particle [GO:0005811]; membrane [GO:0016020]; mitochondrial outer membrane [GO:0005741]; neuronal cell body [GO:0043025]; peroxisomal membrane [GO:0005778]	ACSL4 ACS4 FACL4 LACS4	ATP-dependent AMP-binding enzyme family		ATP-binding; Alport syndrome; Alternative splicing; Complete proteome; Deafness; Disease mutation; Elliptocytosis; Endoplasmic reticulum; Fatty acid metabolism; Hereditary hemolytic anemia; Ligase; Lipid metabolism; Magnesium; Membrane; Mental retardation; Microsome; Mitochondrion; Mitochondrion outer membrane; Nucleotide-binding; Peroxisome; Polymorphism; Reference proteome; Signal-anchor; Trans…	711	79188	reviewed		ATP-dependent AMP-binding enzyme family	0	5.25048	7.61272	0	0	3.08696	0	5.33203	23.0296
ACTBL_HUMAN	-0.158413	-0.169848	0.872616	1	-9.10065	0.440605	0	32	0	47	0	15	0	0	3	4	0	6	6	0	5	9	ACTBL2	Q562R1	Beta-actin-like protein 2 (Kappa-actin)	FUNCTION: Actins are highly conserved proteins that are involved in various types of cell motility and are ubiquitously expressed in all eukaryotic cells. {ECO:0000250}.	SIMILARITY: Belongs to the actin family. {ECO:0000305}.	cytoplasm [GO:0005737]; cytoskeleton [GO:0005856]; extracellular exosome [GO:0070062]; extracellular space [GO:0005615]; ATP binding [GO:0005524]		ATP binding [GO:0005524]	cytoplasm [GO:0005737]; cytoskeleton [GO:0005856]; extracellular exosome [GO:0070062]; extracellular space [GO:0005615]	ACTBL2	Actin family		ATP-binding; Complete proteome; Cytoplasm; Cytoskeleton; Methylation; Nucleotide-binding; Oxidation; Reference proteome	376	42003	reviewed		actin family	0	33.748	0	36.6766	0	14.9481	0	0	2.70587
ACTC_HUMAN	-0.0377582	-0.381259	0.720617	0.947249	-9.03062	0.368375	86	81	27	64	13	74	14	35	90	86	37	100	92	19	123	109	ACTC1	P68032	Actin, alpha cardiac muscle 1 (Alpha-cardiac actin)	FUNCTION: Actins are highly conserved proteins that are involved in various types of cell motility and are ubiquitously expressed in all eukaryotic cells.	SIMILARITY: Belongs to the actin family. {ECO:0000305}.	actin filament [GO:0005884]; actomyosin, actin portion [GO:0042643]; blood microparticle [GO:0072562]; cell body [GO:0044297]; cytoplasm [GO:0005737]; cytosol [GO:0005829]; extracellular exosome [GO:0070062]; extracellular space [GO:0005615]; filopodium [GO:0030175]; focal adhesion [GO:0005925]; I band [GO:0031674]; lamellipodium [GO:0030027]; membrane [GO:0016020]; sarcomere [GO:0030017]; ATP bi…	actin filament-based movement [GO:0030048]; actin-myosin filament sliding [GO:0033275]; actomyosin structure organization [GO:0031032]; apoptotic process [GO:0006915]; cardiac muscle contraction [GO:0060048]; cardiac muscle tissue morphogenesis [GO:0055008]; cardiac myofibril assembly [GO:0055003]; heart contraction [GO:0060047]; mesenchyme migration [GO:0090131]; metabolic process [GO:0008152]; …	ATPase activity [GO:0016887]; ATP binding [GO:0005524]; myosin binding [GO:0017022]	actin filament [GO:0005884]; actomyosin, actin portion [GO:0042643]; blood microparticle [GO:0072562]; cell body [GO:0044297]; cytoplasm [GO:0005737]; cytosol [GO:0005829]; extracellular exosome [GO:0070062]; extracellular space [GO:0005615]; filopodium [GO:0030175]; focal adhesion [GO:0005925]; I band [GO:0031674]; lamellipodium [GO:0030027]; membrane [GO:0016020]; sarcomere [GO:0030017]	ACTC1 ACTC	Actin family		ATP-binding; Atrial septal defect; Cardiomyopathy; Complete proteome; Cytoplasm; Cytoskeleton; Disease mutation; Methylation; Muscle protein; Nucleotide-binding; Oxidation; Reference proteome	377	42019	reviewed		actin family	52.5259	87.2204	45.6406	49.8242	14.2167	77.2465	18.0829	49.3946	75.9349
ACTG_HUMAN	0.212015	1.74289	0.149378	0.330363	-7.70082	0.910375	559	1540	392	1901	272	1683	263	368	453	478	399	475	426	246	480	487	ACTG1	P63261	Actin, cytoplasmic 2 (Gamma-actin) [Cleaved into: Actin, cytoplasmic 2, N-terminally processed]	FUNCTION: Actins are highly conserved proteins that are involved in various types of cell motility and are ubiquitously expressed in all eukaryotic cells.	SIMILARITY: Belongs to the actin family. {ECO:0000305}.	blood microparticle [GO:0072562]; cytoskeleton [GO:0005856]; cytosol [GO:0005829]; dense body [GO:0097433]; extracellular exosome [GO:0070062]; extracellular space [GO:0005615]; filamentous actin [GO:0031941]; focal adhesion [GO:0005925]; membrane [GO:0016020]; myelin sheath [GO:0043209]; myofibril [GO:0030016]; nucleus [GO:0005634]; plasma membrane [GO:0005886]; ATP binding [GO:0005524]; identic…	adherens junction organization [GO:0034332]; axon guidance [GO:0007411]; cell-cell junction organization [GO:0045216]; cell junction assembly [GO:0034329]; ephrin receptor signaling pathway [GO:0048013]; Fc-gamma receptor signaling pathway involved in phagocytosis [GO:0038096]; innate immune response [GO:0045087]; membrane organization [GO:0061024]; movement of cell or subcellular component [GO:0…	ATP binding [GO:0005524]; identical protein binding [GO:0042802]; structural constituent of cytoskeleton [GO:0005200]; ubiquitin protein ligase binding [GO:0031625]	blood microparticle [GO:0072562]; cytoskeleton [GO:0005856]; cytosol [GO:0005829]; dense body [GO:0097433]; extracellular exosome [GO:0070062]; extracellular space [GO:0005615]; filamentous actin [GO:0031941]; focal adhesion [GO:0005925]; membrane [GO:0016020]; myelin sheath [GO:0043209]; myofibril [GO:0030016]; nucleus [GO:0005634]; plasma membrane [GO:0005886]	ACTG1 ACTG	Actin family		ATP-binding; Acetylation; Complete proteome; Cytoplasm; Cytoskeleton; Deafness; Direct protein sequencing; Disease mutation; Mental retardation; Methylation; Non-syndromic deafness; Nucleotide-binding; Oxidation; Polymorphism; Reference proteome	375	41793	reviewed		actin family	433.715	827.061	935.974	881.888	279.554	825.063	259.179	304.544	475.363
ACTN1_HUMAN	-0.420474	-4.16716	0.0113719	0.14631	-4.79506	0.0192971	137	84	77	102	177	79	122	215	291	299	282	266	247	168	304	294	ACTN1	P12814	Alpha-actinin-1 (Alpha-actinin cytoskeletal isoform) (F-actin cross-linking protein) (Non-muscle alpha-actinin-1)	FUNCTION: F-actin cross-linking protein which is thought to anchor actin to a variety of intracellular structures. This is a bundling protein.	SIMILARITY: Belongs to the alpha-actinin family. {ECO:0000305}.; SIMILARITY: Contains 1 actin-binding domain. {ECO:0000305}.; SIMILARITY: Contains 2 CH (calponin-homology) domains. {ECO:0000255|PROSITE-ProRule:PRU00044}.; SIMILARITY: Contains 2 EF-hand domains. {ECO:0000255|PROSITE-ProRule:PRU00448}.; SIMILARITY: Contains 4 spectrin repeats. {ECO:0000305}.	brush border [GO:0005903]; cell projection [GO:0042995]; cell-cell junction [GO:0005911]; cytoplasm [GO:0005737]; cytosol [GO:0005829]; extracellular exosome [GO:0070062]; extracellular region [GO:0005576]; extracellular space [GO:0005615]; fascia adherens [GO:0005916]; focal adhesion [GO:0005925]; intracellular [GO:0005622]; plasma membrane [GO:0005886]; platelet alpha granule lumen [GO:0031093]…	actin crosslink formation [GO:0051764]; actin filament bundle assembly [GO:0051017]; actin filament network formation [GO:0051639]; actin filament organization [GO:0007015]; blood coagulation [GO:0007596]; cell junction assembly [GO:0034329]; extracellular matrix organization [GO:0030198]; focal adhesion assembly [GO:0048041]; negative regulation of cellular component movement [GO:0051271]; plate…	actin filament binding [GO:0051015]; calcium ion binding [GO:0005509]; double-stranded RNA binding [GO:0003725]; integrin binding [GO:0005178]; ion channel binding [GO:0044325]; ligand-dependent nuclear receptor transcription coactivator activity [GO:0030374]; protein homodimerization activity [GO:0042803]; vinculin binding [GO:0017166]	brush border [GO:0005903]; cell-cell junction [GO:0005911]; cell projection [GO:0042995]; cytoplasm [GO:0005737]; cytosol [GO:0005829]; extracellular exosome [GO:0070062]; extracellular region [GO:0005576]; extracellular space [GO:0005615]; fascia adherens [GO:0005916]; focal adhesion [GO:0005925]; intracellular [GO:0005622]; plasma membrane [GO:0005886]; platelet alpha granule lumen [GO:0031093]…	ACTN1	Alpha-actinin family		3D-structure; Acetylation; Actin-binding; Alternative splicing; Calcium; Cell junction; Cell membrane; Cell projection; Complete proteome; Cytoplasm; Cytoskeleton; Direct protein sequencing; Disease mutation; Membrane; Metal-binding; Phosphoprotein; Polymorphism; Reference proteome; Repeat	892	103058	reviewed	X	alpha-actinin family; actin-binding domain; CH (calponin-homology) domain; EF-hand domain; spectrin repeat	76.2483	94.7734	164.354	85.3034	180.842	82.4131	145.752	236.335	293.946
ACTN2_HUMAN	0.0130451	0.0335543	0.974692	1	-9.11759	0.511475	199	10	4	10	4	7	3	8	26	25	6	28	27	6	35	43	ACTN2	P35609	Alpha-actinin-2 (Alpha-actinin skeletal muscle isoform 2) (F-actin cross-linking protein)	FUNCTION: F-actin cross-linking protein which is thought to anchor actin to a variety of intracellular structures. This is a bundling protein.	SIMILARITY: Belongs to the alpha-actinin family. {ECO:0000305}.; SIMILARITY: Contains 1 actin-binding domain. {ECO:0000305}.; SIMILARITY: Contains 2 CH (calponin-homology) domains. {ECO:0000255|PROSITE-ProRule:PRU00044}.; SIMILARITY: Contains 2 EF-hand domains. {ECO:0000255|PROSITE-ProRule:PRU00448}.; SIMILARITY: Contains 4 spectrin repeats. {ECO:0000305}.	actin filament [GO:0005884]; cortical actin cytoskeleton [GO:0030864]; cytoskeleton [GO:0005856]; cytosol [GO:0005829]; dendritic spine [GO:0043197]; extracellular exosome [GO:0070062]; extracellular region [GO:0005576]; filopodium [GO:0030175]; focal adhesion [GO:0005925]; platelet alpha granule lumen [GO:0031093]; pseudopodium [GO:0031143]; Z disc [GO:0030018]; calcium ion binding [GO:0005509];…	actin filament uncapping [GO:0051695]; blood coagulation [GO:0007596]; cell adhesion [GO:0007155]; establishment of protein localization to plasma membrane [GO:0090002]; focal adhesion assembly [GO:0048041]; microspike assembly [GO:0030035]; muscle filament sliding [GO:0030049]; negative regulation of potassium ion transmembrane transporter activity [GO:1901017]; negative regulation of potassium …	calcium ion binding [GO:0005509]; cytoskeletal protein binding [GO:0008092]; FATZ binding [GO:0051373]; identical protein binding [GO:0042802]; integrin binding [GO:0005178]; ion channel binding [GO:0044325]; phosphatidylinositol-4,5-bisphosphate binding [GO:0005546]; protein dimerization activity [GO:0046983]; protein domain specific binding [GO:0019904]; protein homodimerization activity [GO:00…	actin filament [GO:0005884]; cortical actin cytoskeleton [GO:0030864]; cytoskeleton [GO:0005856]; cytosol [GO:0005829]; dendritic spine [GO:0043197]; extracellular exosome [GO:0070062]; extracellular region [GO:0005576]; filopodium [GO:0030175]; focal adhesion [GO:0005925]; platelet alpha granule lumen [GO:0031093]; pseudopodium [GO:0031143]; Z disc [GO:0030018]	ACTN2	Alpha-actinin family		3D-structure; Actin-binding; Alternative splicing; Calcium; Cardiomyopathy; Complete proteome; Cytoplasm; Disease mutation; Metal-binding; Polymorphism; Reference proteome; Repeat; Ubl conjugation	894	103854	reviewed	X	alpha-actinin family; actin-binding domain; CH (calponin-homology) domain; EF-hand domain; spectrin repeat	100.95	10.617	5.01697	8.92641	4.31046	7.61272	3.90408	9.92909	23.0296
ACTN4_HUMAN	-0.258006	-2.36402	0.0710965	0.25584	-6.9034	0.0761843	463	216	242	300	750	273	512	527	455	468	690	436	440	446	482	458	ACTN4	O43707	Alpha-actinin-4 (Non-muscle alpha-actinin 4)	FUNCTION: F-actin cross-linking protein which is thought to anchor actin to a variety of intracellular structures. This is a bundling protein (Probable). Probably involved in vesicular trafficking via its association with the CART complex. The CART complex is necessary for efficient transferrin receptor recycling but not for EGFR degradation (PubMed:15772161). Involved in tight junction assembly …	SIMILARITY: Belongs to the alpha-actinin family. {ECO:0000305}.; SIMILARITY: Contains 1 actin-binding domain. {ECO:0000305}.; SIMILARITY: Contains 2 CH (calponin-homology) domains. {ECO:0000255|PROSITE-ProRule:PRU00044}.; SIMILARITY: Contains 2 EF-hand domains. {ECO:0000255|PROSITE-ProRule:PRU00448}.; SIMILARITY: Contains 4 spectrin repeats. {ECO:0000305}.	cell-cell junction [GO:0005911]; cortical cytoskeleton [GO:0030863]; cytoplasm [GO:0005737]; extracellular exosome [GO:0070062]; extracellular region [GO:0005576]; extracellular space [GO:0005615]; focal adhesion [GO:0005925]; intracellular [GO:0005622]; neuron projection [GO:0043005]; nucleus [GO:0005634]; perinuclear region of cytoplasm [GO:0048471]; platelet alpha granule lumen [GO:0031093]; p…	actin filament bundle assembly [GO:0051017]; bicellular tight junction assembly [GO:0070830]; blood coagulation [GO:0007596]; negative regulation of cellular component movement [GO:0051271]; negative regulation of substrate adhesion-dependent cell spreading [GO:1900025]; peroxisome proliferator activated receptor signaling pathway [GO:0035357]; platelet activation [GO:0030168]; platelet degranula…	actin binding [GO:0003779]; actin filament binding [GO:0051015]; calcium ion binding [GO:0005509]; chromatin DNA binding [GO:0031490]; integrin binding [GO:0005178]; ion channel binding [GO:0044325]; ligand-dependent nuclear receptor transcription coactivator activity [GO:0030374]; nuclear hormone receptor binding [GO:0035257]; nucleoside binding [GO:0001882]; poly(A) RNA binding [GO:0044822]; pr…	cell-cell junction [GO:0005911]; cortical cytoskeleton [GO:0030863]; cytoplasm [GO:0005737]; extracellular exosome [GO:0070062]; extracellular region [GO:0005576]; extracellular space [GO:0005615]; focal adhesion [GO:0005925]; intracellular [GO:0005622]; neuron projection [GO:0043005]; nucleus [GO:0005634]; perinuclear region of cytoplasm [GO:0048471]; platelet alpha granule lumen [GO:0031093]; p…	ACTN4	Alpha-actinin family		3D-structure; Acetylation; Actin-binding; Alternative splicing; Calcium; Cell junction; Complete proteome; Cytoplasm; Disease mutation; Isopeptide bond; Metal-binding; Nucleus; Phosphoprotein; Protein transport; Reference proteome; Repeat; Transport; Ubl conjugation	911	104854	reviewed	X	alpha-actinin family; actin-binding domain; CH (calponin-homology) domain; EF-hand domain; spectrin repeat	194.885	225.026	456.888	243.921	1199.34	264.526	885.022	497.496	499.732
ACTZ_HUMAN	-0.297477	-0.887057	0.420632	0.583427	-8.67439	0.238213	9	56	17	93	17	56	24	18	55	58	61	46	43	20	56	58	ACTR1A	P61163	Alpha-centractin (Centractin) (ARP1) (Actin-RPV) (Centrosome-associated actin homolog)	FUNCTION: Component of a multi-subunit complex involved in microtubule based vesicle motility. It is associated with the centrosome.	SIMILARITY: Belongs to the actin family. ARP1 subfamily. {ECO:0000305}.	centrosome [GO:0005813]; cytoplasm [GO:0005737]; cytosol [GO:0005829]; dynactin complex [GO:0005869]; extracellular exosome [GO:0070062]; microtubule associated complex [GO:0005875]; myelin sheath [GO:0043209]; ATP binding [GO:0005524]; antigen processing and presentation of exogenous peptide antigen via MHC class II [GO:0019886]; G2/M transition of mitotic cell cycle [GO:0000086]; mitotic cell c…	antigen processing and presentation of exogenous peptide antigen via MHC class II [GO:0019886]; G2/M transition of mitotic cell cycle [GO:0000086]; mitotic cell cycle [GO:0000278]; organelle organization [GO:0006996]; vesicle-mediated transport [GO:0016192]	ATP binding [GO:0005524]	centrosome [GO:0005813]; cytoplasm [GO:0005737]; cytosol [GO:0005829]; dynactin complex [GO:0005869]; extracellular exosome [GO:0070062]; microtubule associated complex [GO:0005875]; myelin sheath [GO:0043209]	ACTR1A CTRN1	Actin family, ARP1 subfamily		ATP-binding; Acetylation; Complete proteome; Cytoplasm; Cytoskeleton; Direct protein sequencing; Nucleotide-binding; Reference proteome	376	42614	reviewed		actin family ARP1 subfamily	4.31046	60.2943	26.5594	75.6847	18.7975	58.6497	31.4033	23.9975	46.1184
ADAS_HUMAN	-1.0297	-1.96734	0.113703	0.269281	-7.41391	0.0893132	0	0	3	0	0	1	0	4	2	6	2	4	4	6	2	3	AGPS	O00116	Alkyldihydroxyacetonephosphate synthase, peroxisomal (Alkyl-DHAP synthase) (EC 2.5.1.26) (Aging-associated gene 5 protein) (Alkylglycerone-phosphate synthase)	FUNCTION: Catalyzes the exchange of an acyl for a long-chain alkyl group and the formation of the ether bond in the biosynthesis of ether phospholipids. {ECO:0000250}.	SIMILARITY: Belongs to the FAD-binding oxidoreductase/transferase type 4 family. {ECO:0000305}.; SIMILARITY: Contains 1 FAD-binding PCMH-type domain. {ECO:0000255|PROSITE-ProRule:PRU00718}.	intracellular membrane-bounded organelle [GO:0043231]; membrane [GO:0016020]; mitochondrion [GO:0005739]; nucleolus [GO:0005730]; peroxisomal matrix [GO:0005782]; peroxisomal membrane [GO:0005778]; peroxisome [GO:0005777]; alkylglycerone-phosphate synthase activity [GO:0008609]; FAD binding [GO:0071949]; UDP-N-acetylmuramate dehydrogenase activity [GO:0008762]; cellular lipid metabolic process [G…	cellular lipid metabolic process [GO:0044255]; ether lipid biosynthetic process [GO:0008611]; lipid biosynthetic process [GO:0008610]; small molecule metabolic process [GO:0044281]	alkylglycerone-phosphate synthase activity [GO:0008609]; FAD binding [GO:0071949]; UDP-N-acetylmuramate dehydrogenase activity [GO:0008762]	intracellular membrane-bounded organelle [GO:0043231]; membrane [GO:0016020]; mitochondrion [GO:0005739]; nucleolus [GO:0005730]; peroxisomal matrix [GO:0005782]; peroxisomal membrane [GO:0005778]; peroxisome [GO:0005777]	AGPS AAG5	FAD-binding oxidoreductase/transferase type 4 family	PATHWAY: Glycerolipid metabolism; ether lipid biosynthesis.	Acetylation; Cataract; Complete proteome; Disease mutation; Dwarfism; FAD; Flavoprotein; Lipid biosynthesis; Lipid metabolism; Membrane; Peroxisome; Phosphoprotein; Reference proteome; Rhizomelic chondrodysplasia punctata; Transferase; Transit peptide	658	72912	reviewed		FAD-binding oxidoreductase/transferase type 4 family; FAD-binding PCMH-type domain	0	0	3.67609	0	0	1.10409	0	5.33203	1.5874
ADDA_HUMAN	-1.28319	-1.96814	0.113593	0.269233	-7.41288	0.0858393	0	3	10	4	11	3	5	8	64	72	19	72	67	19	71	62	ADD1	P35611	Alpha-adducin (Erythrocyte adducin subunit alpha)	FUNCTION: Membrane-cytoskeleton-associated protein that promotes the assembly of the spectrin-actin network. Binds to calmodulin.	SIMILARITY: Belongs to the aldolase class II family. Adducin subfamily. {ECO:0000305}.	cytosol [GO:0005829]; F-actin capping protein complex [GO:0008290]; focal adhesion [GO:0005925]; intermediate filament cytoskeleton [GO:0045111]; nucleoplasm [GO:0005654]; nucleus [GO:0005634]; plasma membrane [GO:0005886]; actin binding [GO:0003779]; actin filament binding [GO:0051015]; poly(A) RNA binding [GO:0044822]; protein heterodimerization activity [GO:0046982]; protein homodimerization a…	actin cytoskeleton organization [GO:0030036]; actin filament bundle assembly [GO:0051017]; apoptotic process [GO:0006915]; barbed-end actin filament capping [GO:0051016]; cell morphogenesis [GO:0000902]; cellular component disassembly involved in execution phase of apoptosis [GO:0006921]; cellular protein metabolic process [GO:0044267]; cell volume homeostasis [GO:0006884]; endoplasmic reticulum …	actin binding [GO:0003779]; actin filament binding [GO:0051015]; poly(A) RNA binding [GO:0044822]; protein heterodimerization activity [GO:0046982]; protein homodimerization activity [GO:0042803]; spectrin binding [GO:0030507]; structural molecule activity [GO:0005198]; transcription factor binding [GO:0008134]	cytosol [GO:0005829]; F-actin capping protein complex [GO:0008290]; focal adhesion [GO:0005925]; intermediate filament cytoskeleton [GO:0045111]; nucleoplasm [GO:0005654]; nucleus [GO:0005634]; plasma membrane [GO:0005886]	ADD1 ADDA	Aldolase class II family, Adducin subfamily		Acetylation; Actin-binding; Alternative splicing; Calmodulin-binding; Cell membrane; Complete proteome; Cytoplasm; Cytoskeleton; Direct protein sequencing; Membrane; Phosphoprotein; Polymorphism; Reference proteome	737	80955	reviewed		aldolase class II family Adducin subfamily	0	3.12586	14.3332	4.06787	12.3326	3.08696	6.50223	9.92909	54.0315
ADDG_HUMAN	-1.07994	-1.43049	0.21921	0.44375	-8.08739	0.134975	0	0	1	0	1	1	1	0	15	17	4	14	14	1	9	11	ADD3	Q9UEY8	Gamma-adducin (Adducin-like protein 70)	FUNCTION: Membrane-cytoskeleton-associated protein that promotes the assembly of the spectrin-actin network. Binds to calmodulin.	SIMILARITY: Belongs to the aldolase class II family. Adducin subfamily. {ECO:0000305}.	brush border [GO:0005903]; cell cortex [GO:0005938]; cell-cell junction [GO:0005911]; condensed nuclear chromosome [GO:0000794]; cytoplasm [GO:0005737]; cytoskeleton [GO:0005856]; cytosol [GO:0005829]; membrane [GO:0016020]; neuronal postsynaptic density [GO:0097481]; nucleoplasm [GO:0005654]; plasma membrane [GO:0005886]; structural constituent of cytoskeleton [GO:0005200]; response to drug [GO:…	response to drug [GO:0042493]; transmembrane transport [GO:0055085]	structural constituent of cytoskeleton [GO:0005200]	brush border [GO:0005903]; cell-cell junction [GO:0005911]; cell cortex [GO:0005938]; condensed nuclear chromosome [GO:0000794]; cytoplasm [GO:0005737]; cytoskeleton [GO:0005856]; cytosol [GO:0005829]; membrane [GO:0016020]; neuronal postsynaptic density [GO:0097481]; nucleoplasm [GO:0005654]; plasma membrane [GO:0005886]	ADD3 ADDL	Aldolase class II family, Adducin subfamily		Acetylation; Actin-binding; Alternative splicing; Calmodulin-binding; Cell membrane; Complete proteome; Cytoplasm; Cytoskeleton; Membrane; Phosphoprotein; Reference proteome; Ubl conjugation	706	79155	reviewed		aldolase class II family Adducin subfamily	0	0	1.10409	0	1.10409	1.10409	1.10409	0	13.1857
ADNP_HUMAN	2.22045e-16	2.88521e-14	1	1	-9.11828	1	0	0	0	0	0	0	0	0	0	0	0	1	0	0	1	1	ADNP	Q9H2P0	Activity-dependent neuroprotector homeobox protein (Activity-dependent neuroprotective protein)	FUNCTION: Potential transcription factor. May mediate some of the neuroprotective peptide VIP-associated effects involving normal growth and cancer proliferation.	SIMILARITY: Contains 9 C2H2-type zinc fingers. {ECO:0000255|PROSITE-ProRule:PRU00042}.; SIMILARITY: Contains 1 homeobox DNA-binding domain. {ECO:0000255|PROSITE-ProRule:PRU00108}.	axon [GO:0030424]; cytoplasm [GO:0005737]; dendrite [GO:0030425]; extracellular space [GO:0005615]; neuronal cell body [GO:0043025]; nucleus [GO:0005634]; chromatin binding [GO:0003682]; copper ion binding [GO:0005507]; DNA binding [GO:0003677]; peptide binding [GO:0042277]; activation of protein kinase activity [GO:0032147]; cellular response to extracellular stimulus [GO:0031668]; estrous cycle…	activation of protein kinase activity [GO:0032147]; cellular response to extracellular stimulus [GO:0031668]; estrous cycle [GO:0044849]; negative regulation of gene expression [GO:0010629]; negative regulation of neuron apoptotic process [GO:0043524]; negative regulation of protein binding [GO:0032091]; negative regulation of synaptic transmission [GO:0050805]; nitric oxide homeostasis [GO:00334…	chromatin binding [GO:0003682]; copper ion binding [GO:0005507]; DNA binding [GO:0003677]; peptide binding [GO:0042277]	axon [GO:0030424]; cytoplasm [GO:0005737]; dendrite [GO:0030425]; extracellular space [GO:0005615]; neuronal cell body [GO:0043025]; nucleus [GO:0005634]	ADNP ADNP1 KIAA0784			Acetylation; Autism spectrum disorder; Complete proteome; DNA-binding; Homeobox; Mental retardation; Metal-binding; Nucleus; Phosphoprotein; Reference proteome; Repeat; Transcription; Transcription regulation; Zinc; Zinc-finger	1102	123563	reviewed		C2H2-type zinc finger; homeobox DNA-binding domain	0	0	0	0	0	0	0	0	0
ADRM1_HUMAN	-0.794293	-1.24681	0.274383	0.496348	-8.30174	0.157099	0	0	1	0	0	0	0	0	5	7	1	8	6	1	5	6	ADRM1	Q16186	Proteasomal ubiquitin receptor ADRM1 (110 kDa cell membrane glycoprotein) (Gp110) (Adhesion-regulating molecule 1) (ARM-1) (Proteasome regulatory particle non-ATPase 13) (hRpn13) (Rpn13 homolog)	FUNCTION: Functions as a proteasomal ubiquitin receptor. Recruits the deubiquitinating enzyme UCHL5 at the 26S proteasome and promotes its activity. {ECO:0000269|PubMed:16815440, ECO:0000269|PubMed:16906146, ECO:0000269|PubMed:16990800, ECO:0000269|PubMed:17139257, ECO:0000269|PubMed:18497817}.	SIMILARITY: Belongs to the ADRM1 family. {ECO:0000305}.; SIMILARITY: Contains 1 PH domain. {ECO:0000305}.	cytoplasm [GO:0005737]; integral component of plasma membrane [GO:0005887]; membrane [GO:0016020]; nucleoplasm [GO:0005654]; plasma membrane [GO:0005886]; proteasome complex [GO:0000502]; endopeptidase activator activity [GO:0061133]; protease binding [GO:0002020]; proteasome binding [GO:0070628]; positive regulation of endopeptidase activity [GO:0010950]; proteasome assembly [GO:0043248]; transc…	positive regulation of endopeptidase activity [GO:0010950]; proteasome assembly [GO:0043248]; transcription elongation from RNA polymerase II promoter [GO:0006368]	endopeptidase activator activity [GO:0061133]; protease binding [GO:0002020]; proteasome binding [GO:0070628]	cytoplasm [GO:0005737]; integral component of plasma membrane [GO:0005887]; membrane [GO:0016020]; nucleoplasm [GO:0005654]; plasma membrane [GO:0005886]; proteasome complex [GO:0000502]	ADRM1 GP110	ADRM1 family		3D-structure; Acetylation; Complete proteome; Cytoplasm; Isopeptide bond; Nucleus; Phosphoprotein; Proteasome; Reference proteome; Ubl conjugation	407	42153	reviewed		ADRM1 family; PH domain	0	0	1.10409	0	0	0	0	0	4.30347
ADT3_HUMAN	-0.333333	-0.743678	0.494625	0.671916	-8.79887	0.259259	1	0	0	0	0	0	1	1	0	1	1	4	3	3	2	1	SLC25A6	P12236	ADP/ATP translocase 3 (ADP,ATP carrier protein 3) (ADP,ATP carrier protein, isoform T2) (ANT 2) (Adenine nucleotide translocator 3) (ANT 3) (Solute carrier family 25 member 6) [Cleaved into: ADP/ATP translocase 3, N-terminally processed]	FUNCTION: Catalyzes the exchange of cytoplasmic ADP with mitochondrial ATP across the mitochondrial inner membrane. May participate in the formation of the permeability transition pore complex (PTPC) responsible for the release of mitochondrial products that triggers apoptosis. {ECO:0000269|PubMed:15033708}.	SIMILARITY: Belongs to the mitochondrial carrier (TC 2.A.29) family. {ECO:0000305}.; SIMILARITY: Contains 3 Solcar repeats. {ECO:0000255|PROSITE-ProRule:PRU00282}.	integral component of membrane [GO:0016021]; mitochondrial inner membrane [GO:0005743]; mitochondrial inner membrane presequence translocase complex [GO:0005744]; mitochondrion [GO:0005739]; nucleus [GO:0005634]; ATP:ADP antiporter activity [GO:0005471]; active induction of host immune response by virus [GO:0046732]; ADP transport [GO:0015866]; apoptotic process [GO:0006915]; ATP transport [GO:00…	active induction of host immune response by virus [GO:0046732]; ADP transport [GO:0015866]; apoptotic process [GO:0006915]; ATP transport [GO:0015867]; cellular protein metabolic process [GO:0044267]; energy reserve metabolic process [GO:0006112]; modulation by virus of host morphology or physiology [GO:0019048]; protein targeting to mitochondrion [GO:0006626]; regulation of insulin secretion [GO…	ATP:ADP antiporter activity [GO:0005471]	integral component of membrane [GO:0016021]; mitochondrial inner membrane [GO:0005743]; mitochondrial inner membrane presequence translocase complex [GO:0005744]; mitochondrion [GO:0005739]; nucleus [GO:0005634]	SLC25A6 ANT3 CDABP0051	Mitochondrial carrier (TC 2.A.29) family		Acetylation; Apoptosis; Complete proteome; Direct protein sequencing; Host-virus interaction; Membrane; Mitochondrion; Mitochondrion inner membrane; Polymorphism; Reference proteome; Repeat; Transmembrane; Transmembrane helix; Transport	298	32866	reviewed		mitochondrial carrier (TC 2A29) family; Solcar repeat	1	0	0	0	0	0	1.10409	1	0
AFG32_HUMAN	2.22045e-16	2.88521e-14	1	1	-9.11828	1	0	0	0	0	1	0	0	0	0	0	0	0	0	0	0	0	AFG3L2	Q9Y4W6	AFG3-like protein 2 (EC 3.4.24.-) (Paraplegin-like protein)	FUNCTION: ATP-dependent protease which is essential for axonal development. {ECO:0000250}.	SIMILARITY: In the N-terminal section; belongs to the AAA ATPase family. {ECO:0000305}.; SIMILARITY: In the C-terminal section; belongs to the peptidase M41 family. {ECO:0000305}.	integral component of membrane [GO:0016021]; mitochondrial inner membrane [GO:0005743]; mitochondrion [GO:0005739]; ATP binding [GO:0005524]; metalloendopeptidase activity [GO:0004222]; unfolded protein binding [GO:0051082]; zinc ion binding [GO:0008270]; axonogenesis [GO:0007409]; cristae formation [GO:0042407]; death [GO:0016265]; mitochondrial fusion [GO:0008053]; mitochondrial protein process…	axonogenesis [GO:0007409]; cristae formation [GO:0042407]; death [GO:0016265]; mitochondrial fusion [GO:0008053]; mitochondrial protein processing [GO:0034982]; muscle fiber development [GO:0048747]; myelination [GO:0042552]; nerve development [GO:0021675]; neuromuscular junction development [GO:0007528]; regulation of multicellular organism growth [GO:0040014]; righting reflex [GO:0060013]	ATP binding [GO:0005524]; metalloendopeptidase activity [GO:0004222]; unfolded protein binding [GO:0051082]; zinc ion binding [GO:0008270]	integral component of membrane [GO:0016021]; mitochondrial inner membrane [GO:0005743]; mitochondrion [GO:0005739]	AFG3L2	AAA ATPase family; Peptidase M41 family		3D-structure; ATP-binding; Complete proteome; Disease mutation; Hydrolase; Membrane; Metal-binding; Metalloprotease; Mitochondrion; Neurodegeneration; Nucleotide-binding; Protease; Reference proteome; Spinocerebellar ataxia; Transmembrane; Transmembrane helix; Zinc	797	88584	reviewed		AAA ATPase family; peptidase M41 family	0	0	0	0	1.10409	0	0	0	0
AFTIN_HUMAN	-1.04745	-2.1035	0.096571	0.25584	-7.2385	0.0917517	0	0	0	0	0	0	0	0	4	4	0	4	3	0	4	4	AFTPH	Q6ULP2	Aftiphilin	FUNCTION: May play a role in membrane trafficking.		AP-1 adaptor complex [GO:0030121]; cytoplasm [GO:0005737]; cytosol [GO:0005829]; Golgi apparatus [GO:0005794]; intracellular membrane-bounded organelle [GO:0043231]; nucleoplasm [GO:0005654]; nucleus [GO:0005634]; clathrin binding [GO:0030276]; protein transport [GO:0015031]	protein transport [GO:0015031]	clathrin binding [GO:0030276]	AP-1 adaptor complex [GO:0030121]; cytoplasm [GO:0005737]; cytosol [GO:0005829]; Golgi apparatus [GO:0005794]; intracellular membrane-bounded organelle [GO:0043231]; nucleoplasm [GO:0005654]; nucleus [GO:0005634]	AFTPH AFTH			Alternative splicing; Complete proteome; Cytoplasm; Phosphoprotein; Polymorphism; Protein transport; Reference proteome; Repeat; Transport	937	102200	reviewed			0	0	0	0	0	0	0	0	3.72547
AGAL_HUMAN	-1.13947	-8.57912	0.000638962	0.0150156	-1.33867	0.00732695	0	0	0	0	0	0	0	2	1	1	0	1	0	0	0	1	GLA	P06280	Alpha-galactosidase A (EC 3.2.1.22) (Alpha-D-galactosidase A) (Alpha-D-galactoside galactohydrolase) (Melibiase) (Agalsidase)		SIMILARITY: Belongs to the glycosyl hydrolase 27 family. {ECO:0000305}.	cytoplasm [GO:0005737]; extracellular exosome [GO:0070062]; extracellular region [GO:0005576]; Golgi apparatus [GO:0005794]; lysosomal lumen [GO:0043202]; lysosome [GO:0005764]; alpha-galactosidase activity [GO:0004557]; catalytic activity [GO:0003824]; galactoside binding [GO:0016936]; hydrolase activity [GO:0016787]; protein homodimerization activity [GO:0042803]; raffinose alpha-galactosidase …	glycoside catabolic process [GO:0016139]; glycosphingolipid catabolic process [GO:0046479]; glycosphingolipid metabolic process [GO:0006687]; glycosylceramide catabolic process [GO:0046477]; negative regulation of nitric oxide biosynthetic process [GO:0045019]; negative regulation of nitric-oxide synthase activity [GO:0051001]; oligosaccharide metabolic process [GO:0009311]; small molecule metabo…	alpha-galactosidase activity [GO:0004557]; catalytic activity [GO:0003824]; galactoside binding [GO:0016936]; hydrolase activity [GO:0016787]; protein homodimerization activity [GO:0042803]; raffinose alpha-galactosidase activity [GO:0052692]; receptor binding [GO:0005102]	cytoplasm [GO:0005737]; extracellular exosome [GO:0070062]; extracellular region [GO:0005576]; Golgi apparatus [GO:0005794]; lysosomal lumen [GO:0043202]; lysosome [GO:0005764]	GLA	Glycosyl hydrolase 27 family		3D-structure; Complete proteome; Direct protein sequencing; Disease mutation; Disulfide bond; Glycoprotein; Glycosidase; Hydrolase; Lysosome; Pharmaceutical; RNA editing; Reference proteome; Signal	429	48767	reviewed		glycosyl hydrolase 27 family	0	0	0	0	0	0	0	2.62074	1
AGO2_HUMAN	-1.33305	-2.65832	0.0508916	0.25584	-6.53003	0.0610917	0	0	3	2	2	1	2	8	6	8	3	10	9	2	8	11	AGO2	Q9UKV8	Protein argonaute-2 (Argonaute2) (hAgo2) (EC 3.1.26.n2) (Argonaute RISC catalytic component 2) (Eukaryotic translation initiation factor 2C 2) (eIF-2C 2) (eIF2C 2) (PAZ Piwi domain protein) (PPD) (Protein slicer)	FUNCTION: Required for RNA-mediated gene silencing (RNAi) by the RNA-induced silencing complex (RISC). The 'minimal RISC' appears to include AGO2 bound to a short guide RNA such as a microRNA (miRNA) or short interfering RNA (siRNA). These guide RNAs direct RISC to complementary mRNAs that are targets for RISC-mediated gene silencing. The precise mechanism of gene silencing depends on the degree …	SIMILARITY: Belongs to the argonaute family. Ago subfamily. {ECO:0000255|HAMAP-Rule:MF_03031}.; SIMILARITY: Contains 1 PAZ domain. {ECO:0000255|HAMAP-Rule:MF_03031}.; SIMILARITY: Contains 1 Piwi domain. {ECO:0000255|HAMAP-Rule:MF_03031}.	cytoplasm [GO:0005737]; cytoplasmic mRNA processing body [GO:0000932]; cytosol [GO:0005829]; dendrite [GO:0030425]; membrane [GO:0016020]; micro-ribonucleoprotein complex [GO:0035068]; mRNA cap binding complex [GO:0005845]; nucleoplasm [GO:0005654]; nucleus [GO:0005634]; polysome [GO:0005844]; ribonucleoprotein complex [GO:0030529]; RISC complex [GO:0016442]; RISC-loading complex [GO:0070578]; co…	epidermal growth factor receptor signaling pathway [GO:0007173]; Fc-epsilon receptor signaling pathway [GO:0038095]; fibroblast growth factor receptor signaling pathway [GO:0008543]; gene expression [GO:0010467]; gene silencing by RNA [GO:0031047]; innate immune response [GO:0045087]; miRNA loading onto RISC involved in gene silencing by miRNA [GO:0035280]; miRNA metabolic process [GO:0010586]; m…	core promoter binding [GO:0001047]; double-stranded RNA binding [GO:0003725]; endoribonuclease activity [GO:0004521]; endoribonuclease activity, cleaving miRNA-paired mRNA [GO:0090624]; endoribonuclease activity, cleaving siRNA-paired mRNA [GO:0070551]; metal ion binding [GO:0046872]; miRNA binding [GO:0035198]; mRNA binding [GO:0003729]; poly(A) RNA binding [GO:0044822]; pre-miRNA binding [GO:00…	cytoplasm [GO:0005737]; cytoplasmic mRNA processing body [GO:0000932]; cytosol [GO:0005829]; dendrite [GO:0030425]; membrane [GO:0016020]; micro-ribonucleoprotein complex [GO:0035068]; mRNA cap binding complex [GO:0005845]; nucleoplasm [GO:0005654]; nucleus [GO:0005634]; polysome [GO:0005844]; ribonucleoprotein complex [GO:0030529]; RISC complex [GO:0016442]; RISC-loading complex [GO:0070578]	AGO2 EIF2C2	Argonaute family, Ago subfamily		3D-structure; Alternative splicing; Complete proteome; Cytoplasm; Endonuclease; Hydrolase; Hydroxylation; Magnesium; Manganese; Metal-binding; Nitration; Nuclease; Nucleus; RNA-binding; RNA-mediated gene silencing; Reference proteome; Repressor; Ribonucleoprotein; Transcription; Transcription regulation; Translation regulation	859	97208	reviewed		argonaute family Ago subfamily; PAZ domain; Piwi domain	0	0	3.67609	2.20818	2.2797	1.10409	2.2797	9.92909	5.41173
AHSA1_HUMAN	-1.63608	-3.79905	0.0158662	0.181108	-5.18693	0.0342763	0	0	2	2	0	1	0	9	15	14	13	13	11	8	18	18	AHSA1	O95433	Activator of 90 kDa heat shock protein ATPase homolog 1 (AHA1) (p38)	FUNCTION: Cochaperone that stimulates HSP90 ATPase activity (By similarity). May affect a step in the endoplasmic reticulum to Golgi trafficking. {ECO:0000250}.	SIMILARITY: Belongs to the AHA1 family. {ECO:0000305}.	cytoplasm [GO:0005737]; cytosol [GO:0005829]; endoplasmic reticulum [GO:0005783]; extracellular exosome [GO:0070062]; ATPase activator activity [GO:0001671]; chaperone binding [GO:0051087]; positive regulation of ATPase activity [GO:0032781]; response to stress [GO:0006950]	positive regulation of ATPase activity [GO:0032781]; response to stress [GO:0006950]	ATPase activator activity [GO:0001671]; chaperone binding [GO:0051087]	cytoplasm [GO:0005737]; cytosol [GO:0005829]; endoplasmic reticulum [GO:0005783]; extracellular exosome [GO:0070062]	AHSA1 C14orf3 HSPC322	AHA1 family		3D-structure; Acetylation; Alternative splicing; Chaperone; Complete proteome; Cytoplasm; Endoplasmic reticulum; Phosphoprotein; Reference proteome; Stress response	338	38274	reviewed	X	AHA1 family	0	0	2.2797	2.20818	0	1.10409	0	11.6135	13.1857
AIFM1_HUMAN	0.557514	1.31298	0.253134	0.496348	-8.22597	0.855455	12	1	1	1	4	1	7	0	2	1	5	1	2	6	4	3	AIFM1	O95831	Apoptosis-inducing factor 1, mitochondrial (EC 1.1.1.-) (Programmed cell death protein 8)	FUNCTION: Functions both as NADH oxidoreductase and as regulator of apoptosis. In response to apoptotic stimuli, it is released from the mitochondrion intermembrane space into the cytosol and to the nucleus, where it functions as a proapoptotic factor in a caspase-independent pathway. In contrast, functions as an antiapoptotic factor in normal mitochondria via its NADH oxidoreductase activity. Th…	SIMILARITY: Belongs to the FAD-dependent oxidoreductase family. {ECO:0000305}.	cytosol [GO:0005829]; mitochondrial inner membrane [GO:0005743]; mitochondrial intermembrane space [GO:0005758]; mitochondrion [GO:0005739]; nucleus [GO:0005634]; perinuclear region of cytoplasm [GO:0048471]; DNA binding [GO:0003677]; electron carrier activity [GO:0009055]; FAD binding [GO:0071949]; NAD(P)H oxidase activity [GO:0016174]; oxidoreductase activity, acting on NAD(P)H [GO:0016651]; ac…	activation of cysteine-type endopeptidase activity involved in apoptotic process [GO:0006919]; apoptotic DNA fragmentation [GO:0006309]; apoptotic process [GO:0006915]; cell redox homeostasis [GO:0045454]; chromosome condensation [GO:0030261]; DNA catabolic process [GO:0006308]; intrinsic apoptotic signaling pathway in response to endoplasmic reticulum stress [GO:0070059]; mitochondrial respirato…	DNA binding [GO:0003677]; electron carrier activity [GO:0009055]; FAD binding [GO:0071949]; NAD(P)H oxidase activity [GO:0016174]; oxidoreductase activity, acting on NAD(P)H [GO:0016651]	cytosol [GO:0005829]; mitochondrial inner membrane [GO:0005743]; mitochondrial intermembrane space [GO:0005758]; mitochondrion [GO:0005739]; nucleus [GO:0005634]; perinuclear region of cytoplasm [GO:0048471]	AIFM1 AIF PDCD8	FAD-dependent oxidoreductase family		3D-structure; Acetylation; Alternative splicing; Apoptosis; Charcot-Marie-Tooth disease; Complete proteome; Cytoplasm; DNA-binding; Deafness; Direct protein sequencing; Disease mutation; FAD; Flavoprotein; Isopeptide bond; Membrane; Mental retardation; Mitochondrion; Mitochondrion inner membrane; NAD; Neurodegeneration; Neuropathy; Nucleus; Oxidoreductase; Phosphoprotein; Reference proteome; Tran…	613	66901	reviewed		FAD-dependent oxidoreductase family	6.12662	1.10409	1.10409	1.10409	4.31046	1.10409	8.92641	0	1.5874
AINX_HUMAN	-0.434435	-0.890994	0.41873	0.581276	-8.67075	0.235689	11	46	101	70	249	72	170	36	175	181	174	179	157	76	159	156	INA	Q16352	Alpha-internexin (Alpha-Inx) (66 kDa neurofilament protein) (NF-66) (Neurofilament-66) (Neurofilament 5)	FUNCTION: Class-IV neuronal intermediate filament that is able to self-assemble. It is involved in the morphogenesis of neurons. It may form an independent structural network without the involvement of other neurofilaments or it may cooperate with NF-L to form the filamentous backbone to which NF-M and NF-H attach to form the cross-bridges.	SIMILARITY: Belongs to the intermediate filament family. {ECO:0000305}.	cytoplasmic ribonucleoprotein granule [GO:0036464]; extracellular space [GO:0005615]; intermediate filament cytoskeleton [GO:0045111]; myelin sheath [GO:0043209]; neurofilament [GO:0005883]; nuclear membrane [GO:0031965]; nucleoplasm [GO:0005654]; structural constituent of cytoskeleton [GO:0005200]; cell differentiation [GO:0030154]; neurofilament cytoskeleton organization [GO:0060052]; substanti…	cell differentiation [GO:0030154]; neurofilament cytoskeleton organization [GO:0060052]; substantia nigra development [GO:0021762]	structural constituent of cytoskeleton [GO:0005200]	cytoplasmic ribonucleoprotein granule [GO:0036464]; extracellular space [GO:0005615]; intermediate filament cytoskeleton [GO:0045111]; myelin sheath [GO:0043209]; neurofilament [GO:0005883]; nuclear membrane [GO:0031965]; nucleoplasm [GO:0005654]	INA NEF5	Intermediate filament family		Acetylation; Coiled coil; Complete proteome; Developmental protein; Differentiation; Direct protein sequencing; Glycoprotein; Intermediate filament; Neurogenesis; Phosphoprotein; Polymorphism; Reference proteome	499	55391	reviewed		intermediate filament family	5.38903	46.8357	256.528	54.9128	264.579	73.188	210.319	51.0021	158.46
AKAP8_HUMAN	-1.211	-10.1771	0.000309467	0.00838473	-0.458939	0.00523555	0	0	0	0	0	0	0	1	2	3	1	7	7	1	4	2	AKAP8	O43823	A-kinase anchor protein 8 (AKAP-8) (A-kinase anchor protein 95 kDa) (AKAP 95)	FUNCTION: Anchoring protein that mediates the subcellular compartmentation of cAMP-dependent protein kinase (PKA type II).	SIMILARITY: Belongs to the AKAP95 family. {ECO:0000305}.; SIMILARITY: Contains 2 C2H2 AKAP95-type zinc fingers. {ECO:0000305}.	female pronucleus [GO:0001939]; Golgi apparatus [GO:0005794]; membrane [GO:0016020]; mitochondrion [GO:0005739]; nuclear matrix [GO:0016363]; nucleoplasm [GO:0005654]; nucleus [GO:0005634]; double-stranded DNA binding [GO:0003690]; poly(A) RNA binding [GO:0044822]; zinc ion binding [GO:0008270]; mitotic nuclear division [GO:0007067]; signal transduction [GO:0007165]	mitotic nuclear division [GO:0007067]; signal transduction [GO:0007165]	double-stranded DNA binding [GO:0003690]; poly(A) RNA binding [GO:0044822]; zinc ion binding [GO:0008270]	female pronucleus [GO:0001939]; Golgi apparatus [GO:0005794]; membrane [GO:0016020]; mitochondrion [GO:0005739]; nuclear matrix [GO:0016363]; nucleoplasm [GO:0005654]; nucleus [GO:0005634]	AKAP8 AKAP95	AKAP95 family		Complete proteome; DNA-binding; Metal-binding; Nucleus; Phosphoprotein; Polymorphism; Reference proteome; Repeat; Zinc; Zinc-finger	692	76108	reviewed	X	AKAP95 family; C2H2 AKAP95-type zinc finger	0	0	0	0	0	0	0	1	1.5874
AKP8L_HUMAN	-1.37922	-3.19541	0.0286427	0.25584	-5.87422	0.0460417	0	0	2	0	0	0	0	5	9	7	3	15	17	5	14	12	AKAP8L	Q9ULX6	A-kinase anchor protein 8-like (AKAP8-like protein) (Helicase A-binding protein 95) (HAP95) (Homologous to AKAP95 protein) (HA95) (Neighbor of A-kinase-anchoring protein 95) (Neighbor of AKAP95)	FUNCTION: Could play a role in constitutive transport element (CTE)-mediated gene expression. Does not seem to be implicated in the binding of regulatory subunit II of PKA. May be involved in nuclear envelope breakdown and chromatin condensation. May regulate the initiation phase of DNA replication when associated with TMPO-beta.	SIMILARITY: Belongs to the AKAP95 family. {ECO:0000305}.; SIMILARITY: Contains 2 C2H2 AKAP95-type zinc fingers. {ECO:0000305}.	cytoplasm [GO:0005737]; nuclear matrix [GO:0016363]; nucleoplasm [GO:0005654]; nucleus [GO:0005634]; DEAD/H-box RNA helicase binding [GO:0017151]; DNA binding [GO:0003677]; metal ion binding [GO:0046872]; poly(A) RNA binding [GO:0044822]		DEAD/H-box RNA helicase binding [GO:0017151]; DNA binding [GO:0003677]; metal ion binding [GO:0046872]; poly(A) RNA binding [GO:0044822]	cytoplasm [GO:0005737]; nuclear matrix [GO:0016363]; nucleoplasm [GO:0005654]; nucleus [GO:0005634]	AKAP8L NAKAP NAKAP95 HRIHFB2018	AKAP95 family		Acetylation; Alternative splicing; Complete proteome; Cytoplasm; Metal-binding; Nucleus; Phosphoprotein; Polymorphism; Reference proteome; Repeat; Zinc; Zinc-finger	646	71649	reviewed	X	AKAP95 family; C2H2 AKAP95-type zinc finger	0	0	2.2797	0	0	0	0	6.35086	7.95481
AL1A1_HUMAN	0.230371	0.304858	0.774281	1	-9.0619	0.606551	15	6	0	11	2	6	0	0	4	3	11	1	2	9	2	2	ALDH1A1	P00352	Retinal dehydrogenase 1 (RALDH 1) (RalDH1) (EC 1.2.1.36) (ALDH-E1) (ALHDII) (Aldehyde dehydrogenase family 1 member A1) (Aldehyde dehydrogenase, cytosolic)	FUNCTION: Binds free retinal and cellular retinol-binding protein-bound retinal. Can convert/oxidize retinaldehyde to retinoic acid (By similarity). {ECO:0000250}.	SIMILARITY: Belongs to the aldehyde dehydrogenase family. {ECO:0000305}.	cytoplasm [GO:0005737]; cytosol [GO:0005829]; extracellular exosome [GO:0070062]; 3-chloroallyl aldehyde dehydrogenase activity [GO:0004028]; aldehyde dehydrogenase (NAD) activity [GO:0004029]; androgen binding [GO:0005497]; benzaldehyde dehydrogenase (NAD+) activity [GO:0018479]; GTPase activator activity [GO:0005096]; retinal dehydrogenase activity [GO:0001758]; cellular aldehyde metabolic proc…	cellular aldehyde metabolic process [GO:0006081]; ethanol oxidation [GO:0006069]; positive regulation of GTPase activity [GO:0043547]; retinol metabolic process [GO:0042572]; small molecule metabolic process [GO:0044281]; xenobiotic metabolic process [GO:0006805]	3-chloroallyl aldehyde dehydrogenase activity [GO:0004028]; aldehyde dehydrogenase (NAD) activity [GO:0004029]; androgen binding [GO:0005497]; benzaldehyde dehydrogenase (NAD+) activity [GO:0018479]; GTPase activator activity [GO:0005096]; retinal dehydrogenase activity [GO:0001758]	cytoplasm [GO:0005737]; cytosol [GO:0005829]; extracellular exosome [GO:0070062]	ALDH1A1 ALDC ALDH1 PUMB1	Aldehyde dehydrogenase family	PATHWAY: Cofactor metabolism; retinol metabolism.	3D-structure; Acetylation; Complete proteome; Cytoplasm; Direct protein sequencing; NAD; Oxidoreductase; Phosphoprotein; Polymorphism; Reference proteome	501	54862	reviewed		aldehyde dehydrogenase family	7.61272	6.50223	0	9.59107	2.2797	6.50223	0	0	3.72547
AL1B1_HUMAN	-0.688788	-2.32781	0.0741485	0.25584	-6.94982	0.0720241	8	3	2	7	47	5	53	3	35	36	15	41	38	8	38	35	ALDH1B1	P30837	Aldehyde dehydrogenase X, mitochondrial (EC 1.2.1.3) (Aldehyde dehydrogenase 5) (Aldehyde dehydrogenase family 1 member B1)	FUNCTION: ALDHs play a major role in the detoxification of alcohol-derived acetaldehyde. They are involved in the metabolism of corticosteroids, biogenic amines, neurotransmitters, and lipid peroxidation.	SIMILARITY: Belongs to the aldehyde dehydrogenase family. {ECO:0000305}.	intracellular membrane-bounded organelle [GO:0043231]; mitochondrial matrix [GO:0005759]; mitochondrion [GO:0005739]; nucleoplasm [GO:0005654]; aldehyde dehydrogenase (NAD) activity [GO:0004029]; carbohydrate metabolic process [GO:0005975]; ethanol catabolic process [GO:0006068]	carbohydrate metabolic process [GO:0005975]; ethanol catabolic process [GO:0006068]	aldehyde dehydrogenase (NAD) activity [GO:0004029]	intracellular membrane-bounded organelle [GO:0043231]; mitochondrial matrix [GO:0005759]; mitochondrion [GO:0005739]; nucleoplasm [GO:0005654]	ALDH1B1 ALDH5 ALDHX	Aldehyde dehydrogenase family	PATHWAY: Alcohol metabolism; ethanol degradation; acetate from ethanol: step 2/2.	Acetylation; Complete proteome; Mitochondrion; NAD; Oxidoreductase; Polymorphism; Reference proteome; Transit peptide	517	57206	reviewed		aldehyde dehydrogenase family	4.06787	3.12586	2.2797	6.57143	49.2022	5.25048	57.7046	3.72547	29.6713
AL7A1_HUMAN	-0.182835	-1.10924	0.323932	0.496348	-8.45288	0.189747	40	6	6	52	109	21	114	9	20	21	42	27	27	7	12	12	ALDH7A1	P49419	Alpha-aminoadipic semialdehyde dehydrogenase (Alpha-AASA dehydrogenase) (EC 1.2.1.31) (Aldehyde dehydrogenase family 7 member A1) (EC 1.2.1.3) (Antiquitin-1) (Betaine aldehyde dehydrogenase) (EC 1.2.1.8) (Delta1-piperideine-6-carboxylate dehydrogenase) (P6c dehydrogenase)	FUNCTION: Multifunctional enzyme mediating important protective effects. Metabolizes betaine aldehyde to betaine, an important cellular osmolyte and methyl donor. Protects cells from oxidative stress by metabolizing a number of lipid peroxidation-derived aldehydes. Involved in lysine catabolism. {ECO:0000269|PubMed:16491085, ECO:0000269|PubMed:20207735}.	SIMILARITY: Belongs to the aldehyde dehydrogenase family. {ECO:0000305}.	cytoplasm [GO:0005737]; cytosol [GO:0005829]; extracellular exosome [GO:0070062]; mitochondrial matrix [GO:0005759]; mitochondrion [GO:0005739]; nucleus [GO:0005634]; aldehyde dehydrogenase (NAD) activity [GO:0004029]; betaine-aldehyde dehydrogenase activity [GO:0008802]; L-aminoadipate-semialdehyde dehydrogenase activity [GO:0004043]; cellular aldehyde metabolic process [GO:0006081]; cellular ni…	cellular aldehyde metabolic process [GO:0006081]; cellular nitrogen compound metabolic process [GO:0034641]; glycine betaine biosynthetic process from choline [GO:0019285]; lysine catabolic process [GO:0006554]; sensory perception of sound [GO:0007605]; small molecule metabolic process [GO:0044281]	aldehyde dehydrogenase (NAD) activity [GO:0004029]; betaine-aldehyde dehydrogenase activity [GO:0008802]; L-aminoadipate-semialdehyde dehydrogenase activity [GO:0004043]	cytoplasm [GO:0005737]; cytosol [GO:0005829]; extracellular exosome [GO:0070062]; mitochondrial matrix [GO:0005759]; mitochondrion [GO:0005739]; nucleus [GO:0005634]	ALDH7A1 ATQ1	Aldehyde dehydrogenase family	PATHWAY: Amine and polyamine biosynthesis; betaine biosynthesis via choline pathway; betaine from betaine aldehyde: step 1/1.	3D-structure; Acetylation; Alternative splicing; Complete proteome; Cytoplasm; Disease mutation; Epilepsy; Mitochondrion; NAD; Nucleus; Oxidoreductase; Polymorphism; Reference proteome; Transit peptide	539	58487	reviewed		aldehyde dehydrogenase family	21.2794	6.50223	7.61272	40.9703	105.941	21.0095	134.131	11.6135	17.786
AL9A1_HUMAN	-0.533816	-1.67716	0.161904	0.351771	-7.78377	0.123405	4	22	14	43	32	35	40	21	46	45	30	56	55	18	47	41	ALDH9A1	P49189	4-trimethylaminobutyraldehyde dehydrogenase (TMABADH) (EC 1.2.1.47) (Aldehyde dehydrogenase E3 isozyme) (Aldehyde dehydrogenase family 9 member A1) (EC 1.2.1.3) (Gamma-aminobutyraldehyde dehydrogenase) (EC 1.2.1.19) (R-aminobutyraldehyde dehydrogenase)	FUNCTION: Converts gamma-trimethylaminobutyraldehyde into gamma-butyrobetaine. Catalyzes the irreversible oxidation of a broad range of aldehydes to the corresponding acids in an NAD-dependent reaction. {ECO:0000269|PubMed:10702312}.	SIMILARITY: Belongs to the aldehyde dehydrogenase family. {ECO:0000305}.	cytoplasm [GO:0005737]; cytosol [GO:0005829]; extracellular exosome [GO:0070062]; mitochondrion [GO:0005739]; 1-pyrroline dehydrogenase activity [GO:0033737]; 3-chloroallyl aldehyde dehydrogenase activity [GO:0004028]; 4-trimethylammoniobutyraldehyde dehydrogenase activity [GO:0047105]; aldehyde dehydrogenase (NAD) activity [GO:0004029]; aminobutyraldehyde dehydrogenase activity [GO:0019145]; car…	carnitine biosynthetic process [GO:0045329]; cellular aldehyde metabolic process [GO:0006081]; cellular nitrogen compound metabolic process [GO:0034641]; hormone metabolic process [GO:0042445]; neurotransmitter biosynthetic process [GO:0042136]; oxidation-reduction process [GO:0055114]; small molecule metabolic process [GO:0044281]	1-pyrroline dehydrogenase activity [GO:0033737]; 3-chloroallyl aldehyde dehydrogenase activity [GO:0004028]; 4-trimethylammoniobutyraldehyde dehydrogenase activity [GO:0047105]; aldehyde dehydrogenase (NAD) activity [GO:0004029]; aminobutyraldehyde dehydrogenase activity [GO:0019145]	cytoplasm [GO:0005737]; cytosol [GO:0005829]; extracellular exosome [GO:0070062]; mitochondrion [GO:0005739]	ALDH9A1 ALDH4 ALDH7 ALDH9	Aldehyde dehydrogenase family	PATHWAY: Amine and polyamine biosynthesis; carnitine biosynthesis.	Acetylation; Alternative splicing; Complete proteome; Cytoplasm; Direct protein sequencing; NAD; Oxidoreductase; Polymorphism; Reference proteome	494	53802	reviewed		aldehyde dehydrogenase family	2.20818	22.2406	21.2794	34.2777	34.0728	34.9106	46.0968	27.827	39.5228
ALBU_HUMAN	-0.429092	-0.436083	0.683215	0.901688	-9.00416	0.350698	14	7	0	11	0	6	0	0	36	38	0	51	47	0	39	35	ALB	P02768	Serum albumin	FUNCTION: Serum albumin, the main protein of plasma, has a good binding capacity for water, Ca(2+), Na(+), K(+), fatty acids, hormones, bilirubin and drugs. Its main function is the regulation of the colloidal osmotic pressure of blood. Major zinc transporter in plasma, typically binds about 80% of all plasma zinc. {ECO:0000269|PubMed:19021548}.	SIMILARITY: Belongs to the ALB/AFP/VDB family. {ECO:0000255|PROSITE-ProRule:PRU00769}.; SIMILARITY: Contains 3 albumin domains. {ECO:0000255|PROSITE-ProRule:PRU00769}.	blood microparticle [GO:0072562]; extracellular exosome [GO:0070062]; extracellular region [GO:0005576]; extracellular space [GO:0005615]; myelin sheath [GO:0043209]; nucleus [GO:0005634]; platelet alpha granule lumen [GO:0031093]; protein complex [GO:0043234]; antioxidant activity [GO:0016209]; chaperone binding [GO:0051087]; copper ion binding [GO:0005507]; DNA binding [GO:0003677]; drug bindin…	bile acid and bile salt transport [GO:0015721]; bile acid metabolic process [GO:0008206]; blood coagulation [GO:0007596]; cellular response to starvation [GO:0009267]; hemolysis by symbiont of host erythrocytes [GO:0019836]; lipoprotein metabolic process [GO:0042157]; maintenance of mitochondrion location [GO:0051659]; negative regulation of apoptotic process [GO:0043066]; negative regulation of …	antioxidant activity [GO:0016209]; chaperone binding [GO:0051087]; copper ion binding [GO:0005507]; DNA binding [GO:0003677]; drug binding [GO:0008144]; fatty acid binding [GO:0005504]; pyridoxal phosphate binding [GO:0030170]; toxic substance binding [GO:0015643]	blood microparticle [GO:0072562]; extracellular exosome [GO:0070062]; extracellular region [GO:0005576]; extracellular space [GO:0005615]; myelin sheath [GO:0043209]; nucleus [GO:0005634]; platelet alpha granule lumen [GO:0031093]; protein complex [GO:0043234]	ALB GIG20 GIG42 PRO0903 PRO1708 PRO2044 PRO2619 PRO2675 UNQ696/PRO1341	ALB/AFP/VDB family		3D-structure; Alternative splicing; Cleavage on pair of basic residues; Complete proteome; Copper; Direct protein sequencing; Disease mutation; Disulfide bond; Glycation; Glycoprotein; Lipid-binding; Metal-binding; Phosphoprotein; Polymorphism; Reference proteome; Repeat; Secreted; Signal; Zinc	609	69367	reviewed		ALB/AFP/VDB family; albumin domain	6.57143	7.61272	0	9.59107	0	6.50223	0	0	30.39
ALDH2_HUMAN	-0.123253	-0.87377	0.427102	0.590406	-8.68659	0.226574	31	33	20	53	86	31	119	17	49	54	37	54	53	21	37	47	ALDH2	P05091	Aldehyde dehydrogenase, mitochondrial (EC 1.2.1.3) (ALDH class 2) (ALDH-E2) (ALDHI)		SIMILARITY: Belongs to the aldehyde dehydrogenase family. {ECO:0000305}.	extracellular exosome [GO:0070062]; mitochondrial matrix [GO:0005759]; aldehyde dehydrogenase (NAD) activity [GO:0004029]; aldehyde dehydrogenase [NAD(P)+] activity [GO:0004030]; electron carrier activity [GO:0009055]; alcohol metabolic process [GO:0006066]; carbohydrate metabolic process [GO:0005975]; ethanol catabolic process [GO:0006068]; ethanol oxidation [GO:0006069]; neurotransmitter biosyn…	alcohol metabolic process [GO:0006066]; carbohydrate metabolic process [GO:0005975]; ethanol catabolic process [GO:0006068]; ethanol oxidation [GO:0006069]; neurotransmitter biosynthetic process [GO:0042136]; small molecule metabolic process [GO:0044281]; synaptic transmission [GO:0007268]; xenobiotic metabolic process [GO:0006805]	aldehyde dehydrogenase (NAD) activity [GO:0004029]; aldehyde dehydrogenase [NAD(P)+] activity [GO:0004030]; electron carrier activity [GO:0009055]	extracellular exosome [GO:0070062]; mitochondrial matrix [GO:0005759]	ALDH2 ALDM	Aldehyde dehydrogenase family	PATHWAY: Alcohol metabolism; ethanol degradation; acetate from ethanol: step 2/2.	3D-structure; Acetylation; Alternative splicing; Complete proteome; Direct protein sequencing; Mitochondrion; NAD; Oxidoreductase; Polymorphism; Reference proteome; Transit peptide	517	56381	reviewed		aldehyde dehydrogenase family	15.7234	35.0801	33.0299	42.2306	86.076	31.0326	142.93	22.4127	42.0614
AN13A_HUMAN	-0.45279	-0.898283	0.415228	0.576953	-8.66398	0.221035	0	0	1	0	0	0	0	0	2	2	6	5	5	4	3	1	ANKRD13A	Q8IZ07	Ankyrin repeat domain-containing protein 13A (Protein KE03)	FUNCTION: Ubiquitin-binding protein that specifically recognizes and binds 'Lys-63'-linked ubiquitin. Does not bind 'Lys-48'-linked ubiquitin. Positively regulates the internalization of ligand-activated EGFR by binding to the Ub moiety of ubiquitinated EGFR at the cell membrane. {ECO:0000269|PubMed:22298428}.	SIMILARITY: Contains 2 ANK repeats. {ECO:0000255|PROSITE-ProRule:PRU00023}.; SIMILARITY: Contains 4 UIM (ubiquitin-interacting motif) domains. {ECO:0000255|PROSITE-ProRule:PRU00213}.	late endosome [GO:0005770]; plasma membrane [GO:0005886]			late endosome [GO:0005770]; plasma membrane [GO:0005886]	ANKRD13A ANKRD13			ANK repeat; Cell membrane; Complete proteome; Endosome; Membrane; Phosphoprotein; Polymorphism; Reference proteome; Repeat; Ubl conjugation	590	67619	reviewed	X	ANK repeat; UIM (ubiquitin-interacting motif) domain	0	0	1.10409	0	0	0	0	0	1.5874
ANAG_HUMAN	0.0494217	0.371629	0.727287	0.954564	-9.03492	0.623192	95	58	40	112	143	44	88	77	49	48	118	58	61	93	58	62	NAGLU	P54802	Alpha-N-acetylglucosaminidase (EC 3.2.1.50) (N-acetyl-alpha-glucosaminidase) (NAG) [Cleaved into: Alpha-N-acetylglucosaminidase 82 kDa form; Alpha-N-acetylglucosaminidase 77 kDa form]	FUNCTION: Involved in the degradation of heparan sulfate.		extracellular exosome [GO:0070062]; lysosomal lumen [GO:0043202]; lysosome [GO:0005764]; alpha-N-acetylglucosaminidase activity [GO:0004561]; carbohydrate metabolic process [GO:0005975]; cerebellar Purkinje cell layer development [GO:0021680]; glycosaminoglycan catabolic process [GO:0006027]; glycosaminoglycan metabolic process [GO:0030203]; inner ear receptor cell development [GO:0060119]; locom…	carbohydrate metabolic process [GO:0005975]; cerebellar Purkinje cell layer development [GO:0021680]; glycosaminoglycan catabolic process [GO:0006027]; glycosaminoglycan metabolic process [GO:0030203]; inner ear receptor cell development [GO:0060119]; locomotor rhythm [GO:0045475]; lysosome organization [GO:0007040]; middle ear morphogenesis [GO:0042474]; nervous system development [GO:0007399]; …	alpha-N-acetylglucosaminidase activity [GO:0004561]	extracellular exosome [GO:0070062]; lysosomal lumen [GO:0043202]; lysosome [GO:0005764]	NAGLU UFHSD1			Complete proteome; Direct protein sequencing; Disease mutation; Glycoprotein; Glycosidase; Hydrolase; Lysosome; Mucopolysaccharidosis; Polymorphism; Reference proteome; Signal	743	82266	reviewed			54.9218	62.195	72.7208	93.248	122.916	45.4894	96.4608	104.465	42.0614
ANFY1_HUMAN	-0.901791	-2.27536	0.0788264	0.25584	-7.01715	0.0746167	3	17	14	5	0	19	0	28	81	98	21	66	68	17	83	77	ANKFY1	Q9P2R3	Rabankyrin-5 (Rank-5) (Ankyrin repeat and FYVE domain-containing protein 1) (Ankyrin repeats hooked to a zinc finger motif)	FUNCTION: Proposed effector of Rab5. Binds to phosphatidylinositol 3-phosphate (PI(3)P). Involved in homotypic early endosome fusion and to a lesser extend in heterotypic fusion of chlathrin-coated vesicles with early endosomes. Involved in macropinocytosis; the function is dependent on Rab5-GTP. Required for correct endosomal localization. Involved in the internalization and trafficking of activ…	SIMILARITY: Contains 21 ANK repeats. {ECO:0000255|PROSITE-ProRule:PRU00023}.; SIMILARITY: Contains 1 BTB (POZ) domain. {ECO:0000255|PROSITE-ProRule:PRU00037}.; SIMILARITY: Contains 1 FYVE-type zinc finger. {ECO:0000255|PROSITE-ProRule:PRU00091}.	early endosome [GO:0005769]; endosome membrane [GO:0010008]; extracellular exosome [GO:0070062]; lysosomal membrane [GO:0005765]; macropinosome [GO:0044354]; membrane [GO:0016020]; metal ion binding [GO:0046872]; phosphatidylinositol phosphate binding [GO:1901981]; Rab GTPase binding [GO:0017137]; endocytosis [GO:0006897]; endosomal vesicle fusion [GO:0034058]; endosome localization [GO:0032439];…	endocytosis [GO:0006897]; endosomal vesicle fusion [GO:0034058]; endosome localization [GO:0032439]; Golgi to lysosome transport [GO:0090160]; positive regulation of pinocytosis [GO:0048549]; retrograde transport, endosome to Golgi [GO:0042147]	metal ion binding [GO:0046872]; phosphatidylinositol phosphate binding [GO:1901981]; Rab GTPase binding [GO:0017137]	early endosome [GO:0005769]; endosome membrane [GO:0010008]; extracellular exosome [GO:0070062]; lysosomal membrane [GO:0005765]; macropinosome [GO:0044354]; membrane [GO:0016020]	ANKFY1 ANKHZN KIAA1255			ANK repeat; Acetylation; Alternative splicing; Complete proteome; Cytoplasm; Direct protein sequencing; Endocytosis; Endosome; Membrane; Metal-binding; Reference proteome; Repeat; Zinc; Zinc-finger	1169	128399	reviewed	X	ANK repeat; BTB (POZ) domain; FYVE-type zinc finger	1.16993	17.0513	21.2794	5.01697	0	18.8116	0	38.383	68.8228
ANKH1_HUMAN	2.22045e-16	2.88521e-14	1	1	-9.11828	1	0	0	0	0	0	0	0	0	0	0	0	1	3	0	0	0	ANKHD1	Q8IWZ3	Ankyrin repeat and KH domain-containing protein 1 (HIV-1 Vpr-binding ankyrin repeat protein) (Multiple ankyrin repeats single KH domain) (hMASK)	FUNCTION: May play a role as a scaffolding protein that may be associated with the abnormal phenotype of leukemia cells. Isoform 2 may possess an antiapoptotic effect and protect cells during normal cell survival through its regulation of caspases. {ECO:0000269|PubMed:16098192}.	SIMILARITY: Belongs to the mask family. {ECO:0000305}.; SIMILARITY: Contains 25 ANK repeats. {ECO:0000255|PROSITE-ProRule:PRU00023}.; SIMILARITY: Contains 1 KH domain. {ECO:0000255|PROSITE-ProRule:PRU00117}.	cytoplasm [GO:0005737]; poly(A) RNA binding [GO:0044822]		poly(A) RNA binding [GO:0044822]	cytoplasm [GO:0005737]	ANKHD1 KIAA1085 MASK VBARP PP2500	Mask family		ANK repeat; Acetylation; Alternative splicing; Coiled coil; Complete proteome; Cytoplasm; Phosphoprotein; Polymorphism; RNA-binding; Reference proteome; Repeat	2542	269458	reviewed	X	mask family; ANK repeat; KH domain	0	0	0	0	0	0	0	0	0
ANM1_HUMAN	-0.55439	-1.33198	0.247328	0.490186	-8.2039	0.166369	3	13	21	10	2	10	1	22	32	35	18	22	23	13	23	26	PRMT1	Q99873	Protein arginine N-methyltransferase 1 (EC 2.1.1.-) (Histone-arginine N-methyltransferase PRMT1) (EC 2.1.1.125) (Interferon receptor 1-bound protein 4)	FUNCTION: Arginine methyltransferase that methylates (mono and asymmetric dimethylation) the guanidino nitrogens of arginyl residues present in proteins such as ESR1, histone H2, H3 and H4, PIAS1, HNRNPA1, HNRNPD, NFATC2IP, SUPT5H, TAF15 and EWS. Constitutes the main enzyme that mediates monomethylation and asymmetric dimethylation of histone H4 'Arg-4' (H4R3me1 and H4R3me2a, respectively), a spe…	SIMILARITY: Belongs to the class I-like SAM-binding methyltransferase superfamily. Protein arginine N-methyltransferase family. {ECO:0000255|PROSITE-ProRule:PRU01015}.; SIMILARITY: Contains 1 SAM-dependent MTase PRMT-type domain. {ECO:0000255|PROSITE-ProRule:PRU01015}.	cytoplasm [GO:0005737]; cytosol [GO:0005829]; nucleoplasm [GO:0005654]; nucleus [GO:0005634]; histone methyltransferase activity [GO:0042054]; histone methyltransferase activity (H4-R3 specific) [GO:0044020]; identical protein binding [GO:0042802]; methyltransferase activity [GO:0008168]; N-methyltransferase activity [GO:0008170]; poly(A) RNA binding [GO:0044822]; protein-arginine N-methyltransfe…	cell surface receptor signaling pathway [GO:0007166]; chromatin organization [GO:0006325]; histone H4-R3 methylation [GO:0043985]; histone methylation [GO:0016571]; negative regulation of megakaryocyte differentiation [GO:0045653]; neuron projection development [GO:0031175]; peptidyl-arginine methylation [GO:0018216]; peptidyl-arginine methylation, to asymmetrical-dimethyl arginine [GO:0019919]; …	histone methyltransferase activity [GO:0042054]; histone methyltransferase activity (H4-R3 specific) [GO:0044020]; identical protein binding [GO:0042802]; methyltransferase activity [GO:0008168]; N-methyltransferase activity [GO:0008170]; poly(A) RNA binding [GO:0044822]; protein-arginine N-methyltransferase activity [GO:0016274]; protein-arginine omega-N asymmetric methyltransferase activity [GO…	cytoplasm [GO:0005737]; cytosol [GO:0005829]; nucleoplasm [GO:0005654]; nucleus [GO:0005634]	PRMT1 HMT2 HRMT1L2 IR1B4	Class I-like SAM-binding methyltransferase superfamily, Protein arginine N-methyltransferase family		Alternative splicing; Complete proteome; Cytoplasm; Methyltransferase; Nucleus; Polymorphism; Reference proteome; S-adenosyl-L-methionine; Transferase	361	41516	reviewed		class I-like SAM-binding methyltransferase superfamily Protein arginine N-methyltransferase family; SAM-dependent MTase PRMT-type domain	1.16993	13.0333	34.7585	8.92641	2.2797	10.7681	1.10409	29.5759	27.6228
ANM3_HUMAN	-0.576288	-1.03084	0.355621	0.506386	-8.53456	0.193586	0	0	1	0	0	0	0	0	4	2	0	6	7	2	4	3	PRMT3	O60678	Protein arginine N-methyltransferase 3 (EC 2.1.1.-) (Heterogeneous nuclear ribonucleoprotein methyltransferase-like protein 3)	FUNCTION: Methylates (mono and asymmetric dimethylation) the guanidino nitrogens of arginyl residues in some proteins.	SIMILARITY: Belongs to the class I-like SAM-binding methyltransferase superfamily. Protein arginine N-methyltransferase family. {ECO:0000255|PROSITE-ProRule:PRU01015}.; SIMILARITY: Contains 1 C2H2-type zinc finger. {ECO:0000305}.; SIMILARITY: Contains 1 SAM-dependent MTase PRMT-type domain. {ECO:0000255|PROSITE-ProRule:PRU01015}.	cytoplasm [GO:0005737]; cytosol [GO:0005829]; ribosome [GO:0005840]; histone-arginine N-methyltransferase activity [GO:0008469]; metal ion binding [GO:0046872]; methyltransferase activity [GO:0008168]; protein-arginine N-methyltransferase activity [GO:0016274]; protein-arginine omega-N asymmetric methyltransferase activity [GO:0035242]; histone arginine methylation [GO:0034969]; negative regulati…	histone arginine methylation [GO:0034969]; negative regulation of protein ubiquitination [GO:0031397]; peptidyl-arginine methylation, to asymmetrical-dimethyl arginine [GO:0019919]; regulation of transcription, DNA-templated [GO:0006355]	histone-arginine N-methyltransferase activity [GO:0008469]; metal ion binding [GO:0046872]; methyltransferase activity [GO:0008168]; protein-arginine N-methyltransferase activity [GO:0016274]; protein-arginine omega-N asymmetric methyltransferase activity [GO:0035242]	cytoplasm [GO:0005737]; cytosol [GO:0005829]; ribosome [GO:0005840]	PRMT3 HRMT1L3	Class I-like SAM-binding methyltransferase superfamily, Protein arginine N-methyltransferase family		3D-structure; Acetylation; Alternative splicing; Complete proteome; Cytoplasm; Metal-binding; Methyltransferase; Phosphoprotein; Polymorphism; Reference proteome; S-adenosyl-L-methionine; Transferase; Zinc; Zinc-finger	531	59876	reviewed		class I-like SAM-binding methyltransferase superfamily Protein arginine N-methyltransferase family; C2H2-type zinc finger; SAM-dependent MTase PRMT-type domain	0	0	1.10409	0	0	0	0	0	3.72547
ANM5_HUMAN	-0.341812	-1.78911	0.141173	0.316716	-7.64213	0.114798	11	23	13	19	7	16	13	22	37	33	19	35	36	27	34	36	PRMT5	O14744	Protein arginine N-methyltransferase 5 (EC 2.1.1.-) (72 kDa ICln-binding protein) (Histone-arginine N-methyltransferase PRMT5) (EC 2.1.1.125) (Jak-binding protein 1) (Shk1 kinase-binding protein 1 homolog) (SKB1 homolog) (SKB1Hs) [Cleaved into: Protein arginine N-methyltransferase 5, N-terminally processed]	FUNCTION: Arginine methyltransferase that can both catalyze the formation of omega-N monomethylarginine (MMA) and symmetrical dimethylarginine (sDMA), with a preference for the formation of MMA. Specifically mediates the symmetrical dimethylation of arginine residues in the small nuclear ribonucleoproteins Sm D1 (SNRPD1) and Sm D3 (SNRPD3); such methylation being required for the assembly and bio…	SIMILARITY: Belongs to the class I-like SAM-binding methyltransferase superfamily. Protein arginine N-methyltransferase family. {ECO:0000255|PROSITE-ProRule:PRU01015}.; SIMILARITY: Contains 1 SAM-dependent MTase PRMT-type domain. {ECO:0000255|PROSITE-ProRule:PRU01015}.	cytoplasm [GO:0005737]; cytosol [GO:0005829]; methylosome [GO:0034709]; nucleoplasm [GO:0005654]; nucleus [GO:0005634]; core promoter sequence-specific DNA binding [GO:0001046]; histone-arginine N-methyltransferase activity [GO:0008469]; methyltransferase activity [GO:0008168]; protein heterodimerization activity [GO:0046982]; protein-arginine omega-N symmetric methyltransferase activity [GO:0035…	cell proliferation [GO:0008283]; chromatin organization [GO:0006325]; circadian regulation of gene expression [GO:0032922]; endothelial cell activation [GO:0042118]; gene expression [GO:0010467]; histone arginine methylation [GO:0034969]; histone H4-R3 methylation [GO:0043985]; liver regeneration [GO:0097421]; ncRNA metabolic process [GO:0034660]; negative regulation of cell differentiation [GO:0…	core promoter sequence-specific DNA binding [GO:0001046]; histone-arginine N-methyltransferase activity [GO:0008469]; methyltransferase activity [GO:0008168]; protein-arginine omega-N symmetric methyltransferase activity [GO:0035243]; protein heterodimerization activity [GO:0046982]; ribonucleoprotein complex binding [GO:0043021]; transcription corepressor activity [GO:0003714]	cytoplasm [GO:0005737]; cytosol [GO:0005829]; methylosome [GO:0034709]; nucleoplasm [GO:0005654]; nucleus [GO:0005634]	PRMT5 HRMT1L5 IBP72 JBP1 SKB1	Class I-like SAM-binding methyltransferase superfamily, Protein arginine N-methyltransferase family		3D-structure; Acetylation; Alternative splicing; Biological rhythms; Chromatin regulator; Complete proteome; Cytoplasm; Direct protein sequencing; Methyltransferase; Nucleus; Reference proteome; Repressor; S-adenosyl-L-methionine; Transcription; Transcription regulation; Transferase	637	72684	reviewed		class I-like SAM-binding methyltransferase superfamily Protein arginine N-methyltransferase family; SAM-dependent MTase PRMT-type domain	5.38903	23.2439	19.5675	17.0317	7.61272	16.1681	17.1288	29.5759	31.3559
ANM7_HUMAN	-1.1263	-3.37371	0.0239133	0.239792	-5.66546	0.0403863	0	0	1	0	0	0	0	2	3	4	0	4	5	2	5	4	PRMT7	Q9NVM4	Protein arginine N-methyltransferase 7 (EC 2.1.1.-) (Histone-arginine N-methyltransferase PRMT7) (EC 2.1.1.125) ([Myelin basic protein]-arginine N-methyltransferase PRMT7) (EC 2.1.1.126)	FUNCTION: Arginine methyltransferase that can both catalyze the formation of omega-N monomethylarginine (MMA) and symmetrical dimethylarginine (sDMA), with a preference for the formation of MMA. Specifically mediates the symmetrical dimethylation of arginine residues in the small nuclear ribonucleoproteins Sm D1 (SNRPD1) and Sm D3 (SNRPD3); such methylation being required for the assembly and bio…	SIMILARITY: Belongs to the class I-like SAM-binding methyltransferase superfamily. Protein arginine N-methyltransferase family. PRMT7 subfamily. {ECO:0000255|PROSITE-ProRule:PRU01015}.; SIMILARITY: Contains 2 SAM-dependent MTase PRMT-type domains. {ECO:0000255|PROSITE-ProRule:PRU01015}.	cytosol [GO:0005829]; nucleolus [GO:0005730]; nucleoplasm [GO:0005654]; nucleus [GO:0005634]; plasma membrane [GO:0005886]; [myelin basic protein]-arginine N-methyltransferase activity [GO:0016277]; histone binding [GO:0042393]; histone methyltransferase activity (H4-R3 specific) [GO:0044020]; histone-arginine N-methyltransferase activity [GO:0008469]; protein-arginine omega-N asymmetric methyltr…	cell differentiation [GO:0030154]; chromatin organization [GO:0006325]; DNA methylation involved in gamete generation [GO:0043046]; histone arginine methylation [GO:0034969]; histone methylation [GO:0016571]; peptidyl-arginine methylation [GO:0018216]; peptidyl-arginine methylation, to asymmetrical-dimethyl arginine [GO:0019919]; peptidyl-arginine methylation, to symmetrical-dimethyl arginine [GO…	[myelin basic protein]-arginine N-methyltransferase activity [GO:0016277]; histone-arginine N-methyltransferase activity [GO:0008469]; histone binding [GO:0042393]; histone methyltransferase activity (H4-R3 specific) [GO:0044020]; protein-arginine omega-N asymmetric methyltransferase activity [GO:0035242]; protein-arginine omega-N monomethyltransferase activity [GO:0035241]; protein-arginine omeg…	cytosol [GO:0005829]; nucleolus [GO:0005730]; nucleoplasm [GO:0005654]; nucleus [GO:0005634]; plasma membrane [GO:0005886]	PRMT7 KIAA1933	Class I-like SAM-binding methyltransferase superfamily, Protein arginine N-methyltransferase family, PRMT7 subfamily		Alternative splicing; Chromatin regulator; Complete proteome; Cytoplasm; Differentiation; Methyltransferase; Nucleus; Reference proteome; Repeat; S-adenosyl-L-methionine; Transcription; Transcription regulation; Transferase	692	78459	reviewed		class I-like SAM-binding methyltransferase superfamily Protein arginine N-methyltransferase family PRMT7 subfamily; SAM-dependent MTase PRMT-type domain	0	0	1.10409	0	0	0	0	2.62074	2.70587
ANM9_HUMAN	-0.873598	-2.22425	0.0836994	0.25584	-7.08289	0.0808652	0	2	1	1	0	2	0	5	4	5	0	8	10	1	5	4	PRMT9	Q6P2P2	Putative protein arginine N-methyltransferase 9 (Putative protein arginine N-methyltransferase 10) (EC 2.1.1.-)		SIMILARITY: Belongs to the class I-like SAM-binding methyltransferase superfamily. Protein arginine N-methyltransferase family. {ECO:0000255|PROSITE-ProRule:PRU01015}.; SIMILARITY: Contains 2 SAM-dependent MTase PRMT-type domains. {ECO:0000255|PROSITE-ProRule:PRU01015}.; SIMILARITY: Contains 3 TPR repeats. {ECO:0000255|PROSITE-ProRule:PRU00339}.	methyltransferase activity [GO:0008168]; protein methylation [GO:0006479]	protein methylation [GO:0006479]	methyltransferase activity [GO:0008168]		PRMT9 PRMT10	Class I-like SAM-binding methyltransferase superfamily, Protein arginine N-methyltransferase family		Alternative splicing; Complete proteome; Methyltransferase; Polymorphism; Reference proteome; Repeat; S-adenosyl-L-methionine; TPR repeat; Transferase	845	94501	reviewed		class I-like SAM-binding methyltransferase superfamily Protein arginine N-methyltransferase family; SAM-dependent MTase PRMT-type domain; TPR repeat	0	2.20818	1.10409	1.10409	0	2.20818	0	6.35086	3.72547
ANR17_HUMAN	-1.70585	-2.93352	0.0376876	0.25584	-6.18923	0.0495607	0	0	5	0	0	0	0	9	33	30	4	35	37	10	32	33	ANKRD17	O75179	Ankyrin repeat domain-containing protein 17 (Gene trap ankyrin repeat protein) (Serologically defined breast cancer antigen NY-BR-16)	FUNCTION: Could play pivotal roles in cell cycle and DNA regulation (PubMed:19150984). Involved in innate immune defense against viruse by positively regulating the viral dsRNA receptors DDX58 and IFIH1 signaling pathways (PubMed:22328336). Involves in NOD2- and NOD1-mediated responses to bacteria suggesting a role in innate antibacterial immune pathways too (PubMed:23711367). Target of enterovir…	SIMILARITY: Contains 25 ANK repeats. {ECO:0000255|PROSITE-ProRule:PRU00023}.; SIMILARITY: Contains 1 KH domain. {ECO:0000255|PROSITE-ProRule:PRU00117}.	chromatin [GO:0000785]; cytoplasm [GO:0005737]; membrane [GO:0016020]; nucleus [GO:0005634]; chromatin binding [GO:0003682]; poly(A) RNA binding [GO:0044822]; blood vessel maturation [GO:0001955]; defense response to bacterium [GO:0042742]; innate immune response [GO:0045087]; negative regulation of smooth muscle cell differentiation [GO:0051151]; positive regulation of cell cycle [GO:0045787]; p…	blood vessel maturation [GO:0001955]; defense response to bacterium [GO:0042742]; innate immune response [GO:0045087]; negative regulation of smooth muscle cell differentiation [GO:0051151]; positive regulation of cell cycle [GO:0045787]; positive regulation of G1/S transition of mitotic cell cycle [GO:1900087]; positive regulation of I-kappaB kinase/NF-kappaB signaling [GO:0043123]; positive reg…	chromatin binding [GO:0003682]; poly(A) RNA binding [GO:0044822]	chromatin [GO:0000785]; cytoplasm [GO:0005737]; membrane [GO:0016020]; nucleus [GO:0005634]	ANKRD17 GTAR KIAA0697			ANK repeat; Acetylation; Alternative splicing; Coiled coil; Complete proteome; Cytoplasm; Host-virus interaction; Immunity; Innate immunity; Nucleus; Phosphoprotein; Polymorphism; RNA-binding; Reference proteome; Repeat	2603	274258	reviewed	X	ANK repeat; KH domain	0	0	6.28829	0	0	0	0	11.6135	28.2275
ANR28_HUMAN	-1.29349	-3.85919	0.0150056	0.17761	-5.12151	0.0307979	0	1	1	0	0	0	0	6	13	12	5	11	9	3	12	13	ANKRD28	O15084	Serine/threonine-protein phosphatase 6 regulatory ankyrin repeat subunit A (PP6-ARS-A) (Serine/threonine-protein phosphatase 6 regulatory subunit ARS-A) (Ankyrin repeat domain-containing protein 28) (Phosphatase interactor targeting protein hnRNP K) (PITK)	FUNCTION: Putative regulatory subunit of protein phosphatase 6 (PP6) that may be involved in the recognition of phosphoprotein substrates. Involved in the PP6-mediated dephosphorylation of NFKBIE opposing its degradation in response to TNF-alpha. Selectively inhibits the phosphatase activity of PPP1C. Targets PPP1C to modulate HNRPK phosphorylation. {ECO:0000269|PubMed:16564677, ECO:0000269|PubMe…	SIMILARITY: Contains 27 ANK repeats. {ECO:0000255|PROSITE-ProRule:PRU00023}.	nucleoplasm [GO:0005654]			nucleoplasm [GO:0005654]	ANKRD28 KIAA0379			ANK repeat; Alternative promoter usage; Alternative splicing; Complete proteome; Nucleus; Phosphoprotein; Reference proteome; Repeat	1053	112966	reviewed	X	ANK repeat	0	1.10409	1.10409	0	0	0	0	7.49516	11.5819
ANR44_HUMAN	-1.28693	-2.93866	0.0374814	0.25584	-6.18296	0.0488753	0	2	2	0	0	1	1	8	23	21	4	25	23	4	23	29	ANKRD44	Q8N8A2	Serine/threonine-protein phosphatase 6 regulatory ankyrin repeat subunit B (PP6-ARS-B) (Serine/threonine-protein phosphatase 6 regulatory subunit ARS-B) (Ankyrin repeat domain-containing protein 44)	FUNCTION: Putative regulatory subunit of protein phosphatase 6 (PP6) that may be involved in the recognition of phosphoprotein substrates.	SIMILARITY: Contains 28 ANK repeats. {ECO:0000255|PROSITE-ProRule:PRU00023}.					ANKRD44			ANK repeat; Alternative splicing; Complete proteome; Reference proteome; Repeat	993	107603	reviewed	X	ANK repeat	0	2.20818	2.2797	0	0	1.10409	1.10409	9.92909	20.406
ANR52_HUMAN	-1.21976	-2.76591	0.0451875	0.25584	-6.39569	0.0540853	0	0	2	0	0	0	0	6	4	4	1	4	3	3	4	3	ANKRD52	Q8NB46	Serine/threonine-protein phosphatase 6 regulatory ankyrin repeat subunit C (PP6-ARS-C) (Serine/threonine-protein phosphatase 6 regulatory subunit ARS-C) (Ankyrin repeat domain-containing protein 52)	FUNCTION: Putative regulatory subunit of protein phosphatase 6 (PP6) that may be involved in the recognition of phosphoprotein substrates.	SIMILARITY: Contains 28 ANK repeats. {ECO:0000255|PROSITE-ProRule:PRU00023}.					ANKRD52			ANK repeat; Complete proteome; Phosphoprotein; Reference proteome; Repeat	1076	115077	reviewed	X	ANK repeat	0	0	2.2797	0	0	0	0	7.49516	3.72547
ANX11_HUMAN	-0.733562	-2.07749	0.0996149	0.25584	-7.27202	0.0934387	0	0	0	0	0	0	0	0	1	2	0	7	9	0	9	5	ANXA11	P50995	Annexin A11 (56 kDa autoantigen) (Annexin XI) (Annexin-11) (Calcyclin-associated annexin 50) (CAP-50)	FUNCTION: Binds specifically to calcyclin in a calcium-dependent manner (By similarity). Required for midbody formation and completion of the terminal phase of cytokinesis. {ECO:0000250, ECO:0000269|PubMed:15197175}.	SIMILARITY: Belongs to the annexin family. {ECO:0000305}.; SIMILARITY: Contains 4 annexin repeats. {ECO:0000305}.	azurophil granule [GO:0042582]; cytoplasm [GO:0005737]; extracellular exosome [GO:0070062]; melanosome [GO:0042470]; membrane [GO:0016020]; midbody [GO:0030496]; nuclear envelope [GO:0005635]; nucleoplasm [GO:0005654]; phagocytic vesicle [GO:0045335]; specific granule [GO:0042581]; spindle [GO:0005819]; calcium ion binding [GO:0005509]; calcium-dependent phospholipid binding [GO:0005544]; calcium…	cell cycle [GO:0007049]; cell division [GO:0051301]; phagocytosis [GO:0006909]; response to calcium ion [GO:0051592]	calcium-dependent phospholipid binding [GO:0005544]; calcium-dependent protein binding [GO:0048306]; calcium ion binding [GO:0005509]; MHC class II protein complex binding [GO:0023026]; phosphatidylethanolamine binding [GO:0008429]; poly(A) RNA binding [GO:0044822]; S100 protein binding [GO:0044548]	azurophil granule [GO:0042582]; cytoplasm [GO:0005737]; extracellular exosome [GO:0070062]; melanosome [GO:0042470]; membrane [GO:0016020]; midbody [GO:0030496]; nuclear envelope [GO:0005635]; nucleoplasm [GO:0005654]; phagocytic vesicle [GO:0045335]; specific granule [GO:0042581]; spindle [GO:0005819]	ANXA11 ANX11	Annexin family		Acetylation; Alternative splicing; Annexin; Calcium; Calcium/phospholipid-binding; Cell cycle; Cell division; Complete proteome; Cytoplasm; Cytoskeleton; Nucleus; Polymorphism; Reference proteome; Repeat	505	54390	reviewed		annexin family; annexin repeat	0	0	0	0	0	0	0	0	1
ANXA2_HUMAN	-1.1167	-1.74396	0.149183	0.330036	-7.69946	0.104857	0	0	6	0	17	0	9	13	3	4	7	22	23	6	30	28	ANXA2	P07355	Annexin A2 (Annexin II) (Annexin-2) (Calpactin I heavy chain) (Calpactin-1 heavy chain) (Chromobindin-8) (Lipocortin II) (Placental anticoagulant protein IV) (PAP-IV) (Protein I) (p36)	FUNCTION: Calcium-regulated membrane-binding protein whose affinity for calcium is greatly enhanced by anionic phospholipids. It binds two calcium ions with high affinity. May be involved in heat-stress response. Inhibits PCSK9-enhanced LDLR degradation, probably reduces PCSK9 protein levels via a translational mechanism but also competes with LDLR for binding with PCSK9 (PubMed:18799458, PubMed:…	SIMILARITY: Belongs to the annexin family. {ECO:0000305}.; SIMILARITY: Contains 4 annexin repeats. {ECO:0000305}.	basement membrane [GO:0005604]; basolateral plasma membrane [GO:0016323]; cell cortex [GO:0005938]; cell surface [GO:0009986]; early endosome [GO:0005769]; endosome [GO:0005768]; extracellular exosome [GO:0070062]; extracellular space [GO:0005615]; extrinsic component of plasma membrane [GO:0019897]; late endosome membrane [GO:0031902]; lipid particle [GO:0005811]; lysosomal membrane [GO:0005765]…	angiogenesis [GO:0001525]; body fluid secretion [GO:0007589]; collagen fibril organization [GO:0030199]; fibrinolysis [GO:0042730]; membrane budding [GO:0006900]; membrane raft assembly [GO:0001765]; negative regulation of catalytic activity [GO:0043086]; negative regulation of low-density lipoprotein particle receptor catabolic process [GO:0032804]; negative regulation of receptor binding [GO:19…	calcium-dependent phospholipid binding [GO:0005544]; calcium-dependent protein binding [GO:0048306]; calcium ion binding [GO:0005509]; phosphatidylinositol-4,5-bisphosphate binding [GO:0005546]; phospholipase A2 inhibitor activity [GO:0019834]; poly(A) RNA binding [GO:0044822]; S100 protein binding [GO:0044548]	basement membrane [GO:0005604]; basolateral plasma membrane [GO:0016323]; cell cortex [GO:0005938]; cell surface [GO:0009986]; early endosome [GO:0005769]; endosome [GO:0005768]; extracellular exosome [GO:0070062]; extracellular space [GO:0005615]; extrinsic component of plasma membrane [GO:0019897]; late endosome membrane [GO:0031902]; lipid particle [GO:0005811]; lysosomal membrane [GO:0005765]…	ANXA2 ANX2 ANX2L4 CAL1H LPC2D	Annexin family		3D-structure; Acetylation; Alternative splicing; Annexin; Basement membrane; Calcium; Calcium/phospholipid-binding; Complete proteome; Direct protein sequencing; Extracellular matrix; Phosphoprotein; Polymorphism; RNA-binding; Reference proteome; Repeat; Secreted; Ubl conjugation	339	38604	reviewed		annexin family; annexin repeat	0	0	7.61272	0	18.7975	0	11.7673	16.9102	2.70587
ANXA7_HUMAN	-1.01493	-1.98078	0.111874	0.267361	-7.39661	0.0941146	0	6	1	2	3	5	16	4	14	14	5	30	25	1	36	36	ANXA7	P20073	Annexin A7 (Annexin VII) (Annexin-7) (Synexin)	FUNCTION: Calcium/phospholipid-binding protein which promotes membrane fusion and is involved in exocytosis.	SIMILARITY: Belongs to the annexin family. {ECO:0000305}.; SIMILARITY: Contains 4 annexin repeats. {ECO:0000305}.	cytosol [GO:0005829]; endoplasmic reticulum membrane [GO:0005789]; extracellular exosome [GO:0070062]; membrane [GO:0016020]; nuclear envelope [GO:0005635]; nucleus [GO:0005634]; plasma membrane [GO:0005886]; calcium ion binding [GO:0005509]; calcium-dependent phospholipid binding [GO:0005544]; calcium-dependent protein binding [GO:0048306]; integrin binding [GO:0005178]; poly(A) RNA binding [GO:…	autophagy [GO:0006914]; cell proliferation [GO:0008283]; cellular calcium ion homeostasis [GO:0006874]; cellular water homeostasis [GO:0009992]; epithelial cell differentiation [GO:0030855]; hemostasis [GO:0007599]; membrane fusion [GO:0061025]; negative regulation of gene expression [GO:0010629]; regulation of cell shape [GO:0008360]; response to calcium ion [GO:0051592]; response to organic cyc…	calcium-dependent phospholipid binding [GO:0005544]; calcium-dependent protein binding [GO:0048306]; calcium ion binding [GO:0005509]; integrin binding [GO:0005178]; poly(A) RNA binding [GO:0044822]	cytosol [GO:0005829]; endoplasmic reticulum membrane [GO:0005789]; extracellular exosome [GO:0070062]; membrane [GO:0016020]; nuclear envelope [GO:0005635]; nucleus [GO:0005634]; plasma membrane [GO:0005886]	ANXA7 ANX7 SNX OK/SW-cl.95	Annexin family		Acetylation; Alternative splicing; Annexin; Calcium; Calcium/phospholipid-binding; Complete proteome; Direct protein sequencing; Polymorphism; Reference proteome; Repeat	488	52739	reviewed		annexin family; annexin repeat	0	6.50223	1.10409	2.20818	3.38602	5.25048	21.2356	5.33203	12.3854
AOFB_HUMAN	0.356053	1.0516	0.346975	0.496348	-8.51328	0.788675	3	0	0	0	0	0	0	0	0	0	3	0	0	0	0	0	MAOB	P27338	Amine oxidase [flavin-containing] B (EC 1.4.3.4) (Monoamine oxidase type B) (MAO-B)	FUNCTION: Catalyzes the oxidative deamination of biogenic and xenobiotic amines and has important functions in the metabolism of neuroactive and vasoactive amines in the central nervous system and peripheral tissues. MAOB preferentially degrades benzylamine and phenylethylamine.	SIMILARITY: Belongs to the flavin monoamine oxidase family. {ECO:0000305}.	extracellular exosome [GO:0070062]; integral component of membrane [GO:0016021]; mitochondrial envelope [GO:0005740]; mitochondrial inner membrane [GO:0005743]; mitochondrial outer membrane [GO:0005741]; mitochondrion [GO:0005739]; electron carrier activity [GO:0009055]; flavin adenine dinucleotide binding [GO:0050660]; primary amine oxidase activity [GO:0008131]; dopamine catabolic process [GO:0…	dopamine catabolic process [GO:0042420]; hydrogen peroxide biosynthetic process [GO:0050665]; negative regulation of serotonin secretion [GO:0014063]; positive regulation of dopamine metabolic process [GO:0045964]; response to aluminum ion [GO:0010044]; response to corticosterone [GO:0051412]; response to drug [GO:0042493]; response to ethanol [GO:0045471]; response to lipopolysaccharide [GO:0032…	electron carrier activity [GO:0009055]; flavin adenine dinucleotide binding [GO:0050660]; primary amine oxidase activity [GO:0008131]	extracellular exosome [GO:0070062]; integral component of membrane [GO:0016021]; mitochondrial envelope [GO:0005740]; mitochondrial inner membrane [GO:0005743]; mitochondrial outer membrane [GO:0005741]; mitochondrion [GO:0005739]	MAOB	Flavin monoamine oxidase family		3D-structure; Acetylation; Alternative splicing; Complete proteome; Direct protein sequencing; FAD; Flavoprotein; Membrane; Mitochondrion; Mitochondrion outer membrane; Oxidoreductase; Reference proteome; Transmembrane; Transmembrane helix	520	58763	reviewed		flavin monoamine oxidase family	1.16993	0	0	0	0	0	0	0	0
AP1B1_HUMAN	-2.14591	-16.4748	3.85138e-05	0.00162251	2.0729	0.00201883	0	0	0	0	9	0	3	6	20	24	6	20	21	7	25	27	AP1B1	Q10567	AP-1 complex subunit beta-1 (Adaptor protein complex AP-1 subunit beta-1) (Adaptor-related protein complex 1 subunit beta-1) (Beta-1-adaptin) (Beta-adaptin 1) (Clathrin assembly protein complex 1 beta large chain) (Golgi adaptor HA1/AP1 adaptin beta subunit)	FUNCTION: Subunit of clathrin-associated adaptor protein complex 1 that plays a role in protein sorting in the late-Golgi/trans-Golgi network (TGN) and/or endosomes. The AP complexes mediate both the recruitment of clathrin to membranes and the recognition of sorting signals within the cytosolic tails of transmembrane cargo molecules.	SIMILARITY: Belongs to the adaptor complexes large subunit family. {ECO:0000305}.	clathrin adaptor complex [GO:0030131]; clathrin-coated endocytic vesicle membrane [GO:0030669]; cytoplasmic vesicle membrane [GO:0030659]; cytosol [GO:0005829]; Golgi membrane [GO:0000139]; lysosomal membrane [GO:0005765]; trans-Golgi network membrane [GO:0032588]; protein kinase binding [GO:0019901]; protein transporter activity [GO:0008565]; transporter activity [GO:0005215]; antigen processing…	antigen processing and presentation of exogenous peptide antigen via MHC class II [GO:0019886]; intracellular protein transport [GO:0006886]; membrane organization [GO:0061024]; post-Golgi vesicle-mediated transport [GO:0006892]; regulation of defense response to virus by virus [GO:0050690]; viral process [GO:0016032]	protein kinase binding [GO:0019901]; protein transporter activity [GO:0008565]; transporter activity [GO:0005215]	clathrin adaptor complex [GO:0030131]; clathrin-coated endocytic vesicle membrane [GO:0030669]; cytoplasmic vesicle membrane [GO:0030659]; cytosol [GO:0005829]; Golgi membrane [GO:0000139]; lysosomal membrane [GO:0005765]; trans-Golgi network membrane [GO:0032588]	AP1B1 ADTB1 BAM22 CLAPB2	Adaptor complexes large subunit family		3D-structure; Acetylation; Alternative splicing; Complete proteome; Cytoplasmic vesicle; Golgi apparatus; Membrane; Nitration; Polymorphism; Protein transport; Reference proteome; Transport	949	104637	reviewed		adaptor complexes large subunit family	0	0	0	0	10.0373	0	3.90408	7.49516	17.786
AP2A1_HUMAN	-1.37802	-2.11845	0.0948659	0.25584	-7.21921	0.083822	0	10	7	6	3	7	7	18	82	95	3	78	76	11	79	79	AP2A1	O95782	AP-2 complex subunit alpha-1 (100 kDa coated vesicle protein A) (Adaptor protein complex AP-2 subunit alpha-1) (Adaptor-related protein complex 2 subunit alpha-1) (Alpha-adaptin A) (Alpha1-adaptin) (Clathrin assembly protein complex 2 alpha-A large chain) (Plasma membrane adaptor HA2/AP2 adaptin alpha A subunit)	FUNCTION: Component of the adaptor protein complex 2 (AP-2). Adaptor protein complexes function in protein transport via transport vesicles in different membrane traffic pathways. Adaptor protein complexes are vesicle coat components and appear to be involved in cargo selection and vesicle formation. AP-2 is involved in clathrin-dependent endocytosis in which cargo proteins are incorporated into …	SIMILARITY: Belongs to the adaptor complexes large subunit family. {ECO:0000305}.	AP-2 adaptor complex [GO:0030122]; apical plasma membrane [GO:0016324]; basolateral plasma membrane [GO:0016323]; clathrin coat of trans-Golgi network vesicle [GO:0030130]; clathrin-coated endocytic vesicle membrane [GO:0030669]; cytosol [GO:0005829]; endocytic vesicle membrane [GO:0030666]; filopodium tip [GO:0032433]; membrane [GO:0016020]; plasma membrane [GO:0005886]; protein kinase binding […	antigen processing and presentation of exogenous peptide antigen via MHC class II [GO:0019886]; axon guidance [GO:0007411]; clathrin-mediated endocytosis [GO:0072583]; endocytosis [GO:0006897]; ephrin receptor signaling pathway [GO:0048013]; epidermal growth factor receptor signaling pathway [GO:0007173]; Golgi to endosome transport [GO:0006895]; intracellular protein transport [GO:0006886]; nega…	protein kinase binding [GO:0019901]; protein transporter activity [GO:0008565]	AP-2 adaptor complex [GO:0030122]; apical plasma membrane [GO:0016324]; basolateral plasma membrane [GO:0016323]; clathrin-coated endocytic vesicle membrane [GO:0030669]; clathrin coat of trans-Golgi network vesicle [GO:0030130]; cytosol [GO:0005829]; endocytic vesicle membrane [GO:0030666]; filopodium tip [GO:0032433]; membrane [GO:0016020]; plasma membrane [GO:0005886]	AP2A1 ADTAA CLAPA1	Adaptor complexes large subunit family		Alternative splicing; Cell membrane; Coated pit; Complete proteome; Endocytosis; Membrane; Phosphoprotein; Polymorphism; Protein transport; Reference proteome; Transport	977	107546	reviewed		adaptor complexes large subunit family	0	10.617	9.07788	5.63317	3.38602	7.61272	8.92641	23.9975	69.2032
AP2A2_HUMAN	-0.771626	-1.74724	0.148585	0.329136	-7.69531	0.113184	3	32	13	18	6	25	5	25	80	85	11	71	58	21	72	73	AP2A2	O94973	AP-2 complex subunit alpha-2 (100 kDa coated vesicle protein C) (Adaptor protein complex AP-2 subunit alpha-2) (Adaptor-related protein complex 2 subunit alpha-2) (Alpha-adaptin C) (Alpha2-adaptin) (Clathrin assembly protein complex 2 alpha-C large chain) (Huntingtin yeast partner J) (Huntingtin-interacting protein 9) (HIP-9) (Huntingtin-interacting protein J) (Plasma membrane adaptor HA2/AP2 ada…	FUNCTION: Component of the adaptor protein complex 2 (AP-2). Adaptor protein complexes function in protein transport via transport vesicles in different membrane traffic pathways. Adaptor protein complexes are vesicle coat components and appear to be involved in cargo selection and vesicle formation. AP-2 is involved in clathrin-dependent endocytosis in which cargo proteins are incorporated into …	SIMILARITY: Belongs to the adaptor complexes large subunit family. {ECO:0000305}.	AP-2 adaptor complex [GO:0030122]; clathrin-coated endocytic vesicle membrane [GO:0030669]; cytoplasmic membrane-bounded vesicle [GO:0016023]; cytosol [GO:0005829]; endocytic vesicle membrane [GO:0030666]; plasma membrane [GO:0005886]; lipid binding [GO:0008289]; protein kinase binding [GO:0019901]; protein transporter activity [GO:0008565]; antigen processing and presentation of exogenous peptid…	antigen processing and presentation of exogenous peptide antigen via MHC class II [GO:0019886]; axon guidance [GO:0007411]; clathrin-mediated endocytosis [GO:0072583]; ephrin receptor signaling pathway [GO:0048013]; epidermal growth factor receptor signaling pathway [GO:0007173]; intracellular protein transport [GO:0006886]; negative regulation of epidermal growth factor receptor signaling pathwa…	lipid binding [GO:0008289]; protein kinase binding [GO:0019901]; protein transporter activity [GO:0008565]	AP-2 adaptor complex [GO:0030122]; clathrin-coated endocytic vesicle membrane [GO:0030669]; cytoplasmic membrane-bounded vesicle [GO:0016023]; cytosol [GO:0005829]; endocytic vesicle membrane [GO:0030666]; plasma membrane [GO:0005886]	AP2A2 ADTAB CLAPA2 HIP9 HYPJ KIAA0899	Adaptor complexes large subunit family		Alternative splicing; Cell membrane; Coated pit; Complete proteome; Endocytosis; Lipid-binding; Membrane; Phosphoprotein; Protein transport; Reference proteome; Transport	939	103960	reviewed		adaptor complexes large subunit family	1.16993	33.748	19.5675	15.9618	6.50223	25.0732	6.50223	33.4585	67.5537
AP2B1_HUMAN	-0.996754	-1.90967	0.121915	0.28275	-7.48801	0.102532	1	31	32	22	54	25	35	59	163	165	43	142	135	49	133	133	AP2B1	P63010	AP-2 complex subunit beta (AP105B) (Adaptor protein complex AP-2 subunit beta) (Adaptor-related protein complex 2 subunit beta) (Beta-2-adaptin) (Beta-adaptin) (Clathrin assembly protein complex 2 beta large chain) (Plasma membrane adaptor HA2/AP2 adaptin beta subunit)	FUNCTION: Component of the adaptor protein complex 2 (AP-2). Adaptor protein complexes function in protein transport via transport vesicles in different membrane traffic pathways. Adaptor protein complexes are vesicle coat components and appear to be involved in cargo selection and vesicle formation. AP-2 is involved in clathrin-dependent endocytosis in which cargo proteins are incorporated into …	SIMILARITY: Belongs to the adaptor complexes large subunit family. {ECO:0000305}.	AP-2 adaptor complex [GO:0030122]; clathrin-coated endocytic vesicle membrane [GO:0030669]; cytosol [GO:0005829]; endocytic vesicle membrane [GO:0030666]; intracellular membrane-bounded organelle [GO:0043231]; membrane [GO:0016020]; plasma membrane [GO:0005886]; trans-Golgi network [GO:0005802]; clathrin binding [GO:0030276]; protein transporter activity [GO:0008565]; signal sequence binding [GO:…	antigen processing and presentation of exogenous peptide antigen via MHC class II [GO:0019886]; axon guidance [GO:0007411]; clathrin coat assembly [GO:0048268]; clathrin-mediated endocytosis [GO:0072583]; ephrin receptor signaling pathway [GO:0048013]; epidermal growth factor receptor signaling pathway [GO:0007173]; intracellular protein transport [GO:0006886]; negative regulation of epidermal gr…	clathrin binding [GO:0030276]; protein transporter activity [GO:0008565]; signal sequence binding [GO:0005048]	AP-2 adaptor complex [GO:0030122]; clathrin-coated endocytic vesicle membrane [GO:0030669]; cytosol [GO:0005829]; endocytic vesicle membrane [GO:0030666]; intracellular membrane-bounded organelle [GO:0043231]; membrane [GO:0016020]; plasma membrane [GO:0005886]; trans-Golgi network [GO:0005802]	AP2B1 ADTB2 CLAPB1	Adaptor complexes large subunit family		3D-structure; Acetylation; Alternative splicing; Cell membrane; Coated pit; Complete proteome; Endocytosis; Membrane; Phosphoprotein; Protein transport; Reference proteome; Transport	937	104553	reviewed		adaptor complexes large subunit family	1	31.4848	53.7702	19.6036	56.0576	25.0732	40.4437	79.8128	142.968
APC1_HUMAN	-1.46873	-3.83872	0.0152923	0.178227	-5.14372	0.0157851	0	0	1	0	0	0	0	2	10	14	1	10	10	2	14	11	ANAPC1	Q9H1A4	Anaphase-promoting complex subunit 1 (APC1) (Cyclosome subunit 1) (Mitotic checkpoint regulator) (Testis-specific gene 24 protein)	FUNCTION: Component of the anaphase promoting complex/cyclosome (APC/C), a cell cycle-regulated E3 ubiquitin ligase that controls progression through mitosis and the G1 phase of the cell cycle. The APC/C complex acts by mediating ubiquitination and subsequent degradation of target proteins: it mainly mediates the formation of 'Lys-11'-linked polyubiquitin chains and, to a lower extent, the format…	SIMILARITY: Belongs to the APC1 family. {ECO:0000305}.; SIMILARITY: Contains 4 PC repeats. {ECO:0000305}.	anaphase-promoting complex [GO:0005680]; cytosol [GO:0005829]; nucleoplasm [GO:0005654]; anaphase-promoting complex-dependent proteasomal ubiquitin-dependent protein catabolic process [GO:0031145]; cell division [GO:0051301]; mitotic cell cycle [GO:0000278]; mitotic nuclear division [GO:0007067]; mitotic spindle assembly checkpoint [GO:0007094]; negative regulation of ubiquitin-protein ligase act…	anaphase-promoting complex-dependent proteasomal ubiquitin-dependent protein catabolic process [GO:0031145]; cell division [GO:0051301]; mitotic cell cycle [GO:0000278]; mitotic nuclear division [GO:0007067]; mitotic spindle assembly checkpoint [GO:0007094]; negative regulation of ubiquitin-protein ligase activity involved in mitotic cell cycle [GO:0051436]; positive regulation of ubiquitin-prote…		anaphase-promoting complex [GO:0005680]; cytosol [GO:0005829]; nucleoplasm [GO:0005654]	ANAPC1 TSG24	APC1 family	PATHWAY: Protein modification; protein ubiquitination.	Cell cycle; Cell division; Complete proteome; Mitosis; Phosphoprotein; Reference proteome; Repeat; Ubl conjugation pathway	1944	216500	reviewed		APC1 family; PC repeat	0	0	1.10409	0	0	0	0	2.62074	8.90688
APC5_HUMAN	-0.652332	-1.9731	0.112915	0.268352	-7.40649	0.100714	0	1	0	0	1	0	0	1	1	1	1	3	2	1	1	4	ANAPC5	Q9UJX4	Anaphase-promoting complex subunit 5 (APC5) (Cyclosome subunit 5)	FUNCTION: Component of the anaphase promoting complex/cyclosome (APC/C), a cell cycle-regulated E3 ubiquitin ligase that controls progression through mitosis and the G1 phase of the cell cycle. The APC/C complex acts by mediating ubiquitination and subsequent degradation of target proteins: it mainly mediates the formation of 'Lys-11'-linked polyubiquitin chains and, to a lower extent, the format…	SIMILARITY: Belongs to the APC5 family. {ECO:0000305}.; SIMILARITY: Contains 13 TPR repeats. {ECO:0000305}.	anaphase-promoting complex [GO:0005680]; cytosol [GO:0005829]; nucleoplasm [GO:0005654]; nucleus [GO:0005634]; protein phosphatase binding [GO:0019903]; anaphase-promoting complex-dependent proteasomal ubiquitin-dependent protein catabolic process [GO:0031145]; cell division [GO:0051301]; mitotic cell cycle [GO:0000278]; mitotic nuclear division [GO:0007067]; mitotic spindle assembly checkpoint […	anaphase-promoting complex-dependent proteasomal ubiquitin-dependent protein catabolic process [GO:0031145]; cell division [GO:0051301]; mitotic cell cycle [GO:0000278]; mitotic nuclear division [GO:0007067]; mitotic spindle assembly checkpoint [GO:0007094]; negative regulation of ubiquitin-protein ligase activity involved in mitotic cell cycle [GO:0051436]; positive regulation of ubiquitin-prote…	protein phosphatase binding [GO:0019903]	anaphase-promoting complex [GO:0005680]; cytosol [GO:0005829]; nucleoplasm [GO:0005654]; nucleus [GO:0005634]	ANAPC5 APC5	APC5 family	PATHWAY: Protein modification; protein ubiquitination.	Alternative splicing; Cell cycle; Cell division; Complete proteome; Mitosis; Phosphoprotein; Polymorphism; Reference proteome; Repeat; TPR repeat; Ubl conjugation pathway	755	85077	reviewed		APC5 family; TPR repeat	0	1.10409	0	0	1.10409	0	0	1	1
APC7_HUMAN	-0.666667	-2.10313	0.0966134	0.25584	-7.23897	0.0917517	0	0	0	0	0	0	0	0	1	1	0	3	3	1	2	2	ANAPC7	Q9UJX3	Anaphase-promoting complex subunit 7 (APC7) (Cyclosome subunit 7)	FUNCTION: Component of the anaphase promoting complex/cyclosome (APC/C), a cell cycle-regulated E3 ubiquitin ligase that controls progression through mitosis and the G1 phase of the cell cycle. The APC/C complex acts by mediating ubiquitination and subsequent degradation of target proteins: it mainly mediates the formation of 'Lys-11'-linked polyubiquitin chains and, to a lower extent, the format…	SIMILARITY: Belongs to the APC7 family. {ECO:0000305}.; SIMILARITY: Contains 10 TPR repeats. {ECO:0000255|PROSITE-ProRule:PRU00339}.	anaphase-promoting complex [GO:0005680]; cytosol [GO:0005829]; nucleoplasm [GO:0005654]; nucleus [GO:0005634]; protein phosphatase binding [GO:0019903]; anaphase-promoting complex-dependent proteasomal ubiquitin-dependent protein catabolic process [GO:0031145]; cell division [GO:0051301]; mitotic cell cycle [GO:0000278]; mitotic nuclear division [GO:0007067]; mitotic spindle assembly checkpoint […	anaphase-promoting complex-dependent proteasomal ubiquitin-dependent protein catabolic process [GO:0031145]; cell division [GO:0051301]; mitotic cell cycle [GO:0000278]; mitotic nuclear division [GO:0007067]; mitotic spindle assembly checkpoint [GO:0007094]; negative regulation of ubiquitin-protein ligase activity involved in mitotic cell cycle [GO:0051436]; positive regulation of ubiquitin-prote…	protein phosphatase binding [GO:0019903]	anaphase-promoting complex [GO:0005680]; cytosol [GO:0005829]; nucleoplasm [GO:0005654]; nucleus [GO:0005634]	ANAPC7 APC7	APC7 family	PATHWAY: Protein modification; protein ubiquitination.	3D-structure; Acetylation; Alternative splicing; Cell cycle; Cell division; Complete proteome; Mitosis; Reference proteome; Repeat; TPR repeat; Ubl conjugation pathway	599	66855	reviewed		APC7 family; TPR repeat	0	0	0	0	0	0	0	0	1
AQR_HUMAN	-0.699283	-0.943765	0.393905	0.552811	-8.6209	0.218502	2	1	0	0	0	1	2	0	15	13	3	18	13	1	22	26	AQR	O60306	Intron-binding protein aquarius (Intron-binding protein of 160 kDa) (IBP160)	FUNCTION: Intron-binding spliceosomal protein required to link pre-mRNA splicing and snoRNP (small nucleolar ribonucleoprotein) biogenesis. Plays a key role in position-dependent assembly of intron-encoded box C/D small snoRNP, splicing being required for snoRNP assembly. May act by helping the folding of the snoRNA sequence. Binds to intron of pre-mRNAs in a sequence-independent manner, contacti…	SIMILARITY: Belongs to the CWF11 family. {ECO:0000305}.	catalytic step 2 spliceosome [GO:0071013]; membrane [GO:0016020]; nucleoplasm [GO:0005654]; nucleus [GO:0005634]; poly(A) RNA binding [GO:0044822]; mRNA splicing, via spliceosome [GO:0000398]	mRNA splicing, via spliceosome [GO:0000398]	poly(A) RNA binding [GO:0044822]	catalytic step 2 spliceosome [GO:0071013]; membrane [GO:0016020]; nucleoplasm [GO:0005654]; nucleus [GO:0005634]	AQR KIAA0560	CWF11 family		3D-structure; Acetylation; Complete proteome; Nucleus; RNA-binding; Reference proteome; Spliceosome; mRNA processing; mRNA splicing	1485	171295	reviewed		CWF11 family	1.10409	1.10409	0	0	0	1.10409	2.2797	0	13.1857
ARAF_HUMAN	-0.666667	-2.10313	0.0966134	0.25584	-7.23897	0.0917517	0	0	0	0	0	0	0	0	1	1	0	2	1	0	1	2	ARAF	P10398	Serine/threonine-protein kinase A-Raf (EC 2.7.11.1) (Proto-oncogene A-Raf) (Proto-oncogene A-Raf-1) (Proto-oncogene Pks)	FUNCTION: Involved in the transduction of mitogenic signals from the cell membrane to the nucleus. May also regulate the TOR signaling cascade. {ECO:0000269|PubMed:22609986}.; FUNCTION: Isoform 2: Serves as a positive regulator of myogenic differentiation by inducing cell cycle arrest, the expression of myogenin and other muscle-specific proteins, and myotube formation. {ECO:0000269|PubMed:226099…	SIMILARITY: Belongs to the protein kinase superfamily. TKL Ser/Thr protein kinase family. RAF subfamily. {ECO:0000305}.; SIMILARITY: Contains 1 phorbol-ester/DAG-type zinc finger. {ECO:0000255|PROSITE-ProRule:PRU00226}.; SIMILARITY: Contains 1 protein kinase domain. {ECO:0000255|PROSITE-ProRule:PRU00159}.; SIMILARITY: Contains 1 RBD (Ras-binding) domain. {ECO:0000255|PROSITE-ProRule:PRU00262}.	intracellular [GO:0005622]; ATP binding [GO:0005524]; metal ion binding [GO:0046872]; protein kinase activity [GO:0004672]; protein serine/threonine kinase activity [GO:0004674]; receptor signaling protein activity [GO:0005057]; cellular protein modification process [GO:0006464]; negative regulation of apoptotic process [GO:0043066]; positive regulation of peptidyl-serine phosphorylation [GO:0033…	cellular protein modification process [GO:0006464]; negative regulation of apoptotic process [GO:0043066]; positive regulation of peptidyl-serine phosphorylation [GO:0033138]; regulation of proteasomal ubiquitin-dependent protein catabolic process [GO:0032434]; regulation of TOR signaling [GO:0032006]	ATP binding [GO:0005524]; metal ion binding [GO:0046872]; protein kinase activity [GO:0004672]; protein serine/threonine kinase activity [GO:0004674]; receptor signaling protein activity [GO:0005057]	intracellular [GO:0005622]	ARAF ARAF1 PKS PKS2	Protein kinase superfamily, TKL Ser/Thr protein kinase family, RAF subfamily		3D-structure; ATP-binding; Alternative splicing; Complete proteome; Kinase; Metal-binding; Methylation; Nucleotide-binding; Phosphoprotein; Polymorphism; Proto-oncogene; Reference proteome; Serine/threonine-protein kinase; Transferase; Zinc; Zinc-finger	606	67585	reviewed		protein kinase superfamily TKL Ser/Thr protein kinase family RAF subfamily; phorbol-ester/DAG-type zinc finger; protein kinase domain; RBD (Ras-binding) domain	0	0	0	0	0	0	0	0	1
ARFG1_HUMAN	-1.59368	-2.27097	0.0792332	0.25584	-7.0228	0.08113	0	0	11	0	6	0	3	13	28	28	9	35	28	8	29	34	ARFGAP1	Q8N6T3	ADP-ribosylation factor GTPase-activating protein 1 (ARF GAP 1) (ADP-ribosylation factor 1 GTPase-activating protein) (ARF1 GAP) (ARF1-directed GTPase-activating protein)	FUNCTION: GTPase-activating protein (GAP) for the ADP ribosylation factor 1 (ARF1). Involved in membrane trafficking and /or vesicle transport. Promotes hydrolysis of the ARF1-bound GTP and thus, is required for the dissociation of coat proteins from Golgi-derived membranes and vesicles, a prerequisite for vesicle's fusion with target compartment. Probably regulates ARF1-mediated transport via it…	SIMILARITY: Contains 1 Arf-GAP domain. {ECO:0000255|PROSITE-ProRule:PRU00288}.	cytosol [GO:0005829]; Golgi-associated vesicle membrane [GO:0030660]; neuronal postsynaptic density [GO:0097481]; GTPase activator activity [GO:0005096]; metal ion binding [GO:0046872]; cellular protein metabolic process [GO:0044267]; COPI coating of Golgi vesicle [GO:0048205]; endoplasmic reticulum unfolded protein response [GO:0030968]; IRE1-mediated unfolded protein response [GO:0036498]; memb…	cellular protein metabolic process [GO:0044267]; COPI coating of Golgi vesicle [GO:0048205]; endoplasmic reticulum unfolded protein response [GO:0030968]; IRE1-mediated unfolded protein response [GO:0036498]; membrane organization [GO:0061024]; positive regulation of GTPase activity [GO:0043547]; protein transport [GO:0015031]; regulation of endocytosis [GO:0030100]; retrograde vesicle-mediated t…	GTPase activator activity [GO:0005096]; metal ion binding [GO:0046872]	cytosol [GO:0005829]; Golgi-associated vesicle membrane [GO:0030660]; neuronal postsynaptic density [GO:0097481]	ARFGAP1 ARF1GAP			3D-structure; Acetylation; Alternative splicing; Complete proteome; Cytoplasm; ER-Golgi transport; GTPase activation; Golgi apparatus; Metal-binding; Phosphoprotein; Polymorphism; Protein transport; Reference proteome; Transport; Zinc; Zinc-finger	406	44668	reviewed		Arf-GAP domain	0	0	16.1832	0	6.50223	0	3.90408	16.9102	24.3848
ARHG1_HUMAN	2.22045e-16	2.88521e-14	1	1	-9.11828	1	0	0	0	0	0	0	0	0	0	0	0	0	0	0	1	1	ARHGEF1	Q92888	Rho guanine nucleotide exchange factor 1 (115 kDa guanine nucleotide exchange factor) (p115-RhoGEF) (p115RhoGEF) (Sub1.5)	FUNCTION: Seems to play a role in the regulation of RhoA GTPase by guanine nucleotide-binding alpha-12 (GNA12) and alpha-13 (GNA13) subunits. Acts as GTPase-activating protein (GAP) for GNA12 and GNA13, and as guanine nucleotide exchange factor (GEF) for RhoA GTPase. Activated G alpha 13/GNA13 stimulates the RhoGEF activity through interaction with the RGS-like domain. This GEF activity is inhibi…	SIMILARITY: Contains 1 DH (DBL-homology) domain. {ECO:0000255|PROSITE-ProRule:PRU00062}.; SIMILARITY: Contains 1 PH domain. {ECO:0000255|PROSITE-ProRule:PRU00145}.; SIMILARITY: Contains 1 RGSL (RGS-like) domain. {ECO:0000305}.	cytoplasm [GO:0005737]; cytosol [GO:0005829]; plasma membrane [GO:0005886]; GTPase activator activity [GO:0005096]; poly(A) RNA binding [GO:0044822]; Rho guanyl-nucleotide exchange factor activity [GO:0005089]; cell proliferation [GO:0008283]; negative regulation of axonogenesis [GO:0050771]; neurotrophin TRK receptor signaling pathway [GO:0048011]; positive regulation of GTPase activity [GO:0043…	cell proliferation [GO:0008283]; negative regulation of axonogenesis [GO:0050771]; neurotrophin TRK receptor signaling pathway [GO:0048011]; positive regulation of GTPase activity [GO:0043547]; regulation of axonogenesis [GO:0050770]; Rho protein signal transduction [GO:0007266]; termination of G-protein coupled receptor signaling pathway [GO:0038032]	GTPase activator activity [GO:0005096]; poly(A) RNA binding [GO:0044822]; Rho guanyl-nucleotide exchange factor activity [GO:0005089]	cytoplasm [GO:0005737]; cytosol [GO:0005829]; plasma membrane [GO:0005886]	ARHGEF1			3D-structure; Alternative splicing; Coiled coil; Complete proteome; Cytoplasm; GTPase activation; Guanine-nucleotide releasing factor; Membrane; Phosphoprotein; Polymorphism; Reference proteome	912	102435	reviewed		DH (DBL-homology) domain; PH domain; RGSL (RGS-like) domain	0	0	0	0	0	0	0	0	0
ARI1_HUMAN	-0.60942	-1.23023	0.279961	0.496348	-8.32042	0.162736	0	1	3	1	1	1	0	1	7	5	5	10	7	5	9	9	ARIH1	Q9Y4X5	E3 ubiquitin-protein ligase ARIH1 (EC 6.3.2.-) (H7-AP2) (HHARI) (Monocyte protein 6) (MOP-6) (Protein ariadne-1 homolog) (ARI-1) (UbcH7-binding protein) (UbcM4-interacting protein) (Ubiquitin-conjugating enzyme E2-binding protein 1)	FUNCTION: E3 ubiquitin-protein ligase, which catalyzes polyubiquitination of target proteins together with ubiquitin-conjugating enzyme E2 UBE2L3. May play a role in protein translation by mediating polyubiquitination of EIF4E2, leading to its subsequent degradation. Acts as the ligase involved in ISGylation of EIF4E2. {ECO:0000269|PubMed:14623119, ECO:0000269|PubMed:15236971, ECO:0000269|PubMed:…	SIMILARITY: Belongs to the RBR family. Ariadne subfamily. {ECO:0000305}.; SIMILARITY: Contains 1 IBR-type zinc finger. {ECO:0000305}.; SIMILARITY: Contains 2 RING-type zinc fingers. {ECO:0000255|PROSITE-ProRule:PRU00175}.	cytoplasm [GO:0005737]; cytosol [GO:0005829]; ubiquitin ligase complex [GO:0000151]; ligase activity [GO:0016874]; ubiquitin protein ligase binding [GO:0031625]; ubiquitin-like protein transferase activity [GO:0019787]; ubiquitin-protein transferase activity [GO:0004842]; zinc ion binding [GO:0008270]; cytokine-mediated signaling pathway [GO:0019221]; protein ubiquitination [GO:0016567]; ubiquiti…	cytokine-mediated signaling pathway [GO:0019221]; protein ubiquitination [GO:0016567]; ubiquitin-dependent protein catabolic process [GO:0006511]	ligase activity [GO:0016874]; ubiquitin-like protein transferase activity [GO:0019787]; ubiquitin protein ligase binding [GO:0031625]; ubiquitin-protein transferase activity [GO:0004842]; zinc ion binding [GO:0008270]	cytoplasm [GO:0005737]; cytosol [GO:0005829]; ubiquitin ligase complex [GO:0000151]	ARIH1 ARI MOP6 UBCH7BP HUSSY-27	RBR family, Ariadne subfamily	PATHWAY: Protein modification; protein ubiquitination.	3D-structure; Acetylation; Coiled coil; Complete proteome; Cytoplasm; Ligase; Metal-binding; Reference proteome; Repeat; Ubl conjugation pathway; Zinc; Zinc-finger	557	64118	reviewed		RBR family Ariadne subfamily; IBR-type zinc finger; RING-type zinc finger	0	1.10409	3.67609	1.10409	1.10409	1.10409	0	1	6.35086
ARI1A_HUMAN	-1.27069	-3.66073	0.0180749	0.197549	-5.33951	0.0280657	0	0	1	0	0	0	0	2	7	5	1	15	13	2	28	20	ARID1A	O14497	AT-rich interactive domain-containing protein 1A (ARID domain-containing protein 1A) (B120) (BRG1-associated factor 250) (BAF250) (BRG1-associated factor 250a) (BAF250A) (Osa homolog 1) (hOSA1) (SWI-like protein) (SWI/SNF complex protein p270) (SWI/SNF-related, matrix-associated, actin-dependent regulator of chromatin subfamily F member 1) (hELD)	FUNCTION: Involved in transcriptional activation and repression of select genes by chromatin remodeling (alteration of DNA-nucleosome topology). Binds DNA non-specifically. Belongs to the neural progenitors-specific chromatin remodeling complex (npBAF complex) and the neuron-specific chromatin remodeling complex (nBAF complex). During neural development a switch from a stem/progenitor to a post-m…	SIMILARITY: Contains 1 ARID domain. {ECO:0000255|PROSITE-ProRule:PRU00355}.	nBAF complex [GO:0071565]; npBAF complex [GO:0071564]; nuclear chromatin [GO:0000790]; nucleoplasm [GO:0005654]; nucleus [GO:0005634]; SWI/SNF complex [GO:0016514]; DNA binding [GO:0003677]; ligand-dependent nuclear receptor binding [GO:0016922]; transcription coactivator activity [GO:0003713]; androgen receptor signaling pathway [GO:0030521]; ATP-dependent chromatin remodeling [GO:0043044]; card…	androgen receptor signaling pathway [GO:0030521]; ATP-dependent chromatin remodeling [GO:0043044]; cardiac chamber development [GO:0003205]; cardiac muscle cell differentiation [GO:0055007]; chromatin-mediated maintenance of transcription [GO:0048096]; chromatin remodeling [GO:0006338]; forebrain development [GO:0030900]; glucocorticoid receptor signaling pathway [GO:0042921]; intracellular estro…	DNA binding [GO:0003677]; ligand-dependent nuclear receptor binding [GO:0016922]; transcription coactivator activity [GO:0003713]	nBAF complex [GO:0071565]; npBAF complex [GO:0071564]; nuclear chromatin [GO:0000790]; nucleoplasm [GO:0005654]; nucleus [GO:0005634]; SWI/SNF complex [GO:0016514]	ARID1A BAF250 BAF250A C1orf4 OSA1 SMARCF1			3D-structure; Acetylation; Alternative splicing; Chromatin regulator; Complete proteome; DNA-binding; Direct protein sequencing; Mental retardation; Neurogenesis; Nucleus; Phosphoprotein; Polymorphism; Reference proteome; Transcription; Transcription regulation	2285	242045	reviewed		ARID domain	0	0	1.10409	0	0	0	0	2.62074	6.35086
ARP2_HUMAN	-0.962468	-1.40676	0.225687	0.454333	-8.11576	0.154331	0	11	11	12	6	8	17	12	39	33	35	26	25	12	26	31	ACTR2	P61160	Actin-related protein 2 (Actin-like protein 2)	FUNCTION: Functions as ATP-binding component of the Arp2/3 complex which is involved in regulation of actin polymerization and together with an activating nucleation-promoting factor (NPF) mediates the formation of branched actin networks. Seems to contact the pointed end of the daughter actin filament. {ECO:0000269|PubMed:9000076}.	SIMILARITY: Belongs to the actin family. ARP2 subfamily. {ECO:0000305}.	actin cap [GO:0030478]; actin cytoskeleton [GO:0015629]; Arp2/3 protein complex [GO:0005885]; cell projection [GO:0042995]; cytoplasm [GO:0005737]; cytosol [GO:0005829]; extracellular exosome [GO:0070062]; focal adhesion [GO:0005925]; membrane [GO:0016020]; ATP binding [GO:0005524]; structural constituent of cytoskeleton [GO:0005200]; Arp2/3 complex-mediated actin nucleation [GO:0034314]; asymmet…	Arp2/3 complex-mediated actin nucleation [GO:0034314]; asymmetric cell division [GO:0008356]; axon guidance [GO:0007411]; cilium assembly [GO:0042384]; cytoplasmic transport [GO:0016482]; ephrin receptor signaling pathway [GO:0048013]; establishment or maintenance of cell polarity [GO:0007163]; Fc-gamma receptor signaling pathway involved in phagocytosis [GO:0038096]; innate immune response [GO:0…	ATP binding [GO:0005524]; structural constituent of cytoskeleton [GO:0005200]	actin cap [GO:0030478]; actin cytoskeleton [GO:0015629]; Arp2/3 protein complex [GO:0005885]; cell projection [GO:0042995]; cytoplasm [GO:0005737]; cytosol [GO:0005829]; extracellular exosome [GO:0070062]; focal adhesion [GO:0005925]; membrane [GO:0016020]	ACTR2 ARP2	Actin family, ARP2 subfamily		ATP-binding; Acetylation; Actin-binding; Alternative splicing; Cell projection; Complete proteome; Cytoplasm; Cytoskeleton; Direct protein sequencing; Nucleotide-binding; Reference proteome	394	44761	reviewed		actin family ARP2 subfamily	0	11.4656	16.1832	10.7746	6.50223	8.88227	22.2456	15.5105	32.9387
ARP3_HUMAN	-1.09026	-1.5829	0.181772	0.38547	-7.90143	0.129146	0	13	9	25	20	13	19	11	56	56	21	40	41	11	44	49	ACTR3	P61158	Actin-related protein 3 (Actin-like protein 3)	FUNCTION: Functions as ATP-binding component of the Arp2/3 complex which is involved in regulation of actin polymerization and together with an activating nucleation-promoting factor (NPF) mediates the formation of branched actin networks. Seems to contact the pointed end of the daughter actin filament. Plays a role in ciliogenesis. {ECO:0000269|PubMed:20393563, ECO:0000269|PubMed:9000076}.	SIMILARITY: Belongs to the actin family. ARP3 subfamily. {ECO:0000305}.	actin cytoskeleton [GO:0015629]; Arp2/3 protein complex [GO:0005885]; brush border [GO:0005903]; cell-cell junction [GO:0005911]; cytosol [GO:0005829]; extracellular exosome [GO:0070062]; focal adhesion [GO:0005925]; lamellipodium [GO:0030027]; membrane [GO:0016020]; ATP binding [GO:0005524]; structural constituent of cytoskeleton [GO:0005200]; Arp2/3 complex-mediated actin nucleation [GO:0034314…	Arp2/3 complex-mediated actin nucleation [GO:0034314]; asymmetric cell division [GO:0008356]; axon guidance [GO:0007411]; cilium morphogenesis [GO:0060271]; ephrin receptor signaling pathway [GO:0048013]; establishment or maintenance of cell polarity [GO:0007163]; Fc-gamma receptor signaling pathway involved in phagocytosis [GO:0038096]; innate immune response [GO:0045087]; meiotic chromosome mov…	ATP binding [GO:0005524]; structural constituent of cytoskeleton [GO:0005200]	actin cytoskeleton [GO:0015629]; Arp2/3 protein complex [GO:0005885]; brush border [GO:0005903]; cell-cell junction [GO:0005911]; cytosol [GO:0005829]; extracellular exosome [GO:0070062]; focal adhesion [GO:0005925]; lamellipodium [GO:0030027]; membrane [GO:0016020]	ACTR3 ARP3	Actin family, ARP3 subfamily		ATP-binding; Acetylation; Actin-binding; Cell projection; Cilium biogenesis/degradation; Complete proteome; Cytoplasm; Cytoskeleton; Direct protein sequencing; Nucleotide-binding; Reference proteome	418	47371	reviewed		actin family ARP3 subfamily	0	13.0333	12.7772	21.4329	21.2328	13.0333	24.799	14.1957	46.7955
ASAH1_HUMAN	-0.00168676	-0.00646191	0.995125	1	-9.11825	0.497819	41	94	83	150	168	120	108	65	79	89	141	84	86	67	81	74	ASAH1	Q13510	Acid ceramidase (AC) (ACDase) (Acid CDase) (EC 3.5.1.23) (Acylsphingosine deacylase) (N-acylsphingosine amidohydrolase) (Putative 32 kDa heart protein) (PHP32) [Cleaved into: Acid ceramidase subunit alpha; Acid ceramidase subunit beta]	FUNCTION: Hydrolyzes the sphingolipid ceramide into sphingosine and free fatty acid.	SIMILARITY: Belongs to the acid ceramidase family. {ECO:0000305}.	extracellular exosome [GO:0070062]; lysosomal lumen [GO:0043202]; catalytic activity [GO:0003824]; ceramidase activity [GO:0017040]; ceramide metabolic process [GO:0006672]; glycosphingolipid metabolic process [GO:0006687]; small molecule metabolic process [GO:0044281]; sphingolipid metabolic process [GO:0006665]	ceramide metabolic process [GO:0006672]; glycosphingolipid metabolic process [GO:0006687]; small molecule metabolic process [GO:0044281]; sphingolipid metabolic process [GO:0006665]	catalytic activity [GO:0003824]; ceramidase activity [GO:0017040]	extracellular exosome [GO:0070062]; lysosomal lumen [GO:0043202]	ASAH1 ASAH HSD-33 HSD33	Acid ceramidase family		Alternative splicing; Complete proteome; Direct protein sequencing; Disease mutation; Epilepsy; Glycoprotein; Hydrolase; Lysosome; Neurodegeneration; Polymorphism; Reference proteome; Signal	395	44660	reviewed		acid ceramidase family	22.4159	108.532	179.38	113.043	173.629	124.302	127.285	88.5206	66.5792
ASCC2_HUMAN	-1.59206	-74.7833	4.90292e-08	1.12914e-05	9.88204	8.59717e-05	0	0	0	0	0	0	0	3	4	5	0	4	9	5	7	10	ASCC2	Q9H1I8	Activating signal cointegrator 1 complex subunit 2 (ASC-1 complex subunit p100) (Trip4 complex subunit p100)	FUNCTION: Enhances NF-kappa-B, SRF and AP1 transactivation.	SIMILARITY: Belongs to the ASCC2 family. {ECO:0000305}.; SIMILARITY: Contains 1 CUE domain. {ECO:0000255|PROSITE-ProRule:PRU00468}.	nucleoplasm [GO:0005654]; DNA dealkylation involved in DNA repair [GO:0006307]; DNA repair [GO:0006281]; regulation of transcription, DNA-templated [GO:0006355]; transcription, DNA-templated [GO:0006351]	DNA dealkylation involved in DNA repair [GO:0006307]; DNA repair [GO:0006281]; regulation of transcription, DNA-templated [GO:0006355]; transcription, DNA-templated [GO:0006351]		nucleoplasm [GO:0005654]	ASCC2 ASC1P100	ASCC2 family		3D-structure; Alternative splicing; Complete proteome; Direct protein sequencing; Phosphoprotein; Polymorphism; Reference proteome; Transcription; Transcription regulation	757	86360	reviewed		ASCC2 family; CUE domain	0	0	0	0	0	0	0	3.72547	3.72547
ASCC3_HUMAN	-2.1129	-3.67256	0.0178725	0.195691	-5.32634	0.0346764	0	0	5	0	0	2	0	26	74	77	11	60	56	19	67	80	ASCC3	Q8N3C0	Activating signal cointegrator 1 complex subunit 3 (EC 3.6.4.12) (ASC-1 complex subunit p200) (ASC1p200) (Helicase, ATP binding 1) (Trip4 complex subunit p200)	FUNCTION: 3'-5' DNA helicase involved in repair of alkylated DNA. Promotes DNA unwinding to generate single-stranded substrate needed for ALKHB3, enabling ALKHB3 to process alkylated N3-methylcytosine (3mC) within double-stranded regions. Enhances NF-kappa-B, SRF and AP1 transactivation. {ECO:0000269|PubMed:22055184}.	SIMILARITY: Belongs to the helicase family. {ECO:0000305}.; SIMILARITY: Contains 2 helicase ATP-binding domains. {ECO:0000255|PROSITE-ProRule:PRU00541}.; SIMILARITY: Contains 2 helicase C-terminal domains. {ECO:0000255|PROSITE-ProRule:PRU00542}.; SIMILARITY: Contains 2 SEC63 domains. {ECO:0000305}.	cytoplasm [GO:0005737]; Golgi apparatus [GO:0005794]; intracellular [GO:0005622]; membrane [GO:0016020]; nucleoplasm [GO:0005654]; nucleus [GO:0005634]; ATP binding [GO:0005524]; ATP-dependent 3'-5' DNA helicase activity [GO:0043140]; poly(A) RNA binding [GO:0044822]; cell proliferation [GO:0008283]; DNA dealkylation involved in DNA repair [GO:0006307]; DNA duplex unwinding [GO:0032508]; DNA repa…	cell proliferation [GO:0008283]; DNA dealkylation involved in DNA repair [GO:0006307]; DNA duplex unwinding [GO:0032508]; DNA repair [GO:0006281]; regulation of transcription, DNA-templated [GO:0006355]; transcription, DNA-templated [GO:0006351]	ATP binding [GO:0005524]; ATP-dependent 3'-5' DNA helicase activity [GO:0043140]; poly(A) RNA binding [GO:0044822]	cytoplasm [GO:0005737]; Golgi apparatus [GO:0005794]; intracellular [GO:0005622]; membrane [GO:0016020]; nucleoplasm [GO:0005654]; nucleus [GO:0005634]	ASCC3 HELIC1	Helicase family		ATP-binding; Acetylation; Alternative splicing; Coiled coil; Complete proteome; Cytoplasm; DNA damage; DNA repair; Direct protein sequencing; Helicase; Hydrolase; Nucleotide-binding; Nucleus; Polymorphism; Reference proteome; Repeat; Transcription; Transcription regulation	2202	251460	reviewed		helicase family; helicase ATP-binding domain; helicase C-terminal domain; SEC63 domain	0	0	6.28829	0	0	2.20818	0	35.3419	61.4492
ASML_HUMAN	-0.452565	-1.60535	0.176826	0.377463	-7.87356	0.129752	2	5	8	1	0	0	0	7	15	14	7	15	18	9	13	14	ASMTL	O95671	N-acetylserotonin O-methyltransferase-like protein (ASMTL) (EC 2.1.1.-)	FUNCTION: Unknown. The presence of the putative catalytic domain of S-adenosyl-L-methionine binding argues for a methyltransferase activity.	SIMILARITY: Belongs to the class I-like SAM-binding methyltransferase superfamily. Cation-independent O-methyltransferase family. {ECO:0000305}.; SIMILARITY: In the N-terminal section; belongs to the maf family. {ECO:0000305}.	cytoplasm [GO:0005737]; O-methyltransferase activity [GO:0008171]		O-methyltransferase activity [GO:0008171]	cytoplasm [GO:0005737]	ASMTL	Class I-like SAM-binding methyltransferase superfamily, Cation-independent O-methyltransferase family; Maf family		3D-structure; Alternative splicing; Complete proteome; Methyltransferase; Phosphoprotein; Polymorphism; Reference proteome; S-adenosyl-L-methionine; Transferase	621	68857	reviewed		class I-like SAM-binding methyltransferase superfamily Cation-independent O-methyltransferase family; maf family	1.10409	5.25048	10.7781	1.10409	0	0	0	8.95947	13.1857
ASNA_HUMAN	-1.09469	-2.50103	0.0607499	0.25584	-6.72864	0.0701481	2	0	3	3	2	0	1	7	11	10	11	9	9	7	19	15	ASNA1	O43681	ATPase ASNA1 (EC 3.6.-.-) (Arsenical pump-driving ATPase) (Arsenite-stimulated ATPase) (Transmembrane domain recognition complex 40 kDa ATPase subunit) (hARSA-I) (hASNA-I)	FUNCTION: ATPase required for the post-translational delivery of tail-anchored (TA) proteins to the endoplasmic reticulum. Recognizes and selectively binds the transmembrane domain of TA proteins in the cytosol. This complex then targets to the endoplasmic reticulum by membrane-bound receptors, where the tail-anchored protein is released for insertion. This process is regulated by ATP binding and…	SIMILARITY: Belongs to the arsA ATPase family. {ECO:0000255|HAMAP-Rule:MF_03112}.	cytoplasm [GO:0005737]; endoplasmic reticulum membrane [GO:0005789]; extracellular exosome [GO:0070062]; nucleolus [GO:0005730]; nucleus [GO:0005634]; arsenite transmembrane transporter activity [GO:0015105]; ATP binding [GO:0005524]; ATPase activity [GO:0016887]; metal ion binding [GO:0046872]; transporter activity [GO:0005215]; cellular protein metabolic process [GO:0044267]; endoplasmic reticu…	cellular protein metabolic process [GO:0044267]; endoplasmic reticulum unfolded protein response [GO:0030968]; inorganic anion transport [GO:0015698]; IRE1-mediated unfolded protein response [GO:0036498]; protein insertion into ER membrane [GO:0045048]; transport [GO:0006810]	arsenite transmembrane transporter activity [GO:0015105]; ATPase activity [GO:0016887]; ATP binding [GO:0005524]; metal ion binding [GO:0046872]; transporter activity [GO:0005215]	cytoplasm [GO:0005737]; endoplasmic reticulum membrane [GO:0005789]; extracellular exosome [GO:0070062]; nucleolus [GO:0005730]; nucleus [GO:0005634]	ASNA1 ARSA TRC40	ArsA ATPase family		ATP-binding; Acetylation; Complete proteome; Cytoplasm; Endoplasmic reticulum; Hydrolase; Metal-binding; Nucleotide-binding; Nucleus; Polymorphism; Reference proteome; Transport; Zinc	348	38793	reviewed		arsA ATPase family	1.10409	0	3.67609	2.94994	2.2797	0	1.10409	8.95947	9.78286
ASNS_HUMAN	-1.20945	-2.24535	0.0816487	0.25584	-7.05574	0.0533373	0	1	3	0	0	0	0	2	28	32	2	26	25	3	17	13	ASNS	P08243	Asparagine synthetase [glutamine-hydrolyzing] (EC 6.3.5.4) (Cell cycle control protein TS11) (Glutamine-dependent asparagine synthetase)		SIMILARITY: Contains 1 asparagine synthetase domain. {ECO:0000305}.; SIMILARITY: Contains 1 glutamine amidotransferase type-2 domain. {ECO:0000255|PROSITE-ProRule:PRU00609}.	cytosol [GO:0005829]; asparagine synthase (glutamine-hydrolyzing) activity [GO:0004066]; ATP binding [GO:0005524]; cofactor binding [GO:0048037]; asparagine biosynthetic process [GO:0006529]; cellular amino acid biosynthetic process [GO:0008652]; cellular nitrogen compound metabolic process [GO:0034641]; cellular protein metabolic process [GO:0044267]; cellular response to glucose starvation [GO:…	asparagine biosynthetic process [GO:0006529]; cellular amino acid biosynthetic process [GO:0008652]; cellular nitrogen compound metabolic process [GO:0034641]; cellular protein metabolic process [GO:0044267]; cellular response to glucose starvation [GO:0042149]; cellular response to hormone stimulus [GO:0032870]; endoplasmic reticulum unfolded protein response [GO:0030968]; glutamine metabolic pr…	asparagine synthase (glutamine-hydrolyzing) activity [GO:0004066]; ATP binding [GO:0005524]; cofactor binding [GO:0048037]	cytosol [GO:0005829]	ASNS TS11		PATHWAY: Amino-acid biosynthesis; L-asparagine biosynthesis; L-asparagine from L-aspartate (L-Gln route): step 1/1.	ATP-binding; Acetylation; Alternative splicing; Amino-acid biosynthesis; Asparagine biosynthesis; Complete proteome; Disease mutation; Glutamine amidotransferase; Ligase; Mental retardation; Nucleotide-binding; Polymorphism; Reference proteome	561	64370	reviewed		asparagine synthetase domain; glutamine amidotransferase type-2 domain	0	1.10409	3.67609	0	0	0	0	2.62074	24.3848
ASPC1_HUMAN	-1.30537	-2.18273	0.0879019	0.25584	-7.13638	0.0860784	0	0	6	0	0	0	2	6	12	9	6	8	8	9	8	11	ASPSCR1	Q9BZE9	Tether containing UBX domain for GLUT4 (Alveolar soft part sarcoma chromosomal region candidate gene 1 protein) (Alveolar soft part sarcoma locus) (Renal papillary cell carcinoma protein 17) (UBX domain-containing protein 9)	FUNCTION: Tethering protein that sequesters GLUT4-containing vesicles in the cytoplasm in the absence of insulin. Modulates the amount of GLUT4 that is available at the cell surface (By similarity). Enhances VCP methylation catalyzed by VCPKMT. {ECO:0000250, ECO:0000269|PubMed:23349634}.	SIMILARITY: Contains 1 UBX domain. {ECO:0000255|PROSITE-ProRule:PRU00215}.	cytoplasmic side of plasma membrane [GO:0009898]; cytosol [GO:0005829]; endomembrane system [GO:0012505]; endoplasmic reticulum-Golgi intermediate compartment membrane [GO:0033116]; extrinsic component of membrane [GO:0019898]; intracellular membrane-bounded organelle [GO:0043231]; nucleoplasm [GO:0005654]; perinuclear region of cytoplasm [GO:0048471]; plasma membrane [GO:0005886]; vesicle membra…	glucose homeostasis [GO:0042593]; intracellular protein transport [GO:0006886]; membrane organization [GO:0061024]; regulation of glucose import [GO:0046324]		cytoplasmic side of plasma membrane [GO:0009898]; cytosol [GO:0005829]; endomembrane system [GO:0012505]; endoplasmic reticulum-Golgi intermediate compartment membrane [GO:0033116]; extrinsic component of membrane [GO:0019898]; intracellular membrane-bounded organelle [GO:0043231]; nucleoplasm [GO:0005654]; perinuclear region of cytoplasm [GO:0048471]; plasma membrane [GO:0005886]; vesicle membra…	ASPSCR1 ASPL RCC17 TUG UBXD9 UBXN9			Acetylation; Alternative splicing; Chromosomal rearrangement; Complete proteome; Cytoplasm; Membrane; Nucleus; Phosphoprotein; Polymorphism; Proto-oncogene; Reference proteome	553	60183	reviewed		UBX domain	0	0	7.61272	0	0	0	2.2797	7.49516	10.6641
ASSY_HUMAN	2.22045e-16	2.88521e-14	1	1	-9.11828	1	0	0	0	0	1	0	0	0	0	0	1	1	0	0	4	4	ASS1	P00966	Argininosuccinate synthase (EC 6.3.4.5) (Citrulline--aspartate ligase)	FUNCTION: Is indirectly involved in the control of blood pressure. {ECO:0000250}.	SIMILARITY: Belongs to the argininosuccinate synthase family. Type 1 subfamily. {ECO:0000305}.	cell body fiber [GO:0070852]; cytoplasm [GO:0005737]; cytosol [GO:0005829]; endoplasmic reticulum [GO:0005783]; extracellular exosome [GO:0070062]; lysosome [GO:0005764]; mitochondrial outer membrane [GO:0005741]; nucleus [GO:0005634]; perikaryon [GO:0043204]; amino acid binding [GO:0016597]; argininosuccinate synthase activity [GO:0004055]; ATP binding [GO:0005524]; identical protein binding [GO…	acute-phase response [GO:0006953]; aging [GO:0007568]; arginine biosynthetic process [GO:0006526]; argininosuccinate metabolic process [GO:0000053]; aspartate metabolic process [GO:0006531]; cellular nitrogen compound metabolic process [GO:0034641]; cellular response to amine stimulus [GO:0071418]; cellular response to amino acid stimulus [GO:0071230]; cellular response to ammonium ion [GO:007124…	amino acid binding [GO:0016597]; argininosuccinate synthase activity [GO:0004055]; ATP binding [GO:0005524]; identical protein binding [GO:0042802]; poly(A) RNA binding [GO:0044822]; toxic substance binding [GO:0015643]	cell body fiber [GO:0070852]; cytoplasm [GO:0005737]; cytosol [GO:0005829]; endoplasmic reticulum [GO:0005783]; extracellular exosome [GO:0070062]; lysosome [GO:0005764]; mitochondrial outer membrane [GO:0005741]; nucleus [GO:0005634]; perikaryon [GO:0043204]	ASS1 ASS	Argininosuccinate synthase family, Type 1 subfamily	PATHWAY: Amino-acid biosynthesis; L-arginine biosynthesis; L-arginine from L-ornithine and carbamoyl phosphate: step 2/3.; PATHWAY: Nitrogen metabolism; urea cycle; (N(omega)-L-arginino)succinate from L-aspartate and L-citrulline: step 1/1.	3D-structure; ATP-binding; Amino-acid biosynthesis; Arginine biosynthesis; Complete proteome; Direct protein sequencing; Disease mutation; Ligase; Nucleotide-binding; Phosphoprotein; Polymorphism; Reference proteome; Urea cycle	412	46530	reviewed		argininosuccinate synthase family Type 1 subfamily	0	0	0	0	1.10409	0	0	0	0
AT1A1_HUMAN	-0.51976	-2.74215	0.0463821	0.25584	-6.42524	0.0364676	9	1	2	4	25	5	29	9	7	6	20	8	9	6	8	7	ATP1A1	P05023	Sodium/potassium-transporting ATPase subunit alpha-1 (Na(+)/K(+) ATPase alpha-1 subunit) (EC 3.6.3.9) (Sodium pump subunit alpha-1)	FUNCTION: This is the catalytic component of the active enzyme, which catalyzes the hydrolysis of ATP coupled with the exchange of sodium and potassium ions across the plasma membrane. This action creates the electrochemical gradient of sodium and potassium ions, providing the energy for active transport of various nutrients.	SIMILARITY: Belongs to the cation transport ATPase (P-type) (TC 3.A.3) family. Type IIC subfamily. {ECO:0000305}.	apical plasma membrane [GO:0016324]; basolateral plasma membrane [GO:0016323]; caveola [GO:0005901]; endoplasmic reticulum [GO:0005783]; endosome [GO:0005768]; extracellular exosome [GO:0070062]; extracellular vesicle [GO:1903561]; Golgi apparatus [GO:0005794]; integral component of membrane [GO:0016021]; intercalated disc [GO:0014704]; melanosome [GO:0042470]; membrane [GO:0016020]; myelin sheat…	cardiac muscle contraction [GO:0060048]; cell communication by electrical coupling involved in cardiac conduction [GO:0086064]; cellular potassium ion homeostasis [GO:0030007]; cellular response to mechanical stimulus [GO:0071260]; cellular response to steroid hormone stimulus [GO:0071383]; cellular sodium ion homeostasis [GO:0006883]; ion transmembrane transport [GO:0034220]; membrane hyperpolar…	ADP binding [GO:0043531]; ATP binding [GO:0005524]; chaperone binding [GO:0051087]; phosphatase activity [GO:0016791]; potassium ion binding [GO:0030955]; sodium:potassium-exchanging ATPase activity [GO:0005391]; sodium ion binding [GO:0031402]; steroid hormone binding [GO:1990239]	apical plasma membrane [GO:0016324]; basolateral plasma membrane [GO:0016323]; caveola [GO:0005901]; endoplasmic reticulum [GO:0005783]; endosome [GO:0005768]; extracellular exosome [GO:0070062]; extracellular vesicle [GO:1903561]; Golgi apparatus [GO:0005794]; integral component of membrane [GO:0016021]; intercalated disc [GO:0014704]; melanosome [GO:0042470]; membrane [GO:0016020]; myelin sheat…	ATP1A1	Cation transport ATPase (P-type) (TC 3.A.3) family, Type IIC subfamily		ATP-binding; Acetylation; Alternative splicing; Cell membrane; Complete proteome; Direct protein sequencing; Hydrolase; Ion transport; Magnesium; Membrane; Metal-binding; Nucleotide-binding; Phosphoprotein; Polymorphism; Potassium; Potassium transport; Reference proteome; Sodium; Sodium transport; Sodium/potassium transport; Transmembrane; Transmembrane helix; Transport	1023	112896	reviewed		cation transport ATPase (P-type) (TC 3A3) family Type IIC subfamily	4.31046	1.10409	2.2797	4.06787	27.3835	5.25048	36.5348	11.6135	6.35086
AT2A2_HUMAN	-0.398951	-2.09004	0.0981329	0.25584	-7.25584	0.0767811	11	20	12	34	0	24	0	17	44	44	25	48	49	19	53	52	ATP2A2	P16615	Sarcoplasmic/endoplasmic reticulum calcium ATPase 2 (SERCA2) (SR Ca(2+)-ATPase 2) (EC 3.6.3.8) (Calcium pump 2) (Calcium-transporting ATPase sarcoplasmic reticulum type, slow twitch skeletal muscle isoform) (Endoplasmic reticulum class 1/2 Ca(2+) ATPase)	FUNCTION: This magnesium-dependent enzyme catalyzes the hydrolysis of ATP coupled with the translocation of calcium from the cytosol to the sarcoplasmic reticulum lumen. Isoform 2 is involved in the regulation of the contraction/relaxation cycle. {ECO:0000269|PubMed:16402920}.	SIMILARITY: Belongs to the cation transport ATPase (P-type) (TC 3.A.3) family. Type IIA subfamily. {ECO:0000305}.	calcium ion-transporting ATPase complex [GO:0090534]; endoplasmic reticulum [GO:0005783]; endoplasmic reticulum membrane [GO:0005789]; extrinsic component of cytoplasmic side of plasma membrane [GO:0031234]; integral component of plasma membrane [GO:0005887]; longitudinal sarcoplasmic reticulum [GO:0014801]; membrane [GO:0016020]; perinuclear region of cytoplasm [GO:0048471]; platelet dense tubul…	blood coagulation [GO:0007596]; calcium ion import into sarcoplasmic reticulum [GO:1990036]; calcium ion transmembrane transport [GO:0070588]; calcium ion transport from cytosol to endoplasmic reticulum [GO:1903515]; cell adhesion [GO:0007155]; cellular calcium ion homeostasis [GO:0006874]; endoplasmic reticulum calcium ion homeostasis [GO:0032469]; epidermis development [GO:0008544]; ER-nucleus …	ATP binding [GO:0005524]; calcium ion binding [GO:0005509]; calcium-transporting ATPase activity [GO:0005388]; calcium-transporting ATPase activity involved in regulation of cardiac muscle cell membrane potential [GO:0086039]; enzyme binding [GO:0019899]; protein C-terminus binding [GO:0008022]; S100 protein binding [GO:0044548]	calcium ion-transporting ATPase complex [GO:0090534]; endoplasmic reticulum [GO:0005783]; endoplasmic reticulum membrane [GO:0005789]; extrinsic component of cytoplasmic side of plasma membrane [GO:0031234]; integral component of plasma membrane [GO:0005887]; longitudinal sarcoplasmic reticulum [GO:0014801]; membrane [GO:0016020]; perinuclear region of cytoplasm [GO:0048471]; platelet dense tubul…	ATP2A2 ATP2B	Cation transport ATPase (P-type) (TC 3.A.3) family, Type IIA subfamily		ATP-binding; Alternative splicing; Calcium; Calcium transport; Complete proteome; Disease mutation; Endoplasmic reticulum; Epilepsy; Hydrolase; Ion transport; Isopeptide bond; Magnesium; Membrane; Metal-binding; Nitration; Nucleotide-binding; Phosphoprotein; Reference proteome; Sarcoplasmic reticulum; Transmembrane; Transmembrane helix; Transport; Ubl conjugation	1042	114757	reviewed		cation transport ATPase (P-type) (TC 3A3) family Type IIA subfamily	5.38903	21.0087	17.7897	28.0984	0	23.6148	0	22.4127	37.9555
AT2A3_HUMAN	2.22045e-16	2.88521e-14	1	1	-9.11828	1	0	0	0	0	0	1	0	0	0	0	0	0	0	0	0	0	ATP2A3	Q93084	Sarcoplasmic/endoplasmic reticulum calcium ATPase 3 (SERCA3) (SR Ca(2+)-ATPase 3) (EC 3.6.3.8) (Calcium pump 3)	FUNCTION: This magnesium-dependent enzyme catalyzes the hydrolysis of ATP coupled with the transport of calcium. Transports calcium ions from the cytosol into the sarcoplasmic/endoplasmic reticulum lumen. Contributes to calcium sequestration involved in muscular excitation/contraction. {ECO:0000269|PubMed:11956212, ECO:0000269|PubMed:15028735}.	SIMILARITY: Belongs to the cation transport ATPase (P-type) (TC 3.A.3) family. Type IIA subfamily. {ECO:0000305}.	endoplasmic reticulum [GO:0005783]; endoplasmic reticulum membrane [GO:0005789]; integral component of membrane [GO:0016021]; nuclear membrane [GO:0031965]; platelet dense tubular network membrane [GO:0031095]; sarcoplasmic reticulum [GO:0016529]; sarcoplasmic reticulum membrane [GO:0033017]; ATP binding [GO:0005524]; calcium-transporting ATPase activity [GO:0005388]; metal ion binding [GO:004687…	blood coagulation [GO:0007596]; calcium ion transport [GO:0006816]; ion transmembrane transport [GO:0034220]; transmembrane transport [GO:0055085]; transport [GO:0006810]	ATP binding [GO:0005524]; calcium-transporting ATPase activity [GO:0005388]; metal ion binding [GO:0046872]	endoplasmic reticulum [GO:0005783]; endoplasmic reticulum membrane [GO:0005789]; integral component of membrane [GO:0016021]; nuclear membrane [GO:0031965]; platelet dense tubular network membrane [GO:0031095]; sarcoplasmic reticulum [GO:0016529]; sarcoplasmic reticulum membrane [GO:0033017]	ATP2A3	Cation transport ATPase (P-type) (TC 3.A.3) family, Type IIA subfamily		ATP-binding; Acetylation; Alternative splicing; Calcium; Calcium transport; Complete proteome; Direct protein sequencing; Endoplasmic reticulum; Hydrolase; Ion transport; Magnesium; Membrane; Metal-binding; Nucleotide-binding; Nucleus; Phosphoprotein; Polymorphism; Reference proteome; Sarcoplasmic reticulum; Transmembrane; Transmembrane helix; Transport	1043	113977	reviewed		cation transport ATPase (P-type) (TC 3A3) family Type IIA subfamily	0	0	0	0	0	1.10409	0	0	0
AT2B4_HUMAN	-1.18921	-2.94604	0.0371872	0.25584	-6.17396	0.0258892	1	0	0	0	0	0	1	1	6	8	3	11	7	0	5	7	ATP2B4	P23634	Plasma membrane calcium-transporting ATPase 4 (PMCA4) (EC 3.6.3.8) (Matrix-remodeling-associated protein 1) (Plasma membrane calcium ATPase isoform 4) (Plasma membrane calcium pump isoform 4)	FUNCTION: This magnesium-dependent enzyme catalyzes the hydrolysis of ATP coupled with the transport of calcium out of the cell.	SIMILARITY: Belongs to the cation transport ATPase (P-type) (TC 3.A.3) family. Type IIB subfamily. {ECO:0000305}.	basolateral plasma membrane [GO:0016323]; caveola [GO:0005901]; integral component of plasma membrane [GO:0005887]; membrane [GO:0016020]; neuron projection [GO:0043005]; plasma membrane [GO:0005886]; protein complex [GO:0043234]; sperm principal piece [GO:0097228]; T-tubule [GO:0030315]; Z disc [GO:0030018]; ATP binding [GO:0005524]; calcium-transporting ATPase activity [GO:0005388]; calmodulin …	blood coagulation [GO:0007596]; calcium ion export [GO:1901660]; calcium ion import across plasma membrane [GO:0098703]; calcium ion transmembrane import into cytosol [GO:0097553]; calcium ion transmembrane transport [GO:0070588]; cellular calcium ion homeostasis [GO:0006874]; cellular response to epinephrine stimulus [GO:0071872]; hippocampus development [GO:0021766]; ion transmembrane transport…	ATP binding [GO:0005524]; calcium-transporting ATPase activity [GO:0005388]; calmodulin binding [GO:0005516]; metal ion binding [GO:0046872]; nitric-oxide synthase binding [GO:0050998]; nitric-oxide synthase inhibitor activity [GO:0036487]; protein phosphatase 2B binding [GO:0030346]; scaffold protein binding [GO:0097110]	basolateral plasma membrane [GO:0016323]; caveola [GO:0005901]; integral component of plasma membrane [GO:0005887]; membrane [GO:0016020]; neuron projection [GO:0043005]; plasma membrane [GO:0005886]; protein complex [GO:0043234]; sperm principal piece [GO:0097228]; T-tubule [GO:0030315]; Z disc [GO:0030018]	ATP2B4 ATP2B2 MXRA1	Cation transport ATPase (P-type) (TC 3.A.3) family, Type IIB subfamily		3D-structure; ATP-binding; Alternative splicing; Calcium; Calcium transport; Calmodulin-binding; Cell membrane; Complete proteome; Direct protein sequencing; Hydrolase; Ion transport; Magnesium; Membrane; Metal-binding; Nucleotide-binding; Phosphoprotein; Reference proteome; Transmembrane; Transmembrane helix; Transport	1241	137920	reviewed		cation transport ATPase (P-type) (TC 3A3) family Type IIB subfamily	1	0	0	0	0	0	1.10409	1	5.41173
ATG2B_HUMAN	-1.73535	-2.78861	0.0440789	0.25584	-6.36753	0.0496587	0	0	6	0	0	0	0	8	48	35	1	29	34	16	33	35	ATG2B	Q96BY7	Autophagy-related protein 2 homolog B	FUNCTION: Required for both autophagosome formation and regulation of lipid droplet morphology and dispersion. {ECO:0000269|PubMed:22219374}.	SIMILARITY: Belongs to the ATG2 family. {ECO:0000305}.	extrinsic component of membrane [GO:0019898]; lipid particle [GO:0005811]; pre-autophagosomal structure [GO:0000407]; pre-autophagosomal structure membrane [GO:0034045]; autophagosome assembly [GO:0000045]; cellular response to nitrogen starvation [GO:0006995]; mitochondrion degradation [GO:0000422]; nucleophagy [GO:0044804]	autophagosome assembly [GO:0000045]; cellular response to nitrogen starvation [GO:0006995]; mitochondrion degradation [GO:0000422]; nucleophagy [GO:0044804]		extrinsic component of membrane [GO:0019898]; lipid particle [GO:0005811]; pre-autophagosomal structure [GO:0000407]; pre-autophagosomal structure membrane [GO:0034045]	ATG2B C14orf103	ATG2 family		Autophagy; Complete proteome; Lipid droplet; Membrane; Phosphoprotein; Polymorphism; Reference proteome	2078	232763	reviewed		ATG2 family	0	0	7.61272	0	0	0	0	9.92909	41.2523
ATG7_HUMAN	-1.52489	-34.1317	1.56906e-06	0.000225847	5.92806	0.000460151	0	0	0	0	3	0	1	3	3	4	3	12	13	4	14	11	ATG7	O95352	Ubiquitin-like modifier-activating enzyme ATG7 (ATG12-activating enzyme E1 ATG7) (Autophagy-related protein 7) (APG7-like) (hAGP7) (Ubiquitin-activating enzyme E1-like protein)	FUNCTION: E1-like activating enzyme involved in the 2 ubiquitin-like systems required for cytoplasm to vacuole transport (Cvt) and autophagy. Activates ATG12 for its conjugation with ATG5 as well as the ATG8 family proteins for their conjugation with phosphatidylethanolamine. Both systems are needed for the ATG8 association to Cvt vesicles and autophagosomes membranes. Required for autophagic dea…	SIMILARITY: Belongs to the ATG7 family. {ECO:0000305}.	axoneme [GO:0005930]; cytoplasm [GO:0005737]; cytosol [GO:0005829]; pre-autophagosomal structure [GO:0000407]; Atg12 activating enzyme activity [GO:0019778]; Atg8 activating enzyme activity [GO:0019779]; protein homodimerization activity [GO:0042803]; transcription factor binding [GO:0008134]; ubiquitin activating enzyme activity [GO:0004839]; adult walking behavior [GO:0007628]; C-terminal prote…	adult walking behavior [GO:0007628]; cardiac muscle cell development [GO:0055013]; cellular amino acid metabolic process [GO:0006520]; cellular protein modification process [GO:0006464]; cellular response to hyperoxia [GO:0071455]; cellular response to nitrogen starvation [GO:0006995]; cellular response to starvation [GO:0009267]; central nervous system neuron axonogenesis [GO:0021955]; cerebella…	Atg12 activating enzyme activity [GO:0019778]; Atg8 activating enzyme activity [GO:0019779]; protein homodimerization activity [GO:0042803]; transcription factor binding [GO:0008134]; ubiquitin activating enzyme activity [GO:0004839]	axoneme [GO:0005930]; cytoplasm [GO:0005737]; cytosol [GO:0005829]; pre-autophagosomal structure [GO:0000407]	ATG7 APG7L	ATG7 family		Acetylation; Alternative splicing; Autophagy; Complete proteome; Cytoplasm; Phosphoprotein; Polymorphism; Protein transport; Reference proteome; Transport; Ubl conjugation pathway	703	77960	reviewed		ATG7 family	0	0	0	0	3.38602	0	1.10409	3.72547	2.70587
ATM_HUMAN	-2.1009	-6.44641	0.0020892	0.0374916	-2.77095	0.0127966	0	0	0	1	0	0	0	2	28	37	2	46	35	3	29	30	ATM	Q13315	Serine-protein kinase ATM (EC 2.7.11.1) (Ataxia telangiectasia mutated) (A-T mutated)	FUNCTION: Serine/threonine protein kinase which activates checkpoint signaling upon double strand breaks (DSBs), apoptosis and genotoxic stresses such as ionizing ultraviolet A light (UVA), thereby acting as a DNA damage sensor. Recognizes the substrate consensus sequence [ST]-Q. Phosphorylates 'Ser-139' of histone variant H2AX/H2AFX at double strand breaks (DSBs), thereby regulating DNA damage r…	SIMILARITY: Belongs to the PI3/PI4-kinase family. ATM subfamily. {ECO:0000305}.; SIMILARITY: Contains 1 FAT domain. {ECO:0000255|PROSITE-ProRule:PRU00534}.; SIMILARITY: Contains 1 FATC domain. {ECO:0000255|PROSITE-ProRule:PRU00535}.; SIMILARITY: Contains 1 PI3K/PI4K domain. {ECO:0000255|PROSITE-ProRule:PRU00269}.	cytoplasmic membrane-bounded vesicle [GO:0016023]; nucleoplasm [GO:0005654]; spindle [GO:0005819]; 1-phosphatidylinositol-3-kinase activity [GO:0016303]; ATP binding [GO:0005524]; DNA binding [GO:0003677]; DNA-dependent protein kinase activity [GO:0004677]; histone serine kinase activity [GO:0035174]; protein complex binding [GO:0032403]; protein dimerization activity [GO:0046983]; protein N-term…	brain development [GO:0007420]; cell cycle arrest [GO:0007050]; cellular response to DNA damage stimulus [GO:0006974]; cellular response to gamma radiation [GO:0071480]; cellular response to heat [GO:0034605]; determination of adult lifespan [GO:0008340]; DNA damage induced protein phosphorylation [GO:0006975]; DNA damage response, signal transduction by p53 class mediator resulting in cell cycle…	1-phosphatidylinositol-3-kinase activity [GO:0016303]; ATP binding [GO:0005524]; DNA binding [GO:0003677]; DNA-dependent protein kinase activity [GO:0004677]; histone serine kinase activity [GO:0035174]; protein complex binding [GO:0032403]; protein dimerization activity [GO:0046983]; protein N-terminus binding [GO:0047485]; protein serine/threonine kinase activity [GO:0004674]	cytoplasmic membrane-bounded vesicle [GO:0016023]; nucleoplasm [GO:0005654]; spindle [GO:0005819]	ATM	PI3/PI4-kinase family, ATM subfamily		ATP-binding; Acetylation; Cell cycle; Complete proteome; Cytoplasmic vesicle; DNA damage; DNA-binding; Disease mutation; Kinase; Neurodegeneration; Nucleotide-binding; Nucleus; Phosphoprotein; Polymorphism; Reference proteome; Serine/threonine-protein kinase; Transferase; Tumor suppressor	3056	350687	reviewed		PI3/PI4-kinase family ATM subfamily; FAT domain; FATC domain; PI3K/PI4K domain	0	0	0	1.10409	0	0	0	2.62074	24.3848
ATPA_HUMAN	-0.491089	-2.20361	0.08576	0.25584	-7.10947	0.0659347	21	6	10	6	44	8	59	9	61	59	33	65	58	16	61	60	ATP5A1	P25705	ATP synthase subunit alpha, mitochondrial	FUNCTION: Mitochondrial membrane ATP synthase (F(1)F(0) ATP synthase or Complex V) produces ATP from ADP in the presence of a proton gradient across the membrane which is generated by electron transport complexes of the respiratory chain. F-type ATPases consist of two structural domains, F(1) - containing the extramembraneous catalytic core, and F(0) - containing the membrane proton channel, link…	SIMILARITY: Belongs to the ATPase alpha/beta chains family. {ECO:0000305}.	extracellular exosome [GO:0070062]; membrane [GO:0016020]; mitochondrial inner membrane [GO:0005743]; mitochondrial matrix [GO:0005759]; mitochondrial proton-transporting ATP synthase complex [GO:0005753]; mitochondrion [GO:0005739]; myelin sheath [GO:0043209]; plasma membrane [GO:0005886]; proton-transporting ATP synthase complex, catalytic core F(1) [GO:0045261]; ATP binding [GO:0005524]; MHC c…	ATP biosynthetic process [GO:0006754]; ATP hydrolysis coupled proton transport [GO:0015991]; cellular metabolic process [GO:0044237]; embryo development [GO:0009790]; lipid metabolic process [GO:0006629]; mitochondrial ATP synthesis coupled proton transport [GO:0042776]; negative regulation of endothelial cell proliferation [GO:0001937]; respiratory electron transport chain [GO:0022904]; small mo…	ATP binding [GO:0005524]; MHC class I protein binding [GO:0042288]; poly(A) RNA binding [GO:0044822]; proton-transporting ATPase activity, rotational mechanism [GO:0046961]; proton-transporting ATP synthase activity, rotational mechanism [GO:0046933]; transmembrane transporter activity [GO:0022857]	extracellular exosome [GO:0070062]; membrane [GO:0016020]; mitochondrial inner membrane [GO:0005743]; mitochondrial matrix [GO:0005759]; mitochondrial proton-transporting ATP synthase complex [GO:0005753]; mitochondrion [GO:0005739]; myelin sheath [GO:0043209]; plasma membrane [GO:0005886]; proton-transporting ATP synthase complex, catalytic core F(1) [GO:0045261]	ATP5A1 ATP5A ATP5AL2 ATPM	ATPase alpha/beta chains family		ATP synthesis; ATP-binding; Acetylation; Alternative splicing; CF(1); Cell membrane; Complete proteome; Direct protein sequencing; Disease mutation; Glycoprotein; Hydrogen ion transport; Ion transport; Membrane; Mitochondrion; Mitochondrion inner membrane; Nucleotide-binding; Phosphoprotein; Polymorphism; Pyrrolidone carboxylic acid; Reference proteome; Transit peptide; Transport	553	59751	reviewed		ATPase alpha/beta chains family	10.5467	6.50223	14.3332	5.63317	46.7653	8.88227	66.9236	11.6135	51.3651
ATPB_HUMAN	0.128449	1.61566	0.174602	0.373519	-7.86074	0.887901	243	94	70	131	334	93	302	47	131	141	161	135	123	66	141	134	ATP5B	P06576	ATP synthase subunit beta, mitochondrial (EC 3.6.3.14)	FUNCTION: Mitochondrial membrane ATP synthase (F(1)F(0) ATP synthase or Complex V) produces ATP from ADP in the presence of a proton gradient across the membrane which is generated by electron transport complexes of the respiratory chain. F-type ATPases consist of two structural domains, F(1) - containing the extramembraneous catalytic core, and F(0) - containing the membrane proton channel, link…	SIMILARITY: Belongs to the ATPase alpha/beta chains family. {ECO:0000305}.	cell surface [GO:0009986]; extracellular exosome [GO:0070062]; membrane [GO:0016020]; mitochondrial matrix [GO:0005759]; mitochondrial membrane [GO:0031966]; mitochondrial nucleoid [GO:0042645]; mitochondrial proton-transporting ATP synthase complex [GO:0005753]; mitochondrial proton-transporting ATP synthase, catalytic core [GO:0005754]; mitochondrion [GO:0005739]; myelin sheath [GO:0043209]; nu…	angiogenesis [GO:0001525]; ATP biosynthetic process [GO:0006754]; ATP hydrolysis coupled proton transport [GO:0015991]; cellular metabolic process [GO:0044237]; generation of precursor metabolites and energy [GO:0006091]; lipid metabolic process [GO:0006629]; mitochondrial ATP synthesis coupled proton transport [GO:0042776]; mitochondrion organization [GO:0007005]; negative regulation of cell adh…	ATP binding [GO:0005524]; MHC class I protein binding [GO:0042288]; proton-transporting ATPase activity, rotational mechanism [GO:0046961]; proton-transporting ATP synthase activity, rotational mechanism [GO:0046933]; transmembrane transporter activity [GO:0022857]; transporter activity [GO:0005215]	cell surface [GO:0009986]; extracellular exosome [GO:0070062]; membrane [GO:0016020]; mitochondrial matrix [GO:0005759]; mitochondrial membrane [GO:0031966]; mitochondrial nucleoid [GO:0042645]; mitochondrial proton-transporting ATP synthase, catalytic core [GO:0005754]; mitochondrial proton-transporting ATP synthase complex [GO:0005753]; mitochondrion [GO:0005739]; myelin sheath [GO:0043209]; nu…	ATP5B ATPMB ATPSB	ATPase alpha/beta chains family		ATP synthesis; ATP-binding; Acetylation; CF(1); Complete proteome; Direct protein sequencing; Glycoprotein; Hydrogen ion transport; Hydrolase; Ion transport; Membrane; Mitochondrion; Mitochondrion inner membrane; Nucleotide-binding; Phosphoprotein; Polymorphism; Reference proteome; Transit peptide; Transport	529	56560	reviewed		ATPase alpha/beta chains family	135.642	108.532	142.043	103.713	354.014	95.7906	276.551	67.518	108.932
ATX10_HUMAN	-0.971427	-1.75451	0.14727	0.327045	-7.68609	0.113818	0	4	5	7	1	3	1	6	19	19	6	14	15	7	17	22	ATXN10	Q9UBB4	Ataxin-10 (Brain protein E46 homolog) (Spinocerebellar ataxia type 10 protein)	FUNCTION: Necessary for the survival of cerebellar neurons. Induces neuritogenesis by activating the Ras-MAP kinase pathway. May play a role in the maintenance of a critical intracellular glycosylation level and homeostasis. {ECO:0000250}.	SIMILARITY: Belongs to the ataxin-10 family. {ECO:0000305}.	cytoplasm [GO:0005737]; cytosol [GO:0005829]; dendrite [GO:0030425]; extracellular space [GO:0005615]; membrane [GO:0016020]; neuronal cell body [GO:0043025]; perinuclear region of cytoplasm [GO:0048471]; plasma membrane [GO:0005886]; nervous system development [GO:0007399]; neuron projection development [GO:0031175]; protein homotrimerization [GO:0070207]	nervous system development [GO:0007399]; neuron projection development [GO:0031175]; protein homotrimerization [GO:0070207]		cytoplasm [GO:0005737]; cytosol [GO:0005829]; dendrite [GO:0030425]; extracellular space [GO:0005615]; membrane [GO:0016020]; neuronal cell body [GO:0043025]; perinuclear region of cytoplasm [GO:0048471]; plasma membrane [GO:0005886]	ATXN10 SCA10	Ataxin-10 family		Alternative splicing; Ciliopathy; Complete proteome; Cytoplasm; Neurodegeneration; Phosphoprotein; Reference proteome; Spinocerebellar ataxia	475	53489	reviewed		ataxin-10 family	0	4.06787	6.28829	6.57143	1.10409	3.08696	1.10409	7.49516	16.9122
ATX2_HUMAN	-1.79119	-49.9086	2.93055e-07	5.32821e-05	7.89287	0.000211752	0	0	0	0	0	0	0	4	8	7	0	10	10	0	10	12	ATXN2	Q99700	Ataxin-2 (Spinocerebellar ataxia type 2 protein) (Trinucleotide repeat-containing gene 13 protein)	FUNCTION: Involved in EGFR trafficking, acting as negative regulator of endocytic EGFR internalization at the plasma membrane. {ECO:0000269|PubMed:18602463}.	SIMILARITY: Belongs to the ataxin-2 family. {ECO:0000305}.	cytoplasm [GO:0005737]; cytoplasmic stress granule [GO:0010494]; Golgi apparatus [GO:0005794]; membrane [GO:0016020]; nucleoplasm [GO:0005654]; perinuclear region of cytoplasm [GO:0048471]; polysome [GO:0005844]; ribonucleoprotein complex [GO:0030529]; trans-Golgi network [GO:0005802]; epidermal growth factor receptor binding [GO:0005154]; poly(A) RNA binding [GO:0044822]; protein C-terminus bind…	cerebellar Purkinje cell differentiation [GO:0021702]; cytoplasmic mRNA processing body assembly [GO:0033962]; homeostasis of number of cells [GO:0048872]; negative regulation of multicellular organism growth [GO:0040015]; negative regulation of receptor internalization [GO:0002091]; neuromuscular process [GO:0050905]; neuron projection morphogenesis [GO:0048812]; regulation of cytoplasmic mRNA p…	epidermal growth factor receptor binding [GO:0005154]; poly(A) RNA binding [GO:0044822]; protein C-terminus binding [GO:0008022]; RNA binding [GO:0003723]	cytoplasm [GO:0005737]; cytoplasmic stress granule [GO:0010494]; Golgi apparatus [GO:0005794]; membrane [GO:0016020]; nucleoplasm [GO:0005654]; perinuclear region of cytoplasm [GO:0048471]; polysome [GO:0005844]; ribonucleoprotein complex [GO:0030529]; trans-Golgi network [GO:0005802]	ATXN2 ATX2 SCA2 TNRC13	Ataxin-2 family		3D-structure; Alternative splicing; Amyotrophic lateral sclerosis; Complete proteome; Cytoplasm; Neurodegeneration; Parkinsonism; Phosphoprotein; Polymorphism; Reference proteome; Spinocerebellar ataxia; Triplet repeat expansion	1313	140283	reviewed		ataxin-2 family	0	0	0	0	0	0	0	5.33203	7.1551
ATX2L_HUMAN	-1.47309	-4.18353	0.0112098	0.145819	-4.7781	0.0193614	0	0	1	0	0	0	0	3	9	11	0	7	10	0	16	14	ATXN2L	Q8WWM7	Ataxin-2-like protein (Ataxin-2 domain protein) (Ataxin-2-related protein)		SIMILARITY: Belongs to the ataxin-2 family. {ECO:0000305}.	cytoplasm [GO:0005737]; cytoplasmic stress granule [GO:0010494]; membrane [GO:0016020]; nuclear speck [GO:0016607]; poly(A) RNA binding [GO:0044822]; regulation of cytoplasmic mRNA processing body assembly [GO:0010603]; stress granule assembly [GO:0034063]	regulation of cytoplasmic mRNA processing body assembly [GO:0010603]; stress granule assembly [GO:0034063]	poly(A) RNA binding [GO:0044822]	cytoplasm [GO:0005737]; cytoplasmic stress granule [GO:0010494]; membrane [GO:0016020]; nuclear speck [GO:0016607]	ATXN2L A2D A2LG A2LP A2RP	Ataxin-2 family		Acetylation; Alternative splicing; Complete proteome; Direct protein sequencing; Membrane; Phosphoprotein; Reference proteome	1075	113374	reviewed		ataxin-2 family	0	0	1.10409	0	0	0	0	3.72547	7.95481
BABA1_HUMAN	-0.985911	-2.30514	0.0761319	0.25584	-6.9789	0.0616469	0	1	2	0	0	1	2	2	11	10	3	10	8	2	8	11	BABAM1	Q9NWV8	BRISC and BRCA1-A complex member 1 (Mediator of RAP80 interactions and targeting subunit of 40 kDa) (New component of the BRCA1-A complex)	FUNCTION: Component of the BRCA1-A complex, a complex that specifically recognizes 'Lys-63'-linked ubiquitinated histones H2A and H2AX at DNA lesions sites, leading to target the BRCA1-BARD1 heterodimer to sites of DNA damage at double-strand breaks (DSBs). The BRCA1-A complex also possesses deubiquitinase activity that specifically removes 'Lys-63'-linked ubiquitin on histones H2A and H2AX. In t…	SIMILARITY: Belongs to the BABAM1 family. {ECO:0000305}.	BRCA1-A complex [GO:0070531]; BRISC complex [GO:0070552]; cytoplasm [GO:0005737]; nucleoplasm [GO:0005654]; nucleus [GO:0005634]; chromatin modification [GO:0016568]; double-strand break repair [GO:0006302]; G2 DNA damage checkpoint [GO:0031572]; positive regulation of DNA repair [GO:0045739]; protein K63-linked deubiquitination [GO:0070536]; response to ionizing radiation [GO:0010212]	chromatin modification [GO:0016568]; double-strand break repair [GO:0006302]; G2 DNA damage checkpoint [GO:0031572]; positive regulation of DNA repair [GO:0045739]; protein K63-linked deubiquitination [GO:0070536]; response to ionizing radiation [GO:0010212]		BRCA1-A complex [GO:0070531]; BRISC complex [GO:0070552]; cytoplasm [GO:0005737]; nucleoplasm [GO:0005654]; nucleus [GO:0005634]	BABAM1 C19orf62 MERIT40 NBA1 HSPC142	BABAM1 family		Acetylation; Alternative splicing; Chromatin regulator; Complete proteome; Cytoplasm; DNA damage; DNA repair; Nucleus; Phosphoprotein; Reference proteome	329	36560	reviewed		BABAM1 family	0	1.10409	2.2797	0	0	1.10409	2.2797	2.62074	9.78286
BASI_HUMAN	-0.666667	-2.10313	0.0966134	0.25584	-7.23897	0.0917517	0	0	0	0	3	0	0	1	0	1	3	4	3	0	1	1	BSG	P35613	Basigin (5F7) (Collagenase stimulatory factor) (Extracellular matrix metalloproteinase inducer) (EMMPRIN) (Leukocyte activation antigen M6) (OK blood group antigen) (Tumor cell-derived collagenase stimulatory factor) (TCSF) (CD antigen CD147)	FUNCTION: Plays an important role in targeting the monocarboxylate transporters SLC16A1, SLC16A3 and SLC16A8 to the plasma membrane. Plays pivotal roles in spermatogenesis, embryo implantation, neural network formation and tumor progression. Stimulates adjacent fibroblasts to produce matrix metalloproteinases (MMPS). Seems to be a receptor for oligomannosidic glycans. In vitro, promotes outgrowth…	SIMILARITY: Contains 1 Ig-like C2-type (immunoglobulin-like) domain. {ECO:0000305}.; SIMILARITY: Contains 1 Ig-like V-type (immunoglobulin-like) domain. {ECO:0000305}.	acrosomal membrane [GO:0002080]; extracellular exosome [GO:0070062]; focal adhesion [GO:0005925]; Golgi membrane [GO:0000139]; integral component of plasma membrane [GO:0005887]; melanosome [GO:0042470]; membrane [GO:0016020]; membrane raft [GO:0045121]; mitochondrion [GO:0005739]; plasma membrane [GO:0005886]; sarcolemma [GO:0042383]; mannose binding [GO:0005537]; blood coagulation [GO:0007596];…	blood coagulation [GO:0007596]; cell surface receptor signaling pathway [GO:0007166]; cellular metabolic process [GO:0044237]; decidualization [GO:0046697]; embryo implantation [GO:0007566]; extracellular matrix disassembly [GO:0022617]; extracellular matrix organization [GO:0030198]; leukocyte migration [GO:0050900]; odontogenesis of dentin-containing tooth [GO:0042475]; protein targeting to pla…	mannose binding [GO:0005537]	acrosomal membrane [GO:0002080]; extracellular exosome [GO:0070062]; focal adhesion [GO:0005925]; Golgi membrane [GO:0000139]; integral component of plasma membrane [GO:0005887]; melanosome [GO:0042470]; membrane [GO:0016020]; membrane raft [GO:0045121]; mitochondrion [GO:0005739]; plasma membrane [GO:0005886]; sarcolemma [GO:0042383]	BSG UNQ6505/PRO21383			3D-structure; Alternative promoter usage; Alternative splicing; Blood group antigen; Cell membrane; Complete proteome; Direct protein sequencing; Disulfide bond; Glycoprotein; Immunoglobulin domain; Lectin; Mannose-binding; Membrane; Phosphoprotein; Polymorphism; Reference proteome; Signal; Transmembrane; Transmembrane helix	385	42200	reviewed		Ig-like C2-type (immunoglobulin-like) domain; Ig-like V-type (immunoglobulin-like) domain	0	0	0	0	3.38602	0	0	1	0
BASP1_HUMAN	-0.399374	-0.784561	0.472589	0.644523	-8.76505	0.251217	2	11	2	9	8	14	7	1	25	24	3	27	22	5	30	31	BASP1	P80723	Brain acid soluble protein 1 (22 kDa neuronal tissue-enriched acidic protein) (Neuronal axonal membrane protein NAP-22)		SIMILARITY: Belongs to the BASP1 family. {ECO:0000305}.	cell junction [GO:0030054]; cytoplasm [GO:0005737]; cytoskeleton [GO:0005856]; extracellular exosome [GO:0070062]; growth cone [GO:0030426]; nuclear speck [GO:0016607]; nucleus [GO:0005634]; plasma membrane [GO:0005886]; vesicle [GO:0031982]; protein domain specific binding [GO:0019904]; transcription corepressor activity [GO:0003714]; transcription regulatory region DNA binding [GO:0044212]; dia…	diaphragm development [GO:0060539]; glomerular visceral epithelial cell differentiation [GO:0072112]; gonad development [GO:0008406]; mesenchymal to epithelial transition [GO:0060231]; metanephric mesenchyme development [GO:0072075]; negative regulation of transcription, DNA-templated [GO:0045892]; positive regulation of heart growth [GO:0060421]; positive regulation of metanephric ureteric bud d…	protein domain specific binding [GO:0019904]; transcription corepressor activity [GO:0003714]; transcription regulatory region DNA binding [GO:0044212]	cell junction [GO:0030054]; cytoplasm [GO:0005737]; cytoskeleton [GO:0005856]; extracellular exosome [GO:0070062]; growth cone [GO:0030426]; nuclear speck [GO:0016607]; nucleus [GO:0005634]; plasma membrane [GO:0005886]; vesicle [GO:0031982]	BASP1 NAP22	BASP1 family		Alternative splicing; Cell membrane; Cell projection; Complete proteome; Direct protein sequencing; Lipoprotein; Membrane; Myristate; Phosphoprotein; Polymorphism; Reference proteome	227	22693	reviewed		BASP1 family	1.10409	11.4656	2.2797	8.53014	8.90739	14.0065	8.92641	1	22.158
BCKD_HUMAN	-1.20637	-10.4791	0.000273088	0.0081326	-0.307049	0.00494113	0	0	0	0	0	0	0	2	2	1	1	1	1	3	2	2	BCKDK	O14874	[3-methyl-2-oxobutanoate dehydrogenase [lipoamide]] kinase, mitochondrial (EC 2.7.11.4) (Branched-chain alpha-ketoacid dehydrogenase kinase) (BCKD-kinase) (BCKDHKIN)	FUNCTION: Catalyzes the phosphorylation and inactivation of the branched-chain alpha-ketoacid dehydrogenase complex, the key regulatory enzyme of the valine, leucine and isoleucine catabolic pathways. Key enzyme that regulate the activity state of the BCKD complex. {ECO:0000269|PubMed:24449431}.	SIMILARITY: Belongs to the PDK/BCKDK protein kinase family. {ECO:0000305}.; SIMILARITY: Contains 1 histidine kinase domain. {ECO:0000255|PROSITE-ProRule:PRU00107}.	mitochondrial alpha-ketoglutarate dehydrogenase complex [GO:0005947]; mitochondrion [GO:0005739]; [3-methyl-2-oxobutanoate dehydrogenase (acetyl-transferring)] kinase activity [GO:0047323]; ATP binding [GO:0005524]; kinase activity [GO:0016301]; protein serine/threonine kinase activity [GO:0004674]; branched-chain amino acid catabolic process [GO:0009083]; cellular amino acid catabolic process [G…	branched-chain amino acid catabolic process [GO:0009083]; cellular amino acid catabolic process [GO:0009063]; phosphorylation [GO:0016310]; protein phosphorylation [GO:0006468]	[3-methyl-2-oxobutanoate dehydrogenase (acetyl-transferring)] kinase activity [GO:0047323]; ATP binding [GO:0005524]; kinase activity [GO:0016301]; protein serine/threonine kinase activity [GO:0004674]	mitochondrial alpha-ketoglutarate dehydrogenase complex [GO:0005947]; mitochondrion [GO:0005739]	BCKDK	PDK/BCKDK protein kinase family		ATP-binding; Acetylation; Alternative splicing; Autism; Autism spectrum disorder; Complete proteome; Disease mutation; Kinase; Mitochondrion; Nucleotide-binding; Phosphoprotein; Reference proteome; Transferase; Transit peptide	412	46360	reviewed		PDK/BCKDK protein kinase family; histidine kinase domain	0	0	0	0	0	0	0	2.62074	1.5874
BCS1_HUMAN	2.22045e-16	2.88521e-14	1	1	-9.11828	1	0	0	0	0	0	0	0	0	0	0	0	0	0	0	1	1	BCS1L	Q9Y276	Mitochondrial chaperone BCS1 (h-BCS1) (BCS1-like protein)	FUNCTION: Chaperone necessary for the assembly of mitochondrial respiratory chain complex III. Plays an important role in the maintenance of mitochondrial tubular networks, respiratory chain assembly and formation of the LETM1 complex. {ECO:0000269|PubMed:18628306}.	SIMILARITY: Belongs to the AAA ATPase family. BCS1 subfamily. {ECO:0000305}.	mitochondrial respiratory chain complex III [GO:0005750]; mitochondrion [GO:0005739]; ATP binding [GO:0005524]; mitochondrial respiratory chain complex I assembly [GO:0032981]; mitochondrial respiratory chain complex III assembly [GO:0034551]; mitochondrial respiratory chain complex IV assembly [GO:0033617]; mitochondrion organization [GO:0007005]	mitochondrial respiratory chain complex I assembly [GO:0032981]; mitochondrial respiratory chain complex III assembly [GO:0034551]; mitochondrial respiratory chain complex IV assembly [GO:0033617]; mitochondrion organization [GO:0007005]	ATP binding [GO:0005524]	mitochondrial respiratory chain complex III [GO:0005750]; mitochondrion [GO:0005739]	BCS1L BCS1	AAA ATPase family, BCS1 subfamily		ATP-binding; Chaperone; Complete proteome; Deafness; Disease mutation; Membrane; Mitochondrion; Mitochondrion inner membrane; Nucleotide-binding; Reference proteome; Transmembrane; Transmembrane helix	419	47534	reviewed	X	AAA ATPase family BCS1 subfamily	0	0	0	0	0	0	0	0	0
BECN1_HUMAN	-0.45279	-0.898283	0.415228	0.576953	-8.66398	0.221035	0	0	1	0	0	0	0	0	2	2	0	6	7	1	1	3	BECN1	Q14457	Beclin-1 (Coiled-coil myosin-like BCL2-interacting protein) (Protein GT197)	FUNCTION: Plays a central role in autophagy (PubMed:23184933). Acts as core subunit of the PI3K complex that mediates formation of phosphatidylinositol 3-phosphate; different complex forms are believed to play a role in multiple membrane trafficking pathways: PI3KC3-C1 is involved in initiation of autophagosomes and PI3KC3-C2 in maturation of autophagosomes and endocytosis. Involved in regulation…	SIMILARITY: Belongs to the beclin family. {ECO:0000305}.	autophagosome [GO:0005776]; cytoplasmic membrane-bounded vesicle [GO:0016023]; endoplasmic reticulum [GO:0005783]; endoplasmic reticulum membrane [GO:0005789]; endosome [GO:0005768]; endosome membrane [GO:0010008]; extrinsic component of membrane [GO:0019898]; mitochondrial membrane [GO:0031966]; phagocytic vesicle [GO:0045335]; phosphatidylinositol 3-kinase complex, class III [GO:0035032]; phosp…	activation of mitophagy in response to mitochondrial depolarization [GO:0098779]; autophagosome assembly [GO:0000045]; autophagy [GO:0006914]; beta-amyloid metabolic process [GO:0050435]; cellular defense response [GO:0006968]; cellular response to glucose starvation [GO:0042149]; cellular response to nitrogen starvation [GO:0006995]; CVT pathway [GO:0032258]; cytokinesis [GO:0000910]; defense re…	phosphatidylinositol 3-kinase binding [GO:0043548]	autophagosome [GO:0005776]; cytoplasmic membrane-bounded vesicle [GO:0016023]; endoplasmic reticulum [GO:0005783]; endoplasmic reticulum membrane [GO:0005789]; endosome [GO:0005768]; endosome membrane [GO:0010008]; extrinsic component of membrane [GO:0019898]; mitochondrial membrane [GO:0031966]; phagocytic vesicle [GO:0045335]; phosphatidylinositol 3-kinase complex, class III [GO:0035032]; phosp…	BECN1 GT197	Beclin family		3D-structure; Acetylation; Antiviral defense; Autophagy; Cell cycle; Cell division; Coiled coil; Complete proteome; Cytoplasm; Cytoplasmic vesicle; Endocytosis; Endoplasmic reticulum; Endosome; Golgi apparatus; Host-virus interaction; Membrane; Mitochondrion; Phosphoprotein; Polymorphism; Reference proteome; Ubl conjugation	450	51896	reviewed		beclin family	0	0	1.10409	0	0	0	0	0	1.5874
BGAL_HUMAN	-0.154017	-0.72007	0.507688	0.688579	-8.81777	0.265627	23	5	13	6	33	5	29	6	25	24	25	25	22	26	28	27	GLB1	P16278	Beta-galactosidase (EC 3.2.1.23) (Acid beta-galactosidase) (Lactase) (Elastin receptor 1)	FUNCTION: Cleaves beta-linked terminal galactosyl residues from gangliosides, glycoproteins, and glycosaminoglycans.; FUNCTION: Isoform 2 has no beta-galactosidase catalytic activity, but plays functional roles in the formation of extracellular elastic fibers (elastogenesis) and in the development of connective tissue. Seems to be identical to the elastin-binding protein (EBP), a major component …	SIMILARITY: Belongs to the glycosyl hydrolase 35 family. {ECO:0000305}.	cytoplasm [GO:0005737]; extracellular exosome [GO:0070062]; Golgi apparatus [GO:0005794]; lysosomal lumen [GO:0043202]; perinuclear region of cytoplasm [GO:0048471]; beta-galactosidase activity [GO:0004565]; galactoside binding [GO:0016936]; carbohydrate metabolic process [GO:0005975]; cellular carbohydrate metabolic process [GO:0044262]; cellular protein metabolic process [GO:0044267]; dolichol-…	carbohydrate metabolic process [GO:0005975]; cellular carbohydrate metabolic process [GO:0044262]; cellular protein metabolic process [GO:0044267]; dolichol-linked oligosaccharide biosynthetic process [GO:0006488]; galactose catabolic process [GO:0019388]; glycosaminoglycan catabolic process [GO:0006027]; glycosaminoglycan metabolic process [GO:0030203]; glycosphingolipid metabolic process [GO:00…	beta-galactosidase activity [GO:0004565]; galactoside binding [GO:0016936]	cytoplasm [GO:0005737]; extracellular exosome [GO:0070062]; Golgi apparatus [GO:0005794]; lysosomal lumen [GO:0043202]; perinuclear region of cytoplasm [GO:0048471]	GLB1 ELNR1	Glycosyl hydrolase 35 family		3D-structure; Alternative splicing; Complete proteome; Cytoplasm; Direct protein sequencing; Disease mutation; Gangliosidosis; Glycoprotein; Glycosidase; Hydrolase; Lysosome; Mucopolysaccharidosis; Polymorphism; Reference proteome; Signal; Zymogen	677	76075	reviewed		glycosyl hydrolase 35 family	11.4656	5.25048	19.5675	5.63317	35.013	5.25048	36.5348	7.49516	22.158
BGLR_HUMAN	-0.0942466	-1.92249	0.120036	0.280085	-7.47156	0.0696211	15	9	6	13	32	9	19	8	10	14	29	14	14	18	13	17	GUSB	P08236	Beta-glucuronidase (EC 3.2.1.31) (Beta-G1)	FUNCTION: Plays an important role in the degradation of dermatan and keratan sulfates.	SIMILARITY: Belongs to the glycosyl hydrolase 2 family. {ECO:0000305}.	extracellular exosome [GO:0070062]; intracellular membrane-bounded organelle [GO:0043231]; lysosomal lumen [GO:0043202]; membrane [GO:0016020]; beta-glucuronidase activity [GO:0004566]; protein domain specific binding [GO:0019904]; receptor binding [GO:0005102]; carbohydrate metabolic process [GO:0005975]; glycosaminoglycan catabolic process [GO:0006027]; glycosaminoglycan metabolic process [GO:0…	carbohydrate metabolic process [GO:0005975]; glycosaminoglycan catabolic process [GO:0006027]; glycosaminoglycan metabolic process [GO:0030203]; hyaluronan catabolic process [GO:0030214]; hyaluronan metabolic process [GO:0030212]; small molecule metabolic process [GO:0044281]	beta-glucuronidase activity [GO:0004566]; protein domain specific binding [GO:0019904]; receptor binding [GO:0005102]	extracellular exosome [GO:0070062]; intracellular membrane-bounded organelle [GO:0043231]; lysosomal lumen [GO:0043202]; membrane [GO:0016020]	GUSB	Glycosyl hydrolase 2 family		3D-structure; Alternative splicing; Complete proteome; Direct protein sequencing; Disease mutation; Glycoprotein; Glycosidase; Hydrolase; Lysosome; Mucopolysaccharidosis; Polymorphism; Reference proteome; Signal	651	74732	reviewed		glycosyl hydrolase 2 family	7.61272	9.59107	7.61272	11.4656	34.0728	9.59127	24.799	9.92909	8.90688
BICD2_HUMAN	-1.29906	-2.87663	0.0400618	0.25584	-6.2589	0.0262288	0	0	1	0	0	0	0	1	10	11	1	9	11	1	14	12	BICD2	Q8TD16	Protein bicaudal D homolog 2 (Bic-D 2)	FUNCTION: May play a role in the dynein-dynactin interactions on the surface of membranous organelles, by associating with these complexes. Regulates coat complex coatomer protein I (COPI)-independent Golgi-endoplasmic reticulum transport by recruiting the dynein-dynactin motor complex (By similarity). {ECO:0000250}.	SIMILARITY: Belongs to the BicD family. {ECO:0000305}.	cytoplasm [GO:0005737]; cytoplasmic vesicle [GO:0031410]; cytoskeleton [GO:0005856]; Golgi apparatus [GO:0005794]; plasma membrane [GO:0005886]; Rab GTPase binding [GO:0017137]; microtubule anchoring at microtubule organizing center [GO:0072393]; minus-end-directed organelle transport along microtubule [GO:0072385]	microtubule anchoring at microtubule organizing center [GO:0072393]; minus-end-directed organelle transport along microtubule [GO:0072385]	Rab GTPase binding [GO:0017137]	cytoplasm [GO:0005737]; cytoplasmic vesicle [GO:0031410]; cytoskeleton [GO:0005856]; Golgi apparatus [GO:0005794]; plasma membrane [GO:0005886]	BICD2 KIAA0699	BicD family		Acetylation; Alternative splicing; Coiled coil; Complete proteome; Cytoplasm; Cytoskeleton; Disease mutation; Golgi apparatus; Neurodegeneration; Phosphoprotein; Reference proteome	824	93533	reviewed		BicD family	0	0	1.10409	0	0	0	0	1	8.90688
BIRC2_HUMAN	-1.12217	-2.25343	0.0808785	0.25584	-7.04535	0.0817628	0	0	3	0	0	0	0	3	5	6	1	4	4	4	7	6	BIRC2	Q13490	Baculoviral IAP repeat-containing protein 2 (EC 6.3.2.-) (C-IAP1) (IAP homolog B) (Inhibitor of apoptosis protein 2) (IAP-2) (hIAP-2) (hIAP2) (RING finger protein 48) (TNFR2-TRAF-signaling complex protein 2)	FUNCTION: Multi-functional protein which regulates not only caspases and apoptosis, but also modulates inflammatory signaling and immunity, mitogenic kinase signaling, and cell proliferation, as well as cell invasion and metastasis. Acts as an E3 ubiquitin-protein ligase regulating NF-kappa-B signaling and regulates both canonical and non-canonical NF-kappa-B signaling by acting in opposite direc…	SIMILARITY: Belongs to the IAP family. {ECO:0000305}.; SIMILARITY: Contains 3 BIR repeats. {ECO:0000255|PROSITE-ProRule:PRU00029}.; SIMILARITY: Contains 1 CARD domain. {ECO:0000255|PROSITE-ProRule:PRU00046}.; SIMILARITY: Contains 1 RING-type zinc finger. {ECO:0000255|PROSITE-ProRule:PRU00175}.	CD40 receptor complex [GO:0035631]; cytoplasm [GO:0005737]; cytoplasmic side of plasma membrane [GO:0009898]; cytosol [GO:0005829]; membrane raft [GO:0045121]; nucleus [GO:0005634]; XY body [GO:0001741]; cysteine-type endopeptidase inhibitor activity involved in apoptotic process [GO:0043027]; ligase activity [GO:0016874]; protein N-terminus binding [GO:0047485]; transcription coactivator activit…	apoptotic process [GO:0006915]; cell surface receptor signaling pathway [GO:0007166]; cellular component disassembly involved in execution phase of apoptosis [GO:0006921]; inhibition of cysteine-type endopeptidase activity involved in apoptotic process [GO:1990001]; innate immune response [GO:0045087]; MyD88-independent toll-like receptor signaling pathway [GO:0002756]; necroptotic process [GO:00…	cysteine-type endopeptidase inhibitor activity involved in apoptotic process [GO:0043027]; ligase activity [GO:0016874]; protein N-terminus binding [GO:0047485]; transcription coactivator activity [GO:0003713]; ubiquitin-protein transferase activity [GO:0004842]; zinc ion binding [GO:0008270]	CD40 receptor complex [GO:0035631]; cytoplasm [GO:0005737]; cytoplasmic side of plasma membrane [GO:0009898]; cytosol [GO:0005829]; membrane raft [GO:0045121]; nucleus [GO:0005634]; XY body [GO:0001741]	BIRC2 API1 IAP2 MIHB RNF48	IAP family		3D-structure; Activator; Alternative splicing; Apoptosis; Complete proteome; Cytoplasm; Ligase; Metal-binding; Nucleus; Polymorphism; Reference proteome; Repeat; Transcription; Transcription regulation; Ubl conjugation; Ubl conjugation pathway; Zinc; Zinc-finger	618	69900	reviewed		IAP family; BIR repeat; CARD domain; RING-type zinc finger	0	0	3.67609	0	0	0	0	3.72547	4.30347
BIRC6_HUMAN	-1.96709	-3.42412	0.0227447	0.234542	-5.6073	0.0397227	0	0	5	0	0	0	0	20	46	57	11	30	25	17	16	21	BIRC6	Q9NR09	Baculoviral IAP repeat-containing protein 6 (EC 6.3.2.-) (BIR repeat-containing ubiquitin-conjugating enzyme) (BRUCE) (Ubiquitin-conjugating BIR domain enzyme apollon) (APOLLON)	FUNCTION: Anti-apoptotic protein which can regulate cell death by controlling caspases and by acting as an E3 ubiquitin-protein ligase. Has an unusual ubiquitin conjugation system in that it could combine in a single polypeptide, ubiquitin conjugating (E2) with ubiquitin ligase (E3) activity, forming a chimeric E2/E3 ubiquitin ligase. Its tragets include CASP9 and DIABLO/SMAC. Acts as an inhibito…	SIMILARITY: In the C-terminal section; belongs to the ubiquitin-conjugating enzyme family. {ECO:0000305}.; SIMILARITY: Contains 1 BIR repeat. {ECO:0000255|PROSITE-ProRule:PRU00029}.	cytoplasm [GO:0005737]; endosome [GO:0005768]; membrane [GO:0016020]; microtubule organizing center [GO:0005815]; midbody [GO:0030496]; spindle pole [GO:0000922]; trans-Golgi network [GO:0005802]; cysteine-type endopeptidase inhibitor activity [GO:0004869]; ligase activity [GO:0016874]; ubiquitin conjugating enzyme activity [GO:0061631]; ubiquitin-protein transferase activity [GO:0004842]; apopto…	apoptotic process [GO:0006915]; cell division [GO:0051301]; labyrinthine layer development [GO:0060711]; mitotic nuclear division [GO:0007067]; negative regulation of apoptotic process [GO:0043066]; negative regulation of endopeptidase activity [GO:0010951]; negative regulation of extrinsic apoptotic signaling pathway [GO:2001237]; positive regulation of cell proliferation [GO:0008284]; protein p…	cysteine-type endopeptidase inhibitor activity [GO:0004869]; ligase activity [GO:0016874]; ubiquitin conjugating enzyme activity [GO:0061631]; ubiquitin-protein transferase activity [GO:0004842]	cytoplasm [GO:0005737]; endosome [GO:0005768]; membrane [GO:0016020]; microtubule organizing center [GO:0005815]; midbody [GO:0030496]; spindle pole [GO:0000922]; trans-Golgi network [GO:0005802]	BIRC6 KIAA1289	Ubiquitin-conjugating enzyme family		3D-structure; Apoptosis; Cell cycle; Cell division; Complete proteome; Cytoplasm; Cytoskeleton; Endosome; Golgi apparatus; Ligase; Membrane; Mitosis; Phosphoprotein; Protease inhibitor; Reference proteome; Thiol protease inhibitor; Ubl conjugation; Ubl conjugation pathway	4857	530255	reviewed		ubiquitin-conjugating enzyme family; BIR repeat	0	0	6.28829	0	0	0	0	26.5238	39.5228
BRE_HUMAN	-1.21395	-2.65401	0.0511368	0.25584	-6.53544	0.0541306	0	1	3	2	2	2	3	5	19	19	9	12	13	4	12	14	BRE	Q9NXR7	BRCA1-A complex subunit BRE (BRCA1/BRCA2-containing complex subunit 45) (Brain and reproductive organ-expressed protein)	FUNCTION: Component of the BRCA1-A complex, a complex that specifically recognizes 'Lys-63'-linked ubiquitinated histones H2A and H2AX at DNA lesions sites, leading to target the BRCA1-BARD1 heterodimer to sites of DNA damage at double-strand breaks (DSBs). The BRCA1-A complex also possesses deubiquitinase activity that specifically removes 'Lys-63'-linked ubiquitin on histones H2A and H2AX. In t…	SIMILARITY: Belongs to the BRE family. {ECO:0000255}.	BRCA1-A complex [GO:0070531]; BRISC complex [GO:0070552]; cytoplasm [GO:0005737]; nuclear ubiquitin ligase complex [GO:0000152]; nucleus [GO:0005634]; peroxisome targeting sequence binding [GO:0000268]; polyubiquitin binding [GO:0031593]; tumor necrosis factor receptor binding [GO:0005164]; apoptotic process [GO:0006915]; cellular response to DNA damage stimulus [GO:0006974]; chromatin modificati…	apoptotic process [GO:0006915]; cellular response to DNA damage stimulus [GO:0006974]; chromatin modification [GO:0016568]; double-strand break repair [GO:0006302]; G2 DNA damage checkpoint [GO:0031572]; positive regulation of DNA repair [GO:0045739]; response to ionizing radiation [GO:0010212]; signal transduction [GO:0007165]	peroxisome targeting sequence binding [GO:0000268]; polyubiquitin binding [GO:0031593]; tumor necrosis factor receptor binding [GO:0005164]	BRCA1-A complex [GO:0070531]; BRISC complex [GO:0070552]; cytoplasm [GO:0005737]; nuclear ubiquitin ligase complex [GO:0000152]; nucleus [GO:0005634]	BRE BRCC45	BRE family		Acetylation; Alternative splicing; Apoptosis; Chromatin regulator; Complete proteome; Cytoplasm; DNA damage; DNA repair; Nucleus; Phosphoprotein; Reference proteome; Repeat	383	43552	reviewed	X	BRE family	0	1.10409	3.67609	2.20818	2.2797	2.20818	3.90408	6.35086	16.9122
BRE1B_HUMAN	-0.944138	-2.13441	0.0930826	0.25584	-7.19864	0.0832548	0	0	2	0	0	0	1	2	2	4	0	6	6	0	16	12	RNF40	O75150	E3 ubiquitin-protein ligase BRE1B (BRE1-B) (EC 6.3.2.-) (95 kDa retinoblastoma-associated protein) (RBP95) (RING finger protein 40)	FUNCTION: Component of the RNF20/40 E3 ubiquitin-protein ligase complex that mediates monoubiquitination of 'Lys-120' of histone H2B (H2BK120ub1). H2BK120ub1 gives a specific tag for epigenetic transcriptional activation and is also prerequisite for histone H3 'Lys-4' and 'Lys-79' methylation (H3K4me and H3K79me, respectively). It thereby plays a central role in histone code and gene regulation. …	SIMILARITY: Belongs to the BRE1 family. {ECO:0000305}.; SIMILARITY: Contains 1 RING-type zinc finger. {ECO:0000255|PROSITE-ProRule:PRU00175}.	axon terminus [GO:0043679]; cytosol [GO:0005829]; extrinsic component of membrane [GO:0019898]; HULC complex [GO:0033503]; membrane [GO:0016020]; neuron projection [GO:0043005]; nucleoplasm [GO:0005654]; nucleus [GO:0005634]; ubiquitin ligase complex [GO:0000151]; ligase activity [GO:0016874]; mRNA 3'-UTR binding [GO:0003730]; protein homodimerization activity [GO:0042803]; ubiquitin protein liga…	histone H2B ubiquitination [GO:0033523]; histone monoubiquitination [GO:0010390]; negative regulation of mRNA polyadenylation [GO:1900364]; positive regulation of histone H2B ubiquitination [GO:2001168]; positive regulation of proteasomal protein catabolic process [GO:1901800]; positive regulation of protein polyubiquitination [GO:1902916]; response to peptide hormone [GO:0043434]; ubiquitin-depe…	ligase activity [GO:0016874]; mRNA 3'-UTR binding [GO:0003730]; protein homodimerization activity [GO:0042803]; ubiquitin protein ligase binding [GO:0031625]; ubiquitin-protein transferase activity [GO:0004842]; zinc ion binding [GO:0008270]	axon terminus [GO:0043679]; cytosol [GO:0005829]; extrinsic component of membrane [GO:0019898]; HULC complex [GO:0033503]; membrane [GO:0016020]; neuron projection [GO:0043005]; nucleoplasm [GO:0005654]; nucleus [GO:0005634]; ubiquitin ligase complex [GO:0000151]	RNF40 BRE1B KIAA0661	BRE1 family	PATHWAY: Protein modification; protein ubiquitination.	Acetylation; Alternative splicing; Chromatin regulator; Coiled coil; Complete proteome; Ligase; Metal-binding; Nucleus; Polymorphism; Reference proteome; Ubl conjugation pathway; Zinc; Zinc-finger	1001	113650	reviewed		BRE1 family; RING-type zinc finger	0	0	2.2797	0	0	0	1.10409	2.62074	1.5874
BTAF1_HUMAN	-1.68195	-2.84687	0.0413714	0.25584	-6.29552	0.0309327	0	0	1	0	0	0	0	1	39	44	2	30	32	4	30	28	BTAF1	O14981	TATA-binding protein-associated factor 172 (EC 3.6.4.-) (ATP-dependent helicase BTAF1) (B-TFIID transcription factor-associated 170 kDa subunit) (TAF(II)170) (TBP-associated factor 172) (TAF-172)	FUNCTION: Regulates transcription in association with TATA binding protein (TBP). Removes TBP from the TATA box in an ATP-dependent manner.	SIMILARITY: Belongs to the SNF2/RAD54 helicase family. {ECO:0000305}.; SIMILARITY: Contains 8 HEAT repeats. {ECO:0000305}.; SIMILARITY: Contains 1 helicase ATP-binding domain. {ECO:0000255|PROSITE-ProRule:PRU00541}.; SIMILARITY: Contains 1 helicase C-terminal domain. {ECO:0000255|PROSITE-ProRule:PRU00542}.	nucleus [GO:0005634]; ATP binding [GO:0005524]; DNA binding [GO:0003677]; helicase activity [GO:0004386]; sequence-specific DNA binding transcription factor activity [GO:0003700]; negative regulation of chromatin binding [GO:0035562]; negative regulation of transcription, DNA-templated [GO:0045892]	negative regulation of chromatin binding [GO:0035562]; negative regulation of transcription, DNA-templated [GO:0045892]	ATP binding [GO:0005524]; DNA binding [GO:0003677]; helicase activity [GO:0004386]; sequence-specific DNA binding transcription factor activity [GO:0003700]	nucleus [GO:0005634]	BTAF1 TAF172	SNF2/RAD54 helicase family		ATP-binding; Alternative splicing; Complete proteome; DNA-binding; Direct protein sequencing; Helicase; Hydrolase; Nucleotide-binding; Nucleus; Reference proteome; Repeat	1849	206887	reviewed		SNF2/RAD54 helicase family; HEAT repeat; helicase ATP-binding domain; helicase C-terminal domain	0	0	1.10409	0	0	0	0	1	32.9387
BUB3_HUMAN	-0.640445	-1.27934	0.263736	0.496348	-8.26472	0.153782	0	1	3	0	1	1	0	1	7	6	3	5	5	3	4	7	BUB3	O43684	Mitotic checkpoint protein BUB3	FUNCTION: Has a dual function in spindle-assembly checkpoint signaling and in promoting the establishment of correct kinetochore-microtubule (K-MT) attachments. Promotes the formation of stable end-on bipolar attachments. Necessary for kinetochore localization of BUB1. Regulates chromosome segregation during oocyte meiosis. The BUB1/BUB3 complex plays a role in the inhibition of anaphase-promotin…	SIMILARITY: Belongs to the WD repeat BUB3 family. {ECO:0000305}.; SIMILARITY: Contains 7 WD repeats. {ECO:0000255|PROSITE-ProRule:PRU00221}.	condensed chromosome kinetochore [GO:0000777]; cytosol [GO:0005829]; kinetochore [GO:0000776]; nucleoplasm [GO:0005654]; anaphase-promoting complex-dependent proteasomal ubiquitin-dependent protein catabolic process [GO:0031145]; attachment of spindle microtubules to kinetochore [GO:0008608]; cell division [GO:0051301]; meiotic cell cycle [GO:0051321]; mitotic cell cycle [GO:0000278]; mitotic sis…	anaphase-promoting complex-dependent proteasomal ubiquitin-dependent protein catabolic process [GO:0031145]; attachment of spindle microtubules to kinetochore [GO:0008608]; cell division [GO:0051301]; meiotic cell cycle [GO:0051321]; mitotic cell cycle [GO:0000278]; mitotic sister chromatid segregation [GO:0000070]; mitotic spindle assembly checkpoint [GO:0007094]; negative regulation of ubiquiti…		condensed chromosome kinetochore [GO:0000777]; cytosol [GO:0005829]; kinetochore [GO:0000776]; nucleoplasm [GO:0005654]	BUB3	WD repeat BUB3 family		ADP-ribosylation; Acetylation; Alternative splicing; Cell cycle; Cell division; Centromere; Chromosome; Chromosome partition; Complete proteome; Isopeptide bond; Kinetochore; Meiosis; Mitosis; Nucleus; Phosphoprotein; Reference proteome; Repeat; Ubl conjugation; WD repeat	328	37155	reviewed		WD repeat BUB3 family; WD repeat	0	1.10409	3.67609	0	1.10409	1.10409	0	1	6.35086
BZW2_HUMAN	-1.50806	-2.10312	0.0966145	0.25584	-7.23898	0.0917846	0	0	0	0	0	0	0	0	22	20	0	12	13	0	13	18	BZW2	Q9Y6E2	Basic leucine zipper and W2 domain-containing protein 2	FUNCTION: May be involved in neuronal differentiation. {ECO:0000250}.	SIMILARITY: Belongs to the BZW family. {ECO:0000305}.; SIMILARITY: Contains 1 W2 domain. {ECO:0000255|PROSITE-ProRule:PRU00695}.	membrane [GO:0016020]; cell differentiation [GO:0030154]; nervous system development [GO:0007399]	cell differentiation [GO:0030154]; nervous system development [GO:0007399]		membrane [GO:0016020]	BZW2 HSPC028 MSTP017	BZW family		Acetylation; Alternative splicing; Complete proteome; Developmental protein; Differentiation; Neurogenesis; Phosphoprotein; Polymorphism; Reference proteome	419	48162	reviewed		BZW family; W2 domain	0	0	0	0	0	0	0	0	19.5345
C1TC_HUMAN	-1.89255	-3.18573	0.028929	0.25584	-5.88568	0.0234255	0	0	3	0	0	0	0	4	68	70	0	57	45	4	61	61	MTHFD1	P11586	C-1-tetrahydrofolate synthase, cytoplasmic (C1-THF synthase) [Cleaved into: C-1-tetrahydrofolate synthase, cytoplasmic, N-terminally processed] [Includes: Methylenetetrahydrofolate dehydrogenase (EC 1.5.1.5); Methenyltetrahydrofolate cyclohydrolase (EC 3.5.4.9); Formyltetrahydrofolate synthetase (EC 6.3.4.3)]		SIMILARITY: In the N-terminal section; belongs to the tetrahydrofolate dehydrogenase/cyclohydrolase family. {ECO:0000305}.; SIMILARITY: In the C-terminal section; belongs to the formate--tetrahydrofolate ligase family. {ECO:0000305}.	cytosol [GO:0005829]; extracellular exosome [GO:0070062]; membrane [GO:0016020]; mitochondrion [GO:0005739]; ATP binding [GO:0005524]; formate-tetrahydrofolate ligase activity [GO:0004329]; methenyltetrahydrofolate cyclohydrolase activity [GO:0004477]; methylenetetrahydrofolate dehydrogenase (NAD+) activity [GO:0004487]; methylenetetrahydrofolate dehydrogenase (NADP+) activity [GO:0004488]; methy…	10-formyltetrahydrofolate biosynthetic process [GO:0009257]; embryonic neurocranium morphogenesis [GO:0048702]; embryonic viscerocranium morphogenesis [GO:0048703]; folic acid metabolic process [GO:0046655]; heart development [GO:0007507]; histidine biosynthetic process [GO:0000105]; methionine biosynthetic process [GO:0009086]; methionine metabolic process [GO:0006555]; neural tube closure [GO:0…	ATP binding [GO:0005524]; formate-tetrahydrofolate ligase activity [GO:0004329]; methenyltetrahydrofolate cyclohydrolase activity [GO:0004477]; methylenetetrahydrofolate dehydrogenase (NAD+) activity [GO:0004487]; methylenetetrahydrofolate dehydrogenase (NADP+) activity [GO:0004488]; methylenetetrahydrofolate dehydrogenase [NAD(P)+] activity [GO:0004486]	cytosol [GO:0005829]; extracellular exosome [GO:0070062]; membrane [GO:0016020]; mitochondrion [GO:0005739]	MTHFD1 MTHFC MTHFD	Tetrahydrofolate dehydrogenase/cyclohydrolase family; Formate--tetrahydrofolate ligase family	PATHWAY: One-carbon metabolism; tetrahydrofolate interconversion.	3D-structure; ATP-binding; Acetylation; Amino-acid biosynthesis; Complete proteome; Cytoplasm; Direct protein sequencing; Disease mutation; Histidine biosynthesis; Hydrolase; Ligase; Methionine biosynthesis; Multifunctional enzyme; NADP; Nucleotide-binding; One-carbon metabolism; Oxidoreductase; Phosphoprotein; Polymorphism; Purine biosynthesis; Reference proteome	935	101559	reviewed		tetrahydrofolate dehydrogenase/cyclohydrolase family; formate--tetrahydrofolate ligase family	0	0	3.67609	0	0	0	0	5.33203	57.1066
C1TM_HUMAN	-0.733562	-2.07749	0.0996149	0.25584	-7.27202	0.0934387	0	0	0	0	0	0	0	0	2	1	0	3	3	0	10	3	MTHFD1L	Q6UB35	Monofunctional C1-tetrahydrofolate synthase, mitochondrial (EC 6.3.4.3) (Formyltetrahydrofolate synthetase)	FUNCTION: May provide the missing metabolic reaction required to link the mitochondria and the cytoplasm in the mammalian model of one-carbon folate metabolism in embryonic an transformed cells complementing thus the enzymatic activities of MTHFD2. {ECO:0000250}.	SIMILARITY: In the N-terminal section; belongs to the tetrahydrofolate dehydrogenase/cyclohydrolase family. {ECO:0000305}.; SIMILARITY: In the C-terminal section; belongs to the formate--tetrahydrofolate ligase family. {ECO:0000305}.	membrane [GO:0016020]; mitochondrion [GO:0005739]; ATP binding [GO:0005524]; formate-tetrahydrofolate ligase activity [GO:0004329]; protein homodimerization activity [GO:0042803]; embryonic neurocranium morphogenesis [GO:0048702]; embryonic viscerocranium morphogenesis [GO:0048703]; folic acid-containing compound biosynthetic process [GO:0009396]; folic acid-containing compound metabolic process …	embryonic neurocranium morphogenesis [GO:0048702]; embryonic viscerocranium morphogenesis [GO:0048703]; folic acid-containing compound biosynthetic process [GO:0009396]; folic acid-containing compound metabolic process [GO:0006760]; formate metabolic process [GO:0015942]; neural tube closure [GO:0001843]; one-carbon metabolic process [GO:0006730]; oxidation-reduction process [GO:0055114]; tetrahy…	ATP binding [GO:0005524]; formate-tetrahydrofolate ligase activity [GO:0004329]; protein homodimerization activity [GO:0042803]	membrane [GO:0016020]; mitochondrion [GO:0005739]	MTHFD1L FTHFSDC1	Tetrahydrofolate dehydrogenase/cyclohydrolase family; Formate--tetrahydrofolate ligase family	PATHWAY: One-carbon metabolism; tetrahydrofolate interconversion.	ATP-binding; Acetylation; Alternative splicing; Complete proteome; Direct protein sequencing; Ligase; Mitochondrion; Nucleotide-binding; One-carbon metabolism; Polymorphism; Reference proteome; Transit peptide	978	105790	reviewed		tetrahydrofolate dehydrogenase/cyclohydrolase family; formate--tetrahydrofolate ligase family	0	0	0	0	0	0	0	0	1.5874
CAB45_HUMAN	-1.84269	-5.48507	0.00399034	0.0654851	-3.54858	0.0152258	0	0	1	0	1	0	0	9	20	21	6	12	11	12	20	21	SDF4	Q9BRK5	45 kDa calcium-binding protein (Cab45) (Stromal cell-derived factor 4) (SDF-4)	FUNCTION: May regulate calcium-dependent activities in the endoplasmic reticulum lumen or post-ER compartment. {ECO:0000250}.; FUNCTION: Isoform 5 may be involved in the exocytosis of zymogens by pancreatic acini.	SIMILARITY: Belongs to the CREC family. {ECO:0000305}.; SIMILARITY: Contains 6 EF-hand domains. {ECO:0000255|PROSITE-ProRule:PRU00448}.	bleb [GO:0032059]; cytoplasm [GO:0005737]; extracellular exosome [GO:0070062]; Golgi apparatus [GO:0005794]; Golgi lumen [GO:0005796]; late endosome [GO:0005770]; membrane [GO:0016020]; calcium ion binding [GO:0005509]; identical protein binding [GO:0042802]; calcium ion-dependent exocytosis [GO:0017156]; cerebellum development [GO:0021549]; fat cell differentiation [GO:0045444]; response to etha…	calcium ion-dependent exocytosis [GO:0017156]; cerebellum development [GO:0021549]; fat cell differentiation [GO:0045444]; response to ethanol [GO:0045471]; UV protection [GO:0009650]; zymogen granule exocytosis [GO:0070625]	calcium ion binding [GO:0005509]; identical protein binding [GO:0042802]	bleb [GO:0032059]; cytoplasm [GO:0005737]; extracellular exosome [GO:0070062]; Golgi apparatus [GO:0005794]; Golgi lumen [GO:0005796]; late endosome [GO:0005770]; membrane [GO:0016020]	SDF4 CAB45 PSEC0034	CREC family		Alternative splicing; Calcium; Cell projection; Complete proteome; Cytoplasm; Exocytosis; Glycoprotein; Golgi apparatus; Metal-binding; Phosphoprotein; Polymorphism; Reference proteome; Repeat; Signal	362	41807	reviewed		CREC family; EF-hand domain	0	0	1.10409	0	1.10409	0	0	11.6135	17.786
CALL3_HUMAN	-0.523727	-1.05175	0.346915	0.496348	-8.51312	0.211325	0	0	0	0	4	0	0	3	0	0	2	2	3	0	2	4	CALML3	P27482	Calmodulin-like protein 3 (CaM-like protein) (CLP) (Calmodulin-related protein NB-1)	FUNCTION: May function as a specific light chain of unconventional myosin-10 (MYO10), also enhances MYO10 translation, possibly by acting as a chaperone for the emerging MYO10 heavy chain protein. May compete with calmodulin by binding, with different affinities, to cellular substrates. {ECO:0000269|PubMed:11278607, ECO:0000269|PubMed:18295593}.	SIMILARITY: Belongs to the calmodulin family. {ECO:0000305}.; SIMILARITY: Contains 4 EF-hand domains. {ECO:0000255|PROSITE-ProRule:PRU00448}.	extracellular exosome [GO:0070062]; calcium ion binding [GO:0005509]		calcium ion binding [GO:0005509]	extracellular exosome [GO:0070062]	CALML3	Calmodulin family		3D-structure; Calcium; Complete proteome; Metal-binding; Reference proteome; Repeat	149	16891	reviewed		calmodulin family; EF-hand domain	0	0	0	0	4.31046	0	0	3.72547	0
CALL5_HUMAN	-0.0717777	-0.0722498	0.945552	1	-9.11508	0.474282	0	0	9	6	8	6	0	16	0	0	8	0	1	2	0	0	CALML5	Q9NZT1	Calmodulin-like protein 5 (Calmodulin-like skin protein)	FUNCTION: Binds calcium. May be involved in terminal differentiation of keratinocytes.	SIMILARITY: Contains 4 EF-hand domains. {ECO:0000255|PROSITE-ProRule:PRU00448}.	extracellular exosome [GO:0070062]; calcium ion binding [GO:0005509]; epidermis development [GO:0008544]; signal transduction [GO:0007165]	epidermis development [GO:0008544]; signal transduction [GO:0007165]	calcium ion binding [GO:0005509]	extracellular exosome [GO:0070062]	CALML5 CLSP			3D-structure; Acetylation; Calcium; Complete proteome; Direct protein sequencing; Metal-binding; Polymorphism; Reference proteome; Repeat	146	15893	reviewed		EF-hand domain	0	0	12.7772	5.63317	8.90739	6.50223	0	20.9782	0
CALM_HUMAN	-1.00597	-0.909216	0.410018	0.572517	-8.65376	0.225147	4	6	0	0	0	0	0	0	140	144	0	183	146	0	145	139	CALM1; CALM2; CALM3	P62158	Calmodulin (CaM)	FUNCTION: Calmodulin mediates the control of a large number of enzymes, ion channels, aquaporins and other proteins by Ca(2+). Among the enzymes to be stimulated by the calmodulin-Ca(2+) complex are a number of protein kinases and phosphatases. Together with CCP110 and centrin, is involved in a genetic pathway that regulates the centrosome cycle and progression through cytokinesis. {ECO:0000269|P…	SIMILARITY: Belongs to the calmodulin family. {ECO:0000305}.; SIMILARITY: Contains 4 EF-hand domains. {ECO:0000255|PROSITE-ProRule:PRU00448}.	centrosome [GO:0005813]; cytoplasm [GO:0005737]; cytosol [GO:0005829]; extracellular exosome [GO:0070062]; extracellular region [GO:0005576]; nucleoplasm [GO:0005654]; nucleus [GO:0005634]; plasma membrane [GO:0005886]; sarcomere [GO:0030017]; spindle microtubule [GO:0005876]; spindle pole [GO:0000922]; vesicle [GO:0031982]; calcium ion binding [GO:0005509]; ion channel binding [GO:0044325]; N-te…	activation of phospholipase C activity [GO:0007202]; blood coagulation [GO:0007596]; carbohydrate metabolic process [GO:0005975]; detection of calcium ion [GO:0005513]; epidermal growth factor receptor signaling pathway [GO:0007173]; Fc-epsilon receptor signaling pathway [GO:0038095]; fibroblast growth factor receptor signaling pathway [GO:0008543]; glucose metabolic process [GO:0006006]; glycoge…	calcium ion binding [GO:0005509]; ion channel binding [GO:0044325]; N-terminal myristoylation domain binding [GO:0031997]; phospholipase binding [GO:0043274]; protein domain specific binding [GO:0019904]; protein kinase binding [GO:0019901]; protein phosphatase activator activity [GO:0072542]; protein serine/threonine kinase activator activity [GO:0043539]; thioesterase binding [GO:0031996]; titi…	centrosome [GO:0005813]; cytoplasm [GO:0005737]; cytosol [GO:0005829]; extracellular exosome [GO:0070062]; extracellular region [GO:0005576]; nucleoplasm [GO:0005654]; nucleus [GO:0005634]; plasma membrane [GO:0005886]; sarcomere [GO:0030017]; spindle microtubule [GO:0005876]; spindle pole [GO:0000922]; vesicle [GO:0031982]	CALM1 CALM CAM CAM1; CALM2 CAM2 CAMB; CALM3 CALML2 CAM3 CAMC CAMIII	Calmodulin family		3D-structure; Acetylation; Calcium; Complete proteome; Cytoplasm; Cytoskeleton; Direct protein sequencing; Disease mutation; Isopeptide bond; Long QT syndrome; Metal-binding; Methylation; Phosphoprotein; Polymorphism; Reference proteome; Repeat; Ubl conjugation	149	16838	reviewed		calmodulin family; EF-hand domain	2.20818	6.50223	0	0	0	0	0	0	122.774
CALR_HUMAN	-1.00116	-2.09676	0.0973496	0.25584	-7.24718	0.0921874	0	0	0	0	5	0	2	0	4	3	0	7	6	0	8	6	CALR	P27797	Calreticulin (CRP55) (Calregulin) (Endoplasmic reticulum resident protein 60) (ERp60) (HACBP) (grp60)	FUNCTION: Calcium-binding chaperone that promotes folding, oligomeric assembly and quality control in the endoplasmic reticulum (ER) via the calreticulin/calnexin cycle. This lectin interacts transiently with almost all of the monoglucosylated glycoproteins that are synthesized in the ER. Interacts with the DNA-binding domain of NR3C1 and mediates its nuclear export. Involved in maternal gene exp…	SIMILARITY: Belongs to the calreticulin family. {ECO:0000305}.	acrosomal vesicle [GO:0001669]; cell surface [GO:0009986]; cytoplasm [GO:0005737]; cytosol [GO:0005829]; endocytic vesicle lumen [GO:0071682]; endoplasmic reticulum [GO:0005783]; endoplasmic reticulum lumen [GO:0005788]; external side of plasma membrane [GO:0009897]; extracellular exosome [GO:0070062]; extracellular region [GO:0005576]; extracellular space [GO:0005615]; focal adhesion [GO:0005925…	antigen processing and presentation of exogenous peptide antigen via MHC class I [GO:0042590]; antigen processing and presentation of exogenous peptide antigen via MHC class I, TAP-dependent [GO:0002479]; antigen processing and presentation of peptide antigen via MHC class I [GO:0002474]; ATF6-mediated unfolded protein response [GO:0036500]; cardiac muscle cell differentiation [GO:0055007]; cell …	androgen receptor binding [GO:0050681]; calcium ion binding [GO:0005509]; carbohydrate binding [GO:0030246]; chaperone binding [GO:0051087]; complement component C1q binding [GO:0001849]; DNA binding [GO:0003677]; glycoprotein binding [GO:0001948]; hormone binding [GO:0042562]; integrin binding [GO:0005178]; iron ion binding [GO:0005506]; mRNA binding [GO:0003729]; peptide binding [GO:0042277]; p…	acrosomal vesicle [GO:0001669]; cell surface [GO:0009986]; cytoplasm [GO:0005737]; cytosol [GO:0005829]; endocytic vesicle lumen [GO:0071682]; endoplasmic reticulum [GO:0005783]; endoplasmic reticulum lumen [GO:0005788]; external side of plasma membrane [GO:0009897]; extracellular exosome [GO:0070062]; extracellular region [GO:0005576]; extracellular space [GO:0005615]; focal adhesion [GO:0005925…	CALR CRTC	Calreticulin family		3D-structure; Acetylation; Calcium; Chaperone; Complete proteome; Cytoplasm; Direct protein sequencing; Disulfide bond; Endoplasmic reticulum; Extracellular matrix; Glycoprotein; Lectin; Metal-binding; Reference proteome; Repeat; Sarcoplasmic reticulum; Secreted; Signal; Zinc	417	48142	reviewed	X	calreticulin family	0	0	0	0	5.56359	0	2.2797	0	3.72547
CALU_HUMAN	-0.727222	-2.35096	0.0721807	0.25584	-6.92013	0.0750358	12	8	38	0	56	12	24	73	83	93	181	98	80	60	112	114	CALU	O43852	Calumenin (Crocalbin) (IEF SSP 9302)	FUNCTION: Involved in regulation of vitamin K-dependent carboxylation of multiple N-terminal glutamate residues. Seems to inhibit gamma-carboxylase GGCX. Binds 7 calcium ions with a low affinity (By similarity). {ECO:0000250}.	SIMILARITY: Belongs to the CREC family. {ECO:0000305}.; SIMILARITY: Contains 6 EF-hand domains. {ECO:0000255|PROSITE-ProRule:PRU00448}.	endoplasmic reticulum [GO:0005783]; extracellular region [GO:0005576]; Golgi apparatus [GO:0005794]; melanosome [GO:0042470]; membrane [GO:0016020]; sarcoplasmic reticulum lumen [GO:0033018]; calcium ion binding [GO:0005509]; enzyme inhibitor activity [GO:0004857]; blood coagulation [GO:0007596]; peripheral nervous system axon regeneration [GO:0014012]; platelet activation [GO:0030168]; platelet …	blood coagulation [GO:0007596]; peripheral nervous system axon regeneration [GO:0014012]; platelet activation [GO:0030168]; platelet degranulation [GO:0002576]; response to organic cyclic compound [GO:0014070]	calcium ion binding [GO:0005509]; enzyme inhibitor activity [GO:0004857]	endoplasmic reticulum [GO:0005783]; extracellular region [GO:0005576]; Golgi apparatus [GO:0005794]; melanosome [GO:0042470]; membrane [GO:0016020]; sarcoplasmic reticulum lumen [GO:0033018]	CALU	CREC family		Acetylation; Alternative splicing; Calcium; Complete proteome; Direct protein sequencing; Endoplasmic reticulum; Glycoprotein; Metal-binding; Phosphoprotein; Polymorphism; Reference proteome; Repeat; Sarcoplasmic reticulum; Secreted; Signal	315	37107	reviewed		CREC family; EF-hand domain	6.12662	8.72156	66.2377	0	57.6273	12.3212	31.4033	99.4241	70.2094
CALX_HUMAN	-0.190596	-1.93127	0.118767	0.277779	-7.46027	0.0950126	28	31	12	28	6	24	4	21	38	41	26	60	61	33	44	46	CANX	P27824	Calnexin (IP90) (Major histocompatibility complex class I antigen-binding protein p88) (p90)	FUNCTION: Calcium-binding protein that interacts with newly synthesized glycoproteins in the endoplasmic reticulum. It may act in assisting protein assembly and/or in the retention within the ER of unassembled protein subunits. It seems to play a major role in the quality control apparatus of the ER by the retention of incorrectly folded proteins. Associated with partial T-cell antigen receptor c…	SIMILARITY: Belongs to the calreticulin family. {ECO:0000305}.	axon [GO:0030424]; dendrite cytoplasm [GO:0032839]; dendritic spine [GO:0043197]; endoplasmic reticulum [GO:0005783]; endoplasmic reticulum lumen [GO:0005788]; endoplasmic reticulum membrane [GO:0005789]; ER-mitochondrion membrane contact site [GO:0044233]; extracellular exosome [GO:0070062]; integral component of lumenal side of endoplasmic reticulum membrane [GO:0071556]; melanosome [GO:0042470…	aging [GO:0007568]; antigen processing and presentation of exogenous peptide antigen via MHC class II [GO:0019886]; antigen processing and presentation of peptide antigen via MHC class I [GO:0002474]; cellular protein metabolic process [GO:0044267]; chaperone-mediated protein folding [GO:0061077]; clathrin-mediated endocytosis [GO:0072583]; post-translational protein modification [GO:0043687]; pr…	calcium ion binding [GO:0005509]; carbohydrate binding [GO:0030246]; poly(A) RNA binding [GO:0044822]	axon [GO:0030424]; dendrite cytoplasm [GO:0032839]; dendritic spine [GO:0043197]; endoplasmic reticulum [GO:0005783]; endoplasmic reticulum lumen [GO:0005788]; endoplasmic reticulum membrane [GO:0005789]; ER-mitochondrion membrane contact site [GO:0044233]; extracellular exosome [GO:0070062]; integral component of lumenal side of endoplasmic reticulum membrane [GO:0071556]; melanosome [GO:0042470…	CANX	Calreticulin family		Acetylation; Alternative splicing; Calcium; Chaperone; Complete proteome; Direct protein sequencing; Disulfide bond; Endoplasmic reticulum; Lectin; Lipoprotein; Membrane; Metal-binding; Palmitate; Phosphoprotein; Reference proteome; Repeat; Signal; Transmembrane; Transmembrane helix	592	67568	reviewed	X	calreticulin family	14.64	31.4848	17.7897	24.1175	6.50223	23.6148	5.25048	27.827	31.7974
CAN1_HUMAN	-1.5604	-2.66324	0.0506139	0.25584	-6.52386	0.0571791	0	0	5	2	13	0	12	6	23	23	13	33	28	11	27	23	CAPN1	P07384	Calpain-1 catalytic subunit (EC 3.4.22.52) (Calcium-activated neutral proteinase 1) (CANP 1) (Calpain mu-type) (Calpain-1 large subunit) (Cell proliferation-inducing gene 30 protein) (Micromolar-calpain) (muCANP)	FUNCTION: Calcium-regulated non-lysosomal thiol-protease which catalyze limited proteolysis of substrates involved in cytoskeletal remodeling and signal transduction.	SIMILARITY: Belongs to the peptidase C2 family. {ECO:0000305}.; SIMILARITY: Contains 1 calpain catalytic domain. {ECO:0000255|PROSITE-ProRule:PRU00239}.; SIMILARITY: Contains 4 EF-hand domains. {ECO:0000255|PROSITE-ProRule:PRU00448}.	cytoplasm [GO:0005737]; cytosol [GO:0005829]; extracellular exosome [GO:0070062]; focal adhesion [GO:0005925]; lysosome [GO:0005764]; membrane [GO:0016020]; mitochondrion [GO:0005739]; plasma membrane [GO:0005886]; calcium ion binding [GO:0005509]; calcium-dependent cysteine-type endopeptidase activity [GO:0004198]; extracellular matrix disassembly [GO:0022617]; extracellular matrix organization …	extracellular matrix disassembly [GO:0022617]; extracellular matrix organization [GO:0030198]; mammary gland involution [GO:0060056]; positive regulation of cell proliferation [GO:0008284]; protein autoprocessing [GO:0016540]; proteolysis [GO:0006508]; receptor catabolic process [GO:0032801]	calcium-dependent cysteine-type endopeptidase activity [GO:0004198]; calcium ion binding [GO:0005509]	cytoplasm [GO:0005737]; cytosol [GO:0005829]; extracellular exosome [GO:0070062]; focal adhesion [GO:0005925]; lysosome [GO:0005764]; membrane [GO:0016020]; mitochondrion [GO:0005739]; plasma membrane [GO:0005886]	CAPN1 CANPL1 PIG30	Peptidase C2 family		3D-structure; Acetylation; Autocatalytic cleavage; Calcium; Cell membrane; Complete proteome; Cytoplasm; Hydrolase; Membrane; Metal-binding; Polymorphism; Protease; Reference proteome; Repeat; Thiol protease	714	81890	reviewed		peptidase C2 family; calpain catalytic domain; EF-hand domain	0	0	6.28829	2.20818	14.2167	0	16.0881	7.49516	20.406
CAN2_HUMAN	-0.976069	-4.59994	0.00787509	0.11146	-4.35986	0.0113338	11	1	2	3	3	2	2	11	34	33	20	31	33	23	29	27	CAPN2	P17655	Calpain-2 catalytic subunit (EC 3.4.22.53) (Calcium-activated neutral proteinase 2) (CANP 2) (Calpain M-type) (Calpain large polypeptide L2) (Calpain-2 large subunit) (Millimolar-calpain) (M-calpain)	FUNCTION: Calcium-regulated non-lysosomal thiol-protease which catalyze limited proteolysis of substrates involved in cytoskeletal remodeling and signal transduction. Proteolytically cleaves MYOC at 'Arg-226' (PubMed:17650508). {ECO:0000269|PubMed:17650508}.	SIMILARITY: Belongs to the peptidase C2 family. {ECO:0000305}.; SIMILARITY: Contains 1 calpain catalytic domain. {ECO:0000255|PROSITE-ProRule:PRU00239}.; SIMILARITY: Contains 3 EF-hand domains. {ECO:0000255|PROSITE-ProRule:PRU00448}.	chromatin [GO:0000785]; cortical actin cytoskeleton [GO:0030864]; cytoplasm [GO:0005737]; cytosol [GO:0005829]; dendrite [GO:0030425]; endoplasmic reticulum [GO:0005783]; extracellular exosome [GO:0070062]; focal adhesion [GO:0005925]; Golgi apparatus [GO:0005794]; lysosome [GO:0005764]; membrane raft [GO:0045121]; nucleus [GO:0005634]; perinuclear endoplasmic reticulum [GO:0097038]; plasma membr…	blastocyst development [GO:0001824]; cellular response to amino acid stimulus [GO:0071230]; myoblast fusion [GO:0007520]; protein autoprocessing [GO:0016540]; proteolysis [GO:0006508]; proteolysis involved in cellular protein catabolic process [GO:0051603]; regulation of cytoskeleton organization [GO:0051493]; response to hypoxia [GO:0001666]	calcium-dependent cysteine-type endopeptidase activity [GO:0004198]; calcium ion binding [GO:0005509]; cysteine-type peptidase activity [GO:0008234]; cytoskeletal protein binding [GO:0008092]	chromatin [GO:0000785]; cortical actin cytoskeleton [GO:0030864]; cytoplasm [GO:0005737]; cytosol [GO:0005829]; dendrite [GO:0030425]; endoplasmic reticulum [GO:0005783]; extracellular exosome [GO:0070062]; focal adhesion [GO:0005925]; Golgi apparatus [GO:0005794]; lysosome [GO:0005764]; membrane raft [GO:0045121]; nucleus [GO:0005634]; perinuclear endoplasmic reticulum [GO:0097038]; plasma membr…	CAPN2 CANPL2	Peptidase C2 family		3D-structure; Acetylation; Alternative splicing; Calcium; Cell membrane; Complete proteome; Cytoplasm; Direct protein sequencing; Hydrolase; Membrane; Metal-binding; Polymorphism; Protease; Reference proteome; Repeat; Thiol protease	700	79995	reviewed		peptidase C2 family; calpain catalytic domain; EF-hand domain	5.38903	1.10409	2.2797	2.94994	3.38602	2.20818	2.2797	14.1957	28.9008
CAND1_HUMAN	-0.718951	-2.16577	0.089684	0.25584	-7.15823	0.0827983	6	31	19	47	147	38	63	38	105	102	125	90	86	41	82	78	CAND1	Q86VP6	Cullin-associated NEDD8-dissociated protein 1 (Cullin-associated and neddylation-dissociated protein 1) (TBP-interacting protein of 120 kDa A) (TBP-interacting protein 120A) (p120 CAND1)	FUNCTION: Key assembly factor of SCF (SKP1-CUL1-F-box protein) E3 ubiquitin ligase complexes that promotes the exchange of the substrate-recognition F-box subunit in SCF complexes, thereby playing a key role in the cellular repertoire of SCF complexes. Acts as a F-box protein exchange factor. The exchange activity of CAND1 is coupled with cycles of neddylation conjugation: in the deneddylated sta…	SIMILARITY: Belongs to the CAND family. {ECO:0000305}.; SIMILARITY: Contains 27 HEAT repeats. {ECO:0000305}.	cullin-RING ubiquitin ligase complex [GO:0031461]; cytoplasm [GO:0005737]; extracellular exosome [GO:0070062]; membrane [GO:0016020]; nucleoplasm [GO:0005654]; nucleus [GO:0005634]; ubiquitin ligase complex [GO:0000151]; cell differentiation [GO:0030154]; negative regulation of catalytic activity [GO:0043086]; positive regulation of RNA polymerase II transcriptional preinitiation complex assembly…	cell differentiation [GO:0030154]; negative regulation of catalytic activity [GO:0043086]; positive regulation of RNA polymerase II transcriptional preinitiation complex assembly [GO:0045899]; protein ubiquitination [GO:0016567]; SCF complex assembly [GO:0010265]		cullin-RING ubiquitin ligase complex [GO:0031461]; cytoplasm [GO:0005737]; extracellular exosome [GO:0070062]; membrane [GO:0016020]; nucleoplasm [GO:0005654]; nucleus [GO:0005634]; ubiquitin ligase complex [GO:0000151]	CAND1 KIAA0829 TIP120 TIP120A	CAND family		3D-structure; Acetylation; Alternative splicing; Complete proteome; Cytoplasm; Direct protein sequencing; Nucleus; Phosphoprotein; Polymorphism; Reference proteome; Repeat; Ubl conjugation pathway	1230	136376	reviewed		CAND family; HEAT repeat	2.94994	31.4848	31.1155	36.6766	125.799	36.6685	73.0751	53.9701	89.5574
CAPR1_HUMAN	-1.62898	-4.9138	0.00612425	0.0923852	-4.06061	0.0209963	0	0	1	0	1	0	0	7	10	12	1	11	7	3	16	15	CAPRIN1	Q14444	Caprin-1 (Cell cycle-associated protein 1) (Cytoplasmic activation- and proliferation-associated protein 1) (GPI-anchored membrane protein 1) (GPI-anchored protein p137) (GPI-p137) (p137GPI) (Membrane component chromosome 11 surface marker 1) (RNA granule protein 105)	FUNCTION: May regulate the transport and translation of mRNAs of proteins involved in synaptic plasticity in neurons and cell proliferation and migration in multiple cell types. {ECO:0000250}.	SIMILARITY: Belongs to the caprin family. {ECO:0000305}.	cytoplasm [GO:0005737]; cytoplasmic mRNA processing body [GO:0000932]; cytoplasmic stress granule [GO:0010494]; cytosol [GO:0005829]; dendrite [GO:0030425]; integral component of plasma membrane [GO:0005887]; membrane [GO:0016020]; poly(A) RNA binding [GO:0044822]; RNA binding [GO:0003723]; negative regulation of translation [GO:0017148]; positive regulation of dendrite morphogenesis [GO:0050775]…	negative regulation of translation [GO:0017148]; positive regulation of dendrite morphogenesis [GO:0050775]; positive regulation of dendritic spine morphogenesis [GO:0061003]	poly(A) RNA binding [GO:0044822]; RNA binding [GO:0003723]	cytoplasm [GO:0005737]; cytoplasmic mRNA processing body [GO:0000932]; cytoplasmic stress granule [GO:0010494]; cytosol [GO:0005829]; dendrite [GO:0030425]; integral component of plasma membrane [GO:0005887]; membrane [GO:0016020]	CAPRIN1 GPIAP1 GPIP137 M11S1 RNG105	Caprin family		Acetylation; Alternative splicing; Cell projection; Coiled coil; Complete proteome; Cytoplasm; Differentiation; Direct protein sequencing; Glycoprotein; Phosphoprotein; Polymorphism; Protein synthesis inhibitor; RNA-binding; Reference proteome	709	78366	reviewed		caprin family	0	0	1.10409	0	1.10409	0	0	8.95947	8.90688
CARF_HUMAN	-1.04745	-2.1035	0.096571	0.25584	-7.2385	0.0917517	0	0	0	0	0	0	0	0	4	4	0	5	5	0	5	6	CDKN2AIP	Q9NXV6	CDKN2A-interacting protein (Collaborator of ARF)	FUNCTION: Regulates DNA damage response in a dose-dependent manner through a number of signaling pathways involved in cell proliferation, apoptosis and senescence. {ECO:0000269|PubMed:15109303, ECO:0000269|PubMed:24825908}.	SIMILARITY: Belongs to the CARF family. {ECO:0000305}.; SIMILARITY: Contains 1 DRBM (double-stranded RNA-binding) domain. {ECO:0000255|PROSITE-ProRule:PRU00266}.	cytoplasm [GO:0005737]; granular component [GO:0001652]; nucleolus [GO:0005730]; nucleoplasm [GO:0005654]; nucleus [GO:0005634]; p53 binding [GO:0002039]; RNA binding [GO:0003723]; cellular response to DNA damage stimulus [GO:0006974]; negative regulation of cell growth [GO:0030308]; positive regulation of cell growth [GO:0030307]; positive regulation of signal transduction [GO:0009967]; regulati…	cellular response to DNA damage stimulus [GO:0006974]; negative regulation of cell growth [GO:0030308]; positive regulation of cell growth [GO:0030307]; positive regulation of signal transduction [GO:0009967]; regulation of protein stability [GO:0031647]	p53 binding [GO:0002039]; RNA binding [GO:0003723]	cytoplasm [GO:0005737]; granular component [GO:0001652]; nucleolus [GO:0005730]; nucleoplasm [GO:0005654]; nucleus [GO:0005634]	CDKN2AIP CARF	CARF family		Acetylation; Complete proteome; Direct protein sequencing; Nucleus; Phosphoprotein; RNA-binding; Reference proteome; Ubl conjugation	580	61125	reviewed		CARF family; DRBM (double-stranded RNA-binding) domain	0	0	0	0	0	0	0	0	3.72547
CARM1_HUMAN	-0.764861	-0.954223	0.389131	0.546889	-8.61079	0.227913	0	37	16	34	6	34	3	11	43	42	22	46	49	22	42	43	CARM1	Q86X55	Histone-arginine methyltransferase CARM1 (EC 2.1.1.-) (EC 2.1.1.125) (Coactivator-associated arginine methyltransferase 1) (Protein arginine N-methyltransferase 4)	FUNCTION: Methylates (mono- and asymmetric dimethylation) the guanidino nitrogens of arginyl residues in several proteins involved in DNA packaging, transcription regulation, pre-mRNA splicing, and mRNA stability. Recruited to promoters upon gene activation together with histone acetyltransferases from EP300/P300 and p160 families, methylates histone H3 at 'Arg-17' (H3R17me), forming mainly asymm…	SIMILARITY: Belongs to the class I-like SAM-binding methyltransferase superfamily. Protein arginine N-methyltransferase family. {ECO:0000255|PROSITE-ProRule:PRU01015}.; SIMILARITY: Contains 1 SAM-dependent MTase PRMT-type domain. {ECO:0000255|PROSITE-ProRule:PRU01015}.	cytoplasm [GO:0005737]; cytosol [GO:0005829]; nucleoplasm [GO:0005654]; nucleus [GO:0005634]; beta-catenin binding [GO:0008013]; histone methyltransferase activity [GO:0042054]; histone methyltransferase activity (H3-R17 specific) [GO:0035642]; histone-arginine N-methyltransferase activity [GO:0008469]; ligand-dependent nuclear receptor transcription coactivator activity [GO:0030374]; lysine-acet…	aging [GO:0007568]; cellular lipid metabolic process [GO:0044255]; chromatin organization [GO:0006325]; endochondral bone morphogenesis [GO:0060350]; histone H3-R17 methylation [GO:0034971]; histone H3-R2 methylation [GO:0034970]; histone methylation [GO:0016571]; intracellular estrogen receptor signaling pathway [GO:0030520]; negative regulation of dendrite development [GO:2000171]; negative reg…	beta-catenin binding [GO:0008013]; histone-arginine N-methyltransferase activity [GO:0008469]; histone methyltransferase activity [GO:0042054]; histone methyltransferase activity (H3-R17 specific) [GO:0035642]; ligand-dependent nuclear receptor transcription coactivator activity [GO:0030374]; lysine-acetylated histone binding [GO:0070577]; protein-arginine N-methyltransferase activity [GO:0016274…	cytoplasm [GO:0005737]; cytosol [GO:0005829]; nucleoplasm [GO:0005654]; nucleus [GO:0005634]	CARM1 PRMT4	Class I-like SAM-binding methyltransferase superfamily, Protein arginine N-methyltransferase family		3D-structure; Acetylation; Alternative splicing; Chromatin regulator; Complete proteome; Cytoplasm; Host-virus interaction; Methylation; Methyltransferase; Nucleus; Phosphoprotein; Reference proteome; S-adenosyl-L-methionine; Transcription; Transcription regulation; Transferase	608	65854	reviewed		class I-like SAM-binding methyltransferase superfamily Protein arginine N-methyltransferase family; SAM-dependent MTase PRMT-type domain	0	38.8373	24.5912	28.0984	6.50223	34.056	3.90408	14.1957	37.1603
CASPE_HUMAN	-0.226575	-0.244416	0.817829	1	-9.08191	0.414394	0	0	4	0	7	10	7	18	0	0	0	6	6	0	0	0	CASP14	P31944	Caspase-14 (CASP-14) (EC 3.4.22.-) [Cleaved into: Caspase-14 subunit p17, mature form; Caspase-14 subunit p10, mature form; Caspase-14 subunit p20, intermediate form; Caspase-14 subunit p8, intermediate form]	FUNCTION: Non-apoptotic caspase involved in epidermal differentiation. Is the predominant caspase in epidermal stratum corneum (PubMed:15556625). Seems to play a role in keratinocyte differentiation and is required for cornification. Regulates maturation of the epidermis by proteolytically processing filaggrin (By similarity). In vitro has a preference for the substate [WY]-X-X-D motif and is act…	SIMILARITY: Belongs to the peptidase C14A family. {ECO:0000305}.	cytoplasm [GO:0005737]; extracellular exosome [GO:0070062]; keratin filament [GO:0045095]; nucleus [GO:0005634]; cysteine-type endopeptidase activity [GO:0004197]; cysteine-type endopeptidase activity involved in apoptotic signaling pathway [GO:0097199]; activation of cysteine-type endopeptidase activity involved in apoptotic process [GO:0006919]; apoptotic process [GO:0006915]; cornification [GO…	activation of cysteine-type endopeptidase activity involved in apoptotic process [GO:0006919]; apoptotic process [GO:0006915]; cornification [GO:0070268]; epidermis development [GO:0008544]; extrinsic apoptotic signaling pathway in absence of ligand [GO:0097192]; intrinsic apoptotic signaling pathway in response to DNA damage [GO:0008630]; keratinization [GO:0031424]	cysteine-type endopeptidase activity [GO:0004197]; cysteine-type endopeptidase activity involved in apoptotic signaling pathway [GO:0097199]	cytoplasm [GO:0005737]; extracellular exosome [GO:0070062]; keratin filament [GO:0045095]; nucleus [GO:0005634]	CASP14	Peptidase C14A family		Complete proteome; Cytoplasm; Differentiation; Direct protein sequencing; Hydrolase; Nucleus; Protease; Reference proteome; Thiol protease; Zymogen	242	27680	reviewed		peptidase C14A family	0	0	5.01697	0	7.61272	10.7681	8.92641	23.9975	0
CATA_HUMAN	-1.65888	-19.8118	1.71842e-05	0.00114638	3.05152	0.00139171	0	0	0	0	4	0	3	3	4	8	4	5	9	0	1	1	CAT	P04040	Catalase (EC 1.11.1.6)	FUNCTION: Occurs in almost all aerobically respiring organisms and serves to protect cells from the toxic effects of hydrogen peroxide. Promotes growth of cells including T-cells, B-cells, myeloid leukemia cells, melanoma cells, mastocytoma cells and normal and transformed fibroblast cells. {ECO:0000269|PubMed:7882369}.	SIMILARITY: Belongs to the catalase family. {ECO:0000305}.	cytosol [GO:0005829]; endoplasmic reticulum [GO:0005783]; extracellular exosome [GO:0070062]; extracellular space [GO:0005615]; focal adhesion [GO:0005925]; Golgi apparatus [GO:0005794]; intracellular membrane-bounded organelle [GO:0043231]; lysosome [GO:0005764]; membrane [GO:0016020]; mitochondrial intermembrane space [GO:0005758]; peroxisomal matrix [GO:0005782]; peroxisomal membrane [GO:00057…	aerobic respiration [GO:0009060]; aging [GO:0007568]; cellular response to growth factor stimulus [GO:0071363]; cholesterol metabolic process [GO:0008203]; hemoglobin metabolic process [GO:0020027]; hydrogen peroxide catabolic process [GO:0042744]; negative regulation of apoptotic process [GO:0043066]; negative regulation of NF-kappaB transcription factor activity [GO:0032088]; nucleobase-contain…	aminoacylase activity [GO:0004046]; antioxidant activity [GO:0016209]; catalase activity [GO:0004096]; enzyme binding [GO:0019899]; heme binding [GO:0020037]; metal ion binding [GO:0046872]; NADP binding [GO:0050661]; oxidoreductase activity, acting on peroxide as acceptor [GO:0016684]; protein homodimerization activity [GO:0042803]; receptor binding [GO:0005102]	cytosol [GO:0005829]; endoplasmic reticulum [GO:0005783]; extracellular exosome [GO:0070062]; extracellular space [GO:0005615]; focal adhesion [GO:0005925]; Golgi apparatus [GO:0005794]; intracellular membrane-bounded organelle [GO:0043231]; lysosome [GO:0005764]; membrane [GO:0016020]; mitochondrial intermembrane space [GO:0005758]; peroxisomal matrix [GO:0005782]; peroxisomal membrane [GO:00057…	CAT	Catalase family		3D-structure; Acetylation; Complete proteome; Direct protein sequencing; Heme; Hydrogen peroxide; Iron; Metal-binding; Mitogen; NADP; Oxidoreductase; Peroxidase; Peroxisome; Phosphoprotein; Reference proteome	527	59756	reviewed		catalase family	0	0	0	0	4.31046	0	3.90408	3.72547	3.72547
CATB_HUMAN	-0.734306	-3.33756	0.024794	0.244717	-5.7074	0.0253687	5	3	8	6	12	10	4	11	34	35	18	50	27	6	25	24	CTSB	P07858	Cathepsin B (EC 3.4.22.1) (APP secretase) (APPS) (Cathepsin B1) [Cleaved into: Cathepsin B light chain; Cathepsin B heavy chain]	FUNCTION: Thiol protease which is believed to participate in intracellular degradation and turnover of proteins. Has also been implicated in tumor invasion and metastasis.	SIMILARITY: Belongs to the peptidase C1 family. {ECO:0000255|PROSITE-ProRule:PRU10088, ECO:0000255|PROSITE-ProRule:PRU10089, ECO:0000255|PROSITE-ProRule:PRU10090}.	apical plasma membrane [GO:0016324]; caveola [GO:0005901]; endolysosome lumen [GO:0036021]; external side of plasma membrane [GO:0009897]; extracellular exosome [GO:0070062]; extracellular region [GO:0005576]; extracellular space [GO:0005615]; intracellular [GO:0005622]; intracellular membrane-bounded organelle [GO:0043231]; lysosome [GO:0005764]; melanosome [GO:0042470]; mitochondrion [GO:000573…	autophagy [GO:0006914]; cellular response to mechanical stimulus [GO:0071260]; cellular response to thyroid hormone stimulus [GO:0097067]; collagen catabolic process [GO:0030574]; decidualization [GO:0046697]; epithelial cell differentiation [GO:0030855]; extracellular matrix disassembly [GO:0022617]; extracellular matrix organization [GO:0030198]; innate immune response [GO:0045087]; negative re…	collagen binding [GO:0005518]; cysteine-type endopeptidase activity [GO:0004197]; cysteine-type peptidase activity [GO:0008234]; peptidase activity [GO:0008233]; peptide binding [GO:0042277]; proteoglycan binding [GO:0043394]	apical plasma membrane [GO:0016324]; caveola [GO:0005901]; endolysosome lumen [GO:0036021]; external side of plasma membrane [GO:0009897]; extracellular exosome [GO:0070062]; extracellular region [GO:0005576]; extracellular space [GO:0005615]; intracellular [GO:0005622]; intracellular membrane-bounded organelle [GO:0043231]; lysosome [GO:0005764]; melanosome [GO:0042470]; mitochondrion [GO:000573…	CTSB CPSB	Peptidase C1 family		3D-structure; Acetylation; Complete proteome; Direct protein sequencing; Disulfide bond; Glycoprotein; Hydrolase; Lysosome; Polymorphism; Protease; Reference proteome; Secreted; Signal; Thiol protease; Zymogen	339	37822	reviewed		peptidase C1 family	2.2797	3.12586	10.7781	5.63317	13.128	10.7681	5.25048	14.1957	28.9008
CATC_HUMAN	-0.955247	-1.83284	0.133842	0.304082	-7.58638	0.09305	0	3	0	6	17	5	1	1	5	6	3	10	8	0	4	4	CTSC	P53634	Dipeptidyl peptidase 1 (EC 3.4.14.1) (Cathepsin C) (Cathepsin J) (Dipeptidyl peptidase I) (DPP-I) (DPPI) (Dipeptidyl transferase) [Cleaved into: Dipeptidyl peptidase 1 exclusion domain chain (Dipeptidyl peptidase I exclusion domain chain); Dipeptidyl peptidase 1 heavy chain (Dipeptidyl peptidase I heavy chain); Dipeptidyl peptidase 1 light chain (Dipeptidyl peptidase I light chain)]	FUNCTION: Thiol protease. Has dipeptidylpeptidase activity. Active against a broad range of dipeptide substrates composed of both polar and hydrophobic amino acids. Proline cannot occupy the P1 position and arginine cannot occupy the P2 position of the substrate. Can act as both an exopeptidase and endopeptidase. Activates serine proteases such as elastase, cathepsin G and granzymes A and B. Can …	SIMILARITY: Belongs to the peptidase C1 family. {ECO:0000255|PROSITE-ProRule:PRU10088, ECO:0000255|PROSITE-ProRule:PRU10089, ECO:0000255|PROSITE-ProRule:PRU10090}.	endoplasmic reticulum [GO:0005783]; extracellular exosome [GO:0070062]; extracellular space [GO:0005615]; Golgi apparatus [GO:0005794]; lysosome [GO:0005764]; membrane [GO:0016020]; chaperone binding [GO:0051087]; chloride ion binding [GO:0031404]; cysteine-type endopeptidase activator activity involved in apoptotic process [GO:0008656]; cysteine-type endopeptidase activity [GO:0004197]; cysteine…	activation of cysteine-type endopeptidase activity involved in apoptotic process [GO:0006919]; aging [GO:0007568]; immune response [GO:0006955]; positive regulation of apoptotic signaling pathway [GO:2001235]; positive regulation of peptidase activity [GO:0010952]; positive regulation of proteolysis involved in cellular protein catabolic process [GO:1903052]; proteolysis [GO:0006508]; proteolysis…	chaperone binding [GO:0051087]; chloride ion binding [GO:0031404]; cysteine-type endopeptidase activator activity involved in apoptotic process [GO:0008656]; cysteine-type endopeptidase activity [GO:0004197]; cysteine-type peptidase activity [GO:0008234]; phosphatase binding [GO:0019902]; serine-type endopeptidase activity [GO:0004252]	endoplasmic reticulum [GO:0005783]; extracellular exosome [GO:0070062]; extracellular space [GO:0005615]; Golgi apparatus [GO:0005794]; lysosome [GO:0005764]; membrane [GO:0016020]	CTSC CPPI	Peptidase C1 family		3D-structure; Alternative splicing; Chloride; Complete proteome; Direct protein sequencing; Disease mutation; Disulfide bond; Glycoprotein; Hydrolase; Lysosome; Palmoplantar keratoderma; Polymorphism; Protease; Reference proteome; Signal; Thiol protease; Zymogen	463	51854	reviewed		peptidase C1 family	0	3.12586	0	5.63317	18.7975	5.25048	1.10409	1	4.30347
CATD_HUMAN	-1.52828	-2.46125	0.0635699	0.25584	-6.77923	0.0719102	0	0	7	1	22	1	5	13	16	17	12	33	23	5	22	18	CTSD	P07339	Cathepsin D (EC 3.4.23.5) [Cleaved into: Cathepsin D light chain; Cathepsin D heavy chain]	FUNCTION: Acid protease active in intracellular protein breakdown. Involved in the pathogenesis of several diseases such as breast cancer and possibly Alzheimer disease.	SIMILARITY: Belongs to the peptidase A1 family. {ECO:0000305}.	extracellular exosome [GO:0070062]; extracellular region [GO:0005576]; extracellular space [GO:0005615]; lysosomal lumen [GO:0043202]; lysosome [GO:0005764]; melanosome [GO:0042470]; membrane raft [GO:0045121]; aspartic-type endopeptidase activity [GO:0004190]; antigen processing and presentation of exogenous peptide antigen via MHC class II [GO:0019886]; autophagy [GO:0006914]; collagen cataboli…	antigen processing and presentation of exogenous peptide antigen via MHC class II [GO:0019886]; autophagy [GO:0006914]; collagen catabolic process [GO:0030574]; extracellular matrix disassembly [GO:0022617]; extracellular matrix organization [GO:0030198]; protein catabolic process [GO:0030163]; proteolysis [GO:0006508]	aspartic-type endopeptidase activity [GO:0004190]	extracellular exosome [GO:0070062]; extracellular region [GO:0005576]; extracellular space [GO:0005615]; lysosomal lumen [GO:0043202]; lysosome [GO:0005764]; melanosome [GO:0042470]; membrane raft [GO:0045121]	CTSD CPSD	Peptidase A1 family		3D-structure; Alzheimer disease; Aspartyl protease; Complete proteome; Direct protein sequencing; Disease mutation; Disulfide bond; Glycoprotein; Hydrolase; Lysosome; Neurodegeneration; Neuronal ceroid lipofuscinosis; Polymorphism; Protease; Reference proteome; Secreted; Signal; Zymogen	412	44552	reviewed		peptidase A1 family	0	0	9.07788	1.10409	23.5733	1.10409	6.50223	16.9102	14.1887
CB044_HUMAN	-0.333333	-1.05156	0.346991	0.496348	-8.51331	0.211325	0	0	0	0	0	0	0	1	0	0	0	1	1	1	1	1	C2orf44	Q9H6R7	WD repeat and coiled-coil-containing protein C2orf44 (WD repeat and coiled-coil-containing protein) (WDCP)		SIMILARITY: Contains 2 WD repeats. {ECO:0000305}.	kinase binding [GO:0019900]; protein oligomerization [GO:0051259]	protein oligomerization [GO:0051259]	kinase binding [GO:0019900]		C2orf44 PP384			Acetylation; Alternative splicing; Coiled coil; Complete proteome; Phosphoprotein; Polymorphism; Reference proteome; Repeat; WD repeat	721	79136	reviewed		WD repeat	0	0	0	0	0	0	0	1	0
CBPD_HUMAN	-1.15147	-2.07784	0.0995734	0.25584	-7.27157	0.0789932	3	0	6	0	1	0	1	4	29	22	4	18	15	3	30	34	CPD	O75976	Carboxypeptidase D (EC 3.4.17.22) (Metallocarboxypeptidase D) (gp180)		SIMILARITY: Belongs to the peptidase M14 family. {ECO:0000305}.	extracellular exosome [GO:0070062]; integral component of membrane [GO:0016021]; membrane [GO:0016020]; metallocarboxypeptidase activity [GO:0004181]; serine-type carboxypeptidase activity [GO:0004185]; zinc ion binding [GO:0008270]		metallocarboxypeptidase activity [GO:0004181]; serine-type carboxypeptidase activity [GO:0004185]; zinc ion binding [GO:0008270]	extracellular exosome [GO:0070062]; integral component of membrane [GO:0016021]; membrane [GO:0016020]	CPD	Peptidase M14 family		Alternative splicing; Carboxypeptidase; Complete proteome; Glycoprotein; Hydrolase; Lipoprotein; Membrane; Metal-binding; Metalloprotease; Palmitate; Phosphoprotein; Polymorphism; Protease; Reference proteome; Repeat; Signal; Transmembrane; Transmembrane helix; Zinc	1380	152931	reviewed		peptidase M14 family	1.16993	0	7.61272	0	1.10409	0	1.10409	5.33203	25.2161
CBPE_HUMAN	-0.538755	-1.16583	0.302642	0.496348	-8.39184	0.187716	4	56	34	37	96	32	66	79	68	64	73	89	75	51	59	58	CPE	P16870	Carboxypeptidase E (CPE) (EC 3.4.17.10) (Carboxypeptidase H) (CPH) (Enkephalin convertase) (Prohormone-processing carboxypeptidase)	FUNCTION: Removes residual C-terminal Arg or Lys remaining after initial endoprotease cleavage during prohormone processing. Processes proinsulin.	SIMILARITY: Belongs to the peptidase M14 family. {ECO:0000305}.	extracellular exosome [GO:0070062]; Golgi apparatus [GO:0005794]; nucleus [GO:0005634]; plasma membrane [GO:0005886]; secretory granule membrane [GO:0030667]; transport vesicle membrane [GO:0030658]; carboxypeptidase activity [GO:0004180]; cell adhesion molecule binding [GO:0050839]; metallocarboxypeptidase activity [GO:0004181]; neurexin family protein binding [GO:0042043]; zinc ion binding [GO:…	cardiac left ventricle morphogenesis [GO:0003214]; cellular protein metabolic process [GO:0044267]; cellular protein modification process [GO:0006464]; insulin processing [GO:0030070]; metabolic process [GO:0008152]; neuropeptide signaling pathway [GO:0007218]; protein localization to membrane [GO:0072657]; Wnt signaling pathway [GO:0016055]	carboxypeptidase activity [GO:0004180]; cell adhesion molecule binding [GO:0050839]; metallocarboxypeptidase activity [GO:0004181]; neurexin family protein binding [GO:0042043]; zinc ion binding [GO:0008270]	extracellular exosome [GO:0070062]; Golgi apparatus [GO:0005794]; nucleus [GO:0005634]; plasma membrane [GO:0005886]; secretory granule membrane [GO:0030667]; transport vesicle membrane [GO:0030658]	CPE	Peptidase M14 family		Alternative splicing; Carboxypeptidase; Cleavage on pair of basic residues; Complete proteome; Cytoplasmic vesicle; Glycoprotein; Hydrolase; Membrane; Metal-binding; Metalloprotease; Nucleus; Polymorphism; Protease; Reference proteome; Secreted; Signal; Zinc; Zymogen	476	53151	reviewed		peptidase M14 family	2.20818	60.2943	58.1652	29.8577	91.0021	31.582	78.4414	106.839	57.1066
CBS_HUMAN	-0.828907	-1.2752	0.26507	0.496348	-8.26945	0.153106	0	0	1	0	0	0	0	0	7	6	0	8	10	0	5	6	CBS	P35520	Cystathionine beta-synthase (EC 4.2.1.22) (Beta-thionase) (Serine sulfhydrase)	FUNCTION: Only known pyridoxal phosphate-dependent enzyme that contains heme. Important regulator of hydrogen sulfide, especially in the brain, utilizing cysteine instead of serine to catalyze the formation of hydrogen sulfide. Hydrogen sulfide is a gastratransmitter with signaling and cytoprotective effects such as acting as a neuromodulator in the brain to protect neurons against hypoxic injury…	SIMILARITY: Belongs to the cysteine synthase/cystathionine beta-synthase family. {ECO:0000305}.; SIMILARITY: Contains 1 CBS domain. {ECO:0000255|PROSITE-ProRule:PRU00703}.	cytoplasm [GO:0005737]; cytosol [GO:0005829]; intracellular membrane-bounded organelle [GO:0043231]; nucleolus [GO:0005730]; nucleus [GO:0005634]; carbon monoxide binding [GO:0070025]; cystathionine beta-synthase activity [GO:0004122]; enzyme binding [GO:0019899]; heme binding [GO:0020037]; identical protein binding [GO:0042802]; metal ion binding [GO:0046872]; modified amino acid binding [GO:007…	cellular nitrogen compound metabolic process [GO:0034641]; cysteine biosynthetic process [GO:0019344]; cysteine biosynthetic process from serine [GO:0006535]; cysteine biosynthetic process via cystathionine [GO:0019343]; DNA protection [GO:0042262]; homocysteine catabolic process [GO:0043418]; homocysteine metabolic process [GO:0050667]; hydrogen sulfide biosynthetic process [GO:0070814]; L-cyste…	carbon monoxide binding [GO:0070025]; cystathionine beta-synthase activity [GO:0004122]; enzyme binding [GO:0019899]; heme binding [GO:0020037]; identical protein binding [GO:0042802]; metal ion binding [GO:0046872]; modified amino acid binding [GO:0072341]; nitric oxide binding [GO:0070026]; nitrite reductase (NO-forming) activity [GO:0050421]; oxygen binding [GO:0019825]; protein homodimerizati…	cytoplasm [GO:0005737]; cytosol [GO:0005829]; intracellular membrane-bounded organelle [GO:0043231]; nucleolus [GO:0005730]; nucleus [GO:0005634]	CBS	Cysteine synthase/cystathionine beta-synthase family	PATHWAY: Amino-acid biosynthesis; L-cysteine biosynthesis; L-cysteine from L-homocysteine and L-serine: step 1/2.	3D-structure; Allosteric enzyme; Alternative splicing; Amino-acid biosynthesis; CBS domain; Complete proteome; Cysteine biosynthesis; Cytoplasm; Disease mutation; Heme; Iron; Isopeptide bond; Lyase; Metal-binding; Nucleus; Phosphoprotein; Polymorphism; Pyridoxal phosphate; Reference proteome; Ubl conjugation	551	60587	reviewed		cysteine synthase/cystathionine beta-synthase family; CBS domain	0	0	1.10409	0	0	0	0	0	6.35086
CBWD1_HUMAN	-0.944835	-2.03344	0.10501	0.260508	-7.32879	0.0964361	0	0	0	0	0	0	0	0	2	5	0	4	4	0	3	2	CBWD1	Q9BRT8	COBW domain-containing protein 1 (Cobalamin synthase W domain-containing protein 1) (COBP) (NPC-A-6 COBW domain-containing protein 1) (NPC-A-6)		SIMILARITY: Belongs to the CobW family. {ECO:0000305}.; SIMILARITY: Contains 1 cobW C-terminal domain. {ECO:0000305}.	ATP binding [GO:0005524]		ATP binding [GO:0005524]		CBWD1	CobW family		ATP-binding; Alternative splicing; Complete proteome; Nucleotide-binding; Polymorphism; Reference proteome	395	44068	reviewed		CobW family; cobW C-terminal domain	0	0	0	0	0	0	0	0	1.5874
CCAR2_HUMAN	-1.65049	-2.08844	0.0983216	0.25584	-7.25791	0.0926616	0	0	19	0	0	0	0	21	36	39	20	41	41	18	49	45	CCAR2	Q8N163	Cell cycle and apoptosis regulator protein 2 (Cell division cycle and apoptosis regulator protein 2) (DBIRD complex subunit KIAA1967) (Deleted in breast cancer gene 1 protein) (DBC-1) (DBC.1) (NET35) (p30 DBC)	FUNCTION: Core component of the DBIRD complex, a multiprotein complex that acts at the interface between core mRNP particles and RNA polymerase II (RNAPII) and integrates transcript elongation with the regulation of alternative splicing: the DBIRD complex affects local transcript elongation rates and alternative splicing of a large set of exons embedded in (A + T)-rich DNA regions. Inhibits SIRT1…		cytoplasm [GO:0005737]; DBIRD complex [GO:0044609]; mitochondrial matrix [GO:0005759]; nuclear chromatin [GO:0000790]; nucleoplasm [GO:0005654]; nucleus [GO:0005634]; enzyme binding [GO:0019899]; enzyme inhibitor activity [GO:0004857]; poly(A) RNA binding [GO:0044822]; RNA polymerase II core binding [GO:0000993]; cell cycle [GO:0007049]; cellular response to DNA damage stimulus [GO:0006974]; cell…	cell cycle [GO:0007049]; cellular response to DNA damage stimulus [GO:0006974]; cellular response to heat [GO:0034605]; mitochondrial fragmentation involved in apoptotic process [GO:0043653]; mRNA processing [GO:0006397]; negative regulation of catalytic activity [GO:0043086]; negative regulation of cell growth [GO:0030308]; negative regulation of intrinsic apoptotic signaling pathway in response…	enzyme binding [GO:0019899]; enzyme inhibitor activity [GO:0004857]; poly(A) RNA binding [GO:0044822]; RNA polymerase II core binding [GO:0000993]	cytoplasm [GO:0005737]; DBIRD complex [GO:0044609]; mitochondrial matrix [GO:0005759]; nuclear chromatin [GO:0000790]; nucleoplasm [GO:0005654]; nucleus [GO:0005634]	CCAR2 DBC1 KIAA1967			Acetylation; Activator; Alternative splicing; Apoptosis; Biological rhythms; Cell cycle; Coiled coil; Complete proteome; Cytoplasm; DNA damage; Isopeptide bond; Metalloenzyme inhibitor; Nucleus; Phosphoprotein; Reference proteome; Repressor; Transcription; Transcription regulation; Tumor suppressor; Ubl conjugation; Wnt signaling pathway; mRNA processing; mRNA splicing	923	102902	reviewed	X		0	0	31.1155	0	0	0	0	27.827	30.39
CCDC6_HUMAN	-1.21168	-1.75909	0.146447	0.325968	-7.68028	0.0897062	0	0	5	0	3	0	4	1	21	17	15	18	20	10	23	16	CCDC6	Q16204	Coiled-coil domain-containing protein 6 (Papillary thyroid carcinoma-encoded protein) (Protein H4)			cytoplasm [GO:0005737]; cytoskeleton [GO:0005856]; structural constituent of cytoskeleton [GO:0005200]		structural constituent of cytoskeleton [GO:0005200]	cytoplasm [GO:0005737]; cytoskeleton [GO:0005856]	CCDC6 D10S170 TST1			Acetylation; Chromosomal rearrangement; Coiled coil; Complete proteome; Cytoplasm; Cytoskeleton; Phosphoprotein; Polymorphism; Proto-oncogene; Reference proteome; Repeat; SH3-binding	474	53291	reviewed			0	0	6.28829	0	3.38602	0	5.25048	1	18.6565
CCM2_HUMAN	-1.15341	-2.10353	0.0965672	0.25584	-7.23845	0.0917524	0	0	0	0	0	0	0	0	6	6	0	9	6	0	6	5	CCM2	Q9BSQ5	Cerebral cavernous malformations 2 protein (Malcavernin)	FUNCTION: Component of the CCM signaling pathway which is a crucial regulator of heart and vessel formation and integrity. May act through the stabilization of endothelial cell junctions (By similarity). May function as a scaffold protein for MAP2K3-MAP3K3 signaling. Seems to play a major role in the modulation of MAP3K3-dependent p38 activation induced by hyperosmotic shock (By similarity). {ECO…	SIMILARITY: Belongs to the CCM2 family. {ECO:0000305}.; SIMILARITY: Contains 1 PID domain. {ECO:0000255|PROSITE-ProRule:PRU00148}.	cytoplasm [GO:0005737]; protein complex [GO:0043234]; blood vessel endothelial cell differentiation [GO:0060837]; cell-cell junction organization [GO:0045216]; endothelial cell development [GO:0001885]; endothelial tube morphogenesis [GO:0061154]; in utero embryonic development [GO:0001701]; inner ear development [GO:0048839]; integrin-mediated signaling pathway [GO:0007229]; multicellular organi…	blood vessel endothelial cell differentiation [GO:0060837]; cell-cell junction organization [GO:0045216]; endothelial cell development [GO:0001885]; endothelial tube morphogenesis [GO:0061154]; inner ear development [GO:0048839]; integrin-mediated signaling pathway [GO:0007229]; in utero embryonic development [GO:0001701]; multicellular organism growth [GO:0035264]; pericardium development [GO:00…		cytoplasm [GO:0005737]; protein complex [GO:0043234]	CCM2 C7orf22 PP10187	CCM2 family		3D-structure; Alternative splicing; Complete proteome; Cytoplasm; Developmental protein; Direct protein sequencing; Disease mutation; Phosphoprotein; Polymorphism; Reference proteome	444	48837	reviewed	X	CCM2 family; PID domain	0	0	0	0	0	0	0	0	5.41173
CD123_HUMAN	-0.733562	-2.07749	0.0996149	0.25584	-7.27202	0.0934387	0	0	0	0	0	0	0	0	1	2	0	1	1	0	0	2	CDC123	O75794	Cell division cycle protein 123 homolog (Protein D123) (HT-1080) (PZ32)	FUNCTION: Required for S phase entry of the cell cycle. {ECO:0000250}.	SIMILARITY: Belongs to the CDC123 family. {ECO:0000305}.	cytoplasm [GO:0005737]; cell cycle arrest [GO:0007050]; cell division [GO:0051301]; positive regulation of cell proliferation [GO:0008284]; regulation of mitotic cell cycle [GO:0007346]	cell cycle arrest [GO:0007050]; cell division [GO:0051301]; positive regulation of cell proliferation [GO:0008284]; regulation of mitotic cell cycle [GO:0007346]		cytoplasm [GO:0005737]	CDC123 C10orf7 D123	CDC123 family		Cell cycle; Cell division; Complete proteome; Cytoplasm; Phosphoprotein; Reference proteome	336	39135	reviewed		CDC123 family	0	0	0	0	0	0	0	0	1
CD2B2_HUMAN	-0.333333	-1.05156	0.346991	0.496348	-8.51331	0.211325	0	0	0	0	0	0	0	0	1	0	0	3	0	1	1	1	CD2BP2	O95400	CD2 antigen cytoplasmic tail-binding protein 2 (CD2 cytoplasmic domain-binding protein 2) (CD2 tail-binding protein 2) (U5 snRNP 52K protein) (U5-52K)	FUNCTION: Involved in pre-mRNA splicing as component of the U5 snRNP complex that is involved in spliceosome assembly. {ECO:0000269|PubMed:15840814}.	SIMILARITY: Contains 1 GYF domain. {ECO:0000255|PROSITE-ProRule:PRU00101}.	cytoplasm [GO:0005737]; nucleoplasm [GO:0005654]; nucleus [GO:0005634]; U5 snRNP [GO:0005682]; ribonucleoprotein complex binding [GO:0043021]; gene expression [GO:0010467]; mRNA splicing, via spliceosome [GO:0000398]; negative regulation of phosphatase activity [GO:0010923]; RNA splicing [GO:0008380]; spliceosomal tri-snRNP complex assembly [GO:0000244]	gene expression [GO:0010467]; mRNA splicing, via spliceosome [GO:0000398]; negative regulation of phosphatase activity [GO:0010923]; RNA splicing [GO:0008380]; spliceosomal tri-snRNP complex assembly [GO:0000244]	ribonucleoprotein complex binding [GO:0043021]	cytoplasm [GO:0005737]; nucleoplasm [GO:0005654]; nucleus [GO:0005634]; U5 snRNP [GO:0005682]	CD2BP2 KIAA1178			3D-structure; Acetylation; Complete proteome; Cytoplasm; Nucleus; Phosphoprotein; Polymorphism; Reference proteome; mRNA processing; mRNA splicing	341	37646	reviewed		GYF domain	0	0	0	0	0	0	0	0	1
CDC37_HUMAN	-1.85472	-4.51965	0.00841487	0.118167	-4.43858	0.0250554	0	0	0	0	3	0	2	1	17	29	3	17	18	0	28	32	CDC37	Q16543	Hsp90 co-chaperone Cdc37 (Hsp90 chaperone protein kinase-targeting subunit) (p50Cdc37) [Cleaved into: Hsp90 co-chaperone Cdc37, N-terminally processed]	FUNCTION: Co-chaperone that binds to numerous kinases and promotes their interaction with the Hsp90 complex, resulting in stabilization and promotion of their activity. {ECO:0000269|PubMed:8666233}.	SIMILARITY: Belongs to the CDC37 family. {ECO:0000305}.	cytoplasm [GO:0005737]; cytosol [GO:0005829]; extracellular exosome [GO:0070062]; HSP90-CDC37 chaperone complex [GO:1990565]; ruffle membrane [GO:0032587]; chaperone binding [GO:0051087]; heat shock protein binding [GO:0031072]; kinase binding [GO:0019900]; protein kinase regulator activity [GO:0019887]; unfolded protein binding [GO:0051082]; activation of mitophagy in response to mitochondrial d…	activation of mitophagy in response to mitochondrial depolarization [GO:0098779]; posttranscriptional regulation of gene expression [GO:0010608]; protein folding [GO:0006457]; protein stabilization [GO:0050821]; protein targeting [GO:0006605]; regulation of cyclin-dependent protein serine/threonine kinase activity [GO:0000079]; regulation of interferon-gamma-mediated signaling pathway [GO:0060334…	chaperone binding [GO:0051087]; heat shock protein binding [GO:0031072]; kinase binding [GO:0019900]; protein kinase regulator activity [GO:0019887]; unfolded protein binding [GO:0051082]	cytoplasm [GO:0005737]; cytosol [GO:0005829]; extracellular exosome [GO:0070062]; HSP90-CDC37 chaperone complex [GO:1990565]; ruffle membrane [GO:0032587]	CDC37 CDC37A	CDC37 family		3D-structure; Acetylation; Chaperone; Complete proteome; Cytoplasm; Phosphoprotein; Polymorphism; Reference proteome; Ubl conjugation	378	44468	reviewed	X	CDC37 family	0	0	0	0	3.38602	0	2.2797	1	15.0598
CDC5L_HUMAN	-0.280936	-0.504705	0.637871	0.845558	-8.96648	0.328645	0	0	2	0	0	0	0	1	0	2	0	2	3	2	4	5	CDC5L	Q99459	Cell division cycle 5-like protein (Cdc5-like protein) (Pombe cdc5-related protein)	FUNCTION: DNA-binding protein involved in cell cycle control. May act as a transcription activator. Component of the PRP19-CDC5L complex that forms an integral part of the spliceosome and is required for activating pre-mRNA splicing. The PRP19-CDC5L complex may also play a role in the response to DNA damage (DDR). {ECO:0000269|PubMed:10570151, ECO:0000269|PubMed:11082045, ECO:0000269|PubMed:11101…	SIMILARITY: Belongs to the CEF1 family. {ECO:0000305}.; SIMILARITY: Contains 2 HTH myb-type DNA-binding domains. {ECO:0000255|PROSITE-ProRule:PRU00625}.	catalytic step 2 spliceosome [GO:0071013]; cytoplasm [GO:0005737]; membrane [GO:0016020]; nuclear speck [GO:0016607]; nucleolus [GO:0005730]; nucleoplasm [GO:0005654]; nucleus [GO:0005634]; Prp19 complex [GO:0000974]; chromatin binding [GO:0003682]; DNA binding [GO:0003677]; poly(A) RNA binding [GO:0044822]; WD40-repeat domain binding [GO:0071987]; DNA repair [GO:0006281]; gene expression [GO:001…	DNA repair [GO:0006281]; gene expression [GO:0010467]; mRNA splicing, via spliceosome [GO:0000398]; regulation of transcription, DNA-templated [GO:0006355]; RNA splicing [GO:0008380]; signal transduction involved in DNA damage checkpoint [GO:0072422]; transcription, DNA-templated [GO:0006351]	chromatin binding [GO:0003682]; DNA binding [GO:0003677]; poly(A) RNA binding [GO:0044822]; WD40-repeat domain binding [GO:0071987]	catalytic step 2 spliceosome [GO:0071013]; cytoplasm [GO:0005737]; membrane [GO:0016020]; nuclear speck [GO:0016607]; nucleolus [GO:0005730]; nucleoplasm [GO:0005654]; nucleus [GO:0005634]; Prp19 complex [GO:0000974]	CDC5L KIAA0432 PCDC5RP	CEF1 family		3D-structure; Activator; Cell cycle; Chromosomal rearrangement; Coiled coil; Complete proteome; Cytoplasm; DNA damage; DNA repair; DNA-binding; Nucleus; Phosphoprotein; Polymorphism; RNA-binding; Reference proteome; Repeat; Spliceosome; Transcription; Transcription regulation; mRNA processing; mRNA splicing	802	92251	reviewed		CEF1 family; HTH myb-type DNA-binding domain	0	0	2.2797	0	0	0	0	1	0
CEP85_HUMAN	2.22045e-16	2.88521e-14	1	1	-9.11828	1	0	0	0	0	0	0	0	0	0	0	0	0	0	1	0	0	CEP85	Q6P2H3	Centrosomal protein of 85 kDa (Cep85) (Coiled-coil domain-containing protein 21)		SIMILARITY: Belongs to the CEP85 family. {ECO:0000305}.	centrosome [GO:0005813]; cytoplasm [GO:0005737]; Golgi apparatus [GO:0005794]; nucleolus [GO:0005730]; spindle pole [GO:0000922]			centrosome [GO:0005813]; cytoplasm [GO:0005737]; Golgi apparatus [GO:0005794]; nucleolus [GO:0005730]; spindle pole [GO:0000922]	CEP85 CCDC21	CEP85 family		Alternative splicing; Coiled coil; Complete proteome; Cytoplasm; Cytoskeleton; Nucleus; Phosphoprotein; Polymorphism; Reference proteome	762	85639	reviewed		CEP85 family	0	0	0	0	0	0	0	0	0
CEP97_HUMAN	-0.333333	-1.05156	0.346991	0.496348	-8.51331	0.211325	0	0	0	0	0	0	0	0	0	1	0	1	1	0	1	2	CEP97	Q8IW35	Centrosomal protein of 97 kDa (Cep97) (Leucine-rich repeat and IQ domain-containing protein 2)	FUNCTION: Acts as a key negative regulator of ciliogenesis in collaboration with CCP110 by capping the mother centriole thereby preventing cilia formation. Required for recruitment of CCP110 to the centrosome. {ECO:0000269|PubMed:17719545}.	SIMILARITY: Contains 1 IQ domain. {ECO:0000255|PROSITE-ProRule:PRU00116}.; SIMILARITY: Contains 8 LRR (leucine-rich) repeats. {ECO:0000305}.; SIMILARITY: Contains 1 LRRCT domain. {ECO:0000305}.	centrosome [GO:0005813]; cytoplasm [GO:0005737]; cytosol [GO:0005829]; microtubule organizing center [GO:0005815]; protein complex [GO:0043234]; cell projection organization [GO:0030030]; organelle organization [GO:0006996]	cell projection organization [GO:0030030]; organelle organization [GO:0006996]		centrosome [GO:0005813]; cytoplasm [GO:0005737]; cytosol [GO:0005829]; microtubule organizing center [GO:0005815]; protein complex [GO:0043234]	CEP97 LRRIQ2			Alternative splicing; Calmodulin-binding; Cilium biogenesis/degradation; Complete proteome; Cytoplasm; Cytoskeleton; Leucine-rich repeat; Phosphoprotein; Reference proteome; Repeat	865	96981	reviewed		IQ domain; LRR (leucine-rich) repeat; LRRCT domain	0	0	0	0	0	0	0	0	0
CH60_HUMAN	-0.914554	-1.02122	0.359687	0.511649	-8.54433	0.21379	65	0	46	15	335	5	190	18	99	102	188	136	129	267	118	130	HSPD1	P10809	60 kDa heat shock protein, mitochondrial (60 kDa chaperonin) (Chaperonin 60) (CPN60) (Heat shock protein 60) (HSP-60) (Hsp60) (HuCHA60) (Mitochondrial matrix protein P1) (P60 lymphocyte protein)	FUNCTION: Implicated in mitochondrial protein import and macromolecular assembly. May facilitate the correct folding of imported proteins. May also prevent misfolding and promote the refolding and proper assembly of unfolded polypeptides generated under stress conditions in the mitochondrial matrix.	SIMILARITY: Belongs to the chaperonin (HSP60) family. {ECO:0000305}.	cell surface [GO:0009986]; coated pit [GO:0005905]; coated vesicle [GO:0030135]; cytoplasm [GO:0005737]; cytosol [GO:0005829]; early endosome [GO:0005769]; extracellular exosome [GO:0070062]; extracellular space [GO:0005615]; Golgi apparatus [GO:0005794]; lipopolysaccharide receptor complex [GO:0046696]; membrane [GO:0016020]; membrane raft [GO:0045121]; mitochondrial crista [GO:0030061]; mitocho…	'de novo' protein folding [GO:0006458]; activation of cysteine-type endopeptidase activity involved in apoptotic process [GO:0006919]; B cell activation [GO:0042113]; B cell cytokine production [GO:0002368]; B cell proliferation [GO:0042100]; chaperone-mediated protein complex assembly [GO:0051131]; chaperone mediated protein folding requiring cofactor [GO:0051085]; detection of misfolded protein…	ATPase activity [GO:0016887]; ATP binding [GO:0005524]; chaperone binding [GO:0051087]; DNA replication origin binding [GO:0003688]; double-stranded RNA binding [GO:0003725]; lipopolysaccharide binding [GO:0001530]; p53 binding [GO:0002039]; poly(A) RNA binding [GO:0044822]; single-stranded DNA binding [GO:0003697]; ubiquitin protein ligase binding [GO:0031625]; unfolded protein binding [GO:00510…	cell surface [GO:0009986]; coated pit [GO:0005905]; coated vesicle [GO:0030135]; cytoplasm [GO:0005737]; cytosol [GO:0005829]; early endosome [GO:0005769]; extracellular exosome [GO:0070062]; extracellular space [GO:0005615]; Golgi apparatus [GO:0005794]; lipopolysaccharide receptor complex [GO:0046696]; membrane [GO:0016020]; membrane raft [GO:0045121]; mitochondrial crista [GO:0030061]; mitocho…	HSPD1 HSP60	Chaperonin (HSP60) family		3D-structure; ATP-binding; Acetylation; Alternative splicing; Chaperone; Complete proteome; Direct protein sequencing; Disease mutation; Hereditary spastic paraplegia; Host-virus interaction; Leukodystrophy; Mitochondrion; Neurodegeneration; Nucleotide-binding; Phosphoprotein; Reference proteome; Transit peptide	573	61055	reviewed	X	chaperonin (HSP60) family	34.1253	0	91.4737	13.6286	380.481	5.25048	220.92	23.9975	84.0198
CHD4_HUMAN	-1.83293	-3.99524	0.0132532	0.163804	-4.97553	0.0213646	0	0	2	0	1	0	1	7	31	35	3	43	42	2	34	41	CHD4	Q14839	Chromodomain-helicase-DNA-binding protein 4 (CHD-4) (EC 3.6.4.12) (ATP-dependent helicase CHD4) (Mi-2 autoantigen 218 kDa protein) (Mi2-beta)	FUNCTION: Component of the histone deacetylase NuRD complex which participates in the remodeling of chromatin by deacetylating histones. {ECO:0000269|PubMed:17626165, ECO:0000269|PubMed:9804427}.	SIMILARITY: Belongs to the SNF2/RAD54 helicase family. {ECO:0000305}.; SIMILARITY: Contains 2 chromo domains. {ECO:0000255|PROSITE-ProRule:PRU00053}.; SIMILARITY: Contains 1 helicase ATP-binding domain. {ECO:0000255|PROSITE-ProRule:PRU00541}.; SIMILARITY: Contains 1 helicase C-terminal domain. {ECO:0000255|PROSITE-ProRule:PRU00542}.; SIMILARITY: Contains 2 PHD-type zinc fingers. {ECO:0000255|PROS…	centrosome [GO:0005813]; cytoplasm [GO:0005737]; membrane [GO:0016020]; nuclear chromatin [GO:0000790]; nucleoplasm [GO:0005654]; nucleus [GO:0005634]; NuRD complex [GO:0016581]; protein complex [GO:0043234]; ATP binding [GO:0005524]; ATP-dependent DNA helicase activity [GO:0004003]; DNA binding [GO:0003677]; RNA polymerase II repressing transcription factor binding [GO:0001103]; zinc ion binding…	ATP-dependent chromatin remodeling [GO:0043044]; chromatin organization [GO:0006325]; DNA duplex unwinding [GO:0032508]; negative regulation of transcription from RNA polymerase II promoter [GO:0000122]; regulation of transcription from RNA polymerase II promoter [GO:0006357]; spindle assembly [GO:0051225]; terminal button organization [GO:0072553]; transcription, DNA-templated [GO:0006351]	ATP binding [GO:0005524]; ATP-dependent DNA helicase activity [GO:0004003]; DNA binding [GO:0003677]; RNA polymerase II repressing transcription factor binding [GO:0001103]; zinc ion binding [GO:0008270]	centrosome [GO:0005813]; cytoplasm [GO:0005737]; membrane [GO:0016020]; nuclear chromatin [GO:0000790]; nucleoplasm [GO:0005654]; nucleus [GO:0005634]; NuRD complex [GO:0016581]; protein complex [GO:0043234]	CHD4	SNF2/RAD54 helicase family		3D-structure; ATP-binding; Acetylation; Alternative splicing; Chromatin regulator; Complete proteome; Cytoplasm; Cytoskeleton; DNA-binding; Helicase; Hydrolase; Metal-binding; Nucleotide-binding; Nucleus; Phosphoprotein; Polymorphism; Reference proteome; Repeat; Transcription; Transcription regulation; Zinc; Zinc-finger	1912	218005	reviewed		SNF2/RAD54 helicase family; chromo domain; helicase ATP-binding domain; helicase C-terminal domain; PHD-type zinc finger	0	0	2.2797	0	1.10409	0	1.10409	8.95947	26.8631
CHD8_HUMAN	-1.69886	-26.8532	4.51591e-06	0.000400006	4.66432	0.000754132	0	0	0	0	0	0	0	3	6	7	0	20	17	1	13	16	CHD8	Q9HCK8	Chromodomain-helicase-DNA-binding protein 8 (CHD-8) (EC 3.6.4.12) (ATP-dependent helicase CHD8) (Helicase with SNF2 domain 1)	FUNCTION: DNA helicase that acts as a chromatin remodeling factor and regulates transcription. Acts as a transcription repressor by remodeling chromatin structure and recruiting histone H1 to target genes. Suppresses p53/TP53-mediated apoptosis by recruiting histone H1 and preventing p53/TP53 transactivation activity. Acts as a negative regulator of Wnt signaling pathway by regulating beta-cateni…	SIMILARITY: Belongs to the SNF2/RAD54 helicase family. CHD8 subfamily. {ECO:0000305}.; SIMILARITY: Contains 2 chromo domains. {ECO:0000255|PROSITE-ProRule:PRU00053}.; SIMILARITY: Contains 1 helicase ATP-binding domain. {ECO:0000255|PROSITE-ProRule:PRU00541}.; SIMILARITY: Contains 1 helicase C-terminal domain. {ECO:0000255|PROSITE-ProRule:PRU00542}.	MLL1 complex [GO:0071339]; nucleoplasm [GO:0005654]; nucleus [GO:0005634]; protein complex [GO:0043234]; ATP binding [GO:0005524]; beta-catenin binding [GO:0008013]; chromatin binding [GO:0003682]; DNA binding [GO:0003677]; DNA helicase activity [GO:0003678]; DNA-dependent ATPase activity [GO:0008094]; histone binding [GO:0042393]; methylated histone binding [GO:0035064]; p53 binding [GO:0002039]…	ATP-dependent chromatin remodeling [GO:0043044]; brain development [GO:0007420]; canonical Wnt signaling pathway [GO:0060070]; digestive tract development [GO:0048565]; DNA duplex unwinding [GO:0032508]; negative regulation of canonical Wnt signaling pathway [GO:0090090]; negative regulation of transcription, DNA-templated [GO:0045892]; negative regulation of transcription from RNA polymerase II …	ATP binding [GO:0005524]; beta-catenin binding [GO:0008013]; chromatin binding [GO:0003682]; DNA binding [GO:0003677]; DNA-dependent ATPase activity [GO:0008094]; DNA helicase activity [GO:0003678]; histone binding [GO:0042393]; methylated histone binding [GO:0035064]; p53 binding [GO:0002039]	MLL1 complex [GO:0071339]; nucleoplasm [GO:0005654]; nucleus [GO:0005634]; protein complex [GO:0043234]	CHD8 HELSNF1 KIAA1564	SNF2/RAD54 helicase family, CHD8 subfamily		3D-structure; ATP-binding; Activator; Alternative splicing; Autism; Autism spectrum disorder; Chromatin regulator; Complete proteome; DNA-binding; Disease mutation; Helicase; Hydrolase; Isopeptide bond; Nucleotide-binding; Nucleus; Phosphoprotein; Reference proteome; Repeat; Repressor; Transcription; Transcription regulation; Ubl conjugation; Wnt signaling pathway	2581	290519	reviewed		SNF2/RAD54 helicase family CHD8 subfamily; chromo domain; helicase ATP-binding domain; helicase C-terminal domain	0	0	0	0	0	0	0	3.72547	5.41173
CHERP_HUMAN	-1.69802	-53.8696	2.09101e-07	4.013e-05	8.27887	0.000179178	0	0	0	0	0	0	0	4	6	5	0	7	6	1	5	7	CHERP	Q8IWX8	Calcium homeostasis endoplasmic reticulum protein (ERPROT 213-21) (SR-related CTD-associated factor 6)	FUNCTION: Involved in calcium homeostasis, growth and proliferation. {ECO:0000269|PubMed:10794731, ECO:0000269|PubMed:12656674}.	SIMILARITY: Contains 1 CID domain. {ECO:0000255|PROSITE-ProRule:PRU00724}.; SIMILARITY: Contains 1 G-patch domain. {ECO:0000255|PROSITE-ProRule:PRU00092}.; SIMILARITY: Contains 1 SURP motif repeat. {ECO:0000255|PROSITE-ProRule:PRU00263}.	cytoplasm [GO:0005737]; membrane [GO:0016020]; perinuclear region of cytoplasm [GO:0048471]; sarcoplasmic reticulum membrane [GO:0033017]; ion channel binding [GO:0044325]; poly(A) RNA binding [GO:0044822]; cellular calcium ion homeostasis [GO:0006874]; negative regulation of cell proliferation [GO:0008285]; nervous system development [GO:0007399]; positive regulation of NFAT protein import into …	cellular calcium ion homeostasis [GO:0006874]; negative regulation of cell proliferation [GO:0008285]; nervous system development [GO:0007399]; positive regulation of NFAT protein import into nucleus [GO:0051533]; release of sequestered calcium ion into cytosol [GO:0051209]; RNA processing [GO:0006396]	ion channel binding [GO:0044325]; poly(A) RNA binding [GO:0044822]	cytoplasm [GO:0005737]; membrane [GO:0016020]; perinuclear region of cytoplasm [GO:0048471]; sarcoplasmic reticulum membrane [GO:0033017]	CHERP DAN26 SCAF6			Acetylation; Complete proteome; Cytoplasm; Endoplasmic reticulum; Phosphoprotein; Polymorphism; Reference proteome	916	103702	reviewed		CID domain; G-patch domain; SURP motif repeat	0	0	0	0	0	0	0	5.33203	5.41173
CIAO1_HUMAN	-0.45279	-0.898283	0.415228	0.576953	-8.66398	0.221035	0	0	1	0	0	0	0	0	2	2	0	4	3	0	4	3	CIAO1	O76071	Probable cytosolic iron-sulfur protein assembly protein CIAO1 (WD repeat-containing protein 39)	FUNCTION: Key component of the cytosolic iron-sulfur protein assembly (CIA) complex, a multiprotein complex that mediates the incorporation of iron-sulfur cluster into extramitochondrial Fe/S proteins. Seems to specifically modulate the transactivation activity of WT1. As part of the mitotic spindle-associated MMXD complex it may play a role in chromosome segregation. {ECO:0000255|HAMAP-Rule:MF_0…	SIMILARITY: Belongs to the WD repeat CIA1 family. {ECO:0000255|HAMAP-Rule:MF_03037}.; SIMILARITY: Contains 7 WD repeats. {ECO:0000255|HAMAP-Rule:MF_03037}.	CIA complex [GO:0097361]; MMXD complex [GO:0071817]; chromosome segregation [GO:0007059]; iron-sulfur cluster assembly [GO:0016226]; positive regulation of cell proliferation [GO:0008284]; regulation of transcription from RNA polymerase II promoter [GO:0006357]; small molecule metabolic process [GO:0044281]	chromosome segregation [GO:0007059]; iron-sulfur cluster assembly [GO:0016226]; positive regulation of cell proliferation [GO:0008284]; regulation of transcription from RNA polymerase II promoter [GO:0006357]; small molecule metabolic process [GO:0044281]		CIA complex [GO:0097361]; MMXD complex [GO:0071817]	CIAO1 WDR39	WD repeat CIA1 family		3D-structure; Chromosome partition; Complete proteome; Reference proteome; Repeat; WD repeat	339	37840	reviewed		WD repeat CIA1 family; WD repeat	0	0	1.10409	0	0	0	0	0	1.5874
CJ076_HUMAN	-1.18132	-2.10233	0.0967057	0.25584	-7.24	0.0917466	0	3	7	0	0	1	1	16	26	24	9	29	28	17	16	26	C10orf76	Q5T2E6	UPF0668 protein C10orf76		SIMILARITY: Belongs to the UPF0668 family. {ECO:0000305}.	integral component of membrane [GO:0016021]			integral component of membrane [GO:0016021]	C10orf76	UPF0668 family		Alternative splicing; Complete proteome; Membrane; Reference proteome; Transmembrane; Transmembrane helix	689	78710	reviewed		UPF0668 family	0	3.12586	9.07788	0	0	1.10409	1.10409	20.9782	23.0296
CK5P3_HUMAN	-0.146817	-0.223567	0.833041	1	-9.08781	0.421144	0	2	2	1	0	0	0	0	4	4	8	9	10	10	7	7	CDK5RAP3	Q96JB5	CDK5 regulatory subunit-associated protein 3 (CDK5 activator-binding protein C53) (LXXLL/leucine-zipper-containing ARF-binding protein) (Protein HSF-27)	FUNCTION: Potential regulator of CDK5 activity. May be involved in cell proliferation. Regulates CDK5 activity via its interaction with CDK5R1 (By similarity). {ECO:0000250}.	SIMILARITY: Belongs to the CDK5RAP3 family. {ECO:0000305}.	centrosome [GO:0005813]; cytoplasm [GO:0005737]; endomembrane system [GO:0012505]; membrane [GO:0016020]; nucleus [GO:0005634]; protein complex [GO:0043234]; cyclin binding [GO:0030332]; MDM2/MDM4 family protein binding [GO:0097371]; NF-kappaB binding [GO:0051059]; protein kinase binding [GO:0019901]; ubiquitin-like protein ligase binding [GO:0044389]; brain development [GO:0007420]; cell prolife…	brain development [GO:0007420]; cell proliferation [GO:0008283]; mitotic G2/M transition checkpoint [GO:0044818]; mitotic G2 DNA damage checkpoint [GO:0007095]; negative regulation of cellular protein catabolic process [GO:1903363]; negative regulation of NF-kappaB transcription factor activity [GO:0032088]; negative regulation of protein phosphorylation [GO:0001933]; negative regulation of prote…	cyclin binding [GO:0030332]; MDM2/MDM4 family protein binding [GO:0097371]; NF-kappaB binding [GO:0051059]; protein kinase binding [GO:0019901]; ubiquitin-like protein ligase binding [GO:0044389]	centrosome [GO:0005813]; cytoplasm [GO:0005737]; endomembrane system [GO:0012505]; membrane [GO:0016020]; nucleus [GO:0005634]; protein complex [GO:0043234]	CDK5RAP3 IC53 LZAP MSTP016 OK/SW-cl.114 PP1553	CDK5RAP3 family		Alternative splicing; Complete proteome; Phosphoprotein; Polymorphism; Reference proteome; Ubl conjugation	506	56921	reviewed		CDK5RAP3 family	0	2.20818	2.2797	1.10409	0	0	0	0	3.72547
CKAP4_HUMAN	0.462346	0.924033	0.403042	0.563802	-8.63976	0.784476	0	2	1	2	0	3	0	1	0	0	5	1	0	4	0	0	CKAP4	Q07065	Cytoskeleton-associated protein 4 (63-kDa cytoskeleton-linking membrane protein) (Climp-63) (p63)	FUNCTION: High-affinity epithelial cell surface receptor for APF.; FUNCTION: Mediates the anchoring of the endoplasmic reticulum to microtubules.		cytoskeleton [GO:0005856]; endoplasmic reticulum [GO:0005783]; endoplasmic reticulum membrane [GO:0005789]; extracellular exosome [GO:0070062]; integral component of membrane [GO:0016021]; lipid particle [GO:0005811]; membrane [GO:0016020]; perinuclear region of cytoplasm [GO:0048471]; plasma membrane [GO:0005886]; poly(A) RNA binding [GO:0044822]		poly(A) RNA binding [GO:0044822]	cytoskeleton [GO:0005856]; endoplasmic reticulum [GO:0005783]; endoplasmic reticulum membrane [GO:0005789]; extracellular exosome [GO:0070062]; integral component of membrane [GO:0016021]; lipid particle [GO:0005811]; membrane [GO:0016020]; perinuclear region of cytoplasm [GO:0048471]; plasma membrane [GO:0005886]	CKAP4			Acetylation; Cell membrane; Coiled coil; Complete proteome; Cytoplasm; Cytoskeleton; Direct protein sequencing; Endoplasmic reticulum; Lipoprotein; Membrane; Palmitate; Phosphoprotein; Polymorphism; Reference proteome; Signal-anchor; Transmembrane; Transmembrane helix	602	66022	reviewed	X		0	2.20818	1.10409	2.20818	0	3.08696	0	1	0
CKAP5_HUMAN	-1.50202	-1.84017	0.132654	0.302476	-7.57702	0.110947	0	1	44	1	0	0	0	41	88	85	6	79	76	46	77	87	CKAP5	Q14008	Cytoskeleton-associated protein 5 (Colonic and hepatic tumor overexpressed gene protein) (Ch-TOG)	FUNCTION: Binds to the plus end of microtubules and regulates microtubule dynamics and microtubule organization. Promotes cytoplasmic microtubule nucleation and elongation. Plays a major role in organizing spindle poles. {ECO:0000269|PubMed:12569123, ECO:0000269|PubMed:21646404}.	SIMILARITY: Belongs to the TOG/XMAP215 family. {ECO:0000305}.; SIMILARITY: Contains 10 HEAT repeats. {ECO:0000255|PROSITE-ProRule:PRU00103}.	centrosome [GO:0005813]; cytosol [GO:0005829]; membrane [GO:0016020]; protein complex [GO:0043234]; spindle pole [GO:0000922]; cell division [GO:0051301]; centrosome organization [GO:0051297]; establishment or maintenance of microtubule cytoskeleton polarity [GO:0030951]; G2/M transition of mitotic cell cycle [GO:0000086]; mitotic cell cycle [GO:0000278]; mitotic nuclear division [GO:0007067]; or…	cell division [GO:0051301]; centrosome organization [GO:0051297]; establishment or maintenance of microtubule cytoskeleton polarity [GO:0030951]; G2/M transition of mitotic cell cycle [GO:0000086]; mitotic cell cycle [GO:0000278]; mitotic nuclear division [GO:0007067]; organelle organization [GO:0006996]; RNA transport [GO:0050658]; small GTPase mediated signal transduction [GO:0007264]; spindle …		centrosome [GO:0005813]; cytosol [GO:0005829]; membrane [GO:0016020]; protein complex [GO:0043234]; spindle pole [GO:0000922]	CKAP5 KIAA0097	TOG/XMAP215 family		3D-structure; Acetylation; Alternative splicing; Cell cycle; Cell division; Complete proteome; Cytoplasm; Cytoskeleton; Mitosis; Phosphoprotein; Polymorphism; Reference proteome; Repeat	2032	225495	reviewed		TOG/XMAP215 family; HEAT repeat	0	1.10409	85.362	1.10409	0	0	0	57.3	74.7329
CLAP2_HUMAN	-1.57655	-2.79496	0.0437742	0.25584	-6.35966	0.0320961	0	2	3	7	10	3	9	6	89	93	12	122	119	4	128	125	CLASP2	O75122	CLIP-associating protein 2 (Cytoplasmic linker-associated protein 2) (Protein Orbit homolog 2) (hOrbit2)	FUNCTION: Microtubule plus-end tracking protein that promotes the stabilization of dynamic microtubules. Involved in the nucleation of noncentrosomal microtubules originating from the trans-Golgi network (TGN). Required for the polarization of the cytoplasmic microtubule arrays in migrating cells towards the leading edge of the cell. May act at the cell cortex to enhance the frequency of rescue o…	SIMILARITY: Belongs to the CLASP family. {ECO:0000305}.; SIMILARITY: Contains 5 HEAT repeats. {ECO:0000305}.	basal cortex [GO:0045180]; cell cortex [GO:0005938]; cell leading edge [GO:0031252]; condensed chromosome kinetochore [GO:0000777]; cytoplasm [GO:0005737]; cytoplasmic microtubule [GO:0005881]; cytosol [GO:0005829]; Golgi apparatus [GO:0005794]; kinetochore microtubule [GO:0005828]; membrane [GO:0016020]; microtubule [GO:0005874]; microtubule organizing center [GO:0005815]; plasma membrane [GO:00…	axon guidance [GO:0007411]; cell division [GO:0051301]; establishment of protein localization to plasma membrane [GO:0090002]; establishment or maintenance of cell polarity [GO:0007163]; fucosylation [GO:0036065]; Golgi organization [GO:0007030]; microtubule anchoring [GO:0034453]; microtubule cytoskeleton organization [GO:0000226]; microtubule nucleation [GO:0007020]; microtubule organizing cent…	dystroglycan binding [GO:0002162]; galactoside 2-alpha-L-fucosyltransferase activity [GO:0008107]; microtubule plus-end binding [GO:0051010]	basal cortex [GO:0045180]; cell cortex [GO:0005938]; cell leading edge [GO:0031252]; condensed chromosome kinetochore [GO:0000777]; cytoplasm [GO:0005737]; cytoplasmic microtubule [GO:0005881]; cytosol [GO:0005829]; Golgi apparatus [GO:0005794]; kinetochore microtubule [GO:0005828]; membrane [GO:0016020]; microtubule [GO:0005874]; microtubule organizing center [GO:0005815]; plasma membrane [GO:00…	CLASP2 KIAA0627	CLASP family		3D-structure; Alternative splicing; Cell cycle; Cell division; Cell membrane; Cell projection; Centromere; Chromosome; Coiled coil; Complete proteome; Cytoplasm; Cytoskeleton; Golgi apparatus; Kinetochore; Membrane; Microtubule; Mitosis; Phosphoprotein; Reference proteome; Repeat	1294	141133	reviewed		CLASP family; HEAT repeat	0	2.20818	3.67609	6.57143	11.4656	3.08696	11.7673	7.49516	75.4371
CLCC1_HUMAN	-0.22862	-0.408945	0.701606	0.92437	-9.01767	0.359458	0	1	1	0	0	2	0	0	2	4	0	2	4	1	3	1	CLCC1	Q96S66	Chloride channel CLIC-like protein 1 (Mid-1-related chloride channel protein 1)	FUNCTION: Seems to act as a chloride ion channel. {ECO:0000250}.	SIMILARITY: Belongs to the chloride channel MCLC family. {ECO:0000305}.	chloride channel complex [GO:0034707]; endoplasmic reticulum [GO:0005783]; Golgi apparatus [GO:0005794]; intracellular membrane-bounded organelle [GO:0043231]; membrane [GO:0016020]; nucleus [GO:0005634]; chloride channel activity [GO:0005254]		chloride channel activity [GO:0005254]	chloride channel complex [GO:0034707]; endoplasmic reticulum [GO:0005783]; Golgi apparatus [GO:0005794]; intracellular membrane-bounded organelle [GO:0043231]; membrane [GO:0016020]; nucleus [GO:0005634]	CLCC1 KIAA0761 MCLC	Chloride channel MCLC family		Alternative splicing; Chloride; Chloride channel; Complete proteome; Endoplasmic reticulum; Golgi apparatus; Ion channel; Ion transport; Membrane; Nucleus; Phosphoprotein; Polymorphism; Reference proteome; Signal; Transmembrane; Transmembrane helix; Transport	551	62023	reviewed		chloride channel MCLC family	0	1.10409	1.10409	0	0	2.20818	0	0	1.5874
CLH1_HUMAN	-0.234429	-1.22171	0.282869	0.496348	-8.32998	0.172309	180	287	175	287	575	224	393	306	353	359	460	408	394	270	390	407	CLTC	Q00610	Clathrin heavy chain 1 (Clathrin heavy chain on chromosome 17) (CLH-17)	FUNCTION: Clathrin is the major protein of the polyhedral coat of coated pits and vesicles. Two different adapter protein complexes link the clathrin lattice either to the plasma membrane or to the trans-Golgi network.	SIMILARITY: Belongs to the clathrin heavy chain family. {ECO:0000305}.; SIMILARITY: Contains 7 CHCR (clathrin heavy-chain) repeats. {ECO:0000255|PROSITE-ProRule:PRU01006}.	clathrin coat [GO:0030118]; clathrin coat of coated pit [GO:0030132]; clathrin coat of trans-Golgi network vesicle [GO:0030130]; clathrin complex [GO:0071439]; clathrin-coated endocytic vesicle membrane [GO:0030669]; clathrin-coated vesicle [GO:0030136]; cytoplasm [GO:0005737]; cytosol [GO:0005829]; extracellular exosome [GO:0070062]; extracellular vesicle [GO:1903561]; focal adhesion [GO:0005925…	antigen processing and presentation of exogenous peptide antigen via MHC class II [GO:0019886]; intracellular protein transport [GO:0006886]; membrane organization [GO:0061024]; mitotic nuclear division [GO:0007067]; negative regulation of hyaluronan biosynthetic process [GO:1900126]; negative regulation of protein localization to plasma membrane [GO:1903077]; osteoblast differentiation [GO:00016…	clathrin light chain binding [GO:0032051]; double-stranded RNA binding [GO:0003725]; poly(A) RNA binding [GO:0044822]; protein kinase binding [GO:0019901]; structural molecule activity [GO:0005198]	clathrin coat [GO:0030118]; clathrin-coated endocytic vesicle membrane [GO:0030669]; clathrin-coated vesicle [GO:0030136]; clathrin coat of coated pit [GO:0030132]; clathrin coat of trans-Golgi network vesicle [GO:0030130]; clathrin complex [GO:0071439]; cytoplasm [GO:0005737]; cytosol [GO:0005829]; extracellular exosome [GO:0070062]; extracellular vesicle [GO:1903561]; focal adhesion [GO:0005925…	CLTC CLH17 CLTCL2 KIAA0034	Clathrin heavy chain family		3D-structure; Acetylation; Alternative splicing; Coated pit; Complete proteome; Cytoplasmic vesicle; Direct protein sequencing; Membrane; Phosphoprotein; Reference proteome; Repeat	1675	191615	reviewed		clathrin heavy chain family; CHCR (clathrin heavy-chain) repeat	88.4185	265.363	379.626	227.314	461.006	199.775	368.047	261.868	409.546
CLU_HUMAN	-1.64098	-2.86743	0.0404614	0.25584	-6.27021	0.0440438	0	0	4	0	0	0	0	5	29	31	7	40	34	3	46	44	CLUH	O75153	Clustered mitochondria protein homolog	FUNCTION: mRNA-binding protein involved in proper cytoplasmic distribution of mitochondria. Specifically binds mRNAs of nuclear-encoded mitochondrial proteins in the cytoplasm and regulates transport or translation of these transcripts close to mitochondria, playing a role in mitochondrial biogenesis. {ECO:0000255|HAMAP-Rule:MF_03013, ECO:0000269|PubMed:25349259}.	SIMILARITY: Belongs to the CLU family. {ECO:0000255|HAMAP-Rule:MF_03013}.; SIMILARITY: Contains 4 TPR repeats. {ECO:0000255|HAMAP-Rule:MF_03013}.	cytoplasm [GO:0005737]; mRNA binding [GO:0003729]; intracellular distribution of mitochondria [GO:0048312]; mitochondrion organization [GO:0007005]	intracellular distribution of mitochondria [GO:0048312]; mitochondrion organization [GO:0007005]	mRNA binding [GO:0003729]	cytoplasm [GO:0005737]	CLUH KIAA0664	CLU family		Complete proteome; Cytoplasm; Phosphoprotein; Polymorphism; RNA-binding; Reference proteome; Repeat; TPR repeat	1309	146670	reviewed	X	CLU family; TPR repeat	0	0	5.01697	0	0	0	0	6.35086	25.2161
CMC1_HUMAN	-0.333333	-1.05156	0.346991	0.496348	-8.51331	0.211325	0	0	0	0	0	0	0	0	0	1	1	0	0	1	0	0	SLC25A12	O75746	Calcium-binding mitochondrial carrier protein Aralar1 (Mitochondrial aspartate glutamate carrier 1) (Solute carrier family 25 member 12)	FUNCTION: Catalyzes the calcium-dependent exchange of cytoplasmic glutamate with mitochondrial aspartate across the mitochondrial inner membrane. May have a function in the urea cycle. {ECO:0000269|PubMed:11566871}.	SIMILARITY: Belongs to the mitochondrial carrier (TC 2.A.29) family. {ECO:0000305}.; SIMILARITY: Contains 4 EF-hand domains. {ECO:0000255|PROSITE-ProRule:PRU00448}.; SIMILARITY: Contains 3 Solcar repeats. {ECO:0000255|PROSITE-ProRule:PRU00282}.	integral component of membrane [GO:0016021]; mitochondrial inner membrane [GO:0005743]; mitochondrion [GO:0005739]; myelin sheath [GO:0043209]; calcium ion binding [GO:0005509]; L-aspartate transmembrane transporter activity [GO:0015183]; L-glutamate transmembrane transporter activity [GO:0005313]; aspartate transport [GO:0015810]; carbohydrate metabolic process [GO:0005975]; gluconeogenesis [GO:…	aspartate transport [GO:0015810]; carbohydrate metabolic process [GO:0005975]; gluconeogenesis [GO:0006094]; glucose metabolic process [GO:0006006]; L-aspartate transmembrane transport [GO:0089712]; L-glutamate transmembrane transport [GO:0089711]; L-glutamate transport [GO:0015813]; malate-aspartate shuttle [GO:0043490]; response to calcium ion [GO:0051592]; small molecule metabolic process [GO:…	calcium ion binding [GO:0005509]; L-aspartate transmembrane transporter activity [GO:0015183]; L-glutamate transmembrane transporter activity [GO:0005313]	integral component of membrane [GO:0016021]; mitochondrial inner membrane [GO:0005743]; mitochondrion [GO:0005739]; myelin sheath [GO:0043209]	SLC25A12 ARALAR1	Mitochondrial carrier (TC 2.A.29) family		3D-structure; Acetylation; Alternative splicing; Calcium; Complete proteome; Disease mutation; Membrane; Metal-binding; Mitochondrion; Mitochondrion inner membrane; Polymorphism; Reference proteome; Repeat; Transmembrane; Transmembrane helix; Transport	678	74762	reviewed		mitochondrial carrier (TC 2A29) family; EF-hand domain; Solcar repeat	0	0	0	0	0	0	0	0	0
CNDP2_HUMAN	-1.0155	-1.4875	0.204387	0.42203	-8.01856	0.120272	0	7	4	5	43	2	24	2	46	49	8	50	51	2	40	42	CNDP2	Q96KP4	Cytosolic non-specific dipeptidase (EC 3.4.13.18) (CNDP dipeptidase 2) (Glutamate carboxypeptidase-like protein 1) (Peptidase A)	FUNCTION: Hydrolyzes a variety of dipeptides including L-carnosine but has a strong preference for Cys-Gly. Isoform 2 may be play a role as tumor suppressor in hepatocellular carcinoma (HCC) cells. {ECO:0000269|PubMed:17121880, ECO:0000269|PubMed:19346245}.	SIMILARITY: Belongs to the peptidase M20A family. {ECO:0000305}.	cytosol [GO:0005829]; extracellular exosome [GO:0070062]; carboxypeptidase activity [GO:0004180]; dipeptidase activity [GO:0016805]; metal ion binding [GO:0046872]; metallopeptidase activity [GO:0008237]; tripeptidase activity [GO:0034701]; cellular nitrogen compound metabolic process [GO:0034641]; glutathione biosynthetic process [GO:0006750]; glutathione derivative biosynthetic process [GO:1901…	cellular nitrogen compound metabolic process [GO:0034641]; glutathione biosynthetic process [GO:0006750]; glutathione derivative biosynthetic process [GO:1901687]; small molecule metabolic process [GO:0044281]; sulfur amino acid metabolic process [GO:0000096]; xenobiotic metabolic process [GO:0006805]	carboxypeptidase activity [GO:0004180]; dipeptidase activity [GO:0016805]; metal ion binding [GO:0046872]; metallopeptidase activity [GO:0008237]; tripeptidase activity [GO:0034701]	cytosol [GO:0005829]; extracellular exosome [GO:0070062]	CNDP2 CN2 CPGL PEPA	Peptidase M20A family		Acetylation; Alternative splicing; Carboxypeptidase; Complete proteome; Cytoplasm; Direct protein sequencing; Hydrolase; Manganese; Metal-binding; Metalloprotease; Phosphoprotein; Polymorphism; Protease; Reference proteome	475	52878	reviewed		peptidase M20A family	0	7.61272	5.01697	5.01697	45.8086	2.20818	31.4033	2.62074	39.5228
CNN3_HUMAN	-1.82565	-2.78945	0.0440385	0.25584	-6.36649	0.0551098	0	0	8	0	6	0	4	14	52	48	40	65	62	9	60	59	CNN3	Q15417	Calponin-3 (Calponin, acidic isoform)	FUNCTION: Thin filament-associated protein that is implicated in the regulation and modulation of smooth muscle contraction. It is capable of binding to actin, calmodulin, troponin C and tropomyosin. The interaction of calponin with actin inhibits the actomyosin Mg-ATPase activity.	SIMILARITY: Belongs to the calponin family. {ECO:0000305}.; SIMILARITY: Contains 3 calponin-like repeats. {ECO:0000255|PROSITE-ProRule:PRU00474}.; SIMILARITY: Contains 1 CH (calponin-homology) domain. {ECO:0000255|PROSITE-ProRule:PRU00044}.	actin cytoskeleton [GO:0015629]; cytoplasm [GO:0005737]; dendritic spine [GO:0043197]; focal adhesion [GO:0005925]; neuronal cell body [GO:0043025]; postsynaptic density [GO:0014069]; actomyosin structure organization [GO:0031032]; epithelial cell differentiation [GO:0030855]; negative regulation of ATPase activity [GO:0032780]	actomyosin structure organization [GO:0031032]; epithelial cell differentiation [GO:0030855]; negative regulation of ATPase activity [GO:0032780]		actin cytoskeleton [GO:0015629]; cytoplasm [GO:0005737]; dendritic spine [GO:0043197]; focal adhesion [GO:0005925]; neuronal cell body [GO:0043025]; postsynaptic density [GO:0014069]	CNN3	Calponin family		Acetylation; Actin-binding; Alternative splicing; Calmodulin-binding; Complete proteome; Direct protein sequencing; Phosphoprotein; Reference proteome; Repeat	329	36414	reviewed		calponin family; calponin-like repeat; CH (calponin-homology) domain	0	0	10.7781	0	6.50223	0	5.25048	18.22	44.1474
CNO10_HUMAN	-1.211	-10.1771	0.000309467	0.00838473	-0.458939	0.00523555	0	0	0	0	0	0	0	1	3	2	2	7	11	1	6	9	CNOT10	Q9H9A5	CCR4-NOT transcription complex subunit 10	FUNCTION: Component of the CCR4-NOT complex which is one of the major cellular mRNA deadenylases and is linked to various cellular processes including bulk mRNA degradation, miRNA-mediated repression, translational repression during translational initiation and general transcription regulation. Additional complex functions may be a consequence of its influence on mRNA expression. Is not required …	SIMILARITY: Belongs to the CNOT10 family. {ECO:0000305}.	CCR4-NOT complex [GO:0030014]; cytosol [GO:0005829]; membrane [GO:0016020]; nucleus [GO:0005634]; gene expression [GO:0010467]; gene silencing by RNA [GO:0031047]; nuclear-transcribed mRNA catabolic process, deadenylation-dependent decay [GO:0000288]; nuclear-transcribed mRNA poly(A) tail shortening [GO:0000289]; regulation of transcription, DNA-templated [GO:0006355]; regulation of translation […	gene expression [GO:0010467]; gene silencing by RNA [GO:0031047]; nuclear-transcribed mRNA catabolic process, deadenylation-dependent decay [GO:0000288]; nuclear-transcribed mRNA poly(A) tail shortening [GO:0000289]; regulation of transcription, DNA-templated [GO:0006355]; regulation of translation [GO:0006417]; transcription, DNA-templated [GO:0006351]		CCR4-NOT complex [GO:0030014]; cytosol [GO:0005829]; membrane [GO:0016020]; nucleus [GO:0005634]	CNOT10	CNOT10 family		Acetylation; Alternative splicing; Coiled coil; Complete proteome; Cytoplasm; Nucleus; Polymorphism; RNA-mediated gene silencing; Reference proteome; Transcription; Transcription regulation; Translation regulation	744	82310	reviewed		CNOT10 family	0	0	0	0	0	0	0	1	2.70587
CNOT1_HUMAN	-1.23268	-1.57311	0.183973	0.388588	-7.91355	0.136597	0	33	16	23	7	32	2	47	95	97	34	101	100	24	92	88	CNOT1	A5YKK6	CCR4-NOT transcription complex subunit 1 (CCR4-associated factor 1) (Negative regulator of transcription subunit 1 homolog) (NOT1H) (hNOT1)	FUNCTION: Scaffolding component of the CCR4-NOT complex which is one of the major cellular mRNA deadenylases and is linked to various cellular processes including bulk mRNA degradation, miRNA-mediated repression, translational repression during translational initiation and general transcription regulation. Additional complex functions may be a consequence of its influence on mRNA expression. Its …	SIMILARITY: Belongs to the CNOT1 family. {ECO:0000305}.	CCR4-NOT complex [GO:0030014]; cytoplasmic mRNA processing body [GO:0000932]; cytosol [GO:0005829]; extracellular space [GO:0005615]; membrane [GO:0016020]; nucleoplasm [GO:0005654]; peroxisomal membrane [GO:0005778]; armadillo repeat domain binding [GO:0070016]; estrogen receptor binding [GO:0030331]; poly(A) RNA binding [GO:0044822]; protein complex scaffold [GO:0032947]; protein domain specifi…	gene expression [GO:0010467]; gene silencing by miRNA [GO:0035195]; multicellular organismal development [GO:0007275]; negative regulation of intracellular estrogen receptor signaling pathway [GO:0033147]; negative regulation of retinoic acid receptor signaling pathway [GO:0048387]; negative regulation of transcription from RNA polymerase II promoter [GO:0000122]; negative regulation of translati…	armadillo repeat domain binding [GO:0070016]; estrogen receptor binding [GO:0030331]; poly(A) RNA binding [GO:0044822]; protein complex scaffold [GO:0032947]; protein domain specific binding [GO:0019904]; retinoic acid receptor binding [GO:0042974]	CCR4-NOT complex [GO:0030014]; cytoplasmic mRNA processing body [GO:0000932]; cytosol [GO:0005829]; extracellular space [GO:0005615]; membrane [GO:0016020]; nucleoplasm [GO:0005654]; peroxisomal membrane [GO:0005778]	CNOT1 CDC39 KIAA1007 NOT1 AD-005	CNOT1 family		3D-structure; Alternative splicing; Complete proteome; Cytoplasm; Developmental protein; Nucleus; Polymorphism; RNA-mediated gene silencing; Reference proteome; Repressor; Transcription; Transcription regulation; Translation regulation	2376	266939	reviewed	X	CNOT1 family	0	35.0801	24.5912	20.1739	7.61272	31.582	2.2797	67.518	79.4432
CNOT2_HUMAN	-0.666667	-2.10313	0.0966134	0.25584	-7.23897	0.0917517	0	0	0	0	0	0	0	0	1	1	1	4	3	1	1	1	CNOT2	Q9NZN8	CCR4-NOT transcription complex subunit 2 (CCR4-associated factor 2)	FUNCTION: Component of the CCR4-NOT complex which is one of the major cellular mRNA deadenylases and is linked to various cellular processes including bulk mRNA degradation, miRNA-mediated repression, translational repression during translational initiation and general transcription regulation. Additional complex functions may be a consequence of its influence on mRNA expression. Required for the…	SIMILARITY: Belongs to the CNOT2/3/5 family. {ECO:0000305}.	CCR4-NOT complex [GO:0030014]; cytoplasm [GO:0005737]; cytosol [GO:0005829]; membrane [GO:0016020]; nucleus [GO:0005634]; RNA polymerase II transcription cofactor activity [GO:0001104]; RNA polymerase II transcription corepressor binding [GO:0001226]; gene expression [GO:0010467]; gene silencing by RNA [GO:0031047]; negative regulation of intracellular estrogen receptor signaling pathway [GO:0033…	gene expression [GO:0010467]; gene silencing by RNA [GO:0031047]; negative regulation of intracellular estrogen receptor signaling pathway [GO:0033147]; negative regulation of transcription from RNA polymerase II promoter [GO:0000122]; nuclear-transcribed mRNA catabolic process, deadenylation-dependent decay [GO:0000288]; nuclear-transcribed mRNA poly(A) tail shortening [GO:0000289]; positive reg…	RNA polymerase II transcription cofactor activity [GO:0001104]; RNA polymerase II transcription corepressor binding [GO:0001226]	CCR4-NOT complex [GO:0030014]; cytoplasm [GO:0005737]; cytosol [GO:0005829]; membrane [GO:0016020]; nucleus [GO:0005634]	CNOT2 CDC36 NOT2 HSPC131 MSTP046	CNOT2/3/5 family		3D-structure; Alternative splicing; Complete proteome; Cytoplasm; Developmental protein; Nucleus; Phosphoprotein; Polymorphism; RNA-mediated gene silencing; Reference proteome; Repressor; Transcription; Transcription regulation; Translation regulation	540	59738	reviewed		CNOT2/3/5 family	0	0	0	0	0	0	0	0	1
CNOT3_HUMAN	-1.13122	-2.79955	0.0435553	0.25584	-6.35397	0.0315262	0	0	1	0	0	0	0	1	7	5	0	9	7	1	8	5	CNOT3	O75175	CCR4-NOT transcription complex subunit 3 (CCR4-associated factor 3) (Leukocyte receptor cluster member 2)	FUNCTION: Component of the CCR4-NOT complex which is one of the major cellular mRNA deadenylases and is linked to various cellular processes including bulk mRNA degradation, miRNA-mediated repression, translational repression during translational initiation and general transcription regulation. Additional complex functions may be a consequence of its influence on mRNA expression. May be involved …	SIMILARITY: Belongs to the CNOT2/3/5 family. {ECO:0000305}.	CCR4-NOT complex [GO:0030014]; cytoplasmic mRNA processing body [GO:0000932]; cytosol [GO:0005829]; nucleus [GO:0005634]; gene expression [GO:0010467]; gene silencing by RNA [GO:0031047]; nuclear-transcribed mRNA catabolic process, deadenylation-dependent decay [GO:0000288]; nuclear-transcribed mRNA poly(A) tail shortening [GO:0000289]; regulation of stem cell maintenance [GO:2000036]; regulation…	gene expression [GO:0010467]; gene silencing by RNA [GO:0031047]; nuclear-transcribed mRNA catabolic process, deadenylation-dependent decay [GO:0000288]; nuclear-transcribed mRNA poly(A) tail shortening [GO:0000289]; regulation of stem cell maintenance [GO:2000036]; regulation of transcription, DNA-templated [GO:0006355]; regulation of translation [GO:0006417]; transcription, DNA-templated [GO:00…		CCR4-NOT complex [GO:0030014]; cytoplasmic mRNA processing body [GO:0000932]; cytosol [GO:0005829]; nucleus [GO:0005634]	CNOT3 KIAA0691 LENG2 NOT3	CNOT2/3/5 family		3D-structure; Alternative splicing; Complete proteome; Cytoplasm; Developmental protein; Nucleus; Phosphoprotein; RNA-mediated gene silencing; Reference proteome; Repressor; Transcription; Transcription regulation; Translation regulation	753	81872	reviewed		CNOT2/3/5 family	0	0	1.10409	0	0	0	0	1	6.35086
COE1_HUMAN	-0.333333	-1.05156	0.346991	0.496348	-8.51331	0.211325	0	0	0	0	0	0	0	0	0	1	0	4	3	0	3	2	EBF1	Q9UH73	Transcription factor COE1 (O/E-1) (OE-1) (Early B-cell factor)	FUNCTION: Transcriptional activator which recognizes variations of the palindromic sequence 5'-ATTCCCNNGGGAATT-3'. {ECO:0000250}.	SIMILARITY: Belongs to the COE family. {ECO:0000305}.; SIMILARITY: Contains 1 IPT/TIG domain. {ECO:0000305}.	nucleus [GO:0005634]; metal ion binding [GO:0046872]; RNA polymerase II core promoter proximal region sequence-specific DNA binding [GO:0000978]; sequence-specific DNA binding transcription factor activity [GO:0003700]; multicellular organismal development [GO:0007275]; positive regulation of transcription, DNA-templated [GO:0045893]; transcription, DNA-templated [GO:0006351]	multicellular organismal development [GO:0007275]; positive regulation of transcription, DNA-templated [GO:0045893]; transcription, DNA-templated [GO:0006351]	metal ion binding [GO:0046872]; RNA polymerase II core promoter proximal region sequence-specific DNA binding [GO:0000978]; sequence-specific DNA binding transcription factor activity [GO:0003700]	nucleus [GO:0005634]	EBF1 COE1 EBF	COE family		3D-structure; Acetylation; Activator; Alternative splicing; Complete proteome; DNA-binding; Developmental protein; Metal-binding; Nucleus; Reference proteome; Transcription; Transcription regulation; Zinc; Zinc-finger	591	64464	reviewed		COE family; IPT/TIG domain	0	0	0	0	0	0	0	0	0
COPA_HUMAN	-0.753686	-2.8466	0.0413834	0.25584	-6.29585	0.0413107	11	26	22	19	0	34	2	43	139	151	39	162	169	18	167	169	COPA	P53621	Coatomer subunit alpha (Alpha-coat protein) (Alpha-COP) (HEP-COP) (HEPCOP) [Cleaved into: Xenin (Xenopsin-related peptide); Proxenin]	FUNCTION: The coatomer is a cytosolic protein complex that binds to dilysine motifs and reversibly associates with Golgi non-clathrin-coated vesicles, which further mediate biosynthetic protein transport from the ER, via the Golgi up to the trans Golgi network. Coatomer complex is required for budding from Golgi membranes, and is essential for the retrograde Golgi-to-ER transport of dilysine-tagg…	SIMILARITY: Contains 7 WD repeats. {ECO:0000255|PROSITE-ProRule:PRU00221}.	COPI vesicle coat [GO:0030126]; cytoplasm [GO:0005737]; cytosol [GO:0005829]; extracellular exosome [GO:0070062]; extracellular space [GO:0005615]; membrane [GO:0016020]; structural molecule activity [GO:0005198]; COPI coating of Golgi vesicle [GO:0048205]; intracellular protein transport [GO:0006886]; membrane organization [GO:0061024]; pancreatic juice secretion [GO:0030157]; retrograde vesicle…	COPI coating of Golgi vesicle [GO:0048205]; intracellular protein transport [GO:0006886]; membrane organization [GO:0061024]; pancreatic juice secretion [GO:0030157]; retrograde vesicle-mediated transport, Golgi to ER [GO:0006890]	structural molecule activity [GO:0005198]	COPI vesicle coat [GO:0030126]; cytoplasm [GO:0005737]; cytosol [GO:0005829]; extracellular exosome [GO:0070062]; extracellular space [GO:0005615]; membrane [GO:0016020]	COPA			Alternative splicing; Complete proteome; Cytoplasm; Cytoplasmic vesicle; Direct protein sequencing; ER-Golgi transport; Golgi apparatus; Hormone; Membrane; Phosphoprotein; Polymorphism; Protein transport; RNA editing; Reference proteome; Repeat; Secreted; Transport; WD repeat	1224	138346	reviewed		WD repeat	5.38903	26.082	36.6746	17.0317	0	34.056	2.2797	59.6636	120.833
COPB_HUMAN	-1.18401	-2.56574	0.0564555	0.25584	-6.64663	0.0655181	2	11	30	9	2	11	0	73	165	179	36	150	162	59	167	175	COPB1	P53618	Coatomer subunit beta (Beta-coat protein) (Beta-COP)	FUNCTION: The coatomer is a cytosolic protein complex that binds to dilysine motifs and reversibly associates with Golgi non-clathrin-coated vesicles, which further mediate biosynthetic protein transport from the ER, via the Golgi up to the trans Golgi network. Coatomer complex is required for budding from Golgi membranes, and is essential for the retrograde Golgi-to-ER transport of dilysine-tagg…	SIMILARITY: Contains 6 HEAT repeats. {ECO:0000305}.	COPI vesicle coat [GO:0030126]; cytoplasm [GO:0005737]; cytosol [GO:0005829]; endoplasmic reticulum-Golgi intermediate compartment [GO:0005793]; Golgi apparatus [GO:0005794]; Golgi membrane [GO:0000139]; Golgi-associated vesicle [GO:0005798]; intracellular membrane-bounded organelle [GO:0043231]; membrane [GO:0016020]; plasma membrane [GO:0005886]; structural molecule activity [GO:0005198]; COPI …	COPI coating of Golgi vesicle [GO:0048205]; intracellular protein transport [GO:0006886]; intra-Golgi vesicle-mediated transport [GO:0006891]; membrane organization [GO:0061024]; retrograde vesicle-mediated transport, Golgi to ER [GO:0006890]; viral process [GO:0016032]	structural molecule activity [GO:0005198]	COPI vesicle coat [GO:0030126]; cytoplasm [GO:0005737]; cytosol [GO:0005829]; endoplasmic reticulum-Golgi intermediate compartment [GO:0005793]; Golgi apparatus [GO:0005794]; Golgi-associated vesicle [GO:0005798]; Golgi membrane [GO:0000139]; intracellular membrane-bounded organelle [GO:0043231]; membrane [GO:0016020]; plasma membrane [GO:0005886]	COPB1 COPB MSTP026			Acetylation; Cell membrane; Complete proteome; Cytoplasm; Cytoplasmic vesicle; ER-Golgi transport; Golgi apparatus; Host-virus interaction; Membrane; Protein transport; Reference proteome; Repeat; Transport	953	107142	reviewed		HEAT repeat	1.10409	11.4656	49.7439	8.53014	2.2797	11.4656	0	99.4241	144.83
COPB2_HUMAN	-0.596366	-3.94941	0.0138153	0.168938	-5.0244	0.0120143	25	21	22	19	1	24	1	40	126	126	31	108	100	47	116	118	COPB2	P35606	Coatomer subunit beta' (Beta'-coat protein) (Beta'-COP) (p102)	FUNCTION: The coatomer is a cytosolic protein complex that binds to dilysine motifs and reversibly associates with Golgi non-clathrin-coated vesicles, which further mediate biosynthetic protein transport from the ER, via the Golgi up to the trans Golgi network. Coatomer complex is required for budding from Golgi membranes, and is essential for the retrograde Golgi-to-ER transport of dilysine-tagg…	SIMILARITY: Belongs to the WD repeat COPB2 family. {ECO:0000305}.; SIMILARITY: Contains 6 WD repeats. {ECO:0000255|PROSITE-ProRule:PRU00221}.	COPI vesicle coat [GO:0030126]; cytosol [GO:0005829]; structural molecule activity [GO:0005198]; COPI coating of Golgi vesicle [GO:0048205]; intra-Golgi vesicle-mediated transport [GO:0006891]; intracellular protein transport [GO:0006886]; membrane organization [GO:0061024]; retrograde vesicle-mediated transport, Golgi to ER [GO:0006890]; toxin transport [GO:1901998]	COPI coating of Golgi vesicle [GO:0048205]; intracellular protein transport [GO:0006886]; intra-Golgi vesicle-mediated transport [GO:0006891]; membrane organization [GO:0061024]; retrograde vesicle-mediated transport, Golgi to ER [GO:0006890]; toxin transport [GO:1901998]	structural molecule activity [GO:0005198]	COPI vesicle coat [GO:0030126]; cytosol [GO:0005829]	COPB2	WD repeat COPB2 family		Acetylation; Alternative splicing; Coiled coil; Complete proteome; Cytoplasm; Cytoplasmic vesicle; Direct protein sequencing; ER-Golgi transport; Golgi apparatus; Membrane; Phosphoprotein; Protein transport; Reference proteome; Repeat; Transport; WD repeat	906	102487	reviewed		WD repeat COPB2 family; WD repeat	13.0333	21.2794	36.6746	17.0317	1.10409	23.6148	1.10409	56.1935	105.615
COPD_HUMAN	-1.28876	-1.95566	0.115317	0.271549	-7.42893	0.0800093	0	2	9	2	1	1	0	5	65	73	17	84	85	19	68	73	ARCN1	P48444	Coatomer subunit delta (Archain) (Delta-coat protein) (Delta-COP)	FUNCTION: The coatomer is a cytosolic protein complex that binds to dilysine motifs and reversibly associates with Golgi non-clathrin-coated vesicles, which further mediate biosynthetic protein transport from the ER, via the Golgi up to the trans Golgi network. Coatomer complex is required for budding from Golgi membranes, and is essential for the retrograde Golgi-to-ER transport of dilysine-tagg…	SIMILARITY: Belongs to the adaptor complexes medium subunit family. Delta-COP subfamily. {ECO:0000305}.; SIMILARITY: Contains 1 MHD (mu homology) domain. {ECO:0000255|PROSITE-ProRule:PRU00404}.	clathrin adaptor complex [GO:0030131]; COPI vesicle coat [GO:0030126]; cytoplasm [GO:0005737]; cytosol [GO:0005829]; endoplasmic reticulum [GO:0005783]; Golgi apparatus [GO:0005794]; intracellular membrane-bounded organelle [GO:0043231]; membrane [GO:0016020]; poly(A) RNA binding [GO:0044822]; adult locomotory behavior [GO:0008344]; cerebellar Purkinje cell layer maturation [GO:0021691]; COPI coa…	adult locomotory behavior [GO:0008344]; cerebellar Purkinje cell layer maturation [GO:0021691]; COPI coating of Golgi vesicle [GO:0048205]; intracellular protein transport [GO:0006886]; membrane organization [GO:0061024]; pigmentation [GO:0043473]; retrograde vesicle-mediated transport, Golgi to ER [GO:0006890]	poly(A) RNA binding [GO:0044822]	clathrin adaptor complex [GO:0030131]; COPI vesicle coat [GO:0030126]; cytoplasm [GO:0005737]; cytosol [GO:0005829]; endoplasmic reticulum [GO:0005783]; Golgi apparatus [GO:0005794]; intracellular membrane-bounded organelle [GO:0043231]; membrane [GO:0016020]	ARCN1 COPD	Adaptor complexes medium subunit family, Delta-COP subfamily		Acetylation; Alternative splicing; Complete proteome; Cytoplasm; Cytoplasmic vesicle; ER-Golgi transport; Golgi apparatus; Membrane; Phosphoprotein; Polymorphism; Protein transport; Reference proteome; Transport	511	57210	reviewed		adaptor complexes medium subunit family Delta-COP subfamily; MHD (mu homology) domain	0	2.20818	12.7772	2.20818	1.10409	1.10409	0	6.35086	54.6854
COPG1_HUMAN	-1.9176	-2.55663	0.0570391	0.25584	-6.65815	0.0677628	0	0	15	4	3	3	0	39	57	61	27	108	104	39	84	82	COPG1	Q9Y678	Coatomer subunit gamma-1 (Gamma-1-coat protein) (Gamma-1-COP)	FUNCTION: The coatomer is a cytosolic protein complex that binds to dilysine motifs and reversibly associates with Golgi non-clathrin-coated vesicles, which further mediate biosynthetic protein transport from the ER, via the Golgi up to the trans Golgi network. Coatomer complex is required for budding from Golgi membranes, and is essential for the retrograde Golgi-to-ER transport of dilysine-tagg…	SIMILARITY: Belongs to the COPG family. {ECO:0000305}.; SIMILARITY: Contains 4 HEAT repeats. {ECO:0000305}.	COPI vesicle coat [GO:0030126]; cytosol [GO:0005829]; Golgi membrane [GO:0000139]; structural molecule activity [GO:0005198]; COPI coating of Golgi vesicle [GO:0048205]; establishment of Golgi localization [GO:0051683]; intracellular protein transport [GO:0006886]; membrane organization [GO:0061024]; organelle transport along microtubule [GO:0072384]; retrograde vesicle-mediated transport, Golgi …	COPI coating of Golgi vesicle [GO:0048205]; establishment of Golgi localization [GO:0051683]; intracellular protein transport [GO:0006886]; membrane organization [GO:0061024]; organelle transport along microtubule [GO:0072384]; retrograde vesicle-mediated transport, Golgi to ER [GO:0006890]	structural molecule activity [GO:0005198]	COPI vesicle coat [GO:0030126]; cytosol [GO:0005829]; Golgi membrane [GO:0000139]	COPG1 COPG	COPG family		3D-structure; Complete proteome; Cytoplasm; Cytoplasmic vesicle; ER-Golgi transport; Golgi apparatus; Membrane; Polymorphism; Protein transport; Reference proteome; Repeat; Transport	874	97718	reviewed		COPG family; HEAT repeat	0	0	23.2352	4.06787	3.38602	3.08696	0	54.9254	47.7868
COPG2_HUMAN	-1.2332	-2.23404	0.0827412	0.25584	-7.0703	0.08276	0	2	7	3	2	1	0	13	28	29	4	38	36	20	31	32	COPG2	Q9UBF2	Coatomer subunit gamma-2 (Gamma-2-coat protein) (Gamma-2-COP)	FUNCTION: The coatomer is a cytosolic protein complex that binds to dilysine motifs and reversibly associates with Golgi non-clathrin-coated vesicles, which further mediate biosynthetic protein transport from the ER, via the Golgi up to the trans Golgi network. Coatomer complex is required for budding from Golgi membranes, and is essential for the retrograde Golgi-to-ER transport of dilysine-tagg…	SIMILARITY: Belongs to the COPG family. {ECO:0000305}.; SIMILARITY: Contains 6 HEAT repeats. {ECO:0000305}.	COPI vesicle coat [GO:0030126]; cytosol [GO:0005829]; structural molecule activity [GO:0005198]; intra-Golgi vesicle-mediated transport [GO:0006891]; intracellular protein transport [GO:0006886]; retrograde vesicle-mediated transport, Golgi to ER [GO:0006890]	intracellular protein transport [GO:0006886]; intra-Golgi vesicle-mediated transport [GO:0006891]; retrograde vesicle-mediated transport, Golgi to ER [GO:0006890]	structural molecule activity [GO:0005198]	COPI vesicle coat [GO:0030126]; cytosol [GO:0005829]	COPG2	COPG family		Alternative splicing; Complete proteome; Cytoplasm; Cytoplasmic vesicle; ER-Golgi transport; Golgi apparatus; Membrane; Polymorphism; Protein transport; Reference proteome; Repeat; Transport	871	97622	reviewed		COPG family; HEAT repeat	0	2.20818	9.07788	2.94994	2.2797	1.10409	0	16.9102	24.3848
COR1C_HUMAN	-1.63315	-5.42465	0.00416833	0.0677623	-3.60085	0.0177909	0	0	0	0	0	0	0	1	10	10	2	14	15	2	10	12	CORO1C	Q9ULV4	Coronin-1C (Coronin-3) (hCRNN4)	FUNCTION: May be involved in cytokinesis, motility, and signal transduction. {ECO:0000250}.; FUNCTION: Isoform 3: Involved in myogenic differentiation.	SIMILARITY: Belongs to the WD repeat coronin family. {ECO:0000305}.; SIMILARITY: Contains 6 WD repeats. {ECO:0000255|PROSITE-ProRule:PRU00221}.	actin cytoskeleton [GO:0015629]; cytoplasm [GO:0005737]; flotillin complex [GO:0016600]; focal adhesion [GO:0005925]; lamellipodium [GO:0030027]; lateral plasma membrane [GO:0016328]; actin filament binding [GO:0051015]; actin cytoskeleton organization [GO:0030036]; activation of GTPase activity [GO:0090630]; establishment of protein localization [GO:0045184]; negative regulation of epithelial ce…	actin cytoskeleton organization [GO:0030036]; activation of GTPase activity [GO:0090630]; establishment of protein localization [GO:0045184]; negative regulation of epithelial cell migration [GO:0010633]; negative regulation of focal adhesion assembly [GO:0051895]; negative regulation of protein kinase activity by regulation of protein phosphorylation [GO:0044387]; negative regulation of protein …	actin filament binding [GO:0051015]	actin cytoskeleton [GO:0015629]; cytoplasm [GO:0005737]; flotillin complex [GO:0016600]; focal adhesion [GO:0005925]; lamellipodium [GO:0030027]; lateral plasma membrane [GO:0016328]	CORO1C CRN2 CRNN4	WD repeat coronin family		Acetylation; Actin-binding; Alternative splicing; Cell membrane; Cell projection; Coiled coil; Complete proteome; Cytoplasm; Cytoskeleton; Membrane; Reference proteome; Repeat; WD repeat	474	53249	reviewed		WD repeat coronin family; WD repeat	0	0	0	0	0	0	0	1	8.90688
CORO7_HUMAN	-1.50304	-4.21831	0.0108742	0.143927	-4.7422	0.0177025	0	0	1	0	0	0	0	3	11	11	1	14	13	3	13	18	CORO7	P57737	Coronin-7 (Crn7) (70 kDa WD repeat tumor rejection antigen homolog)	FUNCTION: F-actin regulator involved in anterograde Golgi to endosome transport: upon ubiquitination via 'Lys-33'-linked ubiquitin chains by the BCR(KLHL20) E3 ubiquitin ligase complex, interacts with EPS15 and localizes to the trans-Golgi network, where it promotes actin polymerization, thereby facilitating post-Golgi trafficking. May play a role in the maintenance of the Golgi apparatus morphol…	SIMILARITY: Belongs to the WD repeat coronin family. {ECO:0000305}.; SIMILARITY: Contains 8 WD repeats. {ECO:0000255|PROSITE-ProRule:PRU00221}.	cytoplasmic membrane-bounded vesicle [GO:0016023]; cytosol [GO:0005829]; Golgi apparatus [GO:0005794]; Golgi membrane [GO:0000139]; integral component of membrane [GO:0016021]; membrane [GO:0016020]; trans-Golgi network [GO:0005802]; actin binding [GO:0003779]; actin filament polymerization [GO:0030041]; Golgi to endosome transport [GO:0006895]; protein transport [GO:0015031]	actin filament polymerization [GO:0030041]; Golgi to endosome transport [GO:0006895]; protein transport [GO:0015031]	actin binding [GO:0003779]	cytoplasmic membrane-bounded vesicle [GO:0016023]; cytosol [GO:0005829]; Golgi apparatus [GO:0005794]; Golgi membrane [GO:0000139]; integral component of membrane [GO:0016021]; membrane [GO:0016020]; trans-Golgi network [GO:0005802]	CORO7	WD repeat coronin family		Actin-binding; Alternative splicing; Complete proteome; Cytoplasm; Cytoplasmic vesicle; Golgi apparatus; Isopeptide bond; Membrane; Phosphoprotein; Polymorphism; Protein transport; Reference proteome; Repeat; Transport; Ubl conjugation; WD repeat	925	100605	reviewed		WD repeat coronin family; WD repeat	0	0	1.10409	0	0	0	0	3.72547	9.78286
CPSF1_HUMAN	-1.58586	-3.33158	0.0249435	0.245633	-5.71436	0.0424156	0	3	0	3	0	3	0	8	14	17	5	21	20	2	20	18	CPSF1	Q10570	Cleavage and polyadenylation specificity factor subunit 1 (Cleavage and polyadenylation specificity factor 160 kDa subunit) (CPSF 160 kDa subunit)	FUNCTION: Component of the cleavage and polyadenylation specificity factor (CPSF) complex that plays a key role in pre-mRNA 3'-end formation, recognizing the AAUAAA signal sequence and interacting with poly(A) polymerase and other factors to bring about cleavage and poly(A) addition. This subunit is involved in the RNA recognition step of the polyadenylation reaction. {ECO:0000269|PubMed:14749727…	SIMILARITY: Belongs to the CPSF1 family. {ECO:0000305}.	mRNA cleavage and polyadenylation specificity factor complex [GO:0005847]; nucleoplasm [GO:0005654]; enzyme binding [GO:0019899]; mRNA 3'-UTR AU-rich region binding [GO:0035925]; gene expression [GO:0010467]; mRNA 3'-end processing [GO:0031124]; mRNA export from nucleus [GO:0006406]; mRNA polyadenylation [GO:0006378]; mRNA splicing, via spliceosome [GO:0000398]; pre-mRNA cleavage required for pol…	gene expression [GO:0010467]; mRNA 3'-end processing [GO:0031124]; mRNA export from nucleus [GO:0006406]; mRNA polyadenylation [GO:0006378]; mRNA splicing, via spliceosome [GO:0000398]; pre-mRNA cleavage required for polyadenylation [GO:0098789]; RNA splicing [GO:0008380]; termination of RNA polymerase II transcription [GO:0006369]; transcription from RNA polymerase II promoter [GO:0006366]	enzyme binding [GO:0019899]; mRNA 3'-UTR AU-rich region binding [GO:0035925]	mRNA cleavage and polyadenylation specificity factor complex [GO:0005847]; nucleoplasm [GO:0005654]	CPSF1 CPSF160	CPSF1 family		Complete proteome; Nucleus; RNA-binding; Reference proteome; mRNA processing	1443	160884	reviewed		CPSF1 family	0	3.12586	0	2.94994	0	3.08696	0	9.92909	12.3854
CPSF2_HUMAN	-1.80006	-45.2782	4.50594e-07	7.78288e-05	7.39564	0.000259533	0	0	0	1	0	0	0	6	6	7	4	8	6	7	7	9	CPSF2	Q9P2I0	Cleavage and polyadenylation specificity factor subunit 2 (Cleavage and polyadenylation specificity factor 100 kDa subunit) (CPSF 100 kDa subunit)	FUNCTION: Component of the cleavage and polyadenylation specificity factor (CPSF) complex that play a key role in pre-mRNA 3'-end formation, recognizing the AAUAAA signal sequence and interacting with poly(A) polymerase and other factors to bring about cleavage and poly(A) addition. Involved in the histone 3' end pre-mRNA processing. {ECO:0000269|PubMed:14749727, ECO:0000269|PubMed:18688255}.	SIMILARITY: Belongs to the metallo-beta-lactamase superfamily. RNA-metabolizing metallo-beta-lactamase-like family. CPSF2/YSH1 subfamily. {ECO:0000305}.	membrane [GO:0016020]; mRNA cleavage and polyadenylation specificity factor complex [GO:0005847]; nucleoplasm [GO:0005654]; RNA binding [GO:0003723]; gene expression [GO:0010467]; histone mRNA 3'-end processing [GO:0006398]; mRNA 3'-end processing [GO:0031124]; mRNA cleavage [GO:0006379]; mRNA export from nucleus [GO:0006406]; mRNA polyadenylation [GO:0006378]; mRNA splicing, via spliceosome [GO:…	gene expression [GO:0010467]; histone mRNA 3'-end processing [GO:0006398]; mRNA 3'-end processing [GO:0031124]; mRNA cleavage [GO:0006379]; mRNA export from nucleus [GO:0006406]; mRNA polyadenylation [GO:0006378]; mRNA splicing, via spliceosome [GO:0000398]; RNA splicing [GO:0008380]; termination of RNA polymerase II transcription [GO:0006369]; transcription from RNA polymerase II promoter [GO:00…	RNA binding [GO:0003723]	membrane [GO:0016020]; mRNA cleavage and polyadenylation specificity factor complex [GO:0005847]; nucleoplasm [GO:0005654]	CPSF2 CPSF100 KIAA1367	Metallo-beta-lactamase superfamily, RNA-metabolizing metallo-beta-lactamase-like family, CPSF2/YSH1 subfamily		Complete proteome; Nucleus; Phosphoprotein; RNA-binding; Reference proteome; mRNA processing	782	88487	reviewed		metallo-beta-lactamase superfamily RNA-metabolizing metallo-beta-lactamase-like family CPSF2/YSH1 subfamily	0	0	0	1.10409	0	0	0	7.49516	5.41173
CPSF3_HUMAN	-0.60816	-1.20982	0.286974	0.496348	-8.34326	0.180467	0	2	4	5	1	1	2	5	3	5	9	7	6	13	3	2	CPSF3	Q9UKF6	Cleavage and polyadenylation specificity factor subunit 3 (EC 3.1.27.-) (Cleavage and polyadenylation specificity factor 73 kDa subunit) (CPSF 73 kDa subunit) (mRNA 3'-end-processing endonuclease CPSF-73)	FUNCTION: Component of the cleavage and polyadenylation specificity factor (CPSF) complex that play a key role in pre-mRNA 3'-end formation, recognizing the AAUAAA signal sequence and interacting with poly(A) polymerase and other factors to bring about cleavage and poly(A) addition. Has endonuclease activity, and functions as mRNA 3'-end-processing endonuclease. Also involved in the histone 3'-en…	SIMILARITY: Belongs to the metallo-beta-lactamase superfamily. RNA-metabolizing metallo-beta-lactamase-like family. CPSF3 subfamily. {ECO:0000305}.	mRNA cleavage and polyadenylation specificity factor complex [GO:0005847]; nucleoplasm [GO:0005654]; ribonucleoprotein complex [GO:0030529]; 5'-3' exonuclease activity [GO:0008409]; endoribonuclease activity [GO:0004521]; metal ion binding [GO:0046872]; RNA binding [GO:0003723]; gene expression [GO:0010467]; histone mRNA 3'-end processing [GO:0006398]; mRNA 3'-end processing [GO:0031124]; mRNA cl…	gene expression [GO:0010467]; histone mRNA 3'-end processing [GO:0006398]; mRNA 3'-end processing [GO:0031124]; mRNA cleavage [GO:0006379]; mRNA export from nucleus [GO:0006406]; mRNA polyadenylation [GO:0006378]; mRNA splicing, via spliceosome [GO:0000398]; RNA splicing [GO:0008380]; termination of RNA polymerase II transcription [GO:0006369]; transcription from RNA polymerase II promoter [GO:00…	5'-3' exonuclease activity [GO:0008409]; endoribonuclease activity [GO:0004521]; metal ion binding [GO:0046872]; RNA binding [GO:0003723]	mRNA cleavage and polyadenylation specificity factor complex [GO:0005847]; nucleoplasm [GO:0005654]; ribonucleoprotein complex [GO:0030529]	CPSF3 CPSF73	Metallo-beta-lactamase superfamily, RNA-metabolizing metallo-beta-lactamase-like family, CPSF3 subfamily		3D-structure; Acetylation; Complete proteome; Endonuclease; Hydrolase; Isopeptide bond; Metal-binding; Nuclease; Nucleus; Phosphoprotein; Polymorphism; RNA-binding; Reference proteome; Ribonucleoprotein; Ubl conjugation; Zinc; mRNA processing	684	77486	reviewed		metallo-beta-lactamase superfamily RNA-metabolizing metallo-beta-lactamase-like family CPSF3 subfamily	0	2.20818	5.01697	5.01697	1.10409	1.10409	2.2797	6.35086	2.70587
CPSF6_HUMAN	-0.576288	-1.03084	0.355621	0.506386	-8.53456	0.193586	0	0	1	0	0	0	0	0	2	4	1	5	8	1	3	3	CPSF6	Q16630	Cleavage and polyadenylation specificity factor subunit 6 (Cleavage and polyadenylation specificity factor 68 kDa subunit) (CFIm68) (CPSF 68 kDa subunit) (Pre-mRNA cleavage factor Im 68 kDa subunit) (Protein HPBRII-4/7)	FUNCTION: Component of the cleavage factor Im complex (CFIm) that plays a key role in pre-mRNA 3'-processing. Involved in association with NUDT21/CPSF5 in pre-MRNA 3'-end poly(A) site cleavage and poly(A) addition. CPSF6 binds to cleavage and polyadenylation RNA substrates and promotes RNA looping. {ECO:0000269|PubMed:14690600, ECO:0000269|PubMed:20695905, ECO:0000269|PubMed:21295486, ECO:0000269…	SIMILARITY: Belongs to the RRM CPSF6/7 family. {ECO:0000305}.; SIMILARITY: Contains 1 RRM (RNA recognition motif) domain. {ECO:0000255|PROSITE-ProRule:PRU00176}.	membrane [GO:0016020]; mRNA cleavage factor complex [GO:0005849]; nucleoplasm [GO:0005654]; nucleus [GO:0005634]; paraspeckles [GO:0042382]; ribonucleoprotein complex [GO:0030529]; mRNA binding [GO:0003729]; nucleotide binding [GO:0000166]; poly(A) RNA binding [GO:0044822]; mRNA polyadenylation [GO:0006378]; mRNA processing [GO:0006397]; protein tetramerization [GO:0051262]	mRNA polyadenylation [GO:0006378]; mRNA processing [GO:0006397]; protein tetramerization [GO:0051262]	mRNA binding [GO:0003729]; nucleotide binding [GO:0000166]; poly(A) RNA binding [GO:0044822]	membrane [GO:0016020]; mRNA cleavage factor complex [GO:0005849]; nucleoplasm [GO:0005654]; nucleus [GO:0005634]; paraspeckles [GO:0042382]; ribonucleoprotein complex [GO:0030529]	CPSF6 CFIM68	RRM CPSF6/7 family		3D-structure; Alternative splicing; Complete proteome; Direct protein sequencing; Nucleus; Phosphoprotein; RNA-binding; Reference proteome; mRNA processing	551	59210	reviewed		RRM CPSF6/7 family; RRM (RNA recognition motif) domain	0	0	1.10409	0	0	0	0	0	1.5874
CPSF7_HUMAN	-1.05521	-2.07554	0.0998473	0.255972	-7.27453	0.0935851	0	0	0	0	0	0	0	0	6	3	0	17	15	0	2	5	CPSF7	Q8N684	Cleavage and polyadenylation specificity factor subunit 7 (Cleavage and polyadenylation specificity factor 59 kDa subunit) (CFIm59) (CPSF 59 kDa subunit) (Pre-mRNA cleavage factor Im 59 kDa subunit)	FUNCTION: Component of the cleavage factor Im complex (CFIm) that plays a key role in pre-mRNA 3'-processing. Binds to cleavage and polyadenylation RNA substrates. {ECO:0000269|PubMed:8626397}.	SIMILARITY: Belongs to the RRM CPSF6/7 family. {ECO:0000305}.; SIMILARITY: Contains 1 RRM (RNA recognition motif) domain. {ECO:0000255|PROSITE-ProRule:PRU00176}.	membrane [GO:0016020]; mRNA cleavage factor complex [GO:0005849]; nucleoplasm [GO:0005654]; nucleus [GO:0005634]; nucleotide binding [GO:0000166]; poly(A) RNA binding [GO:0044822]; gene expression [GO:0010467]; mRNA 3'-end processing [GO:0031124]; mRNA splicing, via spliceosome [GO:0000398]; protein tetramerization [GO:0051262]; RNA splicing [GO:0008380]; termination of RNA polymerase II transcri…	gene expression [GO:0010467]; mRNA 3'-end processing [GO:0031124]; mRNA splicing, via spliceosome [GO:0000398]; protein tetramerization [GO:0051262]; RNA splicing [GO:0008380]; termination of RNA polymerase II transcription [GO:0006369]; transcription from RNA polymerase II promoter [GO:0006366]	nucleotide binding [GO:0000166]; poly(A) RNA binding [GO:0044822]	membrane [GO:0016020]; mRNA cleavage factor complex [GO:0005849]; nucleoplasm [GO:0005654]; nucleus [GO:0005634]	CPSF7	RRM CPSF6/7 family		3D-structure; Alternative splicing; Complete proteome; Nucleus; Phosphoprotein; RNA-binding; Reference proteome; mRNA processing	471	52050	reviewed		RRM CPSF6/7 family; RRM (RNA recognition motif) domain	0	0	0	0	0	0	0	0	5.41173
CPT2_HUMAN	-1.738	-11.4259	0.000188393	0.00618774	0.144018	0.00417387	0	0	0	0	1	0	0	2	9	9	6	18	13	5	12	16	CPT2	P23786	Carnitine O-palmitoyltransferase 2, mitochondrial (EC 2.3.1.21) (Carnitine palmitoyltransferase II) (CPT II)		SIMILARITY: Belongs to the carnitine/choline acetyltransferase family. {ECO:0000305}.	mitochondrial inner membrane [GO:0005743]; mitochondrion [GO:0005739]; nucleolus [GO:0005730]; nucleoplasm [GO:0005654]; carnitine O-palmitoyltransferase activity [GO:0004095]; carnitine shuttle [GO:0006853]; cellular lipid metabolic process [GO:0044255]; fatty acid beta-oxidation [GO:0006635]; small molecule metabolic process [GO:0044281]	carnitine shuttle [GO:0006853]; cellular lipid metabolic process [GO:0044255]; fatty acid beta-oxidation [GO:0006635]; small molecule metabolic process [GO:0044281]	carnitine O-palmitoyltransferase activity [GO:0004095]	mitochondrial inner membrane [GO:0005743]; mitochondrion [GO:0005739]; nucleolus [GO:0005730]; nucleoplasm [GO:0005654]	CPT2 CPT1	Carnitine/choline acetyltransferase family	PATHWAY: Lipid metabolism; fatty acid beta-oxidation.	Acetylation; Acyltransferase; Complete proteome; Direct protein sequencing; Disease mutation; Fatty acid metabolism; Lipid metabolism; Membrane; Mitochondrion; Mitochondrion inner membrane; Polymorphism; Reference proteome; Transferase; Transit peptide; Transport	658	73777	reviewed		carnitine/choline acetyltransferase family	0	0	0	0	1.10409	0	0	2.62074	7.95481
CPVL_HUMAN	-0.574434	-3.331	0.024958	0.245633	-5.71503	0.0205619	4	1	1	3	16	2	16	2	9	8	15	12	9	4	10	8	CPVL	Q9H3G5	Probable serine carboxypeptidase CPVL (EC 3.4.16.-) (Carboxypeptidase, vitellogenic-like) (Vitellogenic carboxypeptidase-like protein) (VCP-like protein) (hVLP)	FUNCTION: May be involved in the digestion of phagocytosed particles in the lysosome, participation in an inflammatory protease cascade, and trimming of peptides for antigen presentation.	SIMILARITY: Belongs to the peptidase S10 family. {ECO:0000305}.	extracellular exosome [GO:0070062]; serine-type carboxypeptidase activity [GO:0004185]		serine-type carboxypeptidase activity [GO:0004185]	extracellular exosome [GO:0070062]	CPVL VLP PSEC0124 UNQ197/PRO223	Peptidase S10 family		Carboxypeptidase; Complete proteome; Glycoprotein; Hydrolase; Polymorphism; Protease; Reference proteome; Signal; Zymogen	476	54164	reviewed		peptidase S10 family	2.20818	1.10409	1.10409	2.94994	17.552	2.20818	21.2356	2.62074	7.95481
[truncated: 6,708 more rows]
[truncated: 7 more columns]

## Sheet: 2; test_N_NC10
	t-test (linear models)					ordinary t-test	Original data																UniProt annotations																		Quantile normalized data
ID	logFC	t	P.Value	adj.P.Val	B	p-value (t-tess)	NEURON.1	NEURON.2	NEURON.3	NEURON.CCCP.1	NEURON.CCCP.2	NEURON.ROTENONE.1	NEURON.ROTENONE.2	PD.1	PD.2	PD.3	PD.CCCP.1	PD.CCCP.2	PD.CCCP.3	PD.ROTENONE.1	PD.ROTENONE.2	PD.ROTENONE.3	Gene.names...primary..	Entry	Protein.names	Function..CC.	Sequence.similarities	Gene.ontology..GO.	Gene.ontology..biological.process.	Gene.ontology..molecular.function.	Gene.ontology..cellular.component.	Gene.names	Protein.families	Pathway	Keywords	Length	Mass	Status	Chaperome	Domains	NEURON.1	NEURON.2	NEURON.3	NEURON.CCCP.1	NEURON.CCCP.2	NEURON.ROTENONE.1	NEURON.ROTENONE.2	PD.1	PD.2
[truncated: 6,909 more rows]
[truncated: 9 more columns]

## Sheet: 3; test_N_NR20
	t-test (linear models)					ordinary t-test	Original data																UniProt annotations																		Quantile normalized data
[truncated: 6,910 more rows]
[truncated: 9 more columns]

[truncated: 10 more sheets: 4; test_PD_PDC10, 5; test_PD_PDR20, 6; enriched_N_PD, 7; enriched_N_NC10, 8; enriched_N_NR20, 9; enriched_PD_PD10, 10; enriched_PD_PDR20, 11; test_N_PD_LFQ_intensity, 12; enriched_N_PD_LFQ_intensity, 13compareSC_verus_LFQ over N_PD]
