# Supplementary material for: HSP90-incorporating chaperome networks as biosensor for disease-related pathways in patient-specific midbrain dopamine neurons
Source: Nat Commun. 2018 Oct 19;9:4345. doi: 10.1038/s41467-018-06486-6 (PMC6195591; doi:10.1038/s41467-018-06486-6)
Supplement: Supplementary file 5 — Supplementary Data 3 [file 41467_2018_6486_MOESM5_ESM.xlsx]

## Sheet: Description
	Sheet:A*	Proteins enriched between WT and PARKIN
	Sheet:B*	Proteins enriched between WT and WT+CCCP and between WT and WT+Rotenone
	Sheet:C*	Proteins enriched between PARKIN and PARKIN+CCCP and between PARKIN and PARKIN+Rotenone
	Sheet:D	Reactome result file based on Protein set from Sheet A
	Sheet:E	Reactome result file based on Protein set from Sheet B
	Sheet:F	Reactome result file based on Protein set from Sheet C
	Sheet:G	Reactome result file based on Proteins enriched between WT and PARKIN using LFQ.intensity (Table 1, sheet "enriched_N_PD_LFQ_intensity")
	Columns (B-F) : statistics and p-values based on linear model t-test (limma)
	Columns (G): Stistics and p-values based on ordinary t-test
	* All statiscs were based on normalized data (column AP-BE)

## Sheet: A
	t-test (linear models)					ordinary t-test	Original data																UniProt annotations																		Quantile normalized data
ID	logFC	t	P.Value	adj.P.Val	B	p-value (t-tess)	NEURON.1	NEURON.2	NEURON.3	NEURON.CCCP.1	NEURON.CCCP.2	NEURON.ROTENONE.1	NEURON.ROTENONE.2	PD.1	PD.2	PD.3	PD.CCCP.1	PD.CCCP.2	PD.CCCP.3	PD.ROTENONE.1	PD.ROTENONE.2	PD.ROTENONE.3	Gene.names...primary..	Entry	Protein.names	Function..CC.	Sequence.similarities	Gene.ontology..GO.	Gene.ontology..biological.process.	Gene.ontology..molecular.function.	Gene.ontology..cellular.component.	Gene.names	Protein.families	Pathway	Keywords	Length	Mass	Status	Chaperome	Domains	NEURON.1	NEURON.2	NEURON.3	NEURON.CCCP.1	NEURON.CCCP.2	NEURON.ROTENONE.1	NEURON.ROTENONE.2	PD.1	PD.2
BBS7_HUMAN	-1.42768	-161.055	1.64601e-09	1.05017e-06	12.9948	5.25253e-06	0	0	0	0	0	0	0	2	3	3	0	4	3	0	5	3	BBS7	Q8IWZ6	Bardet-Biedl syndrome 7 protein (BBS2-like protein 1)	FUNCTION: The BBSome complex is thought to function as a coat complex required for sorting of specific membrane proteins to the primary cilia. The BBSome complex is required for ciliogenesis but is dispensable for centriolar satellite function. This ciliogenic function is mediated in part by the Rab8 GDP/GTP exchange factor, which localizes to the basal body and contacts the BBSome. Rab8(GTP) ent…		axoneme [GO:0005930]; BBSome [GO:0034464]; centrosome [GO:0005813]; ciliary basal body [GO:0036064]; ciliary membrane [GO:0060170]; cytosol [GO:0005829]; membrane [GO:0016020]; nucleus [GO:0005634]; photoreceptor outer segment [GO:0001750]; RNA polymerase II repressing transcription factor binding [GO:0001103]; brain development [GO:0007420]; cilium assembly [GO:0042384]; cilium morphogenesis [GO…	brain development [GO:0007420]; cilium assembly [GO:0042384]; cilium morphogenesis [GO:0060271]; determination of left/right symmetry [GO:0007368]; digestive tract morphogenesis [GO:0048546]; eye development [GO:0001654]; fat cell differentiation [GO:0045444]; heart looping [GO:0001947]; intracellular transport [GO:0046907]; limb development [GO:0060173]; melanosome transport [GO:0032402]; nonmot…	RNA polymerase II repressing transcription factor binding [GO:0001103]	axoneme [GO:0005930]; BBSome [GO:0034464]; centrosome [GO:0005813]; ciliary basal body [GO:0036064]; ciliary membrane [GO:0060170]; cytosol [GO:0005829]; membrane [GO:0016020]; nucleus [GO:0005634]; photoreceptor outer segment [GO:0001750]	BBS7 BBS2L1			Acetylation; Alternative splicing; Bardet-Biedl syndrome; Cell membrane; Cell projection; Ciliopathy; Cilium; Cilium biogenesis/degradation; Complete proteome; Cytoplasm; Cytoskeleton; Disease mutation; Membrane; Mental retardation; Obesity; Polymorphism; Protein transport; Reference proteome; Sensory transduction; Transport; Vision	715	80353	reviewed			0	0	0	0	0	0	0	2.62074	2.70587
DEOC_HUMAN	-1.42768	-161.055	1.64601e-09	1.05017e-06	12.9948	5.25253e-06	0	0	0	0	3	0	2	2	3	3	4	5	2	3	7	6	DERA	Q9Y315	Deoxyribose-phosphate aldolase (DERA) (EC 4.1.2.4) (2-deoxy-D-ribose 5-phosphate aldolase) (Phosphodeoxyriboaldolase) (Deoxyriboaldolase)	FUNCTION: Catalyzes a reversible aldol reaction between acetaldehyde and D-glyceraldehyde 3-phosphate to generate 2-deoxy-D-ribose 5-phosphate. Participates in stress granule (SG) assembly. May allow ATP production from extracellular deoxyinosine in conditions of energy deprivation. {ECO:0000269|PubMed:25229427}.	SIMILARITY: Belongs to the DeoC/FbaB aldolase family. DeoC type 2 subfamily. {ECO:0000305}.	cytoplasm [GO:0005737]; extracellular exosome [GO:0070062]; nucleus [GO:0005634]; deoxyribose-phosphate aldolase activity [GO:0004139]; carbohydrate catabolic process [GO:0016052]; deoxyribonucleoside catabolic process [GO:0046121]; deoxyribonucleotide catabolic process [GO:0009264]; deoxyribose phosphate catabolic process [GO:0046386]	carbohydrate catabolic process [GO:0016052]; deoxyribonucleoside catabolic process [GO:0046121]; deoxyribonucleotide catabolic process [GO:0009264]; deoxyribose phosphate catabolic process [GO:0046386]	deoxyribose-phosphate aldolase activity [GO:0004139]	cytoplasm [GO:0005737]; extracellular exosome [GO:0070062]; nucleus [GO:0005634]	DERA CGI-26	DeoC/FbaB aldolase family, DeoC type 2 subfamily	PATHWAY: Carbohydrate degradation; 2-deoxy-D-ribose 1-phosphate degradation; D-glyceraldehyde 3-phosphate and acetaldehyde from 2-deoxy-alpha-D-ribose 1-phosphate: step 2/2.	Complete proteome; Cytoplasm; Lyase; Nucleus; Reference proteome; Schiff base	318	35231	reviewed		DeoC/FbaB aldolase family DeoC type 2 subfamily	0	0	0	0	3.38602	0	2.2797	2.62074	2.70587
FIBIN_HUMAN	-1.42768	-161.055	1.64601e-09	1.05017e-06	12.9948	5.25253e-06	0	0	0	0	0	0	0	2	3	3	0	8	4	2	7	7	FIBIN	Q8TAL6	Fin bud initiation factor homolog		SIMILARITY: Belongs to the FIBIN family. {ECO:0000305}.	endoplasmic reticulum [GO:0005783]; extracellular region [GO:0005576]; Golgi apparatus [GO:0005794]			endoplasmic reticulum [GO:0005783]; extracellular region [GO:0005576]; Golgi apparatus [GO:0005794]	FIBIN PSEC0235	FIBIN family		Complete proteome; Direct protein sequencing; Disulfide bond; Endoplasmic reticulum; Glycoprotein; Golgi apparatus; Reference proteome; Secreted; Signal	211	24273	reviewed		FIBIN family	0	0	0	0	0	0	0	2.62074	2.70587
RT10_HUMAN	-1.42768	-161.055	1.64601e-09	1.05017e-06	12.9948	5.25253e-06	0	0	0	0	0	0	0	2	3	3	1	8	7	0	5	6	MRPS10	P82664	28S ribosomal protein S10, mitochondrial (MRP-S10) (S10mt)		SIMILARITY: Belongs to the ribosomal protein S10P family. {ECO:0000305}.	mitochondrial inner membrane [GO:0005743]; ribosome [GO:0005840]; activation of mitophagy in response to mitochondrial depolarization [GO:0098779]; mitochondrial translation [GO:0032543]; mitochondrial translational elongation [GO:0070125]; mitochondrial translational initiation [GO:0070124]; mitochondrial translational termination [GO:0070126]; organelle organization [GO:0006996]; positive regul…	activation of mitophagy in response to mitochondrial depolarization [GO:0098779]; mitochondrial translation [GO:0032543]; mitochondrial translational elongation [GO:0070125]; mitochondrial translational initiation [GO:0070124]; mitochondrial translational termination [GO:0070126]; organelle organization [GO:0006996]; positive regulation of defense response to virus by host [GO:0002230]		mitochondrial inner membrane [GO:0005743]; ribosome [GO:0005840]	MRPS10 MSTP040	Ribosomal protein S10P family		3D-structure; Complete proteome; Mitochondrion; Reference proteome; Ribonucleoprotein; Ribosomal protein	201	22999	reviewed		ribosomal protein S10P family	0	0	0	0	0	0	0	2.62074	2.70587
P3H3_HUMAN	-2.18213	-134.605	3.64077e-09	1.05017e-06	12.3782	2.36506e-05	0	0	0	0	0	0	0	11	18	18	10	44	44	8	40	43	LEPREL2	Q8IVL6	Prolyl 3-hydroxylase 3 (EC 1.14.11.7) (Leprecan-like protein 2) (Protein B)	FUNCTION: Has prolyl 3-hydroxylase activity catalyzing the post-translational formation of 3-hydroxyproline in -Xaa-Pro-Gly-sequences in collagens, especially types IV and V. {ECO:0000250}.	SIMILARITY: Belongs to the leprecan family. {ECO:0000305}.; SIMILARITY: Contains 1 Fe2OG dioxygenase domain. {ECO:0000255|PROSITE-ProRule:PRU00805}.; SIMILARITY: Contains 4 TPR repeats. {ECO:0000305}.	endoplasmic reticulum lumen [GO:0005788]; iron ion binding [GO:0005506]; L-ascorbic acid binding [GO:0031418]; procollagen-proline 3-dioxygenase activity [GO:0019797]; extracellular matrix organization [GO:0030198]; negative regulation of cell proliferation [GO:0008285]	extracellular matrix organization [GO:0030198]; negative regulation of cell proliferation [GO:0008285]	iron ion binding [GO:0005506]; L-ascorbic acid binding [GO:0031418]; procollagen-proline 3-dioxygenase activity [GO:0019797]	endoplasmic reticulum lumen [GO:0005788]	LEPREL2 P3H3	Leprecan family		Alternative splicing; Coiled coil; Complete proteome; Dioxygenase; Endoplasmic reticulum; Glycoprotein; Iron; Metal-binding; Oxidoreductase; Polymorphism; Reference proteome; Repeat; Signal; TPR repeat; Vitamin C	736	81837	reviewed	X	leprecan family; Fe2OG dioxygenase domain; TPR repeat	0	0	0	0	0	0	0	14.1957	15.7942
USP9Y_HUMAN	-1.90838	-85.7038	2.68301e-08	6.39204e-06	10.5131	6.63077e-05	0	0	0	1	0	0	0	6	9	10	1	11	12	2	3	10	USP9Y	O00507	Probable ubiquitin carboxyl-terminal hydrolase FAF-Y (EC 3.4.19.12) (Deubiquitinating enzyme FAF-Y) (Fat facets protein-related, Y-linked) (Ubiquitin thioesterase FAF-Y) (Ubiquitin-specific protease 9, Y chromosome) (Ubiquitin-specific-processing protease FAF-Y)	FUNCTION: May function as a ubiquitin-protein or polyubiquitin hydrolase involved both in the processing of ubiquitin precursors and of ubiquitinated proteins. May therefore play an important role regulatory role at the level of protein turnover by preventing degradation of proteins through the removal of conjugated ubiquitin. Essential component of TGF-beta/BMP signaling cascade. Deubiquitinates…	SIMILARITY: Belongs to the peptidase C19 family. {ECO:0000305}.; SIMILARITY: Contains 1 USP domain. {ECO:0000305}.	cytoplasm [GO:0005737]; co-SMAD binding [GO:0070410]; cysteine-type endopeptidase activity [GO:0004197]; cysteine-type peptidase activity [GO:0008234]; ubiquitin-specific protease activity [GO:0004843]; BMP signaling pathway [GO:0030509]; cell migration [GO:0016477]; proteasome-mediated ubiquitin-dependent protein catabolic process [GO:0043161]; protein deubiquitination [GO:0016579]; regulation o…	BMP signaling pathway [GO:0030509]; cell migration [GO:0016477]; proteasome-mediated ubiquitin-dependent protein catabolic process [GO:0043161]; protein deubiquitination [GO:0016579]; regulation of proteasomal protein catabolic process [GO:0061136]; spermatogenesis [GO:0007283]; transforming growth factor beta receptor signaling pathway [GO:0007179]	co-SMAD binding [GO:0070410]; cysteine-type endopeptidase activity [GO:0004197]; cysteine-type peptidase activity [GO:0008234]; ubiquitin-specific protease activity [GO:0004843]	cytoplasm [GO:0005737]	USP9Y DFFRY	Peptidase C19 family		Alternative splicing; Complete proteome; Cytoplasm; Hydrolase; Phosphoprotein; Polymorphism; Protease; Reference proteome; Thiol protease; Ubl conjugation pathway	2555	291077	reviewed		peptidase C19 family; USP domain	0	0	0	1.10409	0	0	0	7.49516	7.95481
ASCC2_HUMAN	-1.59206	-74.7833	4.90292e-08	1.12914e-05	9.88204	8.59717e-05	0	0	0	0	0	0	0	3	4	5	0	4	9	5	7	10	ASCC2	Q9H1I8	Activating signal cointegrator 1 complex subunit 2 (ASC-1 complex subunit p100) (Trip4 complex subunit p100)	FUNCTION: Enhances NF-kappa-B, SRF and AP1 transactivation.	SIMILARITY: Belongs to the ASCC2 family. {ECO:0000305}.; SIMILARITY: Contains 1 CUE domain. {ECO:0000255|PROSITE-ProRule:PRU00468}.	nucleoplasm [GO:0005654]; DNA dealkylation involved in DNA repair [GO:0006307]; DNA repair [GO:0006281]; regulation of transcription, DNA-templated [GO:0006355]; transcription, DNA-templated [GO:0006351]	DNA dealkylation involved in DNA repair [GO:0006307]; DNA repair [GO:0006281]; regulation of transcription, DNA-templated [GO:0006355]; transcription, DNA-templated [GO:0006351]		nucleoplasm [GO:0005654]	ASCC2 ASC1P100	ASCC2 family		3D-structure; Alternative splicing; Complete proteome; Direct protein sequencing; Phosphoprotein; Polymorphism; Reference proteome; Transcription; Transcription regulation	757	86360	reviewed		ASCC2 family; CUE domain	0	0	0	0	0	0	0	3.72547	3.72547
SPTCS_HUMAN	-1.82323	-70.5155	6.35799e-08	1.41701e-05	9.60274	0.00010137	0	0	0	0	0	0	0	6	7	7	2	6	3	2	6	10	SPG11	Q96JI7	Spatacsin (Colorectal carcinoma-associated protein) (Spastic paraplegia 11 protein)			cytoplasm [GO:0005737]; cytoplasmic vesicle [GO:0031410]; cytosol [GO:0005829]; extracellular exosome [GO:0070062]; integral component of membrane [GO:0016021]; lysosomal membrane [GO:0005765]; nucleolus [GO:0005730]; plasma membrane [GO:0005886]			cytoplasm [GO:0005737]; cytoplasmic vesicle [GO:0031410]; cytosol [GO:0005829]; extracellular exosome [GO:0070062]; integral component of membrane [GO:0016021]; lysosomal membrane [GO:0005765]; nucleolus [GO:0005730]; plasma membrane [GO:0005886]	SPG11 KIAA1840			Alternative splicing; Complete proteome; Cytoplasm; Glycoprotein; Hereditary spastic paraplegia; Membrane; Neurodegeneration; Nucleus; Polymorphism; Reference proteome; Transmembrane; Transmembrane helix	2443	278868	reviewed			0	0	0	0	0	0	0	7.49516	6.35086
SMG8_HUMAN	-1.75221	-69.3518	6.84351e-08	1.47756e-05	9.52294	0.000104318	0	0	0	1	1	0	0	4	7	6	2	5	7	1	9	10	SMG8	Q8ND04	Protein SMG8 (Amplified in breast cancer gene 2 protein) (Protein smg-8 homolog)	FUNCTION: Involved in nonsense-mediated decay (NMD) of mRNAs containing premature stop codons. Is recruited by release factors to stalled ribosomes together with SMG1 and SMG9 (forming the SMG1C protein kinase complex) and, in the SMG1C complex, is required to mediate the recruitment of SMG1 to the ribosome:SURF complex and to suppress SMG1 kinase activity until the ribosome:SURF complex locates …	SIMILARITY: Belongs to the SMG8 family. {ECO:0000305}.	cytosol [GO:0005829]; gene expression [GO:0010467]; nuclear-transcribed mRNA catabolic process, nonsense-mediated decay [GO:0000184]; regulation of protein kinase activity [GO:0045859]	gene expression [GO:0010467]; nuclear-transcribed mRNA catabolic process, nonsense-mediated decay [GO:0000184]; regulation of protein kinase activity [GO:0045859]		cytosol [GO:0005829]	SMG8 ABC2 C17orf71	SMG8 family		Alternative splicing; Complete proteome; Nonsense-mediated mRNA decay; Phosphoprotein; Polymorphism; Reference proteome	991	109684	reviewed		SMG8 family	0	0	0	1.10409	1.10409	0	0	5.33203	6.35086
C1QT4_HUMAN	-1.93832	-58.5342	1.44853e-07	3.0327e-05	8.69389	0.000152674	0	0	0	0	1	0	1	6	10	11	1	5	5	5	4	4	C1QTNF4	Q9BXJ3	Complement C1q tumor necrosis factor-related protein 4	FUNCTION: May act as a pro-inflammatory cytokine, that induces the activation of NF-kappa-B signaling pathway and up-regulates IL6 production. {ECO:0000269|PubMed:21658842}.	SIMILARITY: Contains 2 C1q domains. {ECO:0000255|PROSITE-ProRule:PRU00368}.	extracellular space [GO:0005615]			extracellular space [GO:0005615]	C1QTNF4 CTRP4			Complete proteome; Cytokine; Direct protein sequencing; Reference proteome; Repeat; Secreted; Signal	329	35256	reviewed		C1q domain	0	0	0	0	1.10409	0	1.10409	7.49516	8.90688
AT131_HUMAN	-1.788	-57.1852	1.6058e-07	3.26307e-05	8.57791	0.000158848	0	0	0	0	0	0	0	4	7	8	3	4	4	1	6	4	ATP13A1	Q9HD20	Manganese-transporting ATPase 13A1 (EC 3.6.3.-)	FUNCTION: Mediates manganese transport into the endoplasmic reticulum. The ATPase activity is required for cellular manganese homeostasis. {ECO:0000269|PubMed:24392018}.	SIMILARITY: Belongs to the cation transport ATPase (P-type) (TC 3.A.3) family. Type V subfamily. {ECO:0000305}.	endoplasmic reticulum membrane [GO:0005789]; integral component of membrane [GO:0016021]; membrane [GO:0016020]; ATP binding [GO:0005524]; ATPase activity [GO:0016887]; metal ion binding [GO:0046872]; cation transport [GO:0006812]	cation transport [GO:0006812]	ATPase activity [GO:0016887]; ATP binding [GO:0005524]; metal ion binding [GO:0046872]	endoplasmic reticulum membrane [GO:0005789]; integral component of membrane [GO:0016021]; membrane [GO:0016020]	ATP13A1 ATP13A KIAA1825 CGI-152	Cation transport ATPase (P-type) (TC 3.A.3) family, Type V subfamily		ATP-binding; Acetylation; Alternative splicing; Complete proteome; Endoplasmic reticulum; Glycoprotein; Hydrolase; Magnesium; Manganese; Membrane; Metal-binding; Nucleotide-binding; Phosphoprotein; Reference proteome; Transmembrane; Transmembrane helix; Transport	1204	132955	reviewed		cation transport ATPase (P-type) (TC 3A3) family Type V subfamily	0	0	0	0	0	0	0	5.33203	6.35086
GCP3_HUMAN	-1.92006	-55.2037	1.8767e-07	3.70461e-05	8.40167	0.000172559	0	0	0	0	2	1	0	6	11	9	0	8	8	4	8	7	TUBGCP3	Q96CW5	Gamma-tubulin complex component 3 (GCP-3) (hGCP3) (Gamma-ring complex protein 104 kDa) (h104p) (hGrip104) (Spindle pole body protein Spc98 homolog) (hSpc98)	FUNCTION: Gamma-tubulin complex is necessary for microtubule nucleation at the centrosome.	SIMILARITY: Belongs to the TUBGCP family. {ECO:0000305}.	centriole [GO:0005814]; centrosome [GO:0005813]; cytoplasm [GO:0005737]; cytosol [GO:0005829]; membrane [GO:0016020]; polar microtubule [GO:0005827]; spindle [GO:0005819]; gamma-tubulin binding [GO:0043015]; structural constituent of cytoskeleton [GO:0005200]; structural molecule activity [GO:0005198]; G2/M transition of mitotic cell cycle [GO:0000086]; microtubule nucleation [GO:0007020]; mitoti…	G2/M transition of mitotic cell cycle [GO:0000086]; microtubule nucleation [GO:0007020]; mitotic cell cycle [GO:0000278]; single fertilization [GO:0007338]	gamma-tubulin binding [GO:0043015]; structural constituent of cytoskeleton [GO:0005200]; structural molecule activity [GO:0005198]	centriole [GO:0005814]; centrosome [GO:0005813]; cytoplasm [GO:0005737]; cytosol [GO:0005829]; membrane [GO:0016020]; polar microtubule [GO:0005827]; spindle [GO:0005819]	TUBGCP3 GCP3	TUBGCP family		Acetylation; Alternative splicing; Complete proteome; Cytoplasm; Cytoskeleton; Microtubule; Polymorphism; Reference proteome	907	103571	reviewed		TUBGCP family	0	0	0	0	2.2797	1.10409	0	7.49516	9.78286
CHERP_HUMAN	-1.69802	-53.8696	2.09101e-07	4.013e-05	8.27887	0.000179178	0	0	0	0	0	0	0	4	6	5	0	7	6	1	5	7	CHERP	Q8IWX8	Calcium homeostasis endoplasmic reticulum protein (ERPROT 213-21) (SR-related CTD-associated factor 6)	FUNCTION: Involved in calcium homeostasis, growth and proliferation. {ECO:0000269|PubMed:10794731, ECO:0000269|PubMed:12656674}.	SIMILARITY: Contains 1 CID domain. {ECO:0000255|PROSITE-ProRule:PRU00724}.; SIMILARITY: Contains 1 G-patch domain. {ECO:0000255|PROSITE-ProRule:PRU00092}.; SIMILARITY: Contains 1 SURP motif repeat. {ECO:0000255|PROSITE-ProRule:PRU00263}.	cytoplasm [GO:0005737]; membrane [GO:0016020]; perinuclear region of cytoplasm [GO:0048471]; sarcoplasmic reticulum membrane [GO:0033017]; ion channel binding [GO:0044325]; poly(A) RNA binding [GO:0044822]; cellular calcium ion homeostasis [GO:0006874]; negative regulation of cell proliferation [GO:0008285]; nervous system development [GO:0007399]; positive regulation of NFAT protein import into …	cellular calcium ion homeostasis [GO:0006874]; negative regulation of cell proliferation [GO:0008285]; nervous system development [GO:0007399]; positive regulation of NFAT protein import into nucleus [GO:0051533]; release of sequestered calcium ion into cytosol [GO:0051209]; RNA processing [GO:0006396]	ion channel binding [GO:0044325]; poly(A) RNA binding [GO:0044822]	cytoplasm [GO:0005737]; membrane [GO:0016020]; perinuclear region of cytoplasm [GO:0048471]; sarcoplasmic reticulum membrane [GO:0033017]	CHERP DAN26 SCAF6			Acetylation; Complete proteome; Cytoplasm; Endoplasmic reticulum; Phosphoprotein; Polymorphism; Reference proteome	916	103702	reviewed		CID domain; G-patch domain; SURP motif repeat	0	0	0	0	0	0	0	5.33203	5.41173
TSR1_HUMAN	-1.76484	-51.9928	2.44583e-07	4.56709e-05	8.10012	0.000194017	0	0	0	0	0	0	0	4	6	8	0	8	8	0	8	9	TSR1	Q2NL82	Pre-rRNA-processing protein TSR1 homolog	FUNCTION: Required during maturation of the 40S ribosomal subunit in the nucleolus. {ECO:0000250}.	SIMILARITY: Belongs to the TRAFAC class translation factor GTPase superfamily. Bms1-like GTPase family. TSR1 subfamily. {ECO:0000305}.; SIMILARITY: Contains 1 Bms1-type G (guanine nucleotide-binding) domain. {ECO:0000305}.	nucleolus [GO:0005730]; poly(A) RNA binding [GO:0044822]; ribosome assembly [GO:0042255]	ribosome assembly [GO:0042255]	poly(A) RNA binding [GO:0044822]	nucleolus [GO:0005730]	TSR1 KIAA1401	TRAFAC class translation factor GTPase superfamily, Bms1-like GTPase family, TSR1 subfamily		Complete proteome; Direct protein sequencing; Nucleus; Polymorphism; Reference proteome; Ribosome biogenesis	804	91810	reviewed		TRAFAC class translation factor GTPase superfamily Bms1-like GTPase family TSR1 subfamily; Bms1-type G (guanine nucleotide-binding) domain	0	0	0	0	0	0	0	5.33203	5.41173
ATX2_HUMAN	-1.79119	-49.9086	2.93055e-07	5.32821e-05	7.89287	0.000211752	0	0	0	0	0	0	0	4	8	7	0	10	10	0	10	12	ATXN2	Q99700	Ataxin-2 (Spinocerebellar ataxia type 2 protein) (Trinucleotide repeat-containing gene 13 protein)	FUNCTION: Involved in EGFR trafficking, acting as negative regulator of endocytic EGFR internalization at the plasma membrane. {ECO:0000269|PubMed:18602463}.	SIMILARITY: Belongs to the ataxin-2 family. {ECO:0000305}.	cytoplasm [GO:0005737]; cytoplasmic stress granule [GO:0010494]; Golgi apparatus [GO:0005794]; membrane [GO:0016020]; nucleoplasm [GO:0005654]; perinuclear region of cytoplasm [GO:0048471]; polysome [GO:0005844]; ribonucleoprotein complex [GO:0030529]; trans-Golgi network [GO:0005802]; epidermal growth factor receptor binding [GO:0005154]; poly(A) RNA binding [GO:0044822]; protein C-terminus bind…	cerebellar Purkinje cell differentiation [GO:0021702]; cytoplasmic mRNA processing body assembly [GO:0033962]; homeostasis of number of cells [GO:0048872]; negative regulation of multicellular organism growth [GO:0040015]; negative regulation of receptor internalization [GO:0002091]; neuromuscular process [GO:0050905]; neuron projection morphogenesis [GO:0048812]; regulation of cytoplasmic mRNA p…	epidermal growth factor receptor binding [GO:0005154]; poly(A) RNA binding [GO:0044822]; protein C-terminus binding [GO:0008022]; RNA binding [GO:0003723]	cytoplasm [GO:0005737]; cytoplasmic stress granule [GO:0010494]; Golgi apparatus [GO:0005794]; membrane [GO:0016020]; nucleoplasm [GO:0005654]; perinuclear region of cytoplasm [GO:0048471]; polysome [GO:0005844]; ribonucleoprotein complex [GO:0030529]; trans-Golgi network [GO:0005802]	ATXN2 ATX2 SCA2 TNRC13	Ataxin-2 family		3D-structure; Alternative splicing; Amyotrophic lateral sclerosis; Complete proteome; Cytoplasm; Neurodegeneration; Parkinsonism; Phosphoprotein; Polymorphism; Reference proteome; Spinocerebellar ataxia; Triplet repeat expansion	1313	140283	reviewed		ataxin-2 family	0	0	0	0	0	0	0	5.33203	7.1551
MYO1E_HUMAN	-1.8825	-45.3994	4.45306e-07	7.78288e-05	7.40935	0.000258962	0	0	0	0	0	0	0	5	10	9	2	8	9	1	7	7	MYO1E	Q12965	Unconventional myosin-Ie (Myosin-Ic) (Unconventional myosin 1E)	FUNCTION: Myosins are actin-based motor molecules with ATPase activity. Unconventional myosins serve in intracellular movements. Their highly divergent tails bind to membranous compartments, which are then moved relative to actin filaments. Binds to membranes containing anionic phospholipids via its tail domain. Required for normal morphology of the glomerular basement membrane, normal developmen…	SIMILARITY: Belongs to the TRAFAC class myosin-kinesin ATPase superfamily. Myosin family. {ECO:0000305}.; SIMILARITY: Contains 1 IQ domain. {ECO:0000255|PROSITE-ProRule:PRU00116}.; SIMILARITY: Contains 1 myosin motor domain. {ECO:0000305}.; SIMILARITY: Contains 1 SH3 domain. {ECO:0000255|PROSITE-ProRule:PRU00192}.; SIMILARITY: Contains 1 TH1 (class I myosin tail homology) domain. {ECO:0000255|PRO…	actin cytoskeleton [GO:0015629]; adherens junction [GO:0005912]; brush border [GO:0005903]; cell-cell junction [GO:0005911]; clathrin-coated vesicle [GO:0030136]; cytoplasm [GO:0005737]; cytoskeleton [GO:0005856]; extracellular exosome [GO:0070062]; myosin complex [GO:0016459]; actin filament binding [GO:0051015]; ATP binding [GO:0005524]; ATPase activity, coupled [GO:0042623]; calmodulin binding…	actin filament-based movement [GO:0030048]; endocytosis [GO:0006897]; glomerular basement membrane development [GO:0032836]; glomerular filtration [GO:0003094]; glomerular visceral epithelial cell development [GO:0072015]; in utero embryonic development [GO:0001701]; nitrogen compound metabolic process [GO:0006807]; platelet-derived growth factor receptor signaling pathway [GO:0048008]; post-embr…	actin filament binding [GO:0051015]; ATPase activity, coupled [GO:0042623]; ATP binding [GO:0005524]; calmodulin binding [GO:0005516]; microfilament motor activity [GO:0000146]; motor activity [GO:0003774]; phosphatidylinositol binding [GO:0035091]	actin cytoskeleton [GO:0015629]; adherens junction [GO:0005912]; brush border [GO:0005903]; cell-cell junction [GO:0005911]; clathrin-coated vesicle [GO:0030136]; cytoplasm [GO:0005737]; cytoskeleton [GO:0005856]; extracellular exosome [GO:0070062]; myosin complex [GO:0016459]	MYO1E MYO1C	TRAFAC class myosin-kinesin ATPase superfamily, Myosin family		ATP-binding; Actin-binding; Calmodulin-binding; Cell junction; Complete proteome; Cytoplasm; Cytoplasmic vesicle; Cytoskeleton; Disease mutation; Lipid-binding; Motor protein; Myosin; Nucleotide-binding; Phosphoprotein; Polymorphism; Reference proteome; SH3 domain	1108	127062	reviewed		TRAFAC class myosin-kinesin ATPase superfamily Myosin family; IQ domain; myosin motor domain; SH3 domain; TH1 (class I myosin tail homology) domain	0	0	0	0	0	0	0	6.35086	8.90688
CPSF2_HUMAN	-1.80006	-45.2782	4.50594e-07	7.78288e-05	7.39564	0.000259533	0	0	0	1	0	0	0	6	6	7	4	8	6	7	7	9	CPSF2	Q9P2I0	Cleavage and polyadenylation specificity factor subunit 2 (Cleavage and polyadenylation specificity factor 100 kDa subunit) (CPSF 100 kDa subunit)	FUNCTION: Component of the cleavage and polyadenylation specificity factor (CPSF) complex that play a key role in pre-mRNA 3'-end formation, recognizing the AAUAAA signal sequence and interacting with poly(A) polymerase and other factors to bring about cleavage and poly(A) addition. Involved in the histone 3' end pre-mRNA processing. {ECO:0000269|PubMed:14749727, ECO:0000269|PubMed:18688255}.	SIMILARITY: Belongs to the metallo-beta-lactamase superfamily. RNA-metabolizing metallo-beta-lactamase-like family. CPSF2/YSH1 subfamily. {ECO:0000305}.	membrane [GO:0016020]; mRNA cleavage and polyadenylation specificity factor complex [GO:0005847]; nucleoplasm [GO:0005654]; RNA binding [GO:0003723]; gene expression [GO:0010467]; histone mRNA 3'-end processing [GO:0006398]; mRNA 3'-end processing [GO:0031124]; mRNA cleavage [GO:0006379]; mRNA export from nucleus [GO:0006406]; mRNA polyadenylation [GO:0006378]; mRNA splicing, via spliceosome [GO:…	gene expression [GO:0010467]; histone mRNA 3'-end processing [GO:0006398]; mRNA 3'-end processing [GO:0031124]; mRNA cleavage [GO:0006379]; mRNA export from nucleus [GO:0006406]; mRNA polyadenylation [GO:0006378]; mRNA splicing, via spliceosome [GO:0000398]; RNA splicing [GO:0008380]; termination of RNA polymerase II transcription [GO:0006369]; transcription from RNA polymerase II promoter [GO:00…	RNA binding [GO:0003723]	membrane [GO:0016020]; mRNA cleavage and polyadenylation specificity factor complex [GO:0005847]; nucleoplasm [GO:0005654]	CPSF2 CPSF100 KIAA1367	Metallo-beta-lactamase superfamily, RNA-metabolizing metallo-beta-lactamase-like family, CPSF2/YSH1 subfamily		Complete proteome; Nucleus; Phosphoprotein; RNA-binding; Reference proteome; mRNA processing	782	88487	reviewed		metallo-beta-lactamase superfamily RNA-metabolizing metallo-beta-lactamase-like family CPSF2/YSH1 subfamily	0	0	0	1.10409	0	0	0	7.49516	5.41173
MALT1_HUMAN	-2.05685	-43.6802	5.28105e-07	8.89921e-05	7.21086	0.00028197	0	0	0	0	0	0	0	11	11	12	5	14	13	5	11	13	MALT1	Q9UDY8	Mucosa-associated lymphoid tissue lymphoma translocation protein 1 (EC 3.4.22.-) (MALT lymphoma-associated translocation) (Paracaspase)	FUNCTION: Enhances BCL10-induced activation of NF-kappa-B. Involved in nuclear export of BCL10. Binds to TRAF6, inducing TRAF6 oligomerization and activation of its ligase activity. Has ubiquitin ligase activity. MALT1-dependent BCL10 cleavage plays an important role in T-cell antigen receptor-induced integrin adhesion. {ECO:0000269|PubMed:11262391, ECO:0000269|PubMed:14695475, ECO:0000269|PubMed…	SIMILARITY: Belongs to the peptidase C14B family. {ECO:0000305}.; SIMILARITY: Contains 1 death domain. {ECO:0000305}.; SIMILARITY: Contains 2 Ig-like C2-type (immunoglobulin-like) domains. {ECO:0000305}.	CBM complex [GO:0032449]; cytoplasm [GO:0005737]; cytosol [GO:0005829]; nucleolus [GO:0005730]; nucleus [GO:0005634]; perinuclear region of cytoplasm [GO:0048471]; plasma membrane [GO:0005886]; protein complex [GO:0043234]; cysteine-type endopeptidase activity [GO:0004197]; peptidase activity [GO:0008233]; protein self-association [GO:0043621]; signal transducer activity [GO:0004871]; ubiquitin-p…	activation of NF-kappaB-inducing kinase activity [GO:0007250]; B-1 B cell differentiation [GO:0001923]; defense response [GO:0006952]; Fc-epsilon receptor signaling pathway [GO:0038095]; innate immune response [GO:0045087]; negative regulation of apoptotic process [GO:0043066]; nuclear export [GO:0051168]; positive regulation of I-kappaB kinase/NF-kappaB signaling [GO:0043123]; positive regulatio…	cysteine-type endopeptidase activity [GO:0004197]; peptidase activity [GO:0008233]; protein self-association [GO:0043621]; signal transducer activity [GO:0004871]; ubiquitin-protein transferase activity [GO:0004842]	CBM complex [GO:0032449]; cytoplasm [GO:0005737]; cytosol [GO:0005829]; nucleolus [GO:0005730]; nucleus [GO:0005634]; perinuclear region of cytoplasm [GO:0048471]; plasma membrane [GO:0005886]; protein complex [GO:0043234]	MALT1 MLT	Peptidase C14B family		3D-structure; Acetylation; Alternative splicing; Chromosomal rearrangement; Complete proteome; Cytoplasm; Disease mutation; Disulfide bond; Hydrolase; Immunoglobulin domain; Nucleus; Phosphoprotein; Polymorphism; Protease; Reference proteome; Repeat; Ubl conjugation pathway	824	92272	reviewed		peptidase C14B family; death domain; Ig-like C2-type (immunoglobulin-like) domain	0	0	0	0	0	0	0	14.1957	9.78286
MCM4_HUMAN	-1.97688	-40.2325	7.59304e-07	0.000124906	6.78585	0.00033306	0	0	0	0	0	0	0	6	12	12	6	10	11	4	13	13	MCM4	P33991	DNA replication licensing factor MCM4 (EC 3.6.4.12) (CDC21 homolog) (P1-CDC21)	FUNCTION: Acts as component of the MCM2-7 complex (MCM complex) which is the putative replicative helicase essential for 'once per cell cycle' DNA replication initiation and elongation in eukaryotic cells. The active ATPase sites in the MCM2-7 ring are formed through the interaction surfaces of two neighboring subunits such that a critical structure of a conserved arginine finger motif is provide…	SIMILARITY: Belongs to the MCM family. {ECO:0000305}.; SIMILARITY: Contains 1 MCM domain. {ECO:0000305}.	MCM complex [GO:0042555]; membrane [GO:0016020]; nucleoplasm [GO:0005654]; nucleus [GO:0005634]; ATP binding [GO:0005524]; DNA helicase activity [GO:0003678]; single-stranded DNA binding [GO:0003697]; DNA replication [GO:0006260]; DNA replication initiation [GO:0006270]; DNA strand elongation involved in DNA replication [GO:0006271]; DNA unwinding involved in DNA replication [GO:0006268]; G1/S tr…	DNA replication [GO:0006260]; DNA replication initiation [GO:0006270]; DNA strand elongation involved in DNA replication [GO:0006271]; DNA unwinding involved in DNA replication [GO:0006268]; G1/S transition of mitotic cell cycle [GO:0000082]; mitotic cell cycle [GO:0000278]	ATP binding [GO:0005524]; DNA helicase activity [GO:0003678]; single-stranded DNA binding [GO:0003697]	MCM complex [GO:0042555]; membrane [GO:0016020]; nucleoplasm [GO:0005654]; nucleus [GO:0005634]	MCM4 CDC21	MCM family		ATP-binding; Acetylation; Cell cycle; Complete proteome; DNA replication; DNA-binding; Helicase; Hydrolase; Nucleotide-binding; Nucleus; Phosphoprotein; Polymorphism; Reference proteome	863	96558	reviewed		MCM family; MCM domain	0	0	0	0	0	0	0	7.49516	10.6641
FBX38_HUMAN	-1.64396	-37.6299	1.02009e-06	0.000160178	6.43812	0.000378135	0	0	0	0	0	0	0	4	4	5	0	5	6	0	6	8	FBXO38	Q6PIJ6	F-box only protein 38 (Modulator of KLF7 activity homolog) (MoKA)	FUNCTION: Probably recognizes and binds to some phosphorylated proteins and promotes their ubiquitination and degradation. May coactivate KLF7, but does not seem to promote KLF7 ubiquitination (By similarity). {ECO:0000250}.	SIMILARITY: Contains 1 F-box domain. {ECO:0000305}.	cytoplasm [GO:0005737]; nucleus [GO:0005634]			cytoplasm [GO:0005737]; nucleus [GO:0005634]	FBXO38 SP329			Alternative splicing; Complete proteome; Cytoplasm; Disease mutation; Neurodegeneration; Nucleus; Phosphoprotein; Polymorphism; Reference proteome; Ubl conjugation pathway	1188	133944	reviewed		F-box domain	0	0	0	0	0	0	0	5.33203	3.72547
PDC10_HUMAN	-1.64396	-37.6299	1.02009e-06	0.000160178	6.43812	0.000378135	0	0	0	0	0	0	0	4	4	5	1	8	2	0	4	3	PDCD10	Q9BUL8	Programmed cell death protein 10 (Cerebral cavernous malformations 3 protein) (TF-1 cell apoptosis-related protein 15)	FUNCTION: Promotes cell proliferation. Modulates apoptotic pathways. Increases mitogen-activated protein kinase activity and STK26 activity. Important for cell migration, and for normal structure and assembly of the Golgi complex. Important for KDR/VEGFR2 signaling. Increases the stability of KDR/VEGFR2 and prevents its breakdown. Required for normal cardiovascular development. Required for norma…	SIMILARITY: Belongs to the PDCD10 family. {ECO:0000305}.	cytoplasm [GO:0005737]; cytosol [GO:0005829]; extracellular exosome [GO:0070062]; Golgi apparatus [GO:0005794]; Golgi membrane [GO:0000139]; plasma membrane [GO:0005886]; protein homodimerization activity [GO:0042803]; protein kinase binding [GO:0019901]; protein N-terminus binding [GO:0047485]; angiogenesis [GO:0001525]; establishment of Golgi localization [GO:0051683]; Golgi reassembly [GO:0090…	angiogenesis [GO:0001525]; establishment of Golgi localization [GO:0051683]; Golgi reassembly [GO:0090168]; intrinsic apoptotic signaling pathway in response to hydrogen peroxide [GO:0036481]; negative regulation of apoptotic process [GO:0043066]; negative regulation of blood vessel endothelial cell proliferation involved in sprouting angiogenesis [GO:1903588]; negative regulation of cell migrati…	protein homodimerization activity [GO:0042803]; protein kinase binding [GO:0019901]; protein N-terminus binding [GO:0047485]	cytoplasm [GO:0005737]; cytosol [GO:0005829]; extracellular exosome [GO:0070062]; Golgi apparatus [GO:0005794]; Golgi membrane [GO:0000139]; plasma membrane [GO:0005886]	PDCD10 CCM3 TFAR15	PDCD10 family		3D-structure; Acetylation; Angiogenesis; Apoptosis; Cell membrane; Complete proteome; Cytoplasm; Direct protein sequencing; Golgi apparatus; Membrane; Polymorphism; Reference proteome	212	24702	reviewed		PDCD10 family	0	0	0	0	0	0	0	5.33203	3.72547
LYAG_HUMAN	-0.75888	-10.3973	0.000282408	0.00837406	-0.347812	0.000423969	12	4	5	8	20	7	9	19	39	42	47	56	45	21	41	45	GAA	P10253	Lysosomal alpha-glucosidase (EC 3.2.1.20) (Acid maltase) (Aglucosidase alfa) [Cleaved into: 76 kDa lysosomal alpha-glucosidase; 70 kDa lysosomal alpha-glucosidase]	FUNCTION: Essential for the degradation of glygogen to glucose in lysosomes.	SIMILARITY: Belongs to the glycosyl hydrolase 31 family. {ECO:0000305}.; SIMILARITY: Contains 1 P-type (trefoil) domain. {ECO:0000255|PROSITE-ProRule:PRU00779}.	extracellular exosome [GO:0070062]; lysosomal lumen [GO:0043202]; lysosomal membrane [GO:0005765]; lysosome [GO:0005764]; membrane [GO:0016020]; alpha-1,4-glucosidase activity [GO:0004558]; carbohydrate binding [GO:0030246]; maltose alpha-glucosidase activity [GO:0032450]; carbohydrate metabolic process [GO:0005975]; cardiac muscle contraction [GO:0060048]; diaphragm contraction [GO:0002086]; glu…	carbohydrate metabolic process [GO:0005975]; cardiac muscle contraction [GO:0060048]; diaphragm contraction [GO:0002086]; glucose metabolic process [GO:0006006]; glycogen catabolic process [GO:0005980]; heart morphogenesis [GO:0003007]; locomotory behavior [GO:0007626]; lysosome organization [GO:0007040]; maltose metabolic process [GO:0000023]; muscle cell cellular homeostasis [GO:0046716]; neuro…	alpha-1,4-glucosidase activity [GO:0004558]; carbohydrate binding [GO:0030246]; maltose alpha-glucosidase activity [GO:0032450]	extracellular exosome [GO:0070062]; lysosomal lumen [GO:0043202]; lysosomal membrane [GO:0005765]; lysosome [GO:0005764]; membrane [GO:0016020]	GAA	Glycosyl hydrolase 31 family		Complete proteome; Direct protein sequencing; Disease mutation; Disulfide bond; Glycogen storage disease; Glycoprotein; Glycosidase; Hydrolase; Lysosome; Membrane; Phosphoprotein; Polymorphism; Reference proteome; Signal	952	105324	reviewed		glycosyl hydrolase 31 family; P-type (trefoil) domain	6.12662	4.06787	6.28829	7.61272	21.2328	7.61272	11.7673	25.2161	32.9387
STAT1_HUMAN	-1.91434	-34.9874	1.40668e-06	0.000215972	6.05777	0.000442405	0	0	0	0	0	0	0	5	10	11	1	15	10	4	14	17	STAT1	P42224	Signal transducer and activator of transcription 1-alpha/beta (Transcription factor ISGF-3 components p91/p84)	FUNCTION: Signal transducer and transcription activator that mediates cellular responses to interferons (IFNs), cytokine KITLG/SCF and other cytokines and other growth factors. Following type I IFN (IFN-alpha and IFN-beta) binding to cell surface receptors, signaling via protein kinases leads to activation of Jak kinases (TYK2 and JAK1) and to tyrosine phosphorylation of STAT1 and STAT2. The phos…	SIMILARITY: Belongs to the transcription factor STAT family. {ECO:0000305}.; SIMILARITY: Contains 1 SH2 domain. {ECO:0000255|PROSITE-ProRule:PRU00191}.	axon [GO:0030424]; cytoplasm [GO:0005737]; cytosol [GO:0005829]; dendrite [GO:0030425]; nuclear chromatin [GO:0000790]; nucleolus [GO:0005730]; nucleoplasm [GO:0005654]; nucleus [GO:0005634]; perinuclear region of cytoplasm [GO:0048471]; double-stranded DNA binding [GO:0003690]; enzyme binding [GO:0019899]; identical protein binding [GO:0042802]; protein homodimerization activity [GO:0042803]; RN…	apoptotic process [GO:0006915]; blood circulation [GO:0008015]; cellular response to interferon-beta [GO:0035458]; cytokine-mediated signaling pathway [GO:0019221]; defense response to virus [GO:0051607]; interferon-gamma-mediated signaling pathway [GO:0060333]; JAK-STAT cascade [GO:0007259]; JAK-STAT cascade involved in growth hormone signaling pathway [GO:0060397]; lipopolysaccharide-mediated s…	double-stranded DNA binding [GO:0003690]; enzyme binding [GO:0019899]; identical protein binding [GO:0042802]; protein homodimerization activity [GO:0042803]; RNA polymerase II core promoter proximal region sequence-specific DNA binding [GO:0000978]; RNA polymerase II core promoter sequence-specific DNA binding [GO:0000979]; RNA polymerase II core promoter sequence-specific DNA binding transcript…	axon [GO:0030424]; cytoplasm [GO:0005737]; cytosol [GO:0005829]; dendrite [GO:0030425]; nuclear chromatin [GO:0000790]; nucleolus [GO:0005730]; nucleoplasm [GO:0005654]; nucleus [GO:0005634]; perinuclear region of cytoplasm [GO:0048471]	STAT1	Transcription factor STAT family		3D-structure; Acetylation; Activator; Alternative splicing; Antiviral defense; Coiled coil; Complete proteome; Cytoplasm; DNA-binding; Direct protein sequencing; Disease mutation; Host-virus interaction; Isopeptide bond; Nucleus; Phosphoprotein; Polymorphism; Reference proteome; SH2 domain; Transcription; Transcription regulation; Ubl conjugation	750	87335	reviewed		transcription factor STAT family; SH2 domain	0	0	0	0	0	0	0	6.35086	8.90688
ATG7_HUMAN	-1.52489	-34.1317	1.56906e-06	0.000225847	5.92806	0.000460151	0	0	0	0	3	0	1	3	3	4	3	12	13	4	14	11	ATG7	O95352	Ubiquitin-like modifier-activating enzyme ATG7 (ATG12-activating enzyme E1 ATG7) (Autophagy-related protein 7) (APG7-like) (hAGP7) (Ubiquitin-activating enzyme E1-like protein)	FUNCTION: E1-like activating enzyme involved in the 2 ubiquitin-like systems required for cytoplasm to vacuole transport (Cvt) and autophagy. Activates ATG12 for its conjugation with ATG5 as well as the ATG8 family proteins for their conjugation with phosphatidylethanolamine. Both systems are needed for the ATG8 association to Cvt vesicles and autophagosomes membranes. Required for autophagic dea…	SIMILARITY: Belongs to the ATG7 family. {ECO:0000305}.	axoneme [GO:0005930]; cytoplasm [GO:0005737]; cytosol [GO:0005829]; pre-autophagosomal structure [GO:0000407]; Atg12 activating enzyme activity [GO:0019778]; Atg8 activating enzyme activity [GO:0019779]; protein homodimerization activity [GO:0042803]; transcription factor binding [GO:0008134]; ubiquitin activating enzyme activity [GO:0004839]; adult walking behavior [GO:0007628]; C-terminal prote…	adult walking behavior [GO:0007628]; cardiac muscle cell development [GO:0055013]; cellular amino acid metabolic process [GO:0006520]; cellular protein modification process [GO:0006464]; cellular response to hyperoxia [GO:0071455]; cellular response to nitrogen starvation [GO:0006995]; cellular response to starvation [GO:0009267]; central nervous system neuron axonogenesis [GO:0021955]; cerebella…	Atg12 activating enzyme activity [GO:0019778]; Atg8 activating enzyme activity [GO:0019779]; protein homodimerization activity [GO:0042803]; transcription factor binding [GO:0008134]; ubiquitin activating enzyme activity [GO:0004839]	axoneme [GO:0005930]; cytoplasm [GO:0005737]; cytosol [GO:0005829]; pre-autophagosomal structure [GO:0000407]	ATG7 APG7L	ATG7 family		Acetylation; Alternative splicing; Autophagy; Complete proteome; Cytoplasm; Phosphoprotein; Polymorphism; Protein transport; Reference proteome; Transport; Ubl conjugation pathway	703	77960	reviewed		ATG7 family	0	0	0	0	3.38602	0	1.10409	3.72547	2.70587
PUM2_HUMAN	-1.52489	-34.1317	1.56906e-06	0.000225847	5.92806	0.000460151	0	0	0	0	0	0	0	3	3	4	2	3	5	0	5	3	PUM2	Q8TB72	Pumilio homolog 2 (Pumilio-2)	FUNCTION: Sequence-specific RNA-binding protein that acts as a post-transcriptional repressor by binding the 3'-UTR of mRNA targets. Binds to an RNA consensus sequence, the Pumilio Response Element (PRE), 5'-UGUANAUA-3', that is related to the Nanos Response Element (NRE) (, PubMed:21397187). Mediates post-transcriptional repression of transcripts via different mechanisms: acts via direct recruit…	SIMILARITY: Contains 1 PUM-HD domain. {ECO:0000255|PROSITE-ProRule:PRU00318}.; SIMILARITY: Contains 8 pumilio repeats. {ECO:0000255|PROSITE-ProRule:PRU00317}.	cytoplasm [GO:0005737]; cytoplasmic stress granule [GO:0010494]; nuclear membrane [GO:0031965]; perinuclear region of cytoplasm [GO:0048471]; mRNA 3'-UTR binding [GO:0003730]; poly(A) RNA binding [GO:0044822]; positive regulation of gene silencing by miRNA [GO:2000637]; positive regulation of RIG-I signaling pathway [GO:1900246]; regulation of gene silencing by miRNA [GO:0060964]; regulation of t…	positive regulation of gene silencing by miRNA [GO:2000637]; positive regulation of RIG-I signaling pathway [GO:1900246]; regulation of gene silencing by miRNA [GO:0060964]; regulation of translation [GO:0006417]; stress granule assembly [GO:0034063]	mRNA 3'-UTR binding [GO:0003730]; poly(A) RNA binding [GO:0044822]	cytoplasm [GO:0005737]; cytoplasmic stress granule [GO:0010494]; nuclear membrane [GO:0031965]; perinuclear region of cytoplasm [GO:0048471]	PUM2 KIAA0235 PUMH2			3D-structure; Alternative splicing; Complete proteome; Cytoplasm; Phosphoprotein; Polymorphism; RNA-binding; Reference proteome; Repeat; Translation regulation	1066	114216	reviewed		PUM-HD domain; pumilio repeat	0	0	0	0	0	0	0	3.72547	2.70587
S10AB_HUMAN	-1.52489	-34.1317	1.56906e-06	0.000225847	5.92806	0.000460151	0	0	0	0	1	0	0	3	3	4	0	5	6	0	5	3	S100A11	P31949	Protein S100-A11 (Calgizzarin) (Metastatic lymph node gene 70 protein) (MLN 70) (Protein S100-C) (S100 calcium-binding protein A11) [Cleaved into: Protein S100-A11, N-terminally processed]	FUNCTION: Facilitates the differentiation and the cornification of keratinocytes. {ECO:0000269|PubMed:18618420}.	SIMILARITY: Belongs to the S-100 family. {ECO:0000305}.; SIMILARITY: Contains 2 EF-hand domains. {ECO:0000255|PROSITE-ProRule:PRU00448}.	cytoplasm [GO:0005737]; extracellular exosome [GO:0070062]; extracellular space [GO:0005615]; nucleoplasm [GO:0005654]; nucleus [GO:0005634]; ruffle [GO:0001726]; calcium ion binding [GO:0005509]; calcium-dependent protein binding [GO:0048306]; protein homodimerization activity [GO:0042803]; S100 protein binding [GO:0044548]; negative regulation of cell proliferation [GO:0008285]; negative regula…	negative regulation of cell proliferation [GO:0008285]; negative regulation of DNA replication [GO:0008156]; signal transduction [GO:0007165]	calcium-dependent protein binding [GO:0048306]; calcium ion binding [GO:0005509]; protein homodimerization activity [GO:0042803]; S100 protein binding [GO:0044548]	cytoplasm [GO:0005737]; extracellular exosome [GO:0070062]; extracellular space [GO:0005615]; nucleoplasm [GO:0005654]; nucleus [GO:0005634]; ruffle [GO:0001726]	S100A11 MLN70 S100C	S-100 family		3D-structure; Acetylation; Calcium; Complete proteome; Cytoplasm; Direct protein sequencing; Disulfide bond; Metal-binding; Nucleus; Phosphoprotein; Reference proteome; Repeat	105	11740	reviewed		S-100 family; EF-hand domain	0	0	0	0	1.10409	0	0	3.72547	2.70587
F120B_HUMAN	-1.95304	-33.906	1.61567e-06	0.000227809	5.89327	0.000471963	0	0	0	0	0	0	0	8	12	8	1	10	10	2	10	14	FAM120B	Q96EK7	Constitutive coactivator of peroxisome proliferator-activated receptor gamma (Constitutive coactivator of PPAR-gamma) (Constitutive coactivator of PPARG) (PPARG constitutive coactivator 1) (PGCC1) (Protein FAM120B)	FUNCTION: Functions as a transactivator of PPARG and ESR1. Functions in adipogenesis through PPARG activation (By similarity). {ECO:0000250}.	SIMILARITY: Belongs to the constitutive coactivator of PPAR-gamma family. {ECO:0000305}.	nucleus [GO:0005634]; cell differentiation [GO:0030154]; regulation of transcription, DNA-templated [GO:0006355]; transcription, DNA-templated [GO:0006351]	cell differentiation [GO:0030154]; regulation of transcription, DNA-templated [GO:0006355]; transcription, DNA-templated [GO:0006351]		nucleus [GO:0005634]	FAM120B CCPG KIAA1838	Constitutive coactivator of PPAR-gamma family		Activator; Alternative splicing; Complete proteome; Differentiation; Nucleus; Polymorphism; Reference proteome; Transcription; Transcription regulation	910	103783	reviewed		constitutive coactivator of PPAR-gamma family	0	0	0	0	0	0	0	9.92909	10.6641
MRC2_HUMAN	-1.84082	-33.6395	1.67289e-06	0.00023116	5.85189	0.000478519	0	0	0	0	0	0	1	4	9	9	9	13	10	9	14	15	MRC2	Q9UBG0	C-type mannose receptor 2 (C-type lectin domain family 13 member E) (Endocytic receptor 180) (Macrophage mannose receptor 2) (Urokinase-type plasminogen activator receptor-associated protein) (UPAR-associated protein) (Urokinase receptor-associated protein) (CD antigen CD280)	FUNCTION: May play a role as endocytotic lectin receptor displaying calcium-dependent lectin activity. Internalizes glycosylated ligands from the extracellular space for release in an endosomal compartment via clathrin-mediated endocytosis. May be involved in plasminogen activation system controlling the extracellular level of PLAUR/PLAU, and thus may regulate protease activity at the cell surfac…	SIMILARITY: Contains 8 C-type lectin domains. {ECO:0000255|PROSITE-ProRule:PRU00040}.; SIMILARITY: Contains 1 fibronectin type-II domain. {ECO:0000255|PROSITE-ProRule:PRU00479}.; SIMILARITY: Contains 1 ricin B-type lectin domain. {ECO:0000255|PROSITE-ProRule:PRU00174}.	focal adhesion [GO:0005925]; integral component of membrane [GO:0016021]; membrane [GO:0016020]; carbohydrate binding [GO:0030246]; collagen binding [GO:0005518]; collagen catabolic process [GO:0030574]; endocytosis [GO:0006897]; osteoblast differentiation [GO:0001649]	collagen catabolic process [GO:0030574]; endocytosis [GO:0006897]; osteoblast differentiation [GO:0001649]	carbohydrate binding [GO:0030246]; collagen binding [GO:0005518]	focal adhesion [GO:0005925]; integral component of membrane [GO:0016021]; membrane [GO:0016020]	MRC2 CLEC13E ENDO180 KIAA0709 UPARAP			Calcium; Complete proteome; Direct protein sequencing; Disulfide bond; Endocytosis; Glycoprotein; Isopeptide bond; Lectin; Membrane; Phosphoprotein; Polymorphism; Receptor; Reference proteome; Repeat; Signal; Transmembrane; Transmembrane helix; Ubl conjugation	1479	166674	reviewed		C-type lectin domain; fibronectin type-II domain; ricin B-type lectin domain	0	0	0	0	0	0	1.10409	5.33203	7.95481
RT11_HUMAN	-1.4786	-33.0955	1.79762e-06	0.000239643	5.76633	0.000489372	0	0	0	0	0	0	0	3	3	3	1	5	5	0	6	8	MRPS11	P82912	28S ribosomal protein S11, mitochondrial (MRP-S11) (S11mt) (Cervical cancer proto-oncogene 2 protein) (HCC-2)		SIMILARITY: Belongs to the ribosomal protein S11P family. {ECO:0000305}.	mitochondrial inner membrane [GO:0005743]; mitochondrial small ribosomal subunit [GO:0005763]; mitochondrion [GO:0005739]; poly(A) RNA binding [GO:0044822]; structural constituent of ribosome [GO:0003735]; DNA damage response, detection of DNA damage [GO:0042769]; mitochondrial translation [GO:0032543]; mitochondrial translational elongation [GO:0070125]; mitochondrial translational initiation [G…	DNA damage response, detection of DNA damage [GO:0042769]; mitochondrial translation [GO:0032543]; mitochondrial translational elongation [GO:0070125]; mitochondrial translational initiation [GO:0070124]; mitochondrial translational termination [GO:0070126]; organelle organization [GO:0006996]	poly(A) RNA binding [GO:0044822]; structural constituent of ribosome [GO:0003735]	mitochondrial inner membrane [GO:0005743]; mitochondrial small ribosomal subunit [GO:0005763]; mitochondrion [GO:0005739]	MRPS11 RPMS11 HCC2	Ribosomal protein S11P family		3D-structure; Alternative splicing; Complete proteome; Mitochondrion; Polymorphism; Reference proteome; Ribonucleoprotein; Ribosomal protein; Transit peptide	194	20616	reviewed		ribosomal protein S11P family	0	0	0	0	0	0	0	3.72547	2.70587
TMX2_HUMAN	-1.67714	-32.8978	1.84578e-06	0.000239643	5.73486	0.000498773	0	0	0	0	0	0	0	3	6	6	1	6	3	5	3	3	TMX2	Q9Y320	Thioredoxin-related transmembrane protein 2 (Cell proliferation-inducing gene 26 protein) (Thioredoxin domain-containing protein 14)		SIMILARITY: Contains 1 thioredoxin domain. {ECO:0000255|PROSITE-ProRule:PRU00691}.	cell [GO:0005623]; integral component of membrane [GO:0016021]; cell redox homeostasis [GO:0045454]	cell redox homeostasis [GO:0045454]		cell [GO:0005623]; integral component of membrane [GO:0016021]	TMX2 TXNDC14 CGI-31 My009 PIG26 PSEC0045 UNQ237/PRO270			3D-structure; Alternative splicing; Complete proteome; Membrane; Phosphoprotein; Reference proteome; Signal; Transmembrane; Transmembrane helix	296	34038	reviewed		thioredoxin domain	0	0	0	0	0	0	0	3.72547	5.41173
TSP2_HUMAN	-2.41348	-32.9679	1.82851e-06	0.000239643	5.74605	0.000502612	0	0	0	0	0	0	0	14	36	37	12	51	48	6	54	54	THBS2	P35442	Thrombospondin-2	FUNCTION: Adhesive glycoprotein that mediates cell-to-cell and cell-to-matrix interactions. Ligand for CD36 mediating antiangiogenic properties. {ECO:0000269|PubMed:20714802}.	SIMILARITY: Belongs to the thrombospondin family. {ECO:0000305}.; SIMILARITY: Contains 2 EGF-like domains. {ECO:0000255|PROSITE-ProRule:PRU00076}.; SIMILARITY: Contains 1 laminin G-like domain. {ECO:0000305}.; SIMILARITY: Contains 1 TSP C-terminal (TSPC) domain. {ECO:0000255|PROSITE-ProRule:PRU00635}.; SIMILARITY: Contains 3 TSP type-1 domains. {ECO:0000255|PROSITE-ProRule:PRU00210}.; SIMILARITY:…	basement membrane [GO:0005604]; extracellular region [GO:0005576]; platelet alpha granule [GO:0031091]; calcium ion binding [GO:0005509]; heparin binding [GO:0008201]; cell adhesion [GO:0007155]; negative regulation of angiogenesis [GO:0016525]; positive regulation of synapse assembly [GO:0051965]	cell adhesion [GO:0007155]; negative regulation of angiogenesis [GO:0016525]; positive regulation of synapse assembly [GO:0051965]	calcium ion binding [GO:0005509]; heparin binding [GO:0008201]	basement membrane [GO:0005604]; extracellular region [GO:0005576]; platelet alpha granule [GO:0031091]	THBS2 TSP2	Thrombospondin family		3D-structure; Calcium; Cell adhesion; Complete proteome; Disulfide bond; EGF-like domain; Glycoprotein; Heparin-binding; Polymorphism; Reference proteome; Repeat; Signal	1172	129991	reviewed		thrombospondin family; EGF-like domain; laminin G-like domain; TSP C-terminal (TSPC) domain; TSP type-1 domain; TSP type-3 repeat; VWFC domain	0	0	0	0	0	0	0	18.22	30.39
PON2_HUMAN	-1.62309	-32.5003	1.94742e-06	0.000239643	5.67101	0.000510527	0	0	0	0	0	0	0	4	4	4	16	1	2	7	2	4	PON2	Q15165	Serum paraoxonase/arylesterase 2 (PON 2) (EC 3.1.1.2) (EC 3.1.1.81) (Aromatic esterase 2) (A-esterase 2) (Serum aryldialkylphosphatase 2)	FUNCTION: Capable of hydrolyzing lactones and a number of aromatic carboxylic acid esters. Has antioxidant activity. Is not associated with high density lipoprotein. Prevents LDL lipid peroxidation, reverses the oxidation of mildly oxidized LDL, and inhibits the ability of MM-LDL to induce monocyte chemotaxis. {ECO:0000269|PubMed:11579088, ECO:0000269|PubMed:15772423}.	SIMILARITY: Belongs to the paraoxonase family. {ECO:0000305}.	extracellular region [GO:0005576]; lysosome [GO:0005764]; mitochondrion [GO:0005739]; nucleus [GO:0005634]; plasma membrane [GO:0005886]; arylesterase activity [GO:0004064]; identical protein binding [GO:0042802]; metal ion binding [GO:0046872]; aromatic compound catabolic process [GO:0019439]; response to oxidative stress [GO:0006979]	aromatic compound catabolic process [GO:0019439]; response to oxidative stress [GO:0006979]	arylesterase activity [GO:0004064]; identical protein binding [GO:0042802]; metal ion binding [GO:0046872]	extracellular region [GO:0005576]; lysosome [GO:0005764]; mitochondrion [GO:0005739]; nucleus [GO:0005634]; plasma membrane [GO:0005886]	PON2	Paraoxonase family		Alternative splicing; Calcium; Complete proteome; Disulfide bond; Glycoprotein; Hydrolase; Membrane; Metal-binding; Polymorphism; Reference proteome; Signal	354	39397	reviewed		paraoxonase family	0	0	0	0	0	0	0	5.33203	3.72547
DYR1A_HUMAN	-1.47397	-31.3614	2.27917e-06	0.000239643	5.4834	0.000546502	0	0	0	0	0	0	0	2	3	4	0	4	3	0	1	2	DYRK1A	Q13627	Dual specificity tyrosine-phosphorylation-regulated kinase 1A (EC 2.7.12.1) (Dual specificity YAK1-related kinase) (HP86) (Protein kinase minibrain homolog) (MNBH) (hMNB)	FUNCTION: May play a role in a signaling pathway regulating nuclear functions of cell proliferation. Modulates alternative splicing by phosphorylating the splice factor SRSF6 (By similarity). Phosphorylates serine, threonine and tyrosine residues in its sequence and in exogenous substrates such as CRY2, FOXO1, SRSF6 and SIRT1. Exhibits a sugstrate preference for proline at position P+1 and argini…	SIMILARITY: Belongs to the protein kinase superfamily. CMGC Ser/Thr protein kinase family. MNB/DYRK subfamily. {ECO:0000305}.; SIMILARITY: Contains 1 protein kinase domain. {ECO:0000255|PROSITE-ProRule:PRU00159}.	nuclear speck [GO:0016607]; nucleoplasm [GO:0005654]; nucleus [GO:0005634]; ribonucleoprotein complex [GO:0030529]; ATP binding [GO:0005524]; non-membrane spanning protein tyrosine kinase activity [GO:0004715]; protein kinase activity [GO:0004672]; protein self-association [GO:0043621]; protein serine/threonine kinase activity [GO:0004674]; protein serine/threonine/tyrosine kinase activity [GO:00…	circadian rhythm [GO:0007623]; mitotic cell cycle [GO:0000278]; negative regulation of DNA damage response, signal transduction by p53 class mediator [GO:0043518]; negative regulation of mRNA splicing, via spliceosome [GO:0048025]; nervous system development [GO:0007399]; peptidyl-serine phosphorylation [GO:0018105]; peptidyl-threonine phosphorylation [GO:0018107]; peptidyl-tyrosine phosphorylati…	ATP binding [GO:0005524]; non-membrane spanning protein tyrosine kinase activity [GO:0004715]; protein kinase activity [GO:0004672]; protein self-association [GO:0043621]; protein serine/threonine/tyrosine kinase activity [GO:0004712]; protein serine/threonine kinase activity [GO:0004674]; protein tyrosine kinase activity [GO:0004713]; tau protein binding [GO:0048156]	nuclear speck [GO:0016607]; nucleoplasm [GO:0005654]; nucleus [GO:0005634]; ribonucleoprotein complex [GO:0030529]	DYRK1A DYRK MNB MNBH	Protein kinase superfamily, CMGC Ser/Thr protein kinase family, MNB/DYRK subfamily		3D-structure; ATP-binding; Alternative splicing; Complete proteome; Kinase; Mental retardation; Nucleotide-binding; Nucleus; Phosphoprotein; Polymorphism; Reference proteome; Serine/threonine-protein kinase; Transferase; Tyrosine-protein kinase	763	85584	reviewed		protein kinase superfamily CMGC Ser/Thr protein kinase family MNB/DYRK subfamily; protein kinase domain	0	0	0	0	0	0	0	2.62074	2.70587
ZADH2_HUMAN	-1.47397	-31.3614	2.27917e-06	0.000239643	5.4834	0.000546502	0	0	0	0	0	0	0	2	4	3	3	3	3	2	5	3	ZADH2	Q8N4Q0	Zinc-binding alcohol dehydrogenase domain-containing protein 2 (EC 1.-.-.-)		SIMILARITY: Belongs to the zinc-containing alcohol dehydrogenase family. Quinone oxidoreductase subfamily. {ECO:0000305}.	mitochondrion [GO:0005739]; peroxisome [GO:0005777]; oxidoreductase activity [GO:0016491]; zinc ion binding [GO:0008270]		oxidoreductase activity [GO:0016491]; zinc ion binding [GO:0008270]	mitochondrion [GO:0005739]; peroxisome [GO:0005777]	ZADH2	Zinc-containing alcohol dehydrogenase family, Quinone oxidoreductase subfamily		3D-structure; Acetylation; Alternative splicing; Complete proteome; NADP; Oxidoreductase; Peroxisome; Polymorphism; Reference proteome	377	40140	reviewed		zinc-containing alcohol dehydrogenase family Quinone oxidoreductase subfamily	0	0	0	0	0	0	0	2.62074	3.72547
7B2_HUMAN	-1.47397	-31.3614	2.27917e-06	0.000239643	5.4834	0.000546502	0	0	0	0	3	0	0	2	4	3	4	4	3	0	1	1	SCG5	P05408	Neuroendocrine protein 7B2 (Pituitary polypeptide) (Secretogranin V) (Secretogranin-5) (Secretory granule endocrine protein I) [Cleaved into: N-terminal peptide; C-terminal peptide]	FUNCTION: Acts as a molecular chaperone for PCSK2/PC2, preventing its premature activation in the regulated secretory pathway. Binds to inactive PCSK2 in the endoplasmic reticulum and facilitates its transport from there to later compartments of the secretory pathway where it is proteolytically matured and activated. Also required for cleavage of PCSK2 but does not appear to be involved in its fo…	SIMILARITY: Belongs to the 7B2 family. {ECO:0000305}.	extracellular region [GO:0005576]; secretory granule [GO:0030141]; enzyme inhibitor activity [GO:0004857]; GTP binding [GO:0005525]; unfolded protein binding [GO:0051082]; intracellular protein transport [GO:0006886]; neuropeptide signaling pathway [GO:0007218]; peptide hormone processing [GO:0016486]; regulation of hormone secretion [GO:0046883]	intracellular protein transport [GO:0006886]; neuropeptide signaling pathway [GO:0007218]; peptide hormone processing [GO:0016486]; regulation of hormone secretion [GO:0046883]	enzyme inhibitor activity [GO:0004857]; GTP binding [GO:0005525]; unfolded protein binding [GO:0051082]	extracellular region [GO:0005576]; secretory granule [GO:0030141]	SCG5 SGNE1	7B2 family		Alternative splicing; Chaperone; Cleavage on pair of basic residues; Complete proteome; Direct protein sequencing; Disulfide bond; Neuropeptide; Reference proteome; Secreted; Signal; Sulfation; Transport	212	23730	reviewed		7B2 family	0	0	0	0	3.38602	0	0	2.62074	3.72547
DERL1_HUMAN	-1.47397	-31.3614	2.27917e-06	0.000239643	5.4834	0.000546502	0	0	0	0	0	0	0	2	3	4	0	6	3	2	3	2	DERL1	Q9BUN8	Derlin-1 (Degradation in endoplasmic reticulum protein 1) (DERtrin-1) (Der1-like protein 1)	FUNCTION: Functional component of endoplasmic reticulum-associated degradation (ERAD) for misfolded lumenal proteins. May act by forming a channel that allows the retrotranslocation of misfolded proteins into the cytosol where they are ubiquitinated and degraded by the proteasome. May mediate the interaction between VCP and the degradation substrate. In case of infection by cytomegaloviruses, it …	SIMILARITY: Belongs to the derlin family. {ECO:0000305}.	early endosome [GO:0005769]; endoplasmic reticulum [GO:0005783]; host cell [GO:0043657]; Hrd1p ubiquitin ligase complex [GO:0000836]; integral component of endoplasmic reticulum membrane [GO:0030176]; integral component of membrane [GO:0016021]; late endosome [GO:0005770]; membrane [GO:0016020]; ATPase binding [GO:0051117]; MHC class I protein binding [GO:0042288]; protease binding [GO:0002020]; …	endoplasmic reticulum unfolded protein response [GO:0030968]; ER-associated misfolded protein catabolic process [GO:0071712]; ER-associated ubiquitin-dependent protein catabolic process [GO:0030433]; establishment of protein localization [GO:0045184]; intracellular transport of viral protein in host cell [GO:0019060]; positive regulation of protein binding [GO:0032092]; positive regulation of pro…	ATPase binding [GO:0051117]; MHC class I protein binding [GO:0042288]; protease binding [GO:0002020]; receptor activity [GO:0004872]; ubiquitin protein ligase binding [GO:0031625]; ubiquitin-specific protease binding [GO:1990381]	early endosome [GO:0005769]; endoplasmic reticulum [GO:0005783]; host cell [GO:0043657]; Hrd1p ubiquitin ligase complex [GO:0000836]; integral component of endoplasmic reticulum membrane [GO:0030176]; integral component of membrane [GO:0016021]; late endosome [GO:0005770]; membrane [GO:0016020]	DERL1 DER1 UNQ243/PRO276	Derlin family		Acetylation; Alternative splicing; Complete proteome; Endoplasmic reticulum; Host-virus interaction; Membrane; Phosphoprotein; Polymorphism; Protein transport; Reference proteome; Transmembrane; Transmembrane helix; Transport; Unfolded protein response	251	28801	reviewed		derlin family	0	0	0	0	0	0	0	2.62074	2.70587
FADS2_HUMAN	-1.47397	-31.3614	2.27917e-06	0.000239643	5.4834	0.000546502	0	0	0	0	0	0	0	2	3	4	0	0	0	0	0	0	FADS2	O95864	Fatty acid desaturase 2 (EC 1.14.19.-) (Delta(6) fatty acid desaturase) (D6D) (Delta(6) desaturase) (Delta-6 desaturase)	FUNCTION: Component of a lipid metabolic pathway that catalyzes biosynthesis of highly unsaturated fatty acids (HUFA) from precursor essential polyunsaturated fatty acids (PUFA) linoleic acid (LA) (18:2n-6) and alpha-linolenic acid (ALA) (18:3n-3). Catalyzes the first and rate limiting step in this pathway which is the desaturation of LA (18:2n-6) and ALA (18:3n-3) into gamma-linoleic acid (GLA) …	SIMILARITY: Belongs to the fatty acid desaturase family. {ECO:0000305}.; SIMILARITY: Contains 1 cytochrome b5 heme-binding domain. {ECO:0000255|PROSITE-ProRule:PRU00279}.	endoplasmic reticulum membrane [GO:0005789]; integral component of plasma membrane [GO:0005887]; membrane [GO:0016020]; stearoyl-CoA 9-desaturase activity [GO:0004768]; alpha-linolenic acid metabolic process [GO:0036109]; linoleic acid metabolic process [GO:0043651]; small molecule metabolic process [GO:0044281]; unsaturated fatty acid biosynthetic process [GO:0006636]; unsaturated fatty acid met…	alpha-linolenic acid metabolic process [GO:0036109]; linoleic acid metabolic process [GO:0043651]; small molecule metabolic process [GO:0044281]; unsaturated fatty acid biosynthetic process [GO:0006636]; unsaturated fatty acid metabolic process [GO:0033559]	stearoyl-CoA 9-desaturase activity [GO:0004768]	endoplasmic reticulum membrane [GO:0005789]; integral component of plasma membrane [GO:0005887]; membrane [GO:0016020]	FADS2	Fatty acid desaturase family	PATHWAY: Lipid metabolism; polyunsaturated fatty acid biosynthesis.	Alternative splicing; Complete proteome; Electron transport; Endoplasmic reticulum; Fatty acid biosynthesis; Fatty acid metabolism; Lipid biosynthesis; Lipid metabolism; Membrane; Oxidoreductase; Reference proteome; Transmembrane; Transmembrane helix; Transport	444	52259	reviewed		fatty acid desaturase family; cytochrome b5 heme-binding domain	0	0	0	0	0	0	0	2.62074	2.70587
MEGF8_HUMAN	-1.47397	-31.3614	2.27917e-06	0.000239643	5.4834	0.000546502	0	0	0	0	0	0	0	2	3	4	0	4	4	0	3	4	MEGF8	Q7Z7M0	Multiple epidermal growth factor-like domains protein 8 (Multiple EGF-like domains protein 8) (Epidermal growth factor-like protein 4) (EGF-like protein 4)		SIMILARITY: Contains 2 CUB domains. {ECO:0000255|PROSITE-ProRule:PRU00059}.; SIMILARITY: Contains 5 EGF-like domains. {ECO:0000255|PROSITE-ProRule:PRU00076}.; SIMILARITY: Contains 12 Kelch repeats. {ECO:0000305}.; SIMILARITY: Contains 4 laminin EGF-like domains. {ECO:0000255|PROSITE-ProRule:PRU00460}.; SIMILARITY: Contains 7 PSI domains. {ECO:0000305}.	extracellular exosome [GO:0070062]; integral component of membrane [GO:0016021]; nucleus [GO:0005634]; calcium ion binding [GO:0005509]; BMP signaling pathway [GO:0030509]; cell migration involved in gastrulation [GO:0042074]; craniofacial suture morphogenesis [GO:0097094]; determination of digestive tract left/right asymmetry [GO:0071907]; determination of heart left/right asymmetry [GO:0061371]…	BMP signaling pathway [GO:0030509]; cell migration involved in gastrulation [GO:0042074]; craniofacial suture morphogenesis [GO:0097094]; determination of digestive tract left/right asymmetry [GO:0071907]; determination of heart left/right asymmetry [GO:0061371]; embryonic heart tube left/right pattern formation [GO:0060971]; embryonic heart tube morphogenesis [GO:0003143]; embryonic limb morphog…	calcium ion binding [GO:0005509]	extracellular exosome [GO:0070062]; integral component of membrane [GO:0016021]; nucleus [GO:0005634]	MEGF8 C19orf49 EGFL4 KIAA0817			Alternative splicing; Calcium; Complete proteome; Craniosynostosis; Disease mutation; Disulfide bond; EGF-like domain; Glycoprotein; Kelch repeat; Laminin EGF-like domain; Membrane; Phosphoprotein; Reference proteome; Repeat; Signal; Transmembrane; Transmembrane helix	2845	303100	reviewed		CUB domain; EGF-like domain; Kelch repeat; laminin EGF-like domain; PSI domain	0	0	0	0	0	0	0	2.62074	2.70587
PARP4_HUMAN	-1.47397	-31.3614	2.27917e-06	0.000239643	5.4834	0.000546502	0	0	0	0	0	0	0	2	3	4	1	2	1	2	7	7	PARP4	Q9UKK3	Poly [ADP-ribose] polymerase 4 (PARP-4) (EC 2.4.2.30) (193 kDa vault protein) (ADP-ribosyltransferase diphtheria toxin-like 4) (ARTD4) (PARP-related/IalphaI-related H5/proline-rich) (PH5P) (Vault poly(ADP-ribose) polymerase) (VPARP)		SIMILARITY: Contains 1 BRCT domain. {ECO:0000255|PROSITE-ProRule:PRU00033}.; SIMILARITY: Contains 1 PARP alpha-helical domain. {ECO:0000255|PROSITE-ProRule:PRU00398}.; SIMILARITY: Contains 1 PARP catalytic domain. {ECO:0000255|PROSITE-ProRule:PRU00397}.; SIMILARITY: Contains 1 VIT domain. {ECO:0000255|PROSITE-ProRule:PRU00801}.; SIMILARITY: Contains 1 VWFA domain. {ECO:0000255|PROSITE-ProRule:PRU…	cytoplasm [GO:0005737]; extracellular exosome [GO:0070062]; membrane [GO:0016020]; nucleus [GO:0005634]; ribonucleoprotein complex [GO:0030529]; spindle microtubule [GO:0005876]; DNA binding [GO:0003677]; enzyme binding [GO:0019899]; NAD+ ADP-ribosyltransferase activity [GO:0003950]; cell death [GO:0008219]; cellular protein modification process [GO:0006464]; cellular response to DNA damage stimu…	cell death [GO:0008219]; cellular protein modification process [GO:0006464]; cellular response to DNA damage stimulus [GO:0006974]; DNA repair [GO:0006281]; inflammatory response [GO:0006954]; protein ADP-ribosylation [GO:0006471]; response to drug [GO:0042493]; transport [GO:0006810]	DNA binding [GO:0003677]; enzyme binding [GO:0019899]; NAD+ ADP-ribosyltransferase activity [GO:0003950]	cytoplasm [GO:0005737]; extracellular exosome [GO:0070062]; membrane [GO:0016020]; nucleus [GO:0005634]; ribonucleoprotein complex [GO:0030529]; spindle microtubule [GO:0005876]	PARP4 ADPRTL1 KIAA0177 PARPL			Complete proteome; Cytoplasm; Cytoskeleton; Direct protein sequencing; Glycosyltransferase; NAD; Nucleus; Phosphoprotein; Polymorphism; Reference proteome; Ribonucleoprotein; Transferase	1724	192595	reviewed		BRCT domain; PARP alpha-helical domain; PARP catalytic domain; VIT domain; VWFA domain	0	0	0	0	0	0	0	2.62074	2.70587
SC11C_HUMAN	-1.47397	-31.3614	2.27917e-06	0.000239643	5.4834	0.000546502	0	0	0	0	0	0	0	2	4	3	0	7	7	0	4	5	SEC11C	Q9BY50	Signal peptidase complex catalytic subunit SEC11C (EC 3.4.21.89) (Microsomal signal peptidase 21 kDa subunit) (SPase 21 kDa subunit) (SEC11 homolog C) (SEC11-like protein 3) (SPC21)	FUNCTION: Component of the microsomal signal peptidase complex which removes signal peptides from nascent proteins as they are translocated into the lumen of the endoplasmic reticulum. {ECO:0000250}.	SIMILARITY: Belongs to the peptidase S26B family. {ECO:0000305}.	endoplasmic reticulum membrane [GO:0005789]; integral component of membrane [GO:0016021]; serine-type peptidase activity [GO:0008236]; cellular protein metabolic process [GO:0044267]; gene expression [GO:0010467]; regulation of insulin secretion [GO:0050796]; signal peptide processing [GO:0006465]; SRP-dependent cotranslational protein targeting to membrane [GO:0006614]; translation [GO:0006412]	cellular protein metabolic process [GO:0044267]; gene expression [GO:0010467]; regulation of insulin secretion [GO:0050796]; signal peptide processing [GO:0006465]; SRP-dependent cotranslational protein targeting to membrane [GO:0006614]; translation [GO:0006412]	serine-type peptidase activity [GO:0008236]	endoplasmic reticulum membrane [GO:0005789]; integral component of membrane [GO:0016021]	SEC11C SEC11L3 SPC21 SPCS4C	Peptidase S26B family		Complete proteome; Endoplasmic reticulum; Hydrolase; Membrane; Microsome; Protease; Reference proteome; Signal-anchor; Transmembrane; Transmembrane helix	192	21542	reviewed		peptidase S26B family	0	0	0	0	0	0	0	2.62074	3.72547
PLCD4_HUMAN	-1.62523	-31.2791	2.30571e-06	0.000239643	5.46958	0.000552123	0	0	0	0	0	0	0	3	6	4	2	6	8	3	7	9	PLCD4	Q9BRC7	1-phosphatidylinositol 4,5-bisphosphate phosphodiesterase delta-4 (hPLCD4) (EC 3.1.4.11) (Phosphoinositide phospholipase C-delta-4) (Phospholipase C-delta-4) (PLC-delta-4)	FUNCTION: Hydrolyzes the phosphatidylinositol 4,5-bisphosphate (PIP2) to generate 2 second messenger molecules diacylglycerol (DAG) and inositol 1,4,5-trisphosphate (IP3). DAG mediates the activation of protein kinase C (PKC), while IP3 releases Ca(2+) from intracellular stores. Required for acrosome reaction in sperm during fertilization, probably by acting as an important enzyme for intracellul…	SIMILARITY: Contains 1 C2 domain. {ECO:0000255|PROSITE-ProRule:PRU00041}.; SIMILARITY: Contains 3 EF-hand domains. {ECO:0000255|PROSITE-ProRule:PRU00448}.; SIMILARITY: Contains 1 PH domain. {ECO:0000255|PROSITE-ProRule:PRU00145}.; SIMILARITY: Contains 1 PI-PLC X-box domain. {ECO:0000255|PROSITE-ProRule:PRU00270}.; SIMILARITY: Contains 1 PI-PLC Y-box domain. {ECO:0000255|PROSITE-ProRule:PRU00271}.	cytoplasm [GO:0005737]; endoplasmic reticulum [GO:0005783]; nuclear membrane [GO:0031965]; plasma membrane [GO:0005886]; calcium ion binding [GO:0005509]; phosphatidylinositol phospholipase C activity [GO:0004435]; signal transducer activity [GO:0004871]; acrosome reaction [GO:0007340]; intracellular signal transduction [GO:0035556]; lipid catabolic process [GO:0016042]; phosphatidylinositol meta…	acrosome reaction [GO:0007340]; intracellular signal transduction [GO:0035556]; lipid catabolic process [GO:0016042]; phosphatidylinositol metabolic process [GO:0046488]	calcium ion binding [GO:0005509]; phosphatidylinositol phospholipase C activity [GO:0004435]; signal transducer activity [GO:0004871]	cytoplasm [GO:0005737]; endoplasmic reticulum [GO:0005783]; nuclear membrane [GO:0031965]; plasma membrane [GO:0005886]	PLCD4			Alternative splicing; Calcium; Complete proteome; Cytoplasm; Endoplasmic reticulum; Hydrolase; Lipid degradation; Lipid metabolism; Membrane; Metal-binding; Nucleus; Reference proteome; Repeat; Transducer	762	87585	reviewed		C2 domain; EF-hand domain; PH domain; PI-PLC X-box domain; PI-PLC Y-box domain	0	0	0	0	0	0	0	3.72547	5.41173
EYA3_HUMAN	-1.52026	-31.0157	2.39331e-06	0.000239643	5.42506	0.00055997	0	0	0	0	0	0	0	2	4	4	2	5	6	1	4	5	EYA3	Q99504	Eyes absent homolog 3 (EC 3.1.3.48)	FUNCTION: Tyrosine phosphatase that specifically dephosphorylates 'Tyr-142' of histone H2AX (H2AXY142ph). 'Tyr-142' phosphorylation of histone H2AX plays a central role in DNA repair and acts as a mark that distinguishes between apoptotic and repair responses to genotoxic stress. Promotes efficient DNA repair by dephosphorylating H2AX, promoting the recruitment of DNA repair complexes containing …	SIMILARITY: Belongs to the HAD-like hydrolase superfamily. EYA family. {ECO:0000305}.	centrosome [GO:0005813]; cytoplasm [GO:0005737]; nucleoplasm [GO:0005654]; nucleus [GO:0005634]; transcription factor complex [GO:0005667]; chromatin binding [GO:0003682]; metal ion binding [GO:0046872]; protein tyrosine phosphatase activity [GO:0004725]; protein tyrosine/serine/threonine phosphatase activity [GO:0008138]; anatomical structure morphogenesis [GO:0009653]; double-strand break repai…	anatomical structure morphogenesis [GO:0009653]; double-strand break repair [GO:0006302]; histone dephosphorylation [GO:0016576]; multicellular organismal development [GO:0007275]; peptidyl-tyrosine dephosphorylation [GO:0035335]; positive regulation of DNA repair [GO:0045739]; regulation of transcription, DNA-templated [GO:0006355]; response to ionizing radiation [GO:0010212]; transcription, DNA…	chromatin binding [GO:0003682]; metal ion binding [GO:0046872]; protein tyrosine/serine/threonine phosphatase activity [GO:0008138]; protein tyrosine phosphatase activity [GO:0004725]	centrosome [GO:0005813]; cytoplasm [GO:0005737]; nucleoplasm [GO:0005654]; nucleus [GO:0005634]; transcription factor complex [GO:0005667]	EYA3	HAD-like hydrolase superfamily, EYA family		Acetylation; Activator; Alternative splicing; Chromatin regulator; Complete proteome; Cytoplasm; DNA damage; DNA repair; Developmental protein; Hydrolase; Magnesium; Metal-binding; Nucleus; Phosphoprotein; Protein phosphatase; Reference proteome; Transcription; Transcription regulation	573	62663	reviewed		HAD-like hydrolase superfamily EYA family	0	0	0	0	0	0	0	2.62074	3.72547
GMIP_HUMAN	-1.52026	-31.0157	2.39331e-06	0.000239643	5.42506	0.00055997	0	0	0	0	0	0	0	2	4	4	0	2	3	1	2	2	GMIP	Q9P107	GEM-interacting protein (GMIP)	FUNCTION: Stimulates, in vitro and in vivo, the GTPase activity of RhoA. {ECO:0000269|PubMed:12093360}.	SIMILARITY: Contains 1 F-BAR domain. {ECO:0000255|PROSITE-ProRule:PRU01077}.; SIMILARITY: Contains 1 phorbol-ester/DAG-type zinc finger. {ECO:0000255|PROSITE-ProRule:PRU00226}.; SIMILARITY: Contains 1 Rho-GAP domain. {ECO:0000255|PROSITE-ProRule:PRU00172}.	cytosol [GO:0005829]; intracellular [GO:0005622]; GTPase activator activity [GO:0005096]; metal ion binding [GO:0046872]; activation of mitophagy in response to mitochondrial depolarization [GO:0098779]; intracellular signal transduction [GO:0035556]; negative regulation of GTPase activity [GO:0034260]; positive regulation of defense response to virus by host [GO:0002230]; positive regulation of …	activation of mitophagy in response to mitochondrial depolarization [GO:0098779]; intracellular signal transduction [GO:0035556]; negative regulation of GTPase activity [GO:0034260]; positive regulation of defense response to virus by host [GO:0002230]; positive regulation of GTPase activity [GO:0043547]; regulation of small GTPase mediated signal transduction [GO:0051056]; small GTPase mediated …	GTPase activator activity [GO:0005096]; metal ion binding [GO:0046872]	cytosol [GO:0005829]; intracellular [GO:0005622]	GMIP			3D-structure; Alternative splicing; Coiled coil; Complete proteome; GTPase activation; Metal-binding; Phosphoprotein; Polymorphism; Reference proteome; Zinc; Zinc-finger	970	106683	reviewed		F-BAR domain; phorbol-ester/DAG-type zinc finger; Rho-GAP domain	0	0	0	0	0	0	0	2.62074	3.72547
M4K3_HUMAN	-1.52026	-31.0157	2.39331e-06	0.000239643	5.42506	0.00055997	0	0	0	0	0	0	0	2	4	4	0	4	4	0	4	2	MAP4K3	Q8IVH8	Mitogen-activated protein kinase kinase kinase kinase 3 (EC 2.7.11.1) (Germinal center kinase-related protein kinase) (GLK) (MAPK/ERK kinase kinase kinase 3) (MEK kinase kinase 3) (MEKKK 3)	FUNCTION: May play a role in the response to environmental stress. Appears to act upstream of the JUN N-terminal pathway. {ECO:0000269|PubMed:9275185}.	SIMILARITY: Belongs to the protein kinase superfamily. STE Ser/Thr protein kinase family. STE20 subfamily. {ECO:0000305}.; SIMILARITY: Contains 1 CNH domain. {ECO:0000255|PROSITE-ProRule:PRU00795, ECO:0000305}.; SIMILARITY: Contains 1 protein kinase domain. {ECO:0000255|PROSITE-ProRule:PRU00159}.	intracellular [GO:0005622]; ATP binding [GO:0005524]; protein kinase activity [GO:0004672]; protein serine/threonine kinase activity [GO:0004674]; intracellular signal transduction [GO:0035556]; JNK cascade [GO:0007254]; protein phosphorylation [GO:0006468]; response to tumor necrosis factor [GO:0034612]; response to UV [GO:0009411]	intracellular signal transduction [GO:0035556]; JNK cascade [GO:0007254]; protein phosphorylation [GO:0006468]; response to tumor necrosis factor [GO:0034612]; response to UV [GO:0009411]	ATP binding [GO:0005524]; protein kinase activity [GO:0004672]; protein serine/threonine kinase activity [GO:0004674]	intracellular [GO:0005622]	MAP4K3 RAB8IPL1	Protein kinase superfamily, STE Ser/Thr protein kinase family, STE20 subfamily		ATP-binding; Acetylation; Alternative splicing; Complete proteome; Kinase; Nucleotide-binding; Phosphoprotein; Polymorphism; Reference proteome; Serine/threonine-protein kinase; Transferase	894	101316	reviewed		protein kinase superfamily STE Ser/Thr protein kinase family STE20 subfamily; CNH domain; protein kinase domain	0	0	0	0	0	0	0	2.62074	3.72547
PA1B2_HUMAN	-1.52026	-31.0157	2.39331e-06	0.000239643	5.42506	0.00055997	0	0	0	0	2	0	2	2	4	4	5	5	4	0	4	4	PAFAH1B2	P68402	Platelet-activating factor acetylhydrolase IB subunit beta (EC 3.1.1.47) (PAF acetylhydrolase 30 kDa subunit) (PAF-AH 30 kDa subunit) (PAF-AH subunit beta) (PAFAH subunit beta)	FUNCTION: Inactivates PAF by removing the acetyl group at the sn-2 position. This is a catalytic subunit.	SIMILARITY: Belongs to the 'GDSL' lipolytic enzyme family. Platelet-activating factor acetylhydrolase IB beta/gamma subunits subfamily. {ECO:0000305}.	cytoplasm [GO:0005737]; cytosol [GO:0005829]; extracellular exosome [GO:0070062]; nucleolus [GO:0005730]; plasma membrane [GO:0005886]; 1-alkyl-2-acetylglycerophosphocholine esterase activity [GO:0003847]; platelet-activating factor acetyltransferase activity [GO:0047179]; brain development [GO:0007420]; lipid catabolic process [GO:0016042]; lipid metabolic process [GO:0006629]; positive regulati…	brain development [GO:0007420]; lipid catabolic process [GO:0016042]; lipid metabolic process [GO:0006629]; positive regulation of macroautophagy [GO:0016239]; spermatogenesis [GO:0007283]	1-alkyl-2-acetylglycerophosphocholine esterase activity [GO:0003847]; platelet-activating factor acetyltransferase activity [GO:0047179]	cytoplasm [GO:0005737]; cytosol [GO:0005829]; extracellular exosome [GO:0070062]; nucleolus [GO:0005730]; plasma membrane [GO:0005886]	PAFAH1B2 PAFAHB	'GDSL' lipolytic enzyme family, Platelet-activating factor acetylhydrolase IB beta/gamma subunits subfamily		3D-structure; Acetylation; Alternative splicing; Complete proteome; Cytoplasm; Direct protein sequencing; Hydrolase; Lipid degradation; Lipid metabolism; Phosphoprotein; Reference proteome	229	25569	reviewed		'GDSL' lipolytic enzyme family Platelet-activating factor acetylhydrolase IB beta/gamma subunits subfamily	0	0	0	0	2.2797	0	2.2797	2.62074	3.72547
PTPRF_HUMAN	-1.52026	-31.0157	2.39331e-06	0.000239643	5.42506	0.00055997	0	0	0	0	0	0	0	2	4	4	1	1	1	1	0	0	PTPRF	P10586	Receptor-type tyrosine-protein phosphatase F (EC 3.1.3.48) (Leukocyte common antigen related) (LAR)	FUNCTION: Possible cell adhesion receptor. It possesses an intrinsic protein tyrosine phosphatase activity (PTPase) and dephosphorylates EPHA2 regulating its activity.; FUNCTION: The first PTPase domain has enzymatic activity, while the second one seems to affect the substrate specificity of the first one.	SIMILARITY: Belongs to the protein-tyrosine phosphatase family. Receptor class 2A subfamily. {ECO:0000305}.; SIMILARITY: Contains 8 fibronectin type-III domains. {ECO:0000255|PROSITE-ProRule:PRU00316}.; SIMILARITY: Contains 3 Ig-like C2-type (immunoglobulin-like) domains. {ECO:0000305}.; SIMILARITY: Contains 2 tyrosine-protein phosphatase domains. {ECO:0000255|PROSITE-ProRule:PRU00160}.	extracellular exosome [GO:0070062]; integral component of plasma membrane [GO:0005887]; neuron projection [GO:0043005]; neuronal cell body [GO:0043025]; heparin binding [GO:0008201]; protein tyrosine phosphatase activity [GO:0004725]; transmembrane receptor protein tyrosine phosphatase activity [GO:0005001]; cell adhesion [GO:0007155]; cell migration [GO:0016477]; negative regulation of receptor …	cell adhesion [GO:0007155]; cell migration [GO:0016477]; negative regulation of receptor binding [GO:1900121]; neuron projection regeneration [GO:0031102]; peptidyl-tyrosine dephosphorylation [GO:0035335]; regulation of axon regeneration [GO:0048679]; transmembrane receptor protein tyrosine phosphatase signaling pathway [GO:0007185]	heparin binding [GO:0008201]; protein tyrosine phosphatase activity [GO:0004725]; transmembrane receptor protein tyrosine phosphatase activity [GO:0005001]	extracellular exosome [GO:0070062]; integral component of plasma membrane [GO:0005887]; neuronal cell body [GO:0043025]; neuron projection [GO:0043005]	PTPRF LAR	Protein-tyrosine phosphatase family, Receptor class 2A subfamily		3D-structure; Alternative splicing; Cell adhesion; Complete proteome; Disulfide bond; Glycoprotein; Heparin-binding; Hydrolase; Immunoglobulin domain; Membrane; Phosphoprotein; Polymorphism; Protein phosphatase; Receptor; Reference proteome; Repeat; Signal; Transmembrane; Transmembrane helix	1907	212879	reviewed		protein-tyrosine phosphatase family Receptor class 2A subfamily; fibronectin type-III domain; Ig-like C2-type (immunoglobulin-like) domain; tyrosine-protein phosphatase domain	0	0	0	0	0	0	0	2.62074	3.72547
TNG6_HUMAN	-1.52026	-31.0157	2.39331e-06	0.000239643	5.42506	0.00055997	0	0	0	0	0	0	0	2	4	4	0	3	1	1	4	4	TANGO6	Q9C0B7	Transport and Golgi organization protein 6 homolog (Transmembrane and coiled-coil domain-containing protein 7)		SIMILARITY: Belongs to the Tango6 family. {ECO:0000305}.; SIMILARITY: Contains 2 HEAT repeats. {ECO:0000305}.	integral component of membrane [GO:0016021]			integral component of membrane [GO:0016021]	TANGO6 KIAA1746 TMCO7	Tango6 family		Complete proteome; Membrane; Reference proteome; Repeat; Transmembrane; Transmembrane helix	1094	120748	reviewed		Tango6 family; HEAT repeat	0	0	0	0	0	0	0	2.62074	3.72547
IF122_HUMAN	-2.05609	-30.2845	2.65873e-06	0.000262417	5.29937	0.000594383	0	0	0	0	0	0	0	12	10	12	7	11	11	7	12	12	IFT122	Q9HBG6	Intraflagellar transport protein 122 homolog (WD repeat-containing protein 10) (WD repeat-containing protein 140)	FUNCTION: Required for cilia formation during neuronal patterning. Acts as a negative regulator of Shh signaling. Required to recruit TULP3 to primary cilia (By similarity). {ECO:0000250}.	SIMILARITY: Contains 7 WD repeats. {ECO:0000255|PROSITE-ProRule:PRU00221}.	ciliary basal body [GO:0036064]; ciliary base [GO:0097546]; ciliary tip [GO:0097542]; cilium [GO:0005929]; cytoplasm [GO:0005737]; intraciliary transport particle A [GO:0030991]; membrane [GO:0016020]; photoreceptor connecting cilium [GO:0032391]; primary cilium [GO:0072372]; camera-type eye morphogenesis [GO:0048593]; ciliary receptor clustering involved in smoothened signaling pathway [GO:00608…	camera-type eye morphogenesis [GO:0048593]; ciliary receptor clustering involved in smoothened signaling pathway [GO:0060830]; cilium assembly [GO:0042384]; cilium morphogenesis [GO:0060271]; embryonic body morphogenesis [GO:0010172]; embryonic digit morphogenesis [GO:0042733]; embryonic forelimb morphogenesis [GO:0035115]; embryonic heart tube development [GO:0035050]; embryonic heart tube left/…		ciliary basal body [GO:0036064]; ciliary base [GO:0097546]; ciliary tip [GO:0097542]; cilium [GO:0005929]; cytoplasm [GO:0005737]; intraciliary transport particle A [GO:0030991]; membrane [GO:0016020]; photoreceptor connecting cilium [GO:0032391]; primary cilium [GO:0072372]	IFT122 SPG WDR10 WDR140			Alternative splicing; Cell projection; Ciliopathy; Cilium; Cilium biogenesis/degradation; Complete proteome; Cytoplasm; Cytoskeleton; Developmental protein; Disease mutation; Ectodermal dysplasia; Reference proteome; Repeat; WD repeat	1241	141825	reviewed		WD repeat	0	0	0	0	0	0	0	15.5105	8.90688
LEG3_HUMAN	-1.84374	-29.8087	2.85091e-06	0.000277421	5.2159	0.000611839	0	0	0	0	4	0	2	4	8	10	4	20	13	5	17	15	LGALS3	P17931	Galectin-3 (Gal-3) (35 kDa lectin) (Carbohydrate-binding protein 35) (CBP 35) (Galactose-specific lectin 3) (Galactoside-binding protein) (GALBP) (IgE-binding protein) (L-31) (Laminin-binding protein) (Lectin L-29) (Mac-2 antigen)	FUNCTION: Galactose-specific lectin which binds IgE. May mediate with the alpha-3, beta-1 integrin the stimulation by CSPG4 of endothelial cells migration. Together with DMBT1, required for terminal differentiation of columnar epithelial cells during early embryogenesis (By similarity). In the nucleus: acts as a pre-mRNA splicing factor. Involved in acute inflammatory responses including neutroph…	SIMILARITY: Contains 1 galectin domain. {ECO:0000255|PROSITE-ProRule:PRU00639}.	cytoplasm [GO:0005737]; external side of plasma membrane [GO:0009897]; extracellular exosome [GO:0070062]; extracellular space [GO:0005615]; immunological synapse [GO:0001772]; membrane [GO:0016020]; mitochondrial inner membrane [GO:0005743]; nucleus [GO:0005634]; plasma membrane [GO:0005886]; proteinaceous extracellular matrix [GO:0005578]; spliceosomal complex [GO:0005681]; carbohydrate binding…	eosinophil chemotaxis [GO:0048245]; epithelial cell differentiation [GO:0030855]; extracellular matrix organization [GO:0030198]; innate immune response [GO:0045087]; macrophage chemotaxis [GO:0048246]; monocyte chemotaxis [GO:0002548]; mononuclear cell migration [GO:0071674]; mRNA processing [GO:0006397]; negative regulation of endocytosis [GO:0045806]; negative regulation of extrinsic apoptotic…	carbohydrate binding [GO:0030246]; chemoattractant activity [GO:0042056]; IgE binding [GO:0019863]; laminin binding [GO:0043236]; poly(A) RNA binding [GO:0044822]	cytoplasm [GO:0005737]; external side of plasma membrane [GO:0009897]; extracellular exosome [GO:0070062]; extracellular space [GO:0005615]; immunological synapse [GO:0001772]; membrane [GO:0016020]; mitochondrial inner membrane [GO:0005743]; nucleus [GO:0005634]; plasma membrane [GO:0005886]; proteinaceous extracellular matrix [GO:0005578]; spliceosomal complex [GO:0005681]	LGALS3 MAC2			3D-structure; Acetylation; Complete proteome; Cytoplasm; Differentiation; Disulfide bond; IgE-binding protein; Immunity; Innate immunity; Lectin; Nucleus; Phosphoprotein; Polymorphism; Reference proteome; Repeat; Secreted; Spliceosome; mRNA processing; mRNA splicing	250	26152	reviewed		galectin domain	0	0	0	0	4.31046	0	2.2797	5.33203	7.1551
PTN1_HUMAN	-1.92409	-28.9129	3.26122e-06	0.000312941	5.0549	0.000651655	0	0	0	0	0	0	0	7	12	7	2	4	4	3	1	1	PTPN1	P18031	Tyrosine-protein phosphatase non-receptor type 1 (EC 3.1.3.48) (Protein-tyrosine phosphatase 1B) (PTP-1B)	FUNCTION: Tyrosine-protein phosphatase which acts as a regulator of endoplasmic reticulum unfolded protein response. Mediates dephosphorylation of EIF2AK3/PERK; inactivating the protein kinase activity of EIF2AK3/PERK. May play an important role in CKII- and p60c-src-induced signal transduction cascades. May regulate the EFNA5-EPHA3 signaling pathway which modulates cell reorganization and cell-c…	SIMILARITY: Belongs to the protein-tyrosine phosphatase family. Non-receptor class 1 subfamily. {ECO:0000305}.; SIMILARITY: Contains 1 tyrosine-protein phosphatase domain. {ECO:0000255|PROSITE-ProRule:PRU00160}.	cytoplasmic side of endoplasmic reticulum membrane [GO:0098554]; cytoplasmic vesicle [GO:0031410]; cytosol [GO:0005829]; early endosome [GO:0005769]; endoplasmic reticulum [GO:0005783]; sorting endosome [GO:0097443]; enzyme binding [GO:0019899]; ephrin receptor binding [GO:0046875]; poly(A) RNA binding [GO:0044822]; protein kinase binding [GO:0019901]; protein tyrosine phosphatase activity [GO:00…	actin cytoskeleton reorganization [GO:0031532]; activation of JUN kinase activity [GO:0007257]; activation of signaling protein activity involved in unfolded protein response [GO:0006987]; blood coagulation [GO:0007596]; cytokine-mediated signaling pathway [GO:0019221]; endoplasmic reticulum unfolded protein response [GO:0030968]; insulin receptor signaling pathway [GO:0008286]; interferon-gamma-…	enzyme binding [GO:0019899]; ephrin receptor binding [GO:0046875]; poly(A) RNA binding [GO:0044822]; protein kinase binding [GO:0019901]; protein tyrosine phosphatase activity [GO:0004725]; receptor tyrosine kinase binding [GO:0030971]; zinc ion binding [GO:0008270]	cytoplasmic side of endoplasmic reticulum membrane [GO:0098554]; cytoplasmic vesicle [GO:0031410]; cytosol [GO:0005829]; early endosome [GO:0005769]; endoplasmic reticulum [GO:0005783]; sorting endosome [GO:0097443]	PTPN1 PTP1B	Protein-tyrosine phosphatase family, Non-receptor class 1 subfamily		3D-structure; Acetylation; Complete proteome; Direct protein sequencing; Endoplasmic reticulum; Hydrolase; Membrane; Oxidation; Phosphoprotein; Polymorphism; Protein phosphatase; Reference proteome; S-nitrosylation	435	49967	reviewed		protein-tyrosine phosphatase family Non-receptor class 1 subfamily; tyrosine-protein phosphatase domain	0	0	0	0	0	0	0	8.95947	10.6641
VCIP1_HUMAN	-1.95289	-27.2203	4.25382e-06	0.000400006	4.73615	0.000736418	0	0	0	0	0	0	0	5	12	12	2	11	14	0	16	16	VCPIP1	Q96JH7	Deubiquitinating protein VCIP135 (EC 3.4.19.12) (Valosin-containing protein p97/p47 complex-interacting protein 1) (Valosin-containing protein p97/p47 complex-interacting protein p135) (VCP/p47 complex-interacting 135-kDa protein)	FUNCTION: Acts as a deubiquitinating enzyme. Necessary for VCP-mediated reassembly of Golgi stacks after mitosis. May play a role in VCP-mediated formation of transitional endoplasmic reticulum (tER). Mediates dissociation of the ternary complex containing STX5A, NSFL1C and VCP (By similarity). Hydrolyzes 'Lys-11'- and 'Lys-48'-linked polyubiquitin chains. {ECO:0000250, ECO:0000269|PubMed:2382768…	SIMILARITY: Contains 1 OTU domain. {ECO:0000255|PROSITE-ProRule:PRU00139}.	cytoplasm [GO:0005737]; endoplasmic reticulum [GO:0005783]; Golgi stack [GO:0005795]; ubiquitin-specific protease activity [GO:0004843]; endoplasmic reticulum membrane fusion [GO:0016320]; Golgi reassembly [GO:0090168]; mitotic nuclear division [GO:0007067]; protein K11-linked deubiquitination [GO:0035871]; protein K48-linked deubiquitination [GO:0071108]; protein ubiquitination [GO:0016567]	endoplasmic reticulum membrane fusion [GO:0016320]; Golgi reassembly [GO:0090168]; mitotic nuclear division [GO:0007067]; protein K11-linked deubiquitination [GO:0035871]; protein K48-linked deubiquitination [GO:0071108]; protein ubiquitination [GO:0016567]	ubiquitin-specific protease activity [GO:0004843]	cytoplasm [GO:0005737]; endoplasmic reticulum [GO:0005783]; Golgi stack [GO:0005795]	VCPIP1 KIAA1850 VCIP135			Acetylation; Complete proteome; Endoplasmic reticulum; Golgi apparatus; Hydrolase; Isopeptide bond; Phosphoprotein; Protease; Reference proteome; Thiol protease; Ubl conjugation; Ubl conjugation pathway	1222	134321	reviewed		OTU domain	0	0	0	0	0	0	0	6.35086	10.6641
VAMP4_HUMAN	-1.54577	-27.0583	4.36715e-06	0.000400006	4.70457	0.00074025	0	0	0	0	0	0	0	3	3	5	1	8	6	0	8	7	VAMP4	O75379	Vesicle-associated membrane protein 4 (VAMP-4)	FUNCTION: Involved in the pathway that functions to remove an inhibitor (probably synaptotagmin-4) of calcium-triggered exocytosis during the maturation of secretory granules. May be a marker for this sorting pathway that is critical for remodeling the secretory response of granule.	SIMILARITY: Belongs to the synaptobrevin family. {ECO:0000305}.; SIMILARITY: Contains 1 v-SNARE coiled-coil homology domain. {ECO:0000255|PROSITE-ProRule:PRU00290}.	cell surface [GO:0009986]; endosome [GO:0005768]; Golgi apparatus [GO:0005794]; Golgi membrane [GO:0000139]; integral component of membrane [GO:0016021]; lysosome [GO:0005764]; SNARE complex [GO:0031201]; trans-Golgi network [GO:0005802]; SNAP receptor activity [GO:0005484]; SNARE binding [GO:0000149]; exocytosis [GO:0006887]; Golgi ribbon formation [GO:0090161]; microtubule cytoskeleton organiza…	exocytosis [GO:0006887]; Golgi ribbon formation [GO:0090161]; microtubule cytoskeleton organization [GO:0000226]; regulation of Golgi to plasma membrane protein transport [GO:0042996]; SNARE complex assembly [GO:0035493]; toxin transport [GO:1901998]; vesicle fusion [GO:0006906]	SNAP receptor activity [GO:0005484]; SNARE binding [GO:0000149]	cell surface [GO:0009986]; endosome [GO:0005768]; Golgi apparatus [GO:0005794]; Golgi membrane [GO:0000139]; integral component of membrane [GO:0016021]; lysosome [GO:0005764]; SNARE complex [GO:0031201]; trans-Golgi network [GO:0005802]	VAMP4	Synaptobrevin family		Alternative splicing; Coiled coil; Complete proteome; Golgi apparatus; Membrane; Phosphoprotein; Reference proteome; Transmembrane; Transmembrane helix	141	16397	reviewed		synaptobrevin family; v-SNARE coiled-coil homology domain	0	0	0	0	0	0	0	3.72547	2.70587
CHD8_HUMAN	-1.69886	-26.8532	4.51591e-06	0.000400006	4.66432	0.000754132	0	0	0	0	0	0	0	3	6	7	0	20	17	1	13	16	CHD8	Q9HCK8	Chromodomain-helicase-DNA-binding protein 8 (CHD-8) (EC 3.6.4.12) (ATP-dependent helicase CHD8) (Helicase with SNF2 domain 1)	FUNCTION: DNA helicase that acts as a chromatin remodeling factor and regulates transcription. Acts as a transcription repressor by remodeling chromatin structure and recruiting histone H1 to target genes. Suppresses p53/TP53-mediated apoptosis by recruiting histone H1 and preventing p53/TP53 transactivation activity. Acts as a negative regulator of Wnt signaling pathway by regulating beta-cateni…	SIMILARITY: Belongs to the SNF2/RAD54 helicase family. CHD8 subfamily. {ECO:0000305}.; SIMILARITY: Contains 2 chromo domains. {ECO:0000255|PROSITE-ProRule:PRU00053}.; SIMILARITY: Contains 1 helicase ATP-binding domain. {ECO:0000255|PROSITE-ProRule:PRU00541}.; SIMILARITY: Contains 1 helicase C-terminal domain. {ECO:0000255|PROSITE-ProRule:PRU00542}.	MLL1 complex [GO:0071339]; nucleoplasm [GO:0005654]; nucleus [GO:0005634]; protein complex [GO:0043234]; ATP binding [GO:0005524]; beta-catenin binding [GO:0008013]; chromatin binding [GO:0003682]; DNA binding [GO:0003677]; DNA helicase activity [GO:0003678]; DNA-dependent ATPase activity [GO:0008094]; histone binding [GO:0042393]; methylated histone binding [GO:0035064]; p53 binding [GO:0002039]…	ATP-dependent chromatin remodeling [GO:0043044]; brain development [GO:0007420]; canonical Wnt signaling pathway [GO:0060070]; digestive tract development [GO:0048565]; DNA duplex unwinding [GO:0032508]; negative regulation of canonical Wnt signaling pathway [GO:0090090]; negative regulation of transcription, DNA-templated [GO:0045892]; negative regulation of transcription from RNA polymerase II …	ATP binding [GO:0005524]; beta-catenin binding [GO:0008013]; chromatin binding [GO:0003682]; DNA binding [GO:0003677]; DNA-dependent ATPase activity [GO:0008094]; DNA helicase activity [GO:0003678]; histone binding [GO:0042393]; methylated histone binding [GO:0035064]; p53 binding [GO:0002039]	MLL1 complex [GO:0071339]; nucleoplasm [GO:0005654]; nucleus [GO:0005634]; protein complex [GO:0043234]	CHD8 HELSNF1 KIAA1564	SNF2/RAD54 helicase family, CHD8 subfamily		3D-structure; ATP-binding; Activator; Alternative splicing; Autism; Autism spectrum disorder; Chromatin regulator; Complete proteome; DNA-binding; Disease mutation; Helicase; Hydrolase; Isopeptide bond; Nucleotide-binding; Nucleus; Phosphoprotein; Reference proteome; Repeat; Repressor; Transcription; Transcription regulation; Ubl conjugation; Wnt signaling pathway	2581	290519	reviewed		SNF2/RAD54 helicase family CHD8 subfamily; chromo domain; helicase ATP-binding domain; helicase C-terminal domain	0	0	0	0	0	0	0	3.72547	5.41173
PITC1_HUMAN	-1.69886	-26.8532	4.51591e-06	0.000400006	4.66432	0.000754132	0	0	0	0	0	0	0	3	6	7	1	5	5	4	7	7	PITPNC1	Q9UKF7	Cytoplasmic phosphatidylinositol transfer protein 1 (Mammalian rdgB homolog beta) (M-rdgB beta) (MrdgBbeta) (Retinal degeneration B homolog beta) (RdgBbeta)	FUNCTION: Phosphatidylinositol transfer proteins mediate the monomeric transport of lipids by shielding a lipid from the aqueous environment and binding the lipid in a hydrophobic cavity. Able to transfer phosphatidylinositol in vitro. {ECO:0000269|PubMed:10531358}.	SIMILARITY: Belongs to the PtdIns transfer protein family. PI transfer class IIB subfamily. {ECO:0000305}.	cytoplasm [GO:0005737]; nucleoplasm [GO:0005654]; lipid binding [GO:0008289]; phosphatidylinositol transporter activity [GO:0008526]; phospholipid transport [GO:0015914]; signal transduction [GO:0007165]	phospholipid transport [GO:0015914]; signal transduction [GO:0007165]	lipid binding [GO:0008289]; phosphatidylinositol transporter activity [GO:0008526]	cytoplasm [GO:0005737]; nucleoplasm [GO:0005654]	PITPNC1	PtdIns transfer protein family, PI transfer class IIB subfamily		Alternative splicing; Complete proteome; Cytoplasm; Lipid transport; Lipid-binding; Reference proteome; Transport	332	38388	reviewed		PtdIns transfer protein family PI transfer class IIB subfamily	0	0	0	0	0	0	0	3.72547	5.41173
PRRC1_HUMAN	-1.69886	-26.8532	4.51591e-06	0.000400006	4.66432	0.000754132	0	0	0	0	2	0	1	3	6	7	7	12	6	4	3	3	PRRC1	Q96M27	Protein PRRC1 (Proline-rich and coiled-coil-containing protein 1)		SIMILARITY: Belongs to the PRRC1 family. {ECO:0000305}.	Golgi apparatus [GO:0005794]			Golgi apparatus [GO:0005794]	PRRC1	PRRC1 family		Alternative splicing; Complete proteome; Golgi apparatus; Phosphoprotein; Reference proteome	445	46701	reviewed		PRRC1 family	0	0	0	0	2.2797	0	1.10409	3.72547	5.41173
SMAG2_HUMAN	-1.69886	-26.8532	4.51591e-06	0.000400006	4.66432	0.000754132	0	0	0	0	0	0	0	3	6	7	3	14	13	6	11	10	SAMD4B	Q5PRF9	Protein Smaug homolog 2 (Smaug 2) (hSmaug2) (Sterile alpha motif domain-containing protein 4B) (SAM domain-containing protein 4B)	FUNCTION: Has transcriptional repressor activity. Overexpression inhibits the transcriptional activities of AP-1, p53/TP53 and CDKN1A. {ECO:0000269|PubMed:20510020}.	SIMILARITY: Belongs to the SMAUG family. {ECO:0000305}.; SIMILARITY: Contains 1 SAM (sterile alpha motif) domain. {ECO:0000305}.	cytoplasm [GO:0005737]; nucleus [GO:0005634]; poly(A) RNA binding [GO:0044822]; regulation of transcription, DNA-templated [GO:0006355]; transcription, DNA-templated [GO:0006351]	regulation of transcription, DNA-templated [GO:0006355]; transcription, DNA-templated [GO:0006351]	poly(A) RNA binding [GO:0044822]	cytoplasm [GO:0005737]; nucleus [GO:0005634]	SAMD4B SMAUG2	SMAUG family		Complete proteome; Cytoplasm; Nucleus; Phosphoprotein; Reference proteome; Repressor; Transcription; Transcription regulation	694	75483	reviewed		SMAUG family; SAM (sterile alpha motif) domain	0	0	0	0	0	0	0	3.72547	5.41173
TSP1_HUMAN	-1.99894	-26.7375	4.60258e-06	0.000402522	4.64148	0.000763894	0	0	0	0	0	0	0	11	10	9	7	45	43	3	55	51	THBS1	P07996	Thrombospondin-1	FUNCTION: Adhesive glycoprotein that mediates cell-to-cell and cell-to-matrix interactions. Binds heparin. May play a role in dentinogenesis and/or maintenance of dentin and dental pulp (By similarity). Ligand for CD36 mediating antiangiogenic properties. Plays a role in ER stress response, via its interaction with the activating transcription factor 6 alpha (ATF6) which produces adaptive ER stre…	SIMILARITY: Belongs to the thrombospondin family. {ECO:0000305}.; SIMILARITY: Contains 2 EGF-like domains. {ECO:0000255|PROSITE-ProRule:PRU00076}.; SIMILARITY: Contains 1 laminin G-like domain. {ECO:0000305}.; SIMILARITY: Contains 1 TSP C-terminal (TSPC) domain. {ECO:0000255|PROSITE-ProRule:PRU00635}.; SIMILARITY: Contains 3 TSP type-1 domains. {ECO:0000255|PROSITE-ProRule:PRU00210}.; SIMILARITY:…	cell surface [GO:0009986]; endoplasmic reticulum [GO:0005783]; endoplasmic reticulum lumen [GO:0005788]; external side of plasma membrane [GO:0009897]; extracellular exosome [GO:0070062]; extracellular matrix [GO:0031012]; extracellular region [GO:0005576]; extracellular space [GO:0005615]; fibrinogen complex [GO:0005577]; platelet alpha granule [GO:0031091]; platelet alpha granule lumen [GO:0031…	activation of MAPK activity [GO:0000187]; behavioral response to pain [GO:0048266]; blood coagulation [GO:0007596]; cell adhesion [GO:0007155]; cell cycle arrest [GO:0007050]; cell migration [GO:0016477]; cellular protein metabolic process [GO:0044267]; cellular response to heat [GO:0034605]; cellular response to nitric oxide [GO:0071732]; chronic inflammatory response [GO:0002544]; endocardial c…	calcium ion binding [GO:0005509]; collagen V binding [GO:0070052]; fibrinogen binding [GO:0070051]; fibroblast growth factor binding [GO:0017134]; fibronectin binding [GO:0001968]; glycoprotein binding [GO:0001948]; heparin binding [GO:0008201]; identical protein binding [GO:0042802]; integrin binding [GO:0005178]; laminin binding [GO:0043236]; low-density lipoprotein particle binding [GO:0030169…	cell surface [GO:0009986]; endoplasmic reticulum [GO:0005783]; endoplasmic reticulum lumen [GO:0005788]; external side of plasma membrane [GO:0009897]; extracellular exosome [GO:0070062]; extracellular matrix [GO:0031012]; extracellular region [GO:0005576]; extracellular space [GO:0005615]; fibrinogen complex [GO:0005577]; platelet alpha granule [GO:0031091]; platelet alpha granule lumen [GO:0031…	THBS1 TSP TSP1	Thrombospondin family		3D-structure; Alternative splicing; Calcium; Cell adhesion; Complete proteome; Disulfide bond; EGF-like domain; Endoplasmic reticulum; Glycoprotein; Heparin-binding; Polymorphism; Reference proteome; Repeat; Sarcoplasmic reticulum; Signal; Unfolded protein response	1170	129383	reviewed		thrombospondin family; EGF-like domain; laminin G-like domain; TSP C-terminal (TSPC) domain; TSP type-1 domain; TSP type-3 repeat; VWFC domain	0	0	0	0	0	0	0	14.1957	8.90688
LRBA_HUMAN	-1.65689	-26.1795	5.05039e-06	0.000436165	4.52986	0.000793362	2	1	1	6	0	3	0	27	73	68	27	59	65	21	48	58	LRBA	P50851	Lipopolysaccharide-responsive and beige-like anchor protein (Beige-like protein) (CDC4-like protein)	FUNCTION: May be involved in coupling signal transduction and vesicle trafficking to enable polarized secretion and/or membrane deposition of immune effector molecules. {ECO:0000250}.	SIMILARITY: Contains 1 BEACH domain. {ECO:0000255|PROSITE-ProRule:PRU00026}.; SIMILARITY: Contains 6 WD repeats. {ECO:0000305}.	cytoplasmic membrane-bounded vesicle [GO:0016023]; endomembrane system [GO:0012505]; endoplasmic reticulum [GO:0005783]; extrinsic component of membrane [GO:0019898]; Golgi apparatus [GO:0005794]; integral component of membrane [GO:0016021]; lysosome [GO:0005764]; membrane [GO:0016020]; plasma membrane [GO:0005886]; phospholipid binding [GO:0005543]; endosomal transport [GO:0016197]	endosomal transport [GO:0016197]	phospholipid binding [GO:0005543]	cytoplasmic membrane-bounded vesicle [GO:0016023]; endomembrane system [GO:0012505]; endoplasmic reticulum [GO:0005783]; extrinsic component of membrane [GO:0019898]; Golgi apparatus [GO:0005794]; integral component of membrane [GO:0016021]; lysosome [GO:0005764]; membrane [GO:0016020]; plasma membrane [GO:0005886]	LRBA BGL CDC4L LBA			3D-structure; Acetylation; Alternative splicing; Cell membrane; Coiled coil; Complete proteome; Disease mutation; Endoplasmic reticulum; Golgi apparatus; Lysosome; Membrane; Phosphoprotein; Polymorphism; Reference proteome; Repeat; Transmembrane; Transmembrane helix; WD repeat	2863	319108	reviewed		BEACH domain; WD repeat	1.10409	1.10409	1.10409	5.63317	0	3.08696	0	37.0841	60.5578
RAB23_HUMAN	-1.7003	-26.0489	5.16281e-06	0.000437815	4.50338	0.000802037	0	0	0	0	0	0	0	3	7	6	2	20	9	2	10	10	RAB23	Q9ULC3	Ras-related protein Rab-23	FUNCTION: The small GTPases Rab are key regulators of intracellular membrane trafficking, from the formation of transport vesicles to their fusion with membranes. Rabs cycle between an inactive GDP-bound form and an active GTP-bound form that is able to recruit to membranes different set of downstream effectors directly responsible for vesicle formation, movement, tethering and fusion. Together w…	SIMILARITY: Belongs to the small GTPase superfamily. Rab family. {ECO:0000305}.	autophagosome [GO:0005776]; cytoplasm [GO:0005737]; endosome membrane [GO:0010008]; extracellular exosome [GO:0070062]; phagocytic vesicle [GO:0045335]; phagocytic vesicle membrane [GO:0030670]; plasma membrane [GO:0005886]; GTP binding [GO:0005525]; GTPase activity [GO:0003924]; autophagosome assembly [GO:0000045]; cellular defense response [GO:0006968]; cilium assembly [GO:0042384]; craniofacia…	autophagosome assembly [GO:0000045]; cellular defense response [GO:0006968]; cilium assembly [GO:0042384]; craniofacial suture morphogenesis [GO:0097094]; embryonic digit morphogenesis [GO:0042733]; intracellular protein transport [GO:0006886]; negative regulation of proteolysis [GO:0045861]; negative regulation of transcription factor import into nucleus [GO:0042992]; neural tube closure [GO:000…	GTPase activity [GO:0003924]; GTP binding [GO:0005525]	autophagosome [GO:0005776]; cytoplasm [GO:0005737]; endosome membrane [GO:0010008]; extracellular exosome [GO:0070062]; phagocytic vesicle [GO:0045335]; phagocytic vesicle membrane [GO:0030670]; plasma membrane [GO:0005886]	RAB23 HSPC137	Small GTPase superfamily, Rab family		Cell membrane; Complete proteome; Craniosynostosis; Cytoplasm; Cytoplasmic vesicle; Developmental protein; Disease mutation; Endosome; GTP-binding; Lipoprotein; Membrane; Methylation; Nucleotide-binding; Polymorphism; Prenylation; Protein transport; Reference proteome; Transport	237	26659	reviewed		small GTPase superfamily Rab family	0	0	0	0	0	0	0	3.72547	6.35086
MYO1C_HUMAN	-2.17812	-26.0107	5.19624e-06	0.000437815	4.49562	0.000808826	0	0	0	0	0	0	0	17	15	13	4	11	11	10	16	20	MYO1C	O00159	Unconventional myosin-Ic (Myosin I beta) (MMI-beta) (MMIb)	FUNCTION: Myosins are actin-based motor molecules with ATPase activity. Unconventional myosins serve in intracellular movements. Their highly divergent tails are presumed to bind to membranous compartments, which would be moved relative to actin filaments. Involved in glucose transporter recycling in response to insulin by regulating movement of intracellular GLUT4-containing vesicles to the plas…	SIMILARITY: Belongs to the TRAFAC class myosin-kinesin ATPase superfamily. Myosin family. {ECO:0000305}.; SIMILARITY: Contains 2 IQ domains. {ECO:0000255|PROSITE-ProRule:PRU00116}.; SIMILARITY: Contains 1 myosin motor domain. {ECO:0000305}.; SIMILARITY: Contains 1 TH1 (class I myosin tail homology) domain. {ECO:0000255|PROSITE-ProRule:PRU01093}.	basal plasma membrane [GO:0009925]; brush border [GO:0005903]; cytoplasm [GO:0005737]; cytoplasmic membrane-bounded vesicle [GO:0016023]; cytosol [GO:0005829]; extracellular exosome [GO:0070062]; filamentous actin [GO:0031941]; lateral plasma membrane [GO:0016328]; membrane [GO:0016020]; membrane raft [GO:0045121]; microvillus [GO:0005902]; mitochondrion [GO:0005739]; myosin I complex [GO:0045160…	Fc-gamma receptor signaling pathway involved in phagocytosis [GO:0038096]; innate immune response [GO:0045087]; membrane organization [GO:0061024]; mRNA transport [GO:0051028]; positive regulation of cell migration [GO:0030335]; positive regulation of cell migration by vascular endothelial growth factor signaling pathway [GO:0038089]; positive regulation of protein targeting to membrane [GO:00903…	actin-dependent ATPase activity [GO:0030898]; ATP binding [GO:0005524]; motor activity [GO:0003774]; Ral GTPase binding [GO:0017160]; receptor binding [GO:0005102]	basal plasma membrane [GO:0009925]; brush border [GO:0005903]; cytoplasm [GO:0005737]; cytoplasmic membrane-bounded vesicle [GO:0016023]; cytosol [GO:0005829]; extracellular exosome [GO:0070062]; filamentous actin [GO:0031941]; lateral plasma membrane [GO:0016328]; membrane [GO:0016020]; membrane raft [GO:0045121]; microvillus [GO:0005902]; mitochondrion [GO:0005739]; myosin I complex [GO:0045160…	MYO1C	TRAFAC class myosin-kinesin ATPase superfamily, Myosin family		3D-structure; ATP-binding; Acetylation; Actin-binding; Alternative splicing; Calmodulin-binding; Cell membrane; Cell projection; Complete proteome; Cytoplasm; Cytoplasmic vesicle; Direct protein sequencing; Membrane; Methylation; Motor protein; Myosin; Nuclear pore complex; Nucleotide-binding; Nucleus; Phosphoprotein; Polymorphism; Protein transport; Reference proteome; Repeat; Translocation; Tra…	1063	121682	reviewed		TRAFAC class myosin-kinesin ATPase superfamily Myosin family; IQ domain; myosin motor domain; TH1 (class I myosin tail homology) domain	0	0	0	0	0	0	0	22.4127	13.1857
UBP40_HUMAN	-1.66928	-25.2084	5.96444e-06	0.000468428	4.32968	0.000856612	0	0	0	0	0	0	0	5	4	5	2	5	5	0	8	6	USP40	Q9NVE5	Ubiquitin carboxyl-terminal hydrolase 40 (EC 3.4.19.12) (Deubiquitinating enzyme 40) (Ubiquitin thioesterase 40) (Ubiquitin-specific-processing protease 40)	FUNCTION: May be catalytically inactive.	SIMILARITY: Belongs to the peptidase C19 family. {ECO:0000305}.; SIMILARITY: Contains 1 USP domain. {ECO:0000305}.	cytoplasm [GO:0005737]; nucleus [GO:0005634]; cysteine-type endopeptidase activity [GO:0004197]; ubiquitin-specific protease activity [GO:0004843]; proteasome-mediated ubiquitin-dependent protein catabolic process [GO:0043161]; protein deubiquitination [GO:0016579]; regulation of proteasomal protein catabolic process [GO:0061136]	proteasome-mediated ubiquitin-dependent protein catabolic process [GO:0043161]; protein deubiquitination [GO:0016579]; regulation of proteasomal protein catabolic process [GO:0061136]	cysteine-type endopeptidase activity [GO:0004197]; ubiquitin-specific protease activity [GO:0004843]	cytoplasm [GO:0005737]; nucleus [GO:0005634]	USP40	Peptidase C19 family		Alternative splicing; Complete proteome; Hydrolase; Polymorphism; Protease; Reference proteome; Thiol protease; Ubl conjugation pathway	1235	140130	reviewed		peptidase C19 family; USP domain	0	0	0	0	0	0	0	6.35086	3.72547
SSBP2_HUMAN	-1.54114	-25.1419	6.03418e-06	0.000468428	4.31568	0.000859175	0	0	0	0	0	1	0	2	5	4	3	4	6	0	5	5	SSBP2	P81877	Single-stranded DNA-binding protein 2 (Sequence-specific single-stranded-DNA-binding protein 2)		SIMILARITY: Contains 1 LisH domain. {ECO:0000255|PROSITE-ProRule:PRU00126}.	cytoplasm [GO:0005737]; nucleus [GO:0005634]; single-stranded DNA binding [GO:0003697]; regulation of transcription, DNA-templated [GO:0006355]	regulation of transcription, DNA-templated [GO:0006355]	single-stranded DNA binding [GO:0003697]	cytoplasm [GO:0005737]; nucleus [GO:0005634]	SSBP2 SSDP2			Acetylation; Alternative splicing; Complete proteome; DNA-binding; Nucleus; Phosphoprotein; Reference proteome	361	37828	reviewed		LisH domain	0	0	0	0	0	1.10409	0	2.62074	4.30347
PTH2_HUMAN	-1.54114	-25.1419	6.03418e-06	0.000468428	4.31568	0.000859175	0	0	0	0	0	1	0	2	4	5	0	6	5	0	4	3	PTRH2	Q9Y3E5	Peptidyl-tRNA hydrolase 2, mitochondrial (PTH 2) (EC 3.1.1.29) (Bcl-2 inhibitor of transcription 1)	FUNCTION: The natural substrate for this enzyme may be peptidyl-tRNAs which drop off the ribosome during protein synthesis. {ECO:0000250}.; FUNCTION: Promotes caspase-independent apoptosis by regulating the function of two transcriptional regulators, AES and TLE1. {ECO:0000269|PubMed:15006356}.	SIMILARITY: Belongs to the PTH2 family. {ECO:0000305}.	cytosol [GO:0005829]; membrane [GO:0016020]; mitochondrion [GO:0005739]; aminoacyl-tRNA hydrolase activity [GO:0004045]; apoptotic process [GO:0006915]; metabolic process [GO:0008152]; negative regulation of anoikis [GO:2000811]; negative regulation of gene expression [GO:0010629]; positive regulation of anoikis [GO:2000210]	apoptotic process [GO:0006915]; metabolic process [GO:0008152]; negative regulation of anoikis [GO:2000811]; negative regulation of gene expression [GO:0010629]; positive regulation of anoikis [GO:2000210]	aminoacyl-tRNA hydrolase activity [GO:0004045]	cytosol [GO:0005829]; membrane [GO:0016020]; mitochondrion [GO:0005739]	PTRH2 BIT1 PTH2 CGI-147	PTH2 family		3D-structure; Apoptosis; Complete proteome; Disease mutation; Hydrolase; Isopeptide bond; Mitochondrion; Reference proteome; Transit peptide; Ubl conjugation	179	19194	reviewed		PTH2 family	0	0	0	0	0	1.10409	0	2.62074	3.72547
CAMLG_HUMAN	-1.54114	-25.1419	6.03418e-06	0.000468428	4.31568	0.000859175	0	0	0	0	0	0	0	2	5	4	0	4	4	3	5	3	CAMLG	P49069	Calcium signal-modulating cyclophilin ligand (CAML)	FUNCTION: Likely involved in the mobilization of calcium as a result of the TCR/CD3 complex interaction. Binds to cyclophilin B.		endoplasmic reticulum [GO:0005783]; integral component of membrane [GO:0016021]; membrane [GO:0016020]; defense response [GO:0006952]; epidermal growth factor receptor signaling pathway [GO:0007173]; receptor recycling [GO:0001881]; signal transduction [GO:0007165]; viral process [GO:0016032]	defense response [GO:0006952]; epidermal growth factor receptor signaling pathway [GO:0007173]; receptor recycling [GO:0001881]; signal transduction [GO:0007165]; viral process [GO:0016032]		endoplasmic reticulum [GO:0005783]; integral component of membrane [GO:0016021]; membrane [GO:0016020]	CAMLG CAML			Complete proteome; Host-virus interaction; Membrane; Polymorphism; Reference proteome; Transmembrane; Transmembrane helix	296	32953	reviewed			0	0	0	0	0	0	0	2.62074	4.30347
COG3_HUMAN	-1.54114	-25.1419	6.03418e-06	0.000468428	4.31568	0.000859175	0	0	0	0	0	0	0	2	5	4	2	10	12	3	8	11	COG3	Q96JB2	Conserved oligomeric Golgi complex subunit 3 (COG complex subunit 3) (Component of oligomeric Golgi complex 3) (Vesicle-docking protein SEC34 homolog) (p94)	FUNCTION: Involved in ER-Golgi transport. {ECO:0000269|PubMed:11929878}.	SIMILARITY: Belongs to the COG3 family. {ECO:0000305}.	cis-Golgi network [GO:0005801]; cytoplasm [GO:0005737]; Golgi apparatus [GO:0005794]; Golgi cisterna membrane [GO:0032580]; Golgi transport complex [GO:0017119]; nucleoplasm [GO:0005654]; plasma membrane [GO:0005886]; protein transporter activity [GO:0008565]; ER to Golgi vesicle-mediated transport [GO:0006888]; Golgi organization [GO:0007030]; intra-Golgi vesicle-mediated transport [GO:0006891];…	ER to Golgi vesicle-mediated transport [GO:0006888]; Golgi organization [GO:0007030]; intracellular protein transport [GO:0006886]; intra-Golgi vesicle-mediated transport [GO:0006891]; protein glycosylation [GO:0006486]; protein localization to organelle [GO:0033365]; protein stabilization [GO:0050821]; retrograde transport, vesicle recycling within Golgi [GO:0000301]; retrograde vesicle-mediated…	protein transporter activity [GO:0008565]	cis-Golgi network [GO:0005801]; cytoplasm [GO:0005737]; Golgi apparatus [GO:0005794]; Golgi cisterna membrane [GO:0032580]; Golgi transport complex [GO:0017119]; nucleoplasm [GO:0005654]; plasma membrane [GO:0005886]	COG3 SEC34	COG3 family		Acetylation; Alternative splicing; Complete proteome; Direct protein sequencing; Golgi apparatus; Membrane; Phosphoprotein; Polymorphism; Protein transport; Reference proteome; Transport	828	94096	reviewed		COG3 family	0	0	0	0	0	0	0	2.62074	4.30347
RDH13_HUMAN	-1.54114	-25.1419	6.03418e-06	0.000468428	4.31568	0.000859175	0	0	0	0	0	0	0	2	4	5	0	5	7	7	7	6	RDH13	Q8NBN7	Retinol dehydrogenase 13 (EC 1.1.1.-) (Short chain dehydrogenase/reductase family 7C member 3)	FUNCTION: Does not exhibit retinol dehydrogenase (RDH) activity in vitro.	SIMILARITY: Belongs to the short-chain dehydrogenases/reductases (SDR) family. {ECO:0000305}.	mitochondrial inner membrane [GO:0005743]; oxidoreductase activity [GO:0016491]; eye photoreceptor cell development [GO:0042462]; response to high light intensity [GO:0009644]; retina layer formation [GO:0010842]	eye photoreceptor cell development [GO:0042462]; response to high light intensity [GO:0009644]; retina layer formation [GO:0010842]	oxidoreductase activity [GO:0016491]	mitochondrial inner membrane [GO:0005743]	RDH13 SDR7C3 PSEC0082 UNQ736/PRO1430	Short-chain dehydrogenases/reductases (SDR) family		Alternative splicing; Complete proteome; NADP; Oxidoreductase; Reference proteome	331	35932	reviewed		short-chain dehydrogenases/reductases (SDR) family	0	0	0	0	0	0	0	2.62074	3.72547
T3HPD_HUMAN	-1.54114	-25.1419	6.03418e-06	0.000468428	4.31568	0.000859175	0	0	0	0	0	0	0	2	4	5	7	4	5	1	10	5	L3HYPDH	Q96EM0	Trans-3-hydroxy-L-proline dehydratase (EC 4.2.1.77) (Trans-L-3-hydroxyproline dehydratase)	FUNCTION: Catalyzes the dehydration of trans-3-hydroxy-L-proline to Delta(1)-pyrroline-2-carboxylate (Pyr2C). May be required to degrade trans-3-hydroxy-L-proline from the diet and originating from the degradation of proteins such as collagen-IV that contain it. {ECO:0000269|PubMed:22528483}.	SIMILARITY: Belongs to the proline racemase family. {ECO:0000305}.	hydro-lyase activity [GO:0016836]; trans-L-3-hydroxyproline dehydratase activity [GO:0050346]; metabolic process [GO:0008152]	metabolic process [GO:0008152]	hydro-lyase activity [GO:0016836]; trans-L-3-hydroxyproline dehydratase activity [GO:0050346]		L3HYPDH C14orf149	Proline racemase family		Complete proteome; Lyase; Polymorphism; Reference proteome	354	38138	reviewed		proline racemase family	0	0	0	0	0	0	0	2.62074	3.72547
VP13B_HUMAN	-2.25316	-24.9892	6.19804e-06	0.000475803	4.28341	0.000877147	0	0	0	0	0	0	1	9	26	25	2	18	16	5	11	12	VPS13B	Q7Z7G8	Vacuolar protein sorting-associated protein 13B (Cohen syndrome protein 1)	FUNCTION: May be involved in protein sorting in post Golgi membrane traffic. {ECO:0000250}.	SIMILARITY: Belongs to the VPS13 family. {ECO:0000305}.	protein transport [GO:0015031]	protein transport [GO:0015031]			VPS13B CHS1 COH1 KIAA0532	VPS13 family		Alternative splicing; Complete proteome; Disease mutation; Obesity; Polymorphism; Protein transport; Reference proteome; Transport	4022	448664	reviewed		VPS13 family	0	0	0	0	0	0	1.10409	11.6135	23.0296
PSME1_HUMAN	-2.13323	-24.693	6.53186e-06	0.000495919	4.22022	0.000897674	0	0	0	0	27	0	10	7	19	19	16	40	19	9	25	22	PSME1	Q06323	Proteasome activator complex subunit 1 (11S regulator complex subunit alpha) (REG-alpha) (Activator of multicatalytic protease subunit 1) (Interferon gamma up-regulated I-5111 protein) (IGUP I-5111) (Proteasome activator 28 subunit alpha) (PA28a) (PA28alpha)	FUNCTION: Implicated in immunoproteasome assembly and required for efficient antigen processing. The PA28 activator complex enhances the generation of class I binding peptides by altering the cleavage pattern of the proteasome.	SIMILARITY: Belongs to the PA28 family. {ECO:0000305}.	cytoplasm [GO:0005737]; cytosol [GO:0005829]; extracellular exosome [GO:0070062]; nucleoplasm [GO:0005654]; proteasome activator complex [GO:0008537]; proteasome complex [GO:0000502]; endopeptidase activator activity [GO:0061133]; anaphase-promoting complex-dependent proteasomal ubiquitin-dependent protein catabolic process [GO:0031145]; antigen processing and presentation of exogenous peptide an…	anaphase-promoting complex-dependent proteasomal ubiquitin-dependent protein catabolic process [GO:0031145]; antigen processing and presentation of exogenous peptide antigen via MHC class I [GO:0042590]; antigen processing and presentation of exogenous peptide antigen via MHC class I, TAP-dependent [GO:0002479]; antigen processing and presentation of peptide antigen via MHC class I [GO:0002474]; …	endopeptidase activator activity [GO:0061133]	cytoplasm [GO:0005737]; cytosol [GO:0005829]; extracellular exosome [GO:0070062]; nucleoplasm [GO:0005654]; proteasome activator complex [GO:0008537]; proteasome complex [GO:0000502]	PSME1 IFI5111	PA28 family		3D-structure; Alternative splicing; Complete proteome; Direct protein sequencing; Polymorphism; Proteasome; Reference proteome	249	28723	reviewed		PA28 family	0	0	0	0	29.7017	0	13.1714	8.95947	16.9122
M3K7_HUMAN	-1.88903	-24.1391	7.21722e-06	0.000538699	4.09996	0.000937585	0	0	0	0	0	0	0	4	11	10	0	12	9	2	10	11	MAP3K7	O43318	Mitogen-activated protein kinase kinase kinase 7 (EC 2.7.11.25) (Transforming growth factor-beta-activated kinase 1) (TGF-beta-activated kinase 1)	FUNCTION: Serine/threonine kinase which acts as an essential component of the MAP kinase signal transduction pathway. Plays an important role in the cascades of cellular responses evoked by changes in the environment. Mediates signal transduction of TRAF6, various cytokines including interleukin-1 (IL-1), transforming growth factor-beta (TGFB), TGFB-related factors like BMP2 and BMP4, toll-like r…	SIMILARITY: Belongs to the protein kinase superfamily. STE Ser/Thr protein kinase family. MAP kinase kinase kinase subfamily. {ECO:0000305}.; SIMILARITY: Contains 1 protein kinase domain. {ECO:0000255|PROSITE-ProRule:PRU00159}.	Ada2/Gcn5/Ada3 transcription activator complex [GO:0005671]; cytoplasm [GO:0005737]; cytosol [GO:0005829]; endosome membrane [GO:0010008]; neuronal postsynaptic density [GO:0097481]; nucleoplasm [GO:0005654]; nucleus [GO:0005634]; plasma membrane [GO:0005886]; ATP binding [GO:0005524]; magnesium ion binding [GO:0000287]; MAP kinase kinase activity [GO:0004708]; MAP kinase kinase kinase activity […	activation of MAPK activity [GO:0000187]; activation of MAPKK activity [GO:0000186]; activation of NF-kappaB-inducing kinase activity [GO:0007250]; angiogenesis [GO:0001525]; apoptotic process [GO:0006915]; Fc-epsilon receptor signaling pathway [GO:0038095]; histone H3 acetylation [GO:0043966]; I-kappaB kinase/NF-kappaB signaling [GO:0007249]; I-kappaB phosphorylation [GO:0007252]; innate immune …	ATP binding [GO:0005524]; magnesium ion binding [GO:0000287]; MAP kinase kinase activity [GO:0004708]; MAP kinase kinase kinase activity [GO:0004709]; protein kinase activity [GO:0004672]; protein serine/threonine kinase activity [GO:0004674]; scaffold protein binding [GO:0097110]	Ada2/Gcn5/Ada3 transcription activator complex [GO:0005671]; cytoplasm [GO:0005737]; cytosol [GO:0005829]; endosome membrane [GO:0010008]; neuronal postsynaptic density [GO:0097481]; nucleoplasm [GO:0005654]; nucleus [GO:0005634]; plasma membrane [GO:0005886]	MAP3K7 TAK1	Protein kinase superfamily, STE Ser/Thr protein kinase family, MAP kinase kinase kinase subfamily		3D-structure; ATP-binding; Alternative splicing; Apoptosis; Cell membrane; Complete proteome; Cytoplasm; Isopeptide bond; Kinase; Magnesium; Membrane; Metal-binding; Nucleotide-binding; Phosphoprotein; Reference proteome; Serine/threonine-protein kinase; Stress response; Transcription; Transcription regulation; Transferase; Ubl conjugation	606	67196	reviewed		protein kinase superfamily STE Ser/Thr protein kinase family MAP kinase kinase kinase subfamily; protein kinase domain	0	0	0	0	0	0	0	5.33203	9.78286
AKIB1_HUMAN	-1.84077	-24.1133	7.25127e-06	0.000538699	4.09428	0.000939124	0	0	0	0	0	0	0	8	6	7	0	4	5	1	2	4	ANKIB1	Q9P2G1	Ankyrin repeat and IBR domain-containing protein 1	FUNCTION: Might act as an E3 ubiquitin-protein ligase, or as part of E3 complex, which accepts ubiquitin from specific E2 ubiquitin-conjugating enzymes and then transfers it to substrates. {ECO:0000250}.	SIMILARITY: Belongs to the RBR family. {ECO:0000305}.; SIMILARITY: Contains 2 ANK repeats. {ECO:0000255|PROSITE-ProRule:PRU00023}.; SIMILARITY: Contains 1 IBR-type zinc finger. {ECO:0000305}.; SIMILARITY: Contains 2 RING-type zinc fingers. {ECO:0000255|PROSITE-ProRule:PRU00175}.; SIMILARITY: Contains 1 UIM (ubiquitin-interacting motif) domain. {ECO:0000255|PROSITE-ProRule:PRU00213}.	zinc ion binding [GO:0008270]		zinc ion binding [GO:0008270]		ANKIB1 KIAA1386	RBR family		ANK repeat; Coiled coil; Complete proteome; Lipoprotein; Metal-binding; Myristate; Phosphoprotein; Polymorphism; Reference proteome; Repeat; Zinc; Zinc-finger	1089	122002	reviewed	X	RBR family; ANK repeat; IBR-type zinc finger; RING-type zinc finger; UIM (ubiquitin-interacting motif) domain	0	0	0	0	0	0	0	9.92909	5.41173
URGCP_HUMAN	-1.56202	-22.7402	9.38297e-06	0.00067528	3.78331	0.00105305	0	0	0	0	0	0	0	2	5	5	0	6	8	2	3	6	URGCP	Q8TCY9	Up-regulator of cell proliferation (HBV X protein up-regulated gene 4 protein) (HBxAg up-regulated gene 4 protein)	FUNCTION: May be involved in cell cycle progression through the regulation of cyclin D1 expression. May participate in the development of hepatocellular carcinoma (HCC) by promoting hepatocellular growth and survival. May play an important role in development of gastric cancer. {ECO:0000269|PubMed:12082552, ECO:0000269|PubMed:17217616}.	SIMILARITY: Belongs to the TRAFAC class dynamin-like GTPase superfamily. Very large inducible GTPase (VLIG) family. {ECO:0000305}.; SIMILARITY: Contains 1 VLIG-type G (guanine nucleotide-binding) domain. {ECO:0000305}.	cytoplasm [GO:0005737]; nucleus [GO:0005634]; GTP binding [GO:0005525]; cell cycle [GO:0007049]	cell cycle [GO:0007049]	GTP binding [GO:0005525]	cytoplasm [GO:0005737]; nucleus [GO:0005634]	URGCP KIAA1507 URG4	TRAFAC class dynamin-like GTPase superfamily, Very large inducible GTPase (VLIG) family		Alternative splicing; Cell cycle; Complete proteome; Cytoplasm; Nucleus; Polymorphism; Reference proteome	931	104987	reviewed		TRAFAC class dynamin-like GTPase superfamily Very large inducible GTPase (VLIG) family; VLIG-type G (guanine nucleotide-binding) domain	0	0	0	0	0	0	0	2.62074	4.30347
PPT2_HUMAN	-1.56202	-22.7402	9.38297e-06	0.00067528	3.78331	0.00105305	0	0	0	0	7	0	1	2	5	5	3	3	4	1	5	3	PPT2	Q9UMR5	Lysosomal thioesterase PPT2 (PPT-2) (EC 3.1.2.-) (S-thioesterase G14)	FUNCTION: Removes thioester-linked fatty acyl groups from various substrates including S-palmitoyl-CoA. Has the highest S-thioesterase activity for the acyl groups palmitic and myristic acid followed by other short- and long-chain acyl substrates. However, because of structural constraints, is unable to remove palmitate from peptides or proteins. {ECO:0000269|PubMed:10417332, ECO:0000269|PubMed:1…	SIMILARITY: Belongs to the palmitoyl-protein thioesterase family. {ECO:0000305}.	extracellular exosome [GO:0070062]; lysosome [GO:0005764]; palmitoyl hydrolase activity [GO:0098599]; palmitoyl-(protein) hydrolase activity [GO:0008474]; thiolester hydrolase activity [GO:0016790]; macromolecule depalmitoylation [GO:0098734]; metabolic process [GO:0008152]	macromolecule depalmitoylation [GO:0098734]; metabolic process [GO:0008152]	palmitoyl-(protein) hydrolase activity [GO:0008474]; palmitoyl hydrolase activity [GO:0098599]; thiolester hydrolase activity [GO:0016790]	extracellular exosome [GO:0070062]; lysosome [GO:0005764]	PPT2	Palmitoyl-protein thioesterase family		3D-structure; Alternative splicing; Complete proteome; Disulfide bond; Glycoprotein; Hydrolase; Lysosome; Polymorphism; Reference proteome; Signal	302	34225	reviewed		palmitoyl-protein thioesterase family	0	0	0	0	7.61272	0	1.10409	2.62074	4.30347
PTPRS_HUMAN	-1.56202	-22.7402	9.38297e-06	0.00067528	3.78331	0.00105305	0	0	0	0	1	0	0	2	5	5	1	3	2	0	1	3	PTPRS	Q13332	Receptor-type tyrosine-protein phosphatase S (R-PTP-S) (EC 3.1.3.48) (Receptor-type tyrosine-protein phosphatase sigma) (R-PTP-sigma)	FUNCTION: Interacts with LAR-interacting protein LIP.1.	SIMILARITY: Belongs to the protein-tyrosine phosphatase family. Receptor class 2A subfamily. {ECO:0000305}.; SIMILARITY: Contains 8 fibronectin type-III domains. {ECO:0000255|PROSITE-ProRule:PRU00316}.; SIMILARITY: Contains 3 Ig-like C2-type (immunoglobulin-like) domains. {ECO:0000305}.; SIMILARITY: Contains 2 tyrosine-protein phosphatase domains. {ECO:0000255|PROSITE-ProRule:PRU00160}.	extracellular exosome [GO:0070062]; integral component of plasma membrane [GO:0005887]; transmembrane receptor protein tyrosine phosphatase activity [GO:0005001]; cell adhesion [GO:0007155]; cerebellum development [GO:0021549]; cerebral cortex development [GO:0021987]; corpus callosum development [GO:0022038]; establishment of endothelial intestinal barrier [GO:0090557]; extracellular matrix orga…	cell adhesion [GO:0007155]; cerebellum development [GO:0021549]; cerebral cortex development [GO:0021987]; corpus callosum development [GO:0022038]; establishment of endothelial intestinal barrier [GO:0090557]; extracellular matrix organization [GO:0030198]; hippocampus development [GO:0021766]; spinal cord development [GO:0021510]	transmembrane receptor protein tyrosine phosphatase activity [GO:0005001]	extracellular exosome [GO:0070062]; integral component of plasma membrane [GO:0005887]	PTPRS	Protein-tyrosine phosphatase family, Receptor class 2A subfamily		3D-structure; Alternative splicing; Cell adhesion; Complete proteome; Disulfide bond; Glycoprotein; Hydrolase; Immunoglobulin domain; Membrane; Polymorphism; Protein phosphatase; Receptor; Reference proteome; Repeat; Signal; Transmembrane; Transmembrane helix	1948	217041	reviewed		protein-tyrosine phosphatase family Receptor class 2A subfamily; fibronectin type-III domain; Ig-like C2-type (immunoglobulin-like) domain; tyrosine-protein phosphatase domain	0	0	0	0	1.10409	0	0	2.62074	4.30347
RT17_HUMAN	-1.49485	-22.4406	9.94593e-06	0.000694106	3.71293	0.00108039	0	0	0	0	0	2	0	2	3	5	1	5	3	0	4	3	MRPS17	Q9Y2R5	28S ribosomal protein S17, mitochondrial (MRP-S17) (S17mt)		SIMILARITY: Belongs to the ribosomal protein S17P family. {ECO:0000305}.	mitochondrial inner membrane [GO:0005743]; mitochondrial small ribosomal subunit [GO:0005763]; rRNA binding [GO:0019843]; structural constituent of ribosome [GO:0003735]; mitochondrial translation [GO:0032543]; mitochondrial translational elongation [GO:0070125]; mitochondrial translational initiation [GO:0070124]; mitochondrial translational termination [GO:0070126]; organelle organization [GO:0…	mitochondrial translation [GO:0032543]; mitochondrial translational elongation [GO:0070125]; mitochondrial translational initiation [GO:0070124]; mitochondrial translational termination [GO:0070126]; organelle organization [GO:0006996]; translation [GO:0006412]	rRNA binding [GO:0019843]; structural constituent of ribosome [GO:0003735]	mitochondrial inner membrane [GO:0005743]; mitochondrial small ribosomal subunit [GO:0005763]	MRPS17 RPMS17 HSPC011	Ribosomal protein S17P family		3D-structure; Complete proteome; Mitochondrion; RNA-binding; Reference proteome; Ribonucleoprotein; Ribosomal protein; Transit peptide; rRNA-binding	130	14502	reviewed		ribosomal protein S17P family	0	0	0	0	0	2.20818	0	2.62074	2.70587
CDK9_HUMAN	-1.49485	-22.4406	9.94593e-06	0.000694106	3.71293	0.00108039	0	0	0	0	0	0	0	2	3	5	0	3	4	0	4	6	CDK9	P50750	Cyclin-dependent kinase 9 (EC 2.7.11.22) (EC 2.7.11.23) (C-2K) (Cell division cycle 2-like protein kinase 4) (Cell division protein kinase 9) (Serine/threonine-protein kinase PITALRE) (Tat-associated kinase complex catalytic subunit)	FUNCTION: Protein kinase involved in the regulation of transcription. Member of the cyclin-dependent kinase pair (CDK9/cyclin-T) complex, also called positive transcription elongation factor b (P-TEFb), which facilitates the transition from abortive to productive elongation by phosphorylating the CTD (C-terminal domain) of the large subunit of RNA polymerase II (RNAP II) POLR2A, SUPT5H and RDBP. …	SIMILARITY: Belongs to the protein kinase superfamily. CMGC Ser/Thr protein kinase family. CDC2/CDKX subfamily. {ECO:0000305}.; SIMILARITY: Contains 1 protein kinase domain. {ECO:0000255|PROSITE-ProRule:PRU00159}.	cytoplasm [GO:0005737]; intracellular membrane-bounded organelle [GO:0043231]; membrane [GO:0016020]; nucleoplasm [GO:0005654]; PML body [GO:0016605]; positive transcription elongation factor complex b [GO:0008024]; transcription elongation factor complex [GO:0008023]; ATP binding [GO:0005524]; chromatin binding [GO:0003682]; cyclin-dependent protein serine/threonine kinase activity [GO:0004693];…	cell proliferation [GO:0008283]; cellular response to cytokine stimulus [GO:0071345]; DNA repair [GO:0006281]; gene expression [GO:0010467]; negative regulation of cell cycle arrest [GO:0071157]; negative regulation of mRNA polyadenylation [GO:1900364]; positive regulation of cardiac muscle hypertrophy [GO:0010613]; positive regulation of histone H2B ubiquitination [GO:2001168]; positive regulati…	ATP binding [GO:0005524]; chromatin binding [GO:0003682]; cyclin-dependent protein serine/threonine kinase activity [GO:0004693]; DNA binding [GO:0003677]; protein kinase activity [GO:0004672]; RNA polymerase II carboxy-terminal domain kinase activity [GO:0008353]; snRNA binding [GO:0017069]; transcription regulatory region DNA binding [GO:0044212]	cytoplasm [GO:0005737]; intracellular membrane-bounded organelle [GO:0043231]; membrane [GO:0016020]; nucleoplasm [GO:0005654]; PML body [GO:0016605]; positive transcription elongation factor complex b [GO:0008024]; transcription elongation factor complex [GO:0008023]	CDK9 CDC2L4 TAK	Protein kinase superfamily, CMGC Ser/Thr protein kinase family, CDC2/CDKX subfamily		3D-structure; ATP-binding; Acetylation; Alternative splicing; Complete proteome; Cytoplasm; DNA damage; DNA repair; Kinase; Nucleotide-binding; Nucleus; Phosphoprotein; Polymorphism; Reference proteome; Serine/threonine-protein kinase; Transcription; Transcription regulation; Transferase; Ubl conjugation	372	42778	reviewed		protein kinase superfamily CMGC Ser/Thr protein kinase family CDC2/CDKX subfamily; protein kinase domain	0	0	0	0	0	0	0	2.62074	2.70587
COG4_HUMAN	-1.49485	-22.4406	9.94593e-06	0.000694106	3.71293	0.00108039	0	0	0	0	0	0	0	2	3	5	0	7	6	2	5	6	COG4	Q9H9E3	Conserved oligomeric Golgi complex subunit 4 (COG complex subunit 4) (Component of oligomeric Golgi complex 4)	FUNCTION: Required for normal Golgi function. Plays a role in SNARE-pin assembly and Golgi-to-ER retrograde transport via its interaction with SCFD1. {ECO:0000269|PubMed:19536132}.	SIMILARITY: Belongs to the COG4 family. {ECO:0000305}.	Golgi membrane [GO:0000139]; Golgi transport complex [GO:0017119]; Golgi organization [GO:0007030]; Golgi vesicle prefusion complex stabilization [GO:0048213]; protein transport [GO:0015031]; retrograde vesicle-mediated transport, Golgi to ER [GO:0006890]	Golgi organization [GO:0007030]; Golgi vesicle prefusion complex stabilization [GO:0048213]; protein transport [GO:0015031]; retrograde vesicle-mediated transport, Golgi to ER [GO:0006890]		Golgi membrane [GO:0000139]; Golgi transport complex [GO:0017119]	COG4	COG4 family		3D-structure; Acetylation; Alternative splicing; Complete proteome; Congenital disorder of glycosylation; Disease mutation; Golgi apparatus; Membrane; Polymorphism; Protein transport; Reference proteome; Transport	785	89083	reviewed		COG4 family	0	0	0	0	0	0	0	2.62074	2.70587
DDX3Y_HUMAN	-1.6484	-22.3326	1.0159e-05	0.000701883	3.68733	0.00109356	0	0	0	0	0	0	0	5	4	4	0	5	6	5	7	4	DDX3Y	O15523	ATP-dependent RNA helicase DDX3Y (EC 3.6.4.13) (DEAD box protein 3, Y-chromosomal)	FUNCTION: Probable ATP-dependent RNA helicase. May play a role in spermatogenesis.	SIMILARITY: Belongs to the DEAD box helicase family. DDX3/DED1 subfamily. {ECO:0000305}.; SIMILARITY: Contains 1 helicase ATP-binding domain. {ECO:0000255|PROSITE-ProRule:PRU00541}.; SIMILARITY: Contains 1 helicase C-terminal domain. {ECO:0000255|PROSITE-ProRule:PRU00542}.	cytoplasmic ribonucleoprotein granule [GO:0036464]; membrane [GO:0016020]; nucleus [GO:0005634]; ATP binding [GO:0005524]; ATP-dependent RNA helicase activity [GO:0004004]; DNA binding [GO:0003677]; RNA binding [GO:0003723]; chromosome segregation [GO:0007059]; regulation of gene expression [GO:0010468]; RNA secondary structure unwinding [GO:0010501]; translational initiation [GO:0006413]	chromosome segregation [GO:0007059]; regulation of gene expression [GO:0010468]; RNA secondary structure unwinding [GO:0010501]; translational initiation [GO:0006413]	ATP binding [GO:0005524]; ATP-dependent RNA helicase activity [GO:0004004]; DNA binding [GO:0003677]; RNA binding [GO:0003723]	cytoplasmic ribonucleoprotein granule [GO:0036464]; membrane [GO:0016020]; nucleus [GO:0005634]	DDX3Y DBY	DEAD box helicase family, DDX3/DED1 subfamily		ATP-binding; Acetylation; Alternative splicing; Complete proteome; Cytoplasm; DNA-binding; Helicase; Hydrolase; Nucleotide-binding; Nucleus; Phosphoprotein; RNA-binding; Reference proteome	660	73154	reviewed		DEAD box helicase family DDX3/DED1 subfamily; helicase ATP-binding domain; helicase C-terminal domain	0	0	0	0	0	0	0	6.35086	3.72547
TSP3_HUMAN	-1.7361	-21.9089	1.10507e-05	0.000755935	3.58566	0.00113777	0	0	0	0	0	0	0	3	7	8	6	25	24	4	31	34	THBS3	P49746	Thrombospondin-3	FUNCTION: Adhesive glycoprotein that mediates cell-to-cell and cell-to-matrix interactions. Can bind to fibrinogen, fibronectin, laminin and type V collagen.	SIMILARITY: Belongs to the thrombospondin family. {ECO:0000305}.; SIMILARITY: Contains 3 EGF-like domains. {ECO:0000255|PROSITE-ProRule:PRU00076}.; SIMILARITY: Contains 1 laminin G-like domain. {ECO:0000305}.; SIMILARITY: Contains 1 TSP C-terminal (TSPC) domain. {ECO:0000255|PROSITE-ProRule:PRU00635}.; SIMILARITY: Contains 8 TSP type-3 repeats. {ECO:0000255|PROSITE-ProRule:PRU00634}.	extracellular region [GO:0005576]; perinuclear region of cytoplasm [GO:0048471]; calcium ion binding [GO:0005509]; heparin binding [GO:0008201]; bone trabecula formation [GO:0060346]; cell-matrix adhesion [GO:0007160]; growth plate cartilage development [GO:0003417]; ossification involved in bone maturation [GO:0043931]	bone trabecula formation [GO:0060346]; cell-matrix adhesion [GO:0007160]; growth plate cartilage development [GO:0003417]; ossification involved in bone maturation [GO:0043931]	calcium ion binding [GO:0005509]; heparin binding [GO:0008201]	extracellular region [GO:0005576]; perinuclear region of cytoplasm [GO:0048471]	THBS3 TSP3	Thrombospondin family		Alternative splicing; Calcium; Cell adhesion; Complete proteome; Disulfide bond; EGF-like domain; Glycoprotein; Polymorphism; Reference proteome; Repeat; Signal	956	104201	reviewed		thrombospondin family; EGF-like domain; laminin G-like domain; TSP C-terminal (TSPC) domain; TSP type-3 repeat	0	0	0	0	0	0	0	3.72547	6.35086
WDR35_HUMAN	-1.73929	-21.187	1.28021e-05	0.000867153	3.4078	0.00121714	0	0	0	0	0	0	0	3	8	7	2	8	8	2	11	8	WDR35	Q9P2L0	WD repeat-containing protein 35 (Intraflagellar transport protein 121 homolog)	FUNCTION: Component of the IFT complex A (IFT-A), a complex required for retrograde ciliary transport. Required for ciliogenesis. May promote CASP3 activation and TNF-stimulated apoptosis. {ECO:0000269|PubMed:20193664, ECO:0000269|PubMed:21473986}.	SIMILARITY: Contains 6 WD repeats. {ECO:0000255|PROSITE-ProRule:PRU00221}.	axoneme [GO:0005930]; centrosome [GO:0005813]; ciliary basal body [GO:0036064]; ciliary tip [GO:0097542]; cilium [GO:0005929]; intraciliary transport particle A [GO:0030991]; primary cilium [GO:0072372]; phosphatidylinositol binding [GO:0035091]; cilium assembly [GO:0042384]; intraciliary retrograde transport [GO:0035721]; organelle organization [GO:0006996]; protein localization to cilium [GO:00…	cilium assembly [GO:0042384]; intraciliary retrograde transport [GO:0035721]; organelle organization [GO:0006996]; protein localization to cilium [GO:0061512]	phosphatidylinositol binding [GO:0035091]	axoneme [GO:0005930]; centrosome [GO:0005813]; ciliary basal body [GO:0036064]; ciliary tip [GO:0097542]; cilium [GO:0005929]; intraciliary transport particle A [GO:0030991]; primary cilium [GO:0072372]	WDR35 IFT121 KIAA1336			Alternative splicing; Cell projection; Ciliopathy; Cilium; Cilium biogenesis/degradation; Complete proteome; Cytoplasm; Cytoskeleton; Disease mutation; Ectodermal dysplasia; Polymorphism; Reference proteome; Repeat; WD repeat	1181	133547	reviewed		WD repeat	0	0	0	0	0	0	0	3.72547	7.1551
CATA_HUMAN	-1.65888	-19.8118	1.71842e-05	0.00114638	3.05152	0.00139171	0	0	0	0	4	0	3	3	4	8	4	5	9	0	1	1	CAT	P04040	Catalase (EC 1.11.1.6)	FUNCTION: Occurs in almost all aerobically respiring organisms and serves to protect cells from the toxic effects of hydrogen peroxide. Promotes growth of cells including T-cells, B-cells, myeloid leukemia cells, melanoma cells, mastocytoma cells and normal and transformed fibroblast cells. {ECO:0000269|PubMed:7882369}.	SIMILARITY: Belongs to the catalase family. {ECO:0000305}.	cytosol [GO:0005829]; endoplasmic reticulum [GO:0005783]; extracellular exosome [GO:0070062]; extracellular space [GO:0005615]; focal adhesion [GO:0005925]; Golgi apparatus [GO:0005794]; intracellular membrane-bounded organelle [GO:0043231]; lysosome [GO:0005764]; membrane [GO:0016020]; mitochondrial intermembrane space [GO:0005758]; peroxisomal matrix [GO:0005782]; peroxisomal membrane [GO:00057…	aerobic respiration [GO:0009060]; aging [GO:0007568]; cellular response to growth factor stimulus [GO:0071363]; cholesterol metabolic process [GO:0008203]; hemoglobin metabolic process [GO:0020027]; hydrogen peroxide catabolic process [GO:0042744]; negative regulation of apoptotic process [GO:0043066]; negative regulation of NF-kappaB transcription factor activity [GO:0032088]; nucleobase-contain…	aminoacylase activity [GO:0004046]; antioxidant activity [GO:0016209]; catalase activity [GO:0004096]; enzyme binding [GO:0019899]; heme binding [GO:0020037]; metal ion binding [GO:0046872]; NADP binding [GO:0050661]; oxidoreductase activity, acting on peroxide as acceptor [GO:0016684]; protein homodimerization activity [GO:0042803]; receptor binding [GO:0005102]	cytosol [GO:0005829]; endoplasmic reticulum [GO:0005783]; extracellular exosome [GO:0070062]; extracellular space [GO:0005615]; focal adhesion [GO:0005925]; Golgi apparatus [GO:0005794]; intracellular membrane-bounded organelle [GO:0043231]; lysosome [GO:0005764]; membrane [GO:0016020]; mitochondrial intermembrane space [GO:0005758]; peroxisomal matrix [GO:0005782]; peroxisomal membrane [GO:00057…	CAT	Catalase family		3D-structure; Acetylation; Complete proteome; Direct protein sequencing; Heme; Hydrogen peroxide; Iron; Metal-binding; Mitogen; NADP; Oxidoreductase; Peroxidase; Peroxisome; Phosphoprotein; Reference proteome	527	59756	reviewed		catalase family	0	0	0	0	4.31046	0	3.90408	3.72547	3.72547
COG1_HUMAN	-1.77015	-19.7929	1.72563e-05	0.00114638	3.04645	0.00139582	0	0	0	0	0	0	0	4	5	10	3	17	14	1	13	13	COG1	Q8WTW3	Conserved oligomeric Golgi complex subunit 1 (COG complex subunit 1) (Component of oligomeric Golgi complex 1)	FUNCTION: Required for normal Golgi function. {ECO:0000250}.	SIMILARITY: Belongs to the COG1 family. {ECO:0000305}.	Golgi apparatus [GO:0005794]; Golgi membrane [GO:0000139]; Golgi transport complex [GO:0017119]; Golgi organization [GO:0007030]; intra-Golgi vesicle-mediated transport [GO:0006891]; protein transport [GO:0015031]	Golgi organization [GO:0007030]; intra-Golgi vesicle-mediated transport [GO:0006891]; protein transport [GO:0015031]		Golgi apparatus [GO:0005794]; Golgi membrane [GO:0000139]; Golgi transport complex [GO:0017119]	COG1 KIAA1381 LDLB	COG1 family		Acetylation; Complete proteome; Congenital disorder of glycosylation; Golgi apparatus; Membrane; Polymorphism; Protein transport; Reference proteome; Transport	980	108978	reviewed		COG1 family	0	0	0	0	0	0	0	5.33203	4.30347
MCM6_HUMAN	-2.18511	-19.473	1.85338e-05	0.00121953	2.95994	0.00144576	0	0	0	0	0	0	0	7	21	25	3	11	13	4	21	22	MCM6	Q14566	DNA replication licensing factor MCM6 (EC 3.6.4.12) (p105MCM)	FUNCTION: Acts as component of the MCM2-7 complex (MCM complex) which is the putative replicative helicase essential for 'once per cell cycle' DNA replication initiation and elongation in eukaryotic cells. The active ATPase sites in the MCM2-7 ring are formed through the interaction surfaces of two neighboring subunits such that a critical structure of a conserved arginine finger motif is provide…	SIMILARITY: Belongs to the MCM family. {ECO:0000305}.; SIMILARITY: Contains 1 MCM domain. {ECO:0000305}.	MCM complex [GO:0042555]; nucleoplasm [GO:0005654]; nucleus [GO:0005634]; ATP binding [GO:0005524]; DNA helicase activity [GO:0003678]; identical protein binding [GO:0042802]; single-stranded DNA binding [GO:0003697]; DNA replication [GO:0006260]; DNA replication initiation [GO:0006270]; DNA strand elongation involved in DNA replication [GO:0006271]; DNA unwinding involved in DNA replication [GO:…	DNA replication [GO:0006260]; DNA replication initiation [GO:0006270]; DNA strand elongation involved in DNA replication [GO:0006271]; DNA unwinding involved in DNA replication [GO:0006268]; G1/S transition of mitotic cell cycle [GO:0000082]; mitotic cell cycle [GO:0000278]	ATP binding [GO:0005524]; DNA helicase activity [GO:0003678]; identical protein binding [GO:0042802]; single-stranded DNA binding [GO:0003697]	MCM complex [GO:0042555]; nucleoplasm [GO:0005654]; nucleus [GO:0005634]	MCM6	MCM family		3D-structure; ATP-binding; Acetylation; Cell cycle; Complete proteome; DNA replication; DNA-binding; Glycoprotein; Helicase; Hydrolase; Nucleotide-binding; Nucleus; Phosphoprotein; Polymorphism; Reference proteome	821	92889	reviewed		MCM family; MCM domain	0	0	0	0	0	0	0	8.95947	18.6565
FRYL_HUMAN	-1.57679	-19.4054	1.88183e-05	0.00122656	2.94149	0.00144959	0	0	0	0	0	0	0	4	3	4	4	7	2	4	3	4	FRYL	O94915	Protein furry homolog-like (ALL1-fused gene from chromosome 4p12 protein)	FUNCTION: Plays a key role in maintaining the integrity of polarized cell extensions during morphogenesis, regulates the actin cytoskeleton and plays a key role in patterning sensory neuron dendritic fields by promoting avoidance between homologous dendrites as well as by limiting dendritic branching (By similarity). May function as a transcriptional activator. {ECO:0000250, ECO:0000269|PubMed:16…	SIMILARITY: Belongs to the furry protein family. {ECO:0000305}.	regulation of transcription, DNA-templated [GO:0006355]; transcription, DNA-templated [GO:0006351]	regulation of transcription, DNA-templated [GO:0006355]; transcription, DNA-templated [GO:0006351]			FRYL AF4P12 KIAA0826	Furry protein family		Acetylation; Alternative splicing; Chromosomal rearrangement; Complete proteome; Direct protein sequencing; Phosphoprotein; Polymorphism; Reference proteome; Transcription; Transcription regulation	3013	339598	reviewed		furry protein family	0	0	0	0	0	0	0	5.33203	2.70587
YTHD1_HUMAN	-1.57894	-19.011	2.05899e-05	0.00131248	2.83248	0.00151067	0	0	0	0	0	0	0	3	6	3	0	9	8	2	6	8	YTHDF1	Q9BYJ9	YTH domain-containing family protein 1 (Dermatomyositis associated with cancer putative autoantigen 1) (DACA-1)	FUNCTION: Specifically recognizes and binds N6-methyladenosine (m6A)-containing mRNAs, and promotes mRNA translation efficiency (PubMed:24284625, PubMed:26046440). M6A is a modification present at internal sites of mRNAs and some non-coding RNAs and plays a role in the efficiency of mRNA splicing, processing and stability (PubMed:24284625). Acts as a regulator of mRNA translation efficiency: prom…	SIMILARITY: Contains 1 YTH domain. {ECO:0000255|PROSITE-ProRule:PRU00225}.	N6-methyladenosine-containing RNA binding [GO:1990247]; poly(A) RNA binding [GO:0044822]		N6-methyladenosine-containing RNA binding [GO:1990247]; poly(A) RNA binding [GO:0044822]		YTHDF1 C20orf21			3D-structure; Acetylation; Alternative splicing; Complete proteome; Cytoplasm; RNA-binding; Reference proteome	559	60874	reviewed		YTH domain	0	0	0	0	0	0	0	3.72547	5.41173
ANS1A_HUMAN	-1.92318	-18.9417	2.09222e-05	0.00131248	2.81308	0.00152604	0	0	0	0	0	0	0	4	14	10	1	6	5	0	17	14	ANKS1A	Q92625	Ankyrin repeat and SAM domain-containing protein 1A (Odin)	FUNCTION: Regulator of different signaling pathways. Regulates EPHA8 receptor tyrosine kinase signaling to control cell migration and neurite retraction (By similarity). {ECO:0000250}.	SIMILARITY: Contains 6 ANK repeats. {ECO:0000255|PROSITE-ProRule:PRU00023}.; SIMILARITY: Contains 1 PID domain. {ECO:0000255|PROSITE-ProRule:PRU00148}.; SIMILARITY: Contains 2 SAM (sterile alpha motif) domains. {ECO:0000255|PROSITE-ProRule:PRU00184}.	cytoplasm [GO:0005737]; neuron projection [GO:0043005]; nucleoplasm [GO:0005654]; ephrin receptor signaling pathway [GO:0048013]; neuron remodeling [GO:0016322]; substrate-dependent cell migration [GO:0006929]	ephrin receptor signaling pathway [GO:0048013]; neuron remodeling [GO:0016322]; substrate-dependent cell migration [GO:0006929]		cytoplasm [GO:0005737]; neuron projection [GO:0043005]; nucleoplasm [GO:0005654]	ANKS1A ANKS1 KIAA0229 ODIN			3D-structure; ANK repeat; Acetylation; Alternative splicing; Cell projection; Complete proteome; Cytoplasm; Direct protein sequencing; Phosphoprotein; Polymorphism; Reference proteome; Repeat	1134	123108	reviewed	X	ANK repeat; PID domain; SAM (sterile alpha motif) domain	0	0	0	0	0	0	0	5.33203	12.3854
LMTK3_HUMAN	-1.35047	-18.831	2.14662e-05	0.00131248	2.78197	0.00153503	0	0	0	0	0	0	0	2	3	2	0	0	0	0	1	0	LMTK3	Q96Q04	Serine/threonine-protein kinase LMTK3 (EC 2.7.11.1) (Lemur tyrosine kinase 3)	FUNCTION: Protein kinase which phosphorylates ESR1 (in vitro) and protects it against proteasomal degradation. May also regulate ESR1 levels indirectly via a PKC-AKT-FOXO3 pathway where it decreases the activity of PKC and the phosphorylation of AKT, thereby increasing binding of transcriptional activator FOXO3 to the ESR1 promoter and increasing ESR1 transcription (PubMed:21602804). Involved in …	SIMILARITY: Belongs to the protein kinase superfamily. Tyr protein kinase family. {ECO:0000255|PROSITE-ProRule:PRU00159}.; SIMILARITY: Contains 1 protein kinase domain. {ECO:0000255|PROSITE-ProRule:PRU00159}.	axon [GO:0030424]; dendrite [GO:0030425]; Golgi membrane [GO:0000139]; integral component of membrane [GO:0016021]; ATP binding [GO:0005524]; metal ion binding [GO:0046872]; protein serine/threonine kinase activity [GO:0004674]; negative regulation of phosphatase activity [GO:0010923]	negative regulation of phosphatase activity [GO:0010923]	ATP binding [GO:0005524]; metal ion binding [GO:0046872]; protein serine/threonine kinase activity [GO:0004674]	axon [GO:0030424]; dendrite [GO:0030425]; Golgi membrane [GO:0000139]; integral component of membrane [GO:0016021]	LMTK3 KIAA1883 TYKLM3	Protein kinase superfamily, Tyr protein kinase family		ATP-binding; Cell projection; Complete proteome; Glycoprotein; Golgi apparatus; Kinase; Magnesium; Membrane; Metal-binding; Nucleotide-binding; Polymorphism; Reference proteome; Serine/threonine-protein kinase; Signal; Transferase; Transmembrane; Transmembrane helix	1460	153661	reviewed		protein kinase superfamily Tyr protein kinase family; protein kinase domain	0	0	0	0	0	0	0	2.62074	2.70587
RABL3_HUMAN	-1.35047	-18.831	2.14662e-05	0.00131248	2.78197	0.00153503	0	0	0	0	0	0	0	2	3	2	0	4	2	1	1	1	RABL3	Q5HYI8	Rab-like protein 3		SIMILARITY: Belongs to the small GTPase superfamily. Rab family. {ECO:0000305}.	intracellular [GO:0005622]; GTP binding [GO:0005525]; GTPase activity [GO:0003924]; intracellular protein transport [GO:0006886]; metabolic process [GO:0008152]; Rab protein signal transduction [GO:0032482]	intracellular protein transport [GO:0006886]; metabolic process [GO:0008152]; Rab protein signal transduction [GO:0032482]	GTPase activity [GO:0003924]; GTP binding [GO:0005525]	intracellular [GO:0005622]	RABL3	Small GTPase superfamily, Rab family		Complete proteome; GTP-binding; Nucleotide-binding; Reference proteome	236	26423	reviewed		small GTPase superfamily Rab family	0	0	0	0	0	0	0	2.62074	2.70587
SCG3_HUMAN	-1.35047	-18.831	2.14662e-05	0.00131248	2.78197	0.00153503	0	0	0	0	0	0	0	2	3	2	1	3	3	1	3	3	SCG3	Q8WXD2	Secretogranin-3 (Secretogranin III) (SgIII)			extracellular region [GO:0005576]; secretory granule lumen [GO:0034774]; transport vesicle membrane [GO:0030658]; poly(A) RNA binding [GO:0044822]; blood coagulation [GO:0007596]; platelet activation [GO:0030168]; platelet degranulation [GO:0002576]	blood coagulation [GO:0007596]; platelet activation [GO:0030168]; platelet degranulation [GO:0002576]	poly(A) RNA binding [GO:0044822]	extracellular region [GO:0005576]; secretory granule lumen [GO:0034774]; transport vesicle membrane [GO:0030658]	SCG3 UNQ2502/PRO5990			Alternative splicing; Cleavage on pair of basic residues; Complete proteome; Cytoplasmic vesicle; Glycoprotein; Membrane; Polymorphism; Reference proteome; Secreted; Signal	468	53005	reviewed			0	0	0	0	0	0	0	2.62074	2.70587
WDR59_HUMAN	-1.35047	-18.831	2.14662e-05	0.00131248	2.78197	0.00153503	0	0	0	0	0	1	0	2	2	3	1	5	4	0	6	6	WDR59	Q6PJI9	WD repeat-containing protein 59	FUNCTION: As a component of the GATOR2 complex, inhibits GATOR1 complex, an inhibitor of the amino acid-sensing branch of the TORC1 pathway.	SIMILARITY: Belongs to the WD repeat WDR59 family. {ECO:0000305}.; SIMILARITY: Contains 1 RWD domain. {ECO:0000255|PROSITE-ProRule:PRU00179}.; SIMILARITY: Contains 8 WD repeats. {ECO:0000255|PROSITE-ProRule:PRU00221}.	GATOR2 complex [GO:0061700]; cellular response to amino acid starvation [GO:0034198]; positive regulation of TOR signaling [GO:0032008]	cellular response to amino acid starvation [GO:0034198]; positive regulation of TOR signaling [GO:0032008]		GATOR2 complex [GO:0061700]	WDR59 KIAA1923 FP977	WD repeat WDR59 family		Alternative splicing; Complete proteome; Phosphoprotein; Polymorphism; Reference proteome; Repeat; WD repeat	974	109793	reviewed		WD repeat WDR59 family; RWD domain; WD repeat	0	0	0	0	0	1.10409	0	2.62074	1.5874
NDUA8_HUMAN	-1.35047	-18.831	2.14662e-05	0.00131248	2.78197	0.00153503	0	0	0	0	5	0	0	2	2	3	4	5	2	0	3	3	NDUFA8	P51970	NADH dehydrogenase [ubiquinone] 1 alpha subcomplex subunit 8 (Complex I-19kD) (CI-19kD) (Complex I-PGIV) (CI-PGIV) (NADH-ubiquinone oxidoreductase 19 kDa subunit)	FUNCTION: Accessory subunit of the mitochondrial membrane respiratory chain NADH dehydrogenase (Complex I), that is believed not to be involved in catalysis. Complex I functions in the transfer of electrons from NADH to the respiratory chain. The immediate electron acceptor for the enzyme is believed to be ubiquinone.	SIMILARITY: Belongs to the complex I NDUFA8 subunit family. {ECO:0000305}.; SIMILARITY: Contains 2 CHCH domains. {ECO:0000305}.	mitochondrial inner membrane [GO:0005743]; mitochondrial intermembrane space [GO:0005758]; mitochondrial respiratory chain complex I [GO:0005747]; mitochondrion [GO:0005739]; NADH dehydrogenase (ubiquinone) activity [GO:0008137]; protein complex binding [GO:0032403]; cellular metabolic process [GO:0044237]; mitochondrial electron transport, NADH to ubiquinone [GO:0006120]; respiratory electron tr…	cellular metabolic process [GO:0044237]; mitochondrial electron transport, NADH to ubiquinone [GO:0006120]; respiratory electron transport chain [GO:0022904]; small molecule metabolic process [GO:0044281]	NADH dehydrogenase (ubiquinone) activity [GO:0008137]; protein complex binding [GO:0032403]	mitochondrial inner membrane [GO:0005743]; mitochondrial intermembrane space [GO:0005758]; mitochondrial respiratory chain complex I [GO:0005747]; mitochondrion [GO:0005739]	NDUFA8	Complex I NDUFA8 subunit family		Complete proteome; Direct protein sequencing; Disulfide bond; Electron transport; Membrane; Mitochondrion; Mitochondrion inner membrane; Polymorphism; Reference proteome; Repeat; Respiratory chain; Transport	172	20105	reviewed		complex I NDUFA8 subunit family; CHCH domain	0	0	0	0	5.56359	0	0	2.62074	1.5874
STX5_HUMAN	-1.57217	-18.4947	2.32284e-05	0.001381	2.68634	0.0015964	0	0	0	0	0	0	0	2	4	6	0	1	3	3	5	4	STX5	Q13190	Syntaxin-5	FUNCTION: Mediates endoplasmic reticulum to Golgi transport. {ECO:0000250}.	SIMILARITY: Belongs to the syntaxin family. {ECO:0000305}.; SIMILARITY: Contains 1 t-SNARE coiled-coil homology domain. {ECO:0000255|PROSITE-ProRule:PRU00202}.	endomembrane system [GO:0012505]; endoplasmic reticulum [GO:0005783]; endoplasmic reticulum-Golgi intermediate compartment membrane [GO:0033116]; Golgi apparatus [GO:0005794]; Golgi membrane [GO:0000139]; integral component of membrane [GO:0016021]; nucleoplasm [GO:0005654]; SNARE complex [GO:0031201]; vesicle [GO:0031982]; protein N-terminus binding [GO:0047485]; SNAP receptor activity [GO:00054…	early endosome to Golgi transport [GO:0034498]; ER to Golgi vesicle-mediated transport [GO:0006888]; Golgi disassembly [GO:0090166]; intracellular protein transport [GO:0006886]; positive regulation of protein catabolic process [GO:0045732]; regulation of Golgi organization [GO:1903358]; retrograde transport, endosome to Golgi [GO:0042147]; vesicle docking [GO:0048278]; vesicle fusion [GO:0006906…	protein N-terminus binding [GO:0047485]; SNAP receptor activity [GO:0005484]; SNARE binding [GO:0000149]	endomembrane system [GO:0012505]; endoplasmic reticulum [GO:0005783]; endoplasmic reticulum-Golgi intermediate compartment membrane [GO:0033116]; Golgi apparatus [GO:0005794]; Golgi membrane [GO:0000139]; integral component of membrane [GO:0016021]; nucleoplasm [GO:0005654]; SNARE complex [GO:0031201]; vesicle [GO:0031982]	STX5 STX5A	Syntaxin family		3D-structure; Alternative initiation; Alternative splicing; Coiled coil; Complete proteome; Golgi apparatus; Membrane; Polymorphism; Reference proteome; Transmembrane; Transmembrane helix; Transport	355	39673	reviewed		syntaxin family; t-SNARE coiled-coil homology domain	0	0	0	0	0	0	0	2.62074	3.72547
SL9A6_HUMAN	-1.7687	-18.4341	2.35646e-05	0.001381	2.66891	0.00160971	0	0	0	0	0	1	0	3	9	8	2	7	5	4	6	6	SLC9A6	Q92581	Sodium/hydrogen exchanger 6 (Na(+)/H(+) exchanger 6) (NHE-6) (Solute carrier family 9 member 6)	FUNCTION: Electroneutral exchange of protons for Na(+) and K(+) across the early and recycling endosome membranes. Contributes to calcium homeostasis.	SIMILARITY: Belongs to the monovalent cation:proton antiporter 1 (CPA1) transporter (TC 2.A.36) family. {ECO:0000305}.	axon terminus [GO:0043679]; axonal spine [GO:0044308]; cytoplasmic vesicle [GO:0031410]; dendrite [GO:0030425]; early endosome membrane [GO:0031901]; endoplasmic reticulum membrane [GO:0005789]; integral component of membrane [GO:0016021]; intracellular membrane-bounded organelle [GO:0043231]; late endosome [GO:0005770]; plasma membrane [GO:0005886]; recycling endosome membrane [GO:0055038]; syna…	axon extension [GO:0048675]; brain-derived neurotrophic factor receptor signaling pathway [GO:0031547]; dendrite extension [GO:0097484]; dendritic spine development [GO:0060996]; ion transport [GO:0006811]; neuron projection morphogenesis [GO:0048812]; regulation of neurotrophin TRK receptor signaling pathway [GO:0051386]; regulation of pH [GO:0006885]; sodium ion transmembrane transport [GO:0035…	sodium:proton antiporter activity [GO:0015385]	axonal spine [GO:0044308]; axon terminus [GO:0043679]; cytoplasmic vesicle [GO:0031410]; dendrite [GO:0030425]; early endosome membrane [GO:0031901]; endoplasmic reticulum membrane [GO:0005789]; integral component of membrane [GO:0016021]; intracellular membrane-bounded organelle [GO:0043231]; late endosome [GO:0005770]; plasma membrane [GO:0005886]; recycling endosome membrane [GO:0055038]; syna…	SLC9A6 KIAA0267 NHE6	Monovalent cation:proton antiporter 1 (CPA1) transporter (TC 2.A.36) family		Alternative splicing; Antiport; Complete proteome; Endosome; Epilepsy; Glycoprotein; Ion transport; Isopeptide bond; Membrane; Mental retardation; Reference proteome; Sodium; Sodium transport; Transmembrane; Transmembrane helix; Transport; Ubl conjugation	669	74162	reviewed		monovalent cation:proton antiporter 1 (CPA1) transporter (TC 2A36) family	0	0	0	0	0	1.10409	0	3.72547	7.95481
RHG01_HUMAN	-1.7687	-18.4341	2.35646e-05	0.001381	2.66891	0.00160971	0	0	0	0	1	0	0	3	9	8	10	13	19	4	19	26	ARHGAP1	Q07960	Rho GTPase-activating protein 1 (CDC42 GTPase-activating protein) (GTPase-activating protein rhoOGAP) (Rho-related small GTPase protein activator) (Rho-type GTPase-activating protein 1) (p50-RhoGAP)	FUNCTION: GTPase activator for the Rho, Rac and Cdc42 proteins, converting them to the putatively inactive GDP-bound state. Cdc42 seems to be the preferred substrate.	SIMILARITY: Contains 1 CRAL-TRIO domain. {ECO:0000255|PROSITE-ProRule:PRU00056}.; SIMILARITY: Contains 1 Rho-GAP domain. {ECO:0000255|PROSITE-ProRule:PRU00172}.	cytoplasm [GO:0005737]; cytosol [GO:0005829]; extracellular exosome [GO:0070062]; plasma membrane [GO:0005886]; ruffle [GO:0001726]; GTPase activator activity [GO:0005096]; SH3/SH2 adaptor activity [GO:0005070]; positive regulation of GTPase activity [GO:0043547]; positive regulation of signal transduction [GO:0009967]; regulation of small GTPase mediated signal transduction [GO:0051056]; Rho pro…	positive regulation of GTPase activity [GO:0043547]; positive regulation of signal transduction [GO:0009967]; regulation of small GTPase mediated signal transduction [GO:0051056]; Rho protein signal transduction [GO:0007266]; small GTPase mediated signal transduction [GO:0007264]	GTPase activator activity [GO:0005096]; SH3/SH2 adaptor activity [GO:0005070]	cytoplasm [GO:0005737]; cytosol [GO:0005829]; extracellular exosome [GO:0070062]; plasma membrane [GO:0005886]; ruffle [GO:0001726]	ARHGAP1 CDC42GAP RHOGAP1			3D-structure; Acetylation; Complete proteome; Cytoplasm; Direct protein sequencing; GTPase activation; Phosphoprotein; Polymorphism; Reference proteome; SH3-binding	439	50436	reviewed		CRAL-TRIO domain; Rho-GAP domain	0	0	0	0	1.10409	0	0	3.72547	7.95481
B2CL2_HUMAN	-1.27327	-18.3395	2.41018e-05	0.001381	2.64159	0.00161676	0	0	0	0	0	0	0	2	2	2	1	4	4	0	3	3	BCL2L2	Q92843	Bcl-2-like protein 2 (Bcl2-L-2) (Apoptosis regulator Bcl-W)	FUNCTION: Promotes cell survival. Blocks dexamethasone-induced apoptosis. Mediates survival of postmitotic Sertoli cells by suppressing death-promoting activity of BAX. {ECO:0000269|PubMed:8761287}.	SIMILARITY: Belongs to the Bcl-2 family. {ECO:0000305}.	cytosol [GO:0005829]; extracellular exosome [GO:0070062]; mitochondrial outer membrane [GO:0005741]; protein heterodimerization activity [GO:0046982]; protein homodimerization activity [GO:0042803]; extrinsic apoptotic signaling pathway in absence of ligand [GO:0097192]; intrinsic apoptotic signaling pathway in response to DNA damage [GO:0008630]; negative regulation of apoptotic process [GO:0043…	extrinsic apoptotic signaling pathway in absence of ligand [GO:0097192]; intrinsic apoptotic signaling pathway in response to DNA damage [GO:0008630]; negative regulation of apoptotic process [GO:0043066]; negative regulation of intrinsic apoptotic signaling pathway [GO:2001243]; Sertoli cell proliferation [GO:0060011]; spermatogenesis [GO:0007283]	protein heterodimerization activity [GO:0046982]; protein homodimerization activity [GO:0042803]	cytosol [GO:0005829]; extracellular exosome [GO:0070062]; mitochondrial outer membrane [GO:0005741]	BCL2L2 BCLW KIAA0271	Bcl-2 family		3D-structure; Acetylation; Alternative splicing; Apoptosis; Complete proteome; Membrane; Mitochondrion; Phosphoprotein; Polymorphism; Reference proteome	193	20746	reviewed		Bcl-2 family	0	0	0	0	0	0	0	2.62074	1.5874
EXOS8_HUMAN	-1.27327	-18.3395	2.41018e-05	0.001381	2.64159	0.00161676	0	0	0	0	0	0	0	2	2	2	2	1	0	1	2	2	EXOSC8	Q96B26	Exosome complex component RRP43 (Exosome component 8) (Opa-interacting protein 2) (OIP-2) (Ribosomal RNA-processing protein 43) (p9)	FUNCTION: Non-catalytic component of the RNA exosome complex which has 3'->5' exoribonuclease activity and participates in a multitude of cellular RNA processing and degradation events. In the nucleus, the RNA exosome complex is involved in proper maturation of stable RNA species such as rRNA, snRNA and snoRNA, in the elimination of RNA processing by-products and non-coding 'pervasive' transcript…	SIMILARITY: Belongs to the RNase PH family. {ECO:0000305}.	cytoplasm [GO:0005737]; cytosol [GO:0005829]; exosome (RNase complex) [GO:0000178]; nucleolus [GO:0005730]; nucleus [GO:0005634]; AU-rich element binding [GO:0017091]; exonucleolytic nuclear-transcribed mRNA catabolic process involved in deadenylation-dependent decay [GO:0043928]; gene expression [GO:0010467]; nuclear-transcribed mRNA catabolic process, deadenylation-dependent decay [GO:0000288];…	exonucleolytic nuclear-transcribed mRNA catabolic process involved in deadenylation-dependent decay [GO:0043928]; gene expression [GO:0010467]; nuclear-transcribed mRNA catabolic process, deadenylation-dependent decay [GO:0000288]; rRNA processing [GO:0006364]	AU-rich element binding [GO:0017091]	cytoplasm [GO:0005737]; cytosol [GO:0005829]; exosome (RNase complex) [GO:0000178]; nucleolus [GO:0005730]; nucleus [GO:0005634]	EXOSC8 OIP2 RRP43	RNase PH family		3D-structure; Acetylation; Complete proteome; Cytoplasm; Disease mutation; Exosome; Neurodegeneration; Nucleus; RNA-binding; Reference proteome; rRNA processing	276	30040	reviewed		RNase PH family	0	0	0	0	0	0	0	2.62074	1.5874
RAB15_HUMAN	-1.27327	-18.3395	2.41018e-05	0.001381	2.64159	0.00161676	0	0	0	0	0	0	0	2	2	2	0	6	3	1	6	3	RAB15	P59190	Ras-related protein Rab-15	FUNCTION: May act in concert with RAB3A in regulating aspects of synaptic vesicle membrane flow within the nerve terminal. {ECO:0000250}.	SIMILARITY: Belongs to the small GTPase superfamily. Rab family. {ECO:0000305}.	cytoplasm [GO:0005737]; endosome membrane [GO:0010008]; extracellular exosome [GO:0070062]; perinuclear region of cytoplasm [GO:0048471]; plasma membrane [GO:0005886]; primary cilium [GO:0072372]; GTP binding [GO:0005525]; GTPase activity [GO:0003924]; intracellular protein transport [GO:0006886]; metabolic process [GO:0008152]; positive regulation of regulated secretory pathway [GO:1903307]; pro…	intracellular protein transport [GO:0006886]; metabolic process [GO:0008152]; positive regulation of regulated secretory pathway [GO:1903307]; protein localization to plasma membrane [GO:0072659]; protein secretion [GO:0009306]; Rab protein signal transduction [GO:0032482]; vesicle docking involved in exocytosis [GO:0006904]	GTPase activity [GO:0003924]; GTP binding [GO:0005525]	cytoplasm [GO:0005737]; endosome membrane [GO:0010008]; extracellular exosome [GO:0070062]; perinuclear region of cytoplasm [GO:0048471]; plasma membrane [GO:0005886]; primary cilium [GO:0072372]	RAB15	Small GTPase superfamily, Rab family		Alternative splicing; Cell membrane; Complete proteome; GTP-binding; Lipoprotein; Membrane; Methylation; Nucleotide-binding; Prenylation; Protein transport; Reference proteome; Transport	212	24391	reviewed		small GTPase superfamily Rab family	0	0	0	0	0	0	0	2.62074	1.5874
SYFM_HUMAN	-1.27327	-18.3395	2.41018e-05	0.001381	2.64159	0.00161676	0	0	0	0	0	0	0	2	2	2	0	1	0	1	2	2	FARS2	O95363	Phenylalanine--tRNA ligase, mitochondrial (EC 6.1.1.20) (Phenylalanyl-tRNA synthetase) (PheRS)	FUNCTION: Is responsible for the charging of tRNA(Phe) with phenylalanine in mitochondrial translation. To a lesser extent, also catalyzes direct attachment of m-Tyr (an oxidized version of Phe) to tRNA(Phe), thereby opening the way for delivery of the misacylated tRNA to the ribosome and incorporation of ROS-damaged amino acid into proteins. {ECO:0000269|PubMed:19549855, ECO:0000269|PubMed:22833…	SIMILARITY: Belongs to the class-II aminoacyl-tRNA synthetase family. {ECO:0000305}.; SIMILARITY: Contains 1 FDX-ACB domain. {ECO:0000255|PROSITE-ProRule:PRU00778}.	cytoplasm [GO:0005737]; mitochondrial matrix [GO:0005759]; mitochondrion [GO:0005739]; ATP binding [GO:0005524]; magnesium ion binding [GO:0000287]; phenylalanine-tRNA ligase activity [GO:0004826]; tRNA binding [GO:0000049]; gene expression [GO:0010467]; phenylalanyl-tRNA aminoacylation [GO:0006432]; tRNA aminoacylation for protein translation [GO:0006418]; tRNA processing [GO:0008033]	gene expression [GO:0010467]; phenylalanyl-tRNA aminoacylation [GO:0006432]; tRNA aminoacylation for protein translation [GO:0006418]; tRNA processing [GO:0008033]	ATP binding [GO:0005524]; magnesium ion binding [GO:0000287]; phenylalanine-tRNA ligase activity [GO:0004826]; tRNA binding [GO:0000049]	cytoplasm [GO:0005737]; mitochondrial matrix [GO:0005759]; mitochondrion [GO:0005739]	FARS2 FARS1 HSPC320	Class-II aminoacyl-tRNA synthetase family		3D-structure; ATP-binding; Acetylation; Aminoacyl-tRNA synthetase; Complete proteome; Disease mutation; Ligase; Mitochondrion; Nucleotide-binding; Polymorphism; Protein biosynthesis; Reference proteome; Transit peptide	451	52357	reviewed		class-II aminoacyl-tRNA synthetase family; FDX-ACB domain	0	0	0	0	0	0	0	2.62074	1.5874
CPEB2_HUMAN	-1.59305	-18.2717	2.44952e-05	0.001381	2.62195	0.00163608	0	0	0	0	0	0	0	2	5	6	0	3	4	0	8	6	CPEB2	Q7Z5Q1	Cytoplasmic polyadenylation element-binding protein 2 (CPE-BP2) (CPE-binding protein 2) (hCPEB-2)	FUNCTION: May play a role in translational regulation of stored mRNAs in transcriptionally inactive haploid spermatids. Binds to poly(U) RNA oligomers (By similarity). {ECO:0000250}.	SIMILARITY: Belongs to the RRM CPEB family. {ECO:0000305}.; SIMILARITY: Contains 2 RRM (RNA recognition motif) domains. {ECO:0000255|PROSITE-ProRule:PRU00176}.	cytoplasm [GO:0005737]; messenger ribonucleoprotein complex [GO:1990124]; nucleus [GO:0005634]; polysome [GO:0005844]; GTPase inhibitor activity [GO:0005095]; mRNA 3'-UTR AU-rich region binding [GO:0035925]; nucleotide binding [GO:0000166]; poly(A) RNA binding [GO:0044822]; poly-pyrimidine tract binding [GO:0008187]; ribosomal large subunit binding [GO:0043023]; ribosomal small subunit binding [G…	cellular response to arsenic-containing substance [GO:0071243]; cellular response to hypoxia [GO:0071456]; cellular response to insulin stimulus [GO:0032869]; cellular response to oxidative stress [GO:0034599]; negative regulation of cytoplasmic translation [GO:2000766]; negative regulation of cytoplasmic translational elongation [GO:1900248]; negative regulation of GTPase activity [GO:0034260]	GTPase inhibitor activity [GO:0005095]; mRNA 3'-UTR AU-rich region binding [GO:0035925]; nucleotide binding [GO:0000166]; poly(A) RNA binding [GO:0044822]; poly-pyrimidine tract binding [GO:0008187]; ribosomal large subunit binding [GO:0043023]; ribosomal small subunit binding [GO:0043024]; ribosome binding [GO:0043022]; translation repressor activity, nucleic acid binding [GO:0000900]	cytoplasm [GO:0005737]; messenger ribonucleoprotein complex [GO:1990124]; nucleus [GO:0005634]; polysome [GO:0005844]	CPEB2	RRM CPEB family		Alternative splicing; Complete proteome; Cytoplasm; RNA-binding; Reference proteome; Repeat; Translation regulation	589	64944	reviewed		RRM CPEB family; RRM (RNA recognition motif) domain	0	0	0	0	0	0	0	2.62074	4.30347
TELO2_HUMAN	-1.59305	-18.2717	2.44952e-05	0.001381	2.62195	0.00163608	0	0	0	0	0	0	0	2	5	6	0	11	7	1	12	13	TELO2	Q9Y4R8	Telomere length regulation protein TEL2 homolog (Protein clk-2 homolog) (hCLK2)	FUNCTION: Regulator of the DNA damage response (DDR). Part of the TTT complex that is required to stabilize protein levels of the phosphatidylinositol 3-kinase-related protein kinase (PIKK) family proteins. The TTT complex is involved in the cellular resistance to DNA damage stresses, like ionizing radiation (IR), ultraviolet (UV) and mitomycin C (MMC). Together with the TTT complex and HSP90 may…	SIMILARITY: Belongs to the TEL2 family. {ECO:0000305}.	chromosome, telomeric region [GO:0000781]; cytoplasm [GO:0005737]; intracellular [GO:0005622]; membrane [GO:0016020]; nucleus [GO:0005634]; TORC1 complex [GO:0031931]; TORC2 complex [GO:0031932]; protein complex binding [GO:0032403]; regulation of TOR signaling [GO:0032006]	regulation of TOR signaling [GO:0032006]	protein complex binding [GO:0032403]	chromosome, telomeric region [GO:0000781]; cytoplasm [GO:0005737]; intracellular [GO:0005622]; membrane [GO:0016020]; nucleus [GO:0005634]; TORC1 complex [GO:0031931]; TORC2 complex [GO:0031932]	TELO2 KIAA0683	TEL2 family		3D-structure; Acetylation; Chromosome; Complete proteome; Cytoplasm; Hydroxylation; Membrane; Nucleus; Phosphoprotein; Polymorphism; Reference proteome; Telomere; Ubl conjugation	837	91747	reviewed		TEL2 family	0	0	0	0	0	0	0	2.62074	4.30347
S12A5_HUMAN	-1.77358	-18.2563	2.45858e-05	0.001381	2.61748	0.00164132	0	0	0	0	0	0	0	3	8	9	0	2	5	0	5	3	SLC12A5	Q9H2X9	Solute carrier family 12 member 5 (Electroneutral potassium-chloride cotransporter 2) (K-Cl cotransporter 2) (hKCC2) (Neuronal K-Cl cotransporter)	FUNCTION: Mediates electroneutral potassium-chloride cotransport in mature neurons. Transport occurs under isotonic conditions, but is activated 20-fold by cell swelling. Important for Cl(-) homeostasis in neurons.	SIMILARITY: Belongs to the SLC12A transporter family. {ECO:0000305}.	dendritic shaft [GO:0043198]; integral component of membrane [GO:0016021]; integral component of plasma membrane [GO:0005887]; neuronal cell body [GO:0043025]; plasma membrane [GO:0005886]; potassium:chloride symporter activity [GO:0015379]; protein kinase binding [GO:0019901]; cellular ion homeostasis [GO:0006873]; ion transport [GO:0006811]; learning [GO:0007612]; multicellular organism growth …	cellular ion homeostasis [GO:0006873]; ion transport [GO:0006811]; learning [GO:0007612]; multicellular organism growth [GO:0035264]; potassium ion transport [GO:0006813]; response to drug [GO:0042493]; synaptic transmission [GO:0007268]; thermosensory behavior [GO:0040040]; transmembrane transport [GO:0055085]; transport [GO:0006810]	potassium:chloride symporter activity [GO:0015379]; protein kinase binding [GO:0019901]	dendritic shaft [GO:0043198]; integral component of membrane [GO:0016021]; integral component of plasma membrane [GO:0005887]; neuronal cell body [GO:0043025]; plasma membrane [GO:0005886]	SLC12A5 KCC2 KIAA1176	SLC12A transporter family		Alternative splicing; Complete proteome; Glycoprotein; Ion transport; Membrane; Phosphoprotein; Polymorphism; Potassium; Potassium transport; Reference proteome; Symport; Transmembrane; Transmembrane helix; Transport	1139	126184	reviewed		SLC12A transporter family	0	0	0	0	0	0	0	3.72547	7.1551
L2HDH_HUMAN	-1.57431	-18.1417	2.52731e-05	0.00139966	2.58405	0.00165939	0	0	0	0	0	0	1	2	6	4	4	8	8	2	5	7	L2HGDH	Q9H9P8	L-2-hydroxyglutarate dehydrogenase, mitochondrial (EC 1.1.99.2) (Duranin)		SIMILARITY: Belongs to the L2HGDH family. {ECO:0000305}.	integral component of membrane [GO:0016021]; integral component of mitochondrial inner membrane [GO:0031305]; mitochondrial inner membrane [GO:0005743]; mitochondrion [GO:0005739]; 2-hydroxyglutarate dehydrogenase activity [GO:0047545]; 2-oxoglutarate metabolic process [GO:0006103]; cellular metabolic process [GO:0044237]; cellular protein metabolic process [GO:0044267]; small molecule metabolic …	2-oxoglutarate metabolic process [GO:0006103]; cellular metabolic process [GO:0044237]; cellular protein metabolic process [GO:0044267]; small molecule metabolic process [GO:0044281]	2-hydroxyglutarate dehydrogenase activity [GO:0047545]	integral component of membrane [GO:0016021]; integral component of mitochondrial inner membrane [GO:0031305]; mitochondrial inner membrane [GO:0005743]; mitochondrion [GO:0005739]	L2HGDH C14orf160	L2HGDH family		Acetylation; Alternative splicing; Complete proteome; Disease mutation; FAD; Flavoprotein; Mitochondrion; Oxidoreductase; Polymorphism; Reference proteome; Transit peptide	463	50316	reviewed		L2HGDH family	0	0	0	0	0	0	1.10409	2.62074	5.41173
ZZEF1_HUMAN	-2.20762	-18.1327	2.5328e-05	0.00139966	2.58141	0.00166747	0	0	0	0	0	0	0	7	24	26	3	23	27	7	17	20	ZZEF1	O43149	Zinc finger ZZ-type and EF-hand domain-containing protein 1		SIMILARITY: Contains 1 DOC domain. {ECO:0000255|PROSITE-ProRule:PRU00614}.; SIMILARITY: Contains 1 EF-hand domain. {ECO:0000255|PROSITE-ProRule:PRU00448}.; SIMILARITY: Contains 2 ZZ-type zinc fingers. {ECO:0000255|PROSITE-ProRule:PRU00228}.	calcium ion binding [GO:0005509]; zinc ion binding [GO:0008270]		calcium ion binding [GO:0005509]; zinc ion binding [GO:0008270]		ZZEF1 KIAA0399			Acetylation; Alternative splicing; Complete proteome; Lipoprotein; Metal-binding; Myristate; Phosphoprotein; Polymorphism; Reference proteome; Repeat; Zinc; Zinc-finger	2961	331075	reviewed		DOC domain; EF-hand domain; ZZ-type zinc finger	0	0	0	0	0	0	0	8.95947	21.1378
METH_HUMAN	-1.13379	-17.6988	2.81593e-05	0.00139966	2.4529	0.00173156	0	0	0	0	0	0	0	1	2	2	0	3	4	0	3	4	MTR	Q99707	Methionine synthase (EC 2.1.1.13) (5-methyltetrahydrofolate--homocysteine methyltransferase) (Vitamin-B12 dependent methionine synthase) (MS)	FUNCTION: Catalyzes the transfer of a methyl group from methyl-cobalamin to homocysteine, yielding enzyme-bound cob(I)alamin and methionine. Subsequently, remethylates the cofactor using methyltetrahydrofolate (By similarity). {ECO:0000250}.	SIMILARITY: Belongs to the vitamin-B12 dependent methionine synthase family. {ECO:0000305}.; SIMILARITY: Contains 1 AdoMet activation domain. {ECO:0000255|PROSITE-ProRule:PRU00346}.; SIMILARITY: Contains 1 B12-binding domain. {ECO:0000255|PROSITE-ProRule:PRU00666}.; SIMILARITY: Contains 1 B12-binding N-terminal domain. {ECO:0000305}.; SIMILARITY: Contains 1 Hcy-binding domain. {ECO:0000255|PROSIT…	cytoplasm [GO:0005737]; cytosol [GO:0005829]; cobalamin binding [GO:0031419]; methionine synthase activity [GO:0008705]; S-adenosylmethionine-homocysteine S-methyltransferase activity [GO:0008898]; zinc ion binding [GO:0008270]; cellular nitrogen compound metabolic process [GO:0034641]; cobalamin metabolic process [GO:0009235]; methionine biosynthetic process [GO:0009086]; methylation [GO:0032259…	cellular nitrogen compound metabolic process [GO:0034641]; cobalamin metabolic process [GO:0009235]; methionine biosynthetic process [GO:0009086]; methylation [GO:0032259]; nervous system development [GO:0007399]; pteridine-containing compound metabolic process [GO:0042558]; small molecule metabolic process [GO:0044281]; sulfur amino acid metabolic process [GO:0000096]; vitamin metabolic process …	cobalamin binding [GO:0031419]; methionine synthase activity [GO:0008705]; S-adenosylmethionine-homocysteine S-methyltransferase activity [GO:0008898]; zinc ion binding [GO:0008270]	cytoplasm [GO:0005737]; cytosol [GO:0005829]	MTR	Vitamin-B12 dependent methionine synthase family	PATHWAY: Amino-acid biosynthesis; L-methionine biosynthesis via de novo pathway; L-methionine from L-homocysteine (MetH route): step 1/1.	3D-structure; Alternative splicing; Amino-acid biosynthesis; Cobalamin; Cobalt; Complete proteome; Cytoplasm; Disease mutation; Metal-binding; Methionine biosynthesis; Methyltransferase; Polymorphism; Reference proteome; Repeat; S-adenosyl-L-methionine; Transferase; Zinc	1265	140527	reviewed		vitamin-B12 dependent methionine synthase family; AdoMet activation domain; B12-binding domain; B12-binding N-terminal domain; Hcy-binding domain; pterin-binding domain	0	0	0	0	0	0	0	1	1.5874
PAR14_HUMAN	-1.13379	-17.6988	2.81593e-05	0.00139966	2.4529	0.00173156	0	0	0	0	0	0	0	1	2	2	0	0	1	0	3	2	PARP14	Q460N5	Poly [ADP-ribose] polymerase 14 (PARP-14) (EC 2.4.2.30) (ADP-ribosyltransferase diphtheria toxin-like 8) (ARTD8) (B aggressive lymphoma protein 2)	FUNCTION: Enhances STAT6-dependent transcription (By similarity). Has ADP-ribosyltransferase activity. {ECO:0000250, ECO:0000269|PubMed:16061477}.	SIMILARITY: Contains 3 Macro domains. {ECO:0000255|PROSITE-ProRule:PRU00490}.; SIMILARITY: Contains 1 PARP catalytic domain. {ECO:0000255|PROSITE-ProRule:PRU00397}.; SIMILARITY: Contains 1 WWE domain. {ECO:0000255|PROSITE-ProRule:PRU00248}.	cytoplasm [GO:0005737]; membrane [GO:0016020]; nucleus [GO:0005634]; plasma membrane [GO:0005886]; NAD+ ADP-ribosyltransferase activity [GO:0003950]; regulation of transcription, DNA-templated [GO:0006355]; transcription, DNA-templated [GO:0006351]	regulation of transcription, DNA-templated [GO:0006355]; transcription, DNA-templated [GO:0006351]	NAD+ ADP-ribosyltransferase activity [GO:0003950]	cytoplasm [GO:0005737]; membrane [GO:0016020]; nucleus [GO:0005634]; plasma membrane [GO:0005886]	PARP14 BAL2 KIAA1268			3D-structure; Alternative splicing; Complete proteome; Cytoplasm; Glycosyltransferase; NAD; Nucleus; Phosphoprotein; Reference proteome; Repeat; Transcription; Transcription regulation; Transferase	1801	202800	reviewed		Macro domain; PARP catalytic domain; WWE domain	0	0	0	0	0	0	0	1	1.5874
RFC3_HUMAN	-1.13379	-17.6988	2.81593e-05	0.00139966	2.4529	0.00173156	0	0	0	0	0	0	0	1	2	2	0	1	1	0	3	5	RFC3	P40938	Replication factor C subunit 3 (Activator 1 38 kDa subunit) (A1 38 kDa subunit) (Activator 1 subunit 3) (Replication factor C 38 kDa subunit) (RF-C 38 kDa subunit) (RFC38)	FUNCTION: The elongation of primed DNA templates by DNA polymerase delta and epsilon requires the action of the accessory proteins proliferating cell nuclear antigen (PCNA) and activator 1.	SIMILARITY: Belongs to the activator 1 small subunits family. {ECO:0000305}.	DNA replication factor C complex [GO:0005663]; nucleoplasm [GO:0005654]; DNA clamp loader activity [GO:0003689]; base-excision repair [GO:0006284]; DNA damage response, detection of DNA damage [GO:0042769]; DNA repair [GO:0006281]; DNA replication [GO:0006260]; DNA strand elongation involved in DNA replication [GO:0006271]; DNA synthesis involved in DNA repair [GO:0000731]; DNA-dependent DNA repl…	base-excision repair [GO:0006284]; DNA damage response, detection of DNA damage [GO:0042769]; DNA-dependent DNA replication [GO:0006261]; DNA repair [GO:0006281]; DNA replication [GO:0006260]; DNA strand elongation involved in DNA replication [GO:0006271]; DNA synthesis involved in DNA repair [GO:0000731]; error-free translesion synthesis [GO:0070987]; error-prone translesion synthesis [GO:004227…	DNA clamp loader activity [GO:0003689]	DNA replication factor C complex [GO:0005663]; nucleoplasm [GO:0005654]	RFC3	Activator 1 small subunits family		Acetylation; Alternative splicing; Complete proteome; DNA replication; DNA-binding; Nucleus; Phosphoprotein; Polymorphism; Reference proteome	356	40556	reviewed		activator 1 small subunits family	0	0	0	0	0	0	0	1	1.5874
RNF14_HUMAN	-1.13379	-17.6988	2.81593e-05	0.00139966	2.4529	0.00173156	0	0	0	0	0	0	0	1	2	2	0	2	3	0	2	2	RNF14	Q9UBS8	E3 ubiquitin-protein ligase RNF14 (EC 6.3.2.-) (Androgen receptor-associated protein 54) (HFB30) (RING finger protein 14) (Triad2 protein)	FUNCTION: Might act as an E3 ubiquitin-protein ligase which accepts ubiquitin from specific E2 ubiquitin-conjugating enzymes and then transfers it to substrates, which could be nuclear proteins. Could play a role as a coactivator for androgen- and, to a lesser extent, progesterone-dependent transcription. {ECO:0000269|PubMed:19345326}.	SIMILARITY: Belongs to the RBR family. RNF14 subfamily. {ECO:0000305}.; SIMILARITY: Contains 1 IBR-type zinc finger. {ECO:0000305}.; SIMILARITY: Contains 2 RING-type zinc fingers. {ECO:0000255|PROSITE-ProRule:PRU00175}.; SIMILARITY: Contains 1 RWD domain. {ECO:0000255|PROSITE-ProRule:PRU00179}.	cytoplasm [GO:0005737]; nucleus [GO:0005634]; androgen receptor binding [GO:0050681]; ligase activity [GO:0016874]; transcription coactivator activity [GO:0003713]; ubiquitin-like protein transferase activity [GO:0019787]; zinc ion binding [GO:0008270]; androgen receptor signaling pathway [GO:0030521]; positive regulation of transcription, DNA-templated [GO:0045893]; protein ubiquitination [GO:00…	androgen receptor signaling pathway [GO:0030521]; positive regulation of transcription, DNA-templated [GO:0045893]; protein ubiquitination [GO:0016567]; regulation of androgen receptor signaling pathway [GO:0060765]; regulation of transcription, DNA-templated [GO:0006355]; regulation of transcription from RNA polymerase II promoter [GO:0006357]; signal transduction [GO:0007165]; transcription, DN…	androgen receptor binding [GO:0050681]; ligase activity [GO:0016874]; transcription coactivator activity [GO:0003713]; ubiquitin-like protein transferase activity [GO:0019787]; zinc ion binding [GO:0008270]	cytoplasm [GO:0005737]; nucleus [GO:0005634]	RNF14 ARA54 HRIHFB2038	RBR family, RNF14 subfamily	PATHWAY: Protein modification; protein ubiquitination.	Alternative splicing; Coiled coil; Complete proteome; Cytoplasm; Ligase; Metal-binding; Nucleus; Phosphoprotein; Reference proteome; Repeat; Transcription; Transcription regulation; Ubl conjugation; Ubl conjugation pathway; Zinc; Zinc-finger	474	53837	reviewed		RBR family RNF14 subfamily; IBR-type zinc finger; RING-type zinc finger; RWD domain	0	0	0	0	0	0	0	1	1.5874
U3IP2_HUMAN	-1.13379	-17.6988	2.81593e-05	0.00139966	2.4529	0.00173156	0	0	0	0	0	0	0	1	2	2	0	4	6	0	0	0	RRP9	O43818	U3 small nucleolar RNA-interacting protein 2 (RRP9 homolog) (U3 small nucleolar ribonucleoprotein-associated 55 kDa protein) (U3 snoRNP-associated 55 kDa protein) (U3-55K)	FUNCTION: Component of a nucleolar small nuclear ribonucleoprotein particle (snoRNP) thought to participate in the processing and modification of pre-ribosomal RNA.	SIMILARITY: Belongs to the WD repeat RRP9 family. {ECO:0000305}.; SIMILARITY: Contains 7 WD repeats. {ECO:0000255|PROSITE-ProRule:PRU00221}.	box C/D snoRNP complex [GO:0031428]; nucleolus [GO:0005730]; nucleus [GO:0005634]; small-subunit processome [GO:0032040]; poly(A) RNA binding [GO:0044822]; rRNA processing [GO:0006364]	rRNA processing [GO:0006364]	poly(A) RNA binding [GO:0044822]	box C/D snoRNP complex [GO:0031428]; nucleolus [GO:0005730]; nucleus [GO:0005634]; small-subunit processome [GO:0032040]	RRP9 RNU3IP2 U355K	WD repeat RRP9 family		3D-structure; Complete proteome; Direct protein sequencing; Nucleus; Phosphoprotein; Polymorphism; RNA-binding; Reference proteome; Repeat; Ribonucleoprotein; WD repeat; rRNA processing	475	51841	reviewed		WD repeat RRP9 family; WD repeat	0	0	0	0	0	0	0	1	1.5874
ACOT8_HUMAN	-1.13379	-17.6988	2.81593e-05	0.00139966	2.4529	0.00173156	0	0	0	0	0	0	0	1	2	2	0	1	3	0	3	2	ACOT8	O14734	Acyl-coenzyme A thioesterase 8 (Acyl-CoA thioesterase 8) (EC 3.1.2.27) (Choloyl-coenzyme A thioesterase) (HIV-Nef-associated acyl-CoA thioesterase) (PTE-2) (Peroxisomal acyl-coenzyme A thioester hydrolase 1) (PTE-1) (Peroxisomal long-chain acyl-CoA thioesterase 1) (Thioesterase II) (hACTE-III) (hACTEIII) (hTE)	FUNCTION: Acyl-CoA thioesterases are a group of enzymes that catalyze the hydrolysis of acyl-CoAs to the free fatty acid and coenzyme A (CoASH), providing the potential to regulate intracellular levels of acyl-CoAs, free fatty acids and CoASH. May mediate Nef-induced down-regulation of CD4. Major thioesterase in peroxisomes. Competes with BAAT (Bile acid CoA: amino acid N-acyltransferase) for bil…	SIMILARITY: Belongs to the C/M/P thioester hydrolase family. {ECO:0000305}.	mitochondrion [GO:0005739]; peroxisomal matrix [GO:0005782]; acyl-CoA hydrolase activity [GO:0047617]; carboxylic ester hydrolase activity [GO:0052689]; choloyl-CoA hydrolase activity [GO:0033882]; medium-chain acyl-CoA hydrolase activity [GO:0052815]; palmitoyl-CoA hydrolase activity [GO:0016290]; receptor binding [GO:0005102]; acyl-CoA metabolic process [GO:0006637]; alpha-linolenic acid metabo…	acyl-CoA metabolic process [GO:0006637]; alpha-linolenic acid metabolic process [GO:0036109]; bile acid biosynthetic process [GO:0006699]; bile acid metabolic process [GO:0008206]; cellular lipid metabolic process [GO:0044255]; dicarboxylic acid catabolic process [GO:0043649]; fatty acid beta-oxidation using acyl-CoA oxidase [GO:0033540]; peroxisome fission [GO:0016559]; small molecule metabolic …	acyl-CoA hydrolase activity [GO:0047617]; carboxylic ester hydrolase activity [GO:0052689]; choloyl-CoA hydrolase activity [GO:0033882]; medium-chain acyl-CoA hydrolase activity [GO:0052815]; palmitoyl-CoA hydrolase activity [GO:0016290]; receptor binding [GO:0005102]	mitochondrion [GO:0005739]; peroxisomal matrix [GO:0005782]	ACOT8 ACTEIII PTE1 PTE2	C/M/P thioester hydrolase family		Complete proteome; Host-virus interaction; Hydrolase; Peroxisome; Peroxisome biogenesis; Reference proteome; Serine esterase	319	35914	reviewed		C/M/P thioester hydrolase family	0	0	0	0	0	0	0	1	1.5874
FIS1_HUMAN	-1.13379	-17.6988	2.81593e-05	0.00139966	2.4529	0.00173156	0	0	0	0	2	0	0	1	2	2	2	1	2	0	3	1	FIS1	Q9Y3D6	Mitochondrial fission 1 protein (FIS1 homolog) (hFis1) (Tetratricopeptide repeat protein 11) (TPR repeat protein 11)	FUNCTION: Involved in the fragmentation of the mitochondrial network and its perinuclear clustering. Plays a minor role in the recruitment and association of the fission mediator dynamin-related protein 1 (DNM1L) to the mitochondrial surface and mitochondrial fission. Can induce cytochrome c release from the mitochondrion to the cytosol, ultimately leading to apoptosis. Also mediates peroxisomal …	SIMILARITY: Belongs to the FIS1 family. {ECO:0000305}.; SIMILARITY: Contains 1 TPR repeat. {ECO:0000305}.	cytosol [GO:0005829]; endoplasmic reticulum [GO:0005783]; integral component of mitochondrial outer membrane [GO:0031307]; integral component of peroxisomal membrane [GO:0005779]; membrane [GO:0016020]; mitochondrion [GO:0005739]; peroxisome [GO:0005777]; protein complex [GO:0043234]; receptor binding [GO:0005102]; calcium-mediated signaling using intracellular calcium source [GO:0035584]; mitoch…	calcium-mediated signaling using intracellular calcium source [GO:0035584]; mitochondrial fission [GO:0000266]; mitochondrial fragmentation involved in apoptotic process [GO:0043653]; mitochondrial fusion [GO:0008053]; mitochondrion degradation [GO:0000422]; mitochondrion morphogenesis [GO:0070584]; negative regulation of endoplasmic reticulum calcium ion concentration [GO:0032471]; peroxisome fi…	receptor binding [GO:0005102]	cytosol [GO:0005829]; endoplasmic reticulum [GO:0005783]; integral component of mitochondrial outer membrane [GO:0031307]; integral component of peroxisomal membrane [GO:0005779]; membrane [GO:0016020]; mitochondrion [GO:0005739]; peroxisome [GO:0005777]; protein complex [GO:0043234]	FIS1 TTC11 CGI-135	FIS1 family		3D-structure; Acetylation; Apoptosis; Complete proteome; Direct protein sequencing; Membrane; Mitochondrion; Mitochondrion outer membrane; Peroxisome; Phosphoprotein; Reference proteome; TPR repeat; Transmembrane; Transmembrane helix; Ubl conjugation	152	16938	reviewed	X	FIS1 family; TPR repeat	0	0	0	0	2.2797	0	0	1	1.5874
JMJD7_HUMAN	-1.13379	-17.6988	2.81593e-05	0.00139966	2.4529	0.00173156	0	0	0	0	3	0	0	1	2	2	5	1	1	4	2	3	JMJD7	P0C870	JmjC domain-containing protein 7 (Jumonji domain-containing protein 7)		SIMILARITY: Contains 1 JmjC domain. {ECO:0000255|PROSITE-ProRule:PRU00538}.					JMJD7			Complete proteome; Polymorphism; Reference proteome	316	35932	reviewed		JmjC domain	0	0	0	0	3.38602	0	0	1	1.5874
QRIC1_HUMAN	-1.13379	-17.6988	2.81593e-05	0.00139966	2.4529	0.00173156	0	0	0	0	1	0	0	1	2	2	0	3	2	1	5	2	QRICH1	Q2TAL8	Glutamine-rich protein 1		SIMILARITY: Contains 1 CARD domain. {ECO:0000305}.	nucleoplasm [GO:0005654]			nucleoplasm [GO:0005654]	QRICH1			Acetylation; Complete proteome; Phosphoprotein; Reference proteome	776	86436	reviewed		CARD domain	0	0	0	0	1.10409	0	0	1	1.5874
SFT2C_HUMAN	-1.13379	-17.6988	2.81593e-05	0.00139966	2.4529	0.00173156	0	0	0	0	0	0	0	1	2	2	0	2	1	0	1	1	SFT2D3	Q587I9	Vesicle transport protein SFT2C (SFT2 domain-containing protein 3)	FUNCTION: May be involved in fusion of retrograde transport vesicles derived from an endocytic compartment with the Golgi complex. {ECO:0000250|UniProtKB:P38166}.	SIMILARITY: Belongs to the SFT2 family. {ECO:0000255}.	integral component of membrane [GO:0016021]; protein transport [GO:0015031]; vesicle-mediated transport [GO:0016192]	protein transport [GO:0015031]; vesicle-mediated transport [GO:0016192]		integral component of membrane [GO:0016021]	SFT2D3	SFT2 family		Complete proteome; Membrane; Polymorphism; Protein transport; Reference proteome; Transmembrane; Transmembrane helix; Transport	215	21790	reviewed		SFT2 family	0	0	0	0	0	0	0	1	1.5874
SPRY7_HUMAN	-1.13379	-17.6988	2.81593e-05	0.00139966	2.4529	0.00173156	0	0	0	0	0	0	0	1	2	2	2	6	1	0	2	1	SPRYD7	Q5W111	SPRY domain-containing protein 7 (Chronic lymphocytic leukemia deletion region gene 6 protein) (CLL deletion region gene 6 protein)		SIMILARITY: Contains 1 B30.2/SPRY domain. {ECO:0000255|PROSITE-ProRule:PRU00548}.					SPRYD7 C13orf1 CLLD6			Acetylation; Alternative splicing; Complete proteome; Reference proteome	196	21666	reviewed		B302/SPRY domain	0	0	0	0	0	0	0	1	1.5874
TC1D2_HUMAN	-1.13379	-17.6988	2.81593e-05	0.00139966	2.4529	0.00173156	0	0	0	0	0	0	0	1	2	2	0	3	2	0	3	3	TCTEX1D2	Q8WW35	Tctex1 domain-containing protein 2		SIMILARITY: Belongs to the dynein light chain Tctex-type family. {ECO:0000305}.					TCTEX1D2	Dynein light chain Tctex-type family		Complete proteome; Reference proteome	142	16122	reviewed		dynein light chain Tctex-type family	0	0	0	0	0	0	0	1	1.5874
WDR33_HUMAN	-1.13379	-17.6988	2.81593e-05	0.00139966	2.4529	0.00173156	0	0	0	0	0	0	0	1	2	2	0	2	4	0	6	3	WDR33	Q9C0J8	pre-mRNA 3' end processing protein WDR33 (WD repeat-containing protein 33) (WD repeat-containing protein WDC146)	FUNCTION: Essential for both cleavage and polyadenylation of pre-mRNA 3' ends. {ECO:0000269|PubMed:19217410}.	SIMILARITY: Contains 1 collagen-like domain. {ECO:0000305}.; SIMILARITY: Contains 7 WD repeats. {ECO:0000255|PROSITE-ProRule:PRU00221}.	collagen trimer [GO:0005581]; mRNA cleavage and polyadenylation specificity factor complex [GO:0005847]; nucleolus [GO:0005730]; nucleoplasm [GO:0005654]; nucleus [GO:0005634]; poly(A) RNA binding [GO:0044822]; mRNA cleavage [GO:0006379]; mRNA polyadenylation [GO:0006378]; postreplication repair [GO:0006301]; spermatogenesis [GO:0007283]	mRNA cleavage [GO:0006379]; mRNA polyadenylation [GO:0006378]; postreplication repair [GO:0006301]; spermatogenesis [GO:0007283]	poly(A) RNA binding [GO:0044822]	collagen trimer [GO:0005581]; mRNA cleavage and polyadenylation specificity factor complex [GO:0005847]; nucleolus [GO:0005730]; nucleoplasm [GO:0005654]; nucleus [GO:0005634]	WDR33 WDC146			Acetylation; Alternative splicing; Collagen; Complete proteome; Nucleus; Phosphoprotein; Polymorphism; Reference proteome; Repeat; WD repeat; mRNA processing	1336	145891	reviewed		collagen-like domain; WD repeat	0	0	0	0	0	0	0	1	1.5874
YBEY_HUMAN	-1.13379	-17.6988	2.81593e-05	0.00139966	2.4529	0.00173156	0	0	0	0	0	0	0	1	2	2	0	3	2	0	3	2	YBEY	P58557	Putative ribonuclease		SIMILARITY: Belongs to the endoribonuclease YbeY family. {ECO:0000305}.	mitochondrion [GO:0005739]; nucleoplasm [GO:0005654]; nucleus [GO:0005634]; metal ion binding [GO:0046872]; metalloendopeptidase activity [GO:0004222]; rRNA processing [GO:0006364]	rRNA processing [GO:0006364]	metal ion binding [GO:0046872]; metalloendopeptidase activity [GO:0004222]	mitochondrion [GO:0005739]; nucleoplasm [GO:0005654]; nucleus [GO:0005634]	YBEY C21orf57	Endoribonuclease YbeY family		Alternative splicing; Complete proteome; Metal-binding; Nucleus; Reference proteome; Zinc	167	19298	reviewed		endoribonuclease YbeY family	0	0	0	0	0	0	0	1	1.5874
ITCH_HUMAN	-1.78892	-17.2348	3.16278e-05	0.00155696	2.31197	0.001842	0	0	0	0	0	0	0	3	9	9	0	7	6	0	10	12	ITCH	Q96J02	E3 ubiquitin-protein ligase Itchy homolog (Itch) (EC 6.3.2.-) (Atrophin-1-interacting protein 4) (AIP4) (NFE2-associated polypeptide 1) (NAPP1)	FUNCTION: Acts as an E3 ubiquitin-protein ligase which accepts ubiquitin from an E2 ubiquitin-conjugating enzyme in the form of a thioester and then directly transfers the ubiquitin to targeted substrates. It catalyzes 'Lys-29'-, 'Lys-48'- and 'Lys-63'-linked ubiquitin conjugation. It is involved in the control of inflammatory signaling pathways. Is an essential component of a ubiquitin-editing p…	SIMILARITY: Contains 1 C2 domain. {ECO:0000255|PROSITE-ProRule:PRU00041}.; SIMILARITY: Contains 1 HECT (E6AP-type E3 ubiquitin-protein ligase) domain. {ECO:0000255|PROSITE-ProRule:PRU00104}.; SIMILARITY: Contains 4 WW domains. {ECO:0000255|PROSITE-ProRule:PRU00224}.	cell cortex [GO:0005938]; cytoplasm [GO:0005737]; cytoplasmic vesicle [GO:0031410]; cytosol [GO:0005829]; extracellular exosome [GO:0070062]; membrane [GO:0016020]; nucleus [GO:0005634]; plasma membrane [GO:0005886]; CXCR chemokine receptor binding [GO:0045236]; ligase activity [GO:0016874]; ribonucleoprotein complex binding [GO:0043021]; ubiquitin protein ligase activity [GO:0061630]; ubiquitin-…	apoptotic process [GO:0006915]; defense response to virus [GO:0051607]; inflammatory response [GO:0006954]; innate immune response [GO:0045087]; negative regulation of alpha-beta T cell proliferation [GO:0046642]; negative regulation of apoptotic process [GO:0043066]; negative regulation of defense response to virus [GO:0050687]; negative regulation of JNK cascade [GO:0046329]; negative regulatio…	CXCR chemokine receptor binding [GO:0045236]; ligase activity [GO:0016874]; ribonucleoprotein complex binding [GO:0043021]; ubiquitin protein ligase activity [GO:0061630]; ubiquitin-protein transferase activity [GO:0004842]	cell cortex [GO:0005938]; cytoplasm [GO:0005737]; cytoplasmic vesicle [GO:0031410]; cytosol [GO:0005829]; extracellular exosome [GO:0070062]; membrane [GO:0016020]; nucleus [GO:0005634]; plasma membrane [GO:0005886]	ITCH		PATHWAY: Protein modification; protein ubiquitination. {ECO:0000269|PubMed:17028573, ECO:0000269|PubMed:18718448, ECO:0000269|PubMed:19592251, ECO:0000269|PubMed:19881509, ECO:0000269|PubMed:23146885}.	3D-structure; Acetylation; Alternative splicing; Antiviral defense; Apoptosis; Cell membrane; Complete proteome; Cytoplasm; Direct protein sequencing; Host-virus interaction; Immunity; Innate immunity; Ligase; Membrane; Nucleus; Phosphoprotein; Reference proteome; Repeat; Ubl conjugation; Ubl conjugation pathway	903	102803	reviewed		C2 domain; HECT (E6AP-type E3 ubiquitin-protein ligase) domain; WW domain	0	0	0	0	0	0	0	3.72547	7.95481
UBAP2_HUMAN	-1.77458	-16.8953	3.44999e-05	0.00155696	2.20649	0.00191657	0	0	0	0	0	0	0	3	7	10	0	6	5	0	8	10	UBAP2	Q5T6F2	Ubiquitin-associated protein 2 (UBAP-2)		SIMILARITY: Contains 1 UBA domain. {ECO:0000255}.	poly(A) RNA binding [GO:0044822]		poly(A) RNA binding [GO:0044822]		UBAP2 KIAA1491			Alternative splicing; Coiled coil; Complete proteome; Phosphoprotein; Polymorphism; Reference proteome	1119	117116	reviewed		UBA domain	0	0	0	0	0	0	0	3.72547	6.35086
SMC4_HUMAN	-1.0669	-16.6545	3.67324e-05	0.00155696	2.13039	0.0019542	0	0	0	0	0	0	0	1	1	2	0	3	2	0	3	2	SMC4	Q9NTJ3	Structural maintenance of chromosomes protein 4 (SMC protein 4) (SMC-4) (Chromosome-associated polypeptide C) (hCAP-C) (XCAP-C homolog)	FUNCTION: Central component of the condensin complex, a complex required for conversion of interphase chromatin into mitotic-like condense chromosomes. The condensin complex probably introduces positive supercoils into relaxed DNA in the presence of type I topoisomerases and converts nicked DNA into positive knotted forms in the presence of type II topoisomerases. {ECO:0000269|PubMed:11136719}.	SIMILARITY: Belongs to the SMC family. SMC4 subfamily. {ECO:0000305}.	condensin complex [GO:0000796]; cytoplasm [GO:0005737]; cytosol [GO:0005829]; nucleoplasm [GO:0005654]; nucleus [GO:0005634]; ATP binding [GO:0005524]; protein heterodimerization activity [GO:0046982]; cell division [GO:0051301]; kinetochore organization [GO:0051383]; meiotic chromosome condensation [GO:0010032]; meiotic chromosome segregation [GO:0045132]; mitotic cell cycle [GO:0000278]; mitoti…	cell division [GO:0051301]; kinetochore organization [GO:0051383]; meiotic chromosome condensation [GO:0010032]; meiotic chromosome segregation [GO:0045132]; mitotic cell cycle [GO:0000278]; mitotic chromosome condensation [GO:0007076]; mitotic sister chromatid segregation [GO:0000070]	ATP binding [GO:0005524]; protein heterodimerization activity [GO:0046982]	condensin complex [GO:0000796]; cytoplasm [GO:0005737]; cytosol [GO:0005829]; nucleoplasm [GO:0005654]; nucleus [GO:0005634]	SMC4 CAPC SMC4L1	SMC family, SMC4 subfamily		ATP-binding; Acetylation; Alternative splicing; Cell cycle; Cell division; Chromosome; Coiled coil; Complete proteome; Cytoplasm; DNA condensation; Mitosis; Nucleotide-binding; Nucleus; Phosphoprotein; Polymorphism; Reference proteome	1288	147182	reviewed		SMC family SMC4 subfamily	0	0	0	0	0	0	0	1	1
SYIM_HUMAN	-1.0669	-16.6545	3.67324e-05	0.00155696	2.13039	0.0019542	0	0	0	0	0	0	0	1	2	1	2	7	5	1	12	10	IARS2	Q9NSE4	Isoleucine--tRNA ligase, mitochondrial (EC 6.1.1.5) (Isoleucyl-tRNA synthetase) (IleRS)		SIMILARITY: Belongs to the class-I aminoacyl-tRNA synthetase family. {ECO:0000305}.	cytoplasm [GO:0005737]; cytosol [GO:0005829]; mitochondrial matrix [GO:0005759]; mitochondrion [GO:0005739]; aminoacyl-tRNA editing activity [GO:0002161]; ATP binding [GO:0005524]; isoleucine-tRNA ligase activity [GO:0004822]; gene expression [GO:0010467]; isoleucyl-tRNA aminoacylation [GO:0006428]; mitochondrial translation [GO:0032543]; tRNA aminoacylation for protein translation [GO:0006418]	gene expression [GO:0010467]; isoleucyl-tRNA aminoacylation [GO:0006428]; mitochondrial translation [GO:0032543]; tRNA aminoacylation for protein translation [GO:0006418]	aminoacyl-tRNA editing activity [GO:0002161]; ATP binding [GO:0005524]; isoleucine-tRNA ligase activity [GO:0004822]	cytoplasm [GO:0005737]; cytosol [GO:0005829]; mitochondrial matrix [GO:0005759]; mitochondrion [GO:0005739]	IARS2	Class-I aminoacyl-tRNA synthetase family		ATP-binding; Acetylation; Aminoacyl-tRNA synthetase; Cataract; Complete proteome; Deafness; Disease mutation; Ligase; Mitochondrion; Neuropathy; Nucleotide-binding; Polymorphism; Protein biosynthesis; Reference proteome; Transit peptide	1012	113792	reviewed		class-I aminoacyl-tRNA synthetase family	0	0	0	0	0	0	0	1	1.5874
WDR3_HUMAN	-1.0669	-16.6545	3.67324e-05	0.00155696	2.13039	0.0019542	0	0	0	0	0	0	0	1	2	1	0	0	0	0	3	2	WDR3	Q9UNX4	WD repeat-containing protein 3		SIMILARITY: Belongs to the WD repeat WDR3/UTP12 family. {ECO:0000305}.; SIMILARITY: Contains 13 WD repeats. {ECO:0000255|PROSITE-ProRule:PRU00221}.	nuclear membrane [GO:0031965]; nucleolus [GO:0005730]; nucleus [GO:0005634]; Pwp2p-containing subcomplex of 90S preribosome [GO:0034388]; small-subunit processome [GO:0032040]; poly(A) RNA binding [GO:0044822]; snoRNA binding [GO:0030515]; maturation of SSU-rRNA from tricistronic rRNA transcript (SSU-rRNA, 5.8S rRNA, LSU-rRNA) [GO:0000462]	maturation of SSU-rRNA from tricistronic rRNA transcript (SSU-rRNA, 5.8S rRNA, LSU-rRNA) [GO:0000462]	poly(A) RNA binding [GO:0044822]; snoRNA binding [GO:0030515]	nuclear membrane [GO:0031965]; nucleolus [GO:0005730]; nucleus [GO:0005634]; Pwp2p-containing subcomplex of 90S preribosome [GO:0034388]; small-subunit processome [GO:0032040]	WDR3	WD repeat WDR3/UTP12 family		Complete proteome; Nucleus; Phosphoprotein; Polymorphism; Reference proteome; Repeat; WD repeat	943	106099	reviewed		WD repeat WDR3/UTP12 family; WD repeat	0	0	0	0	0	0	0	1	1.5874
AHNK_HUMAN	-1.0669	-16.6545	3.67324e-05	0.00155696	2.13039	0.0019542	0	0	0	0	0	0	0	1	1	2	0	7	5	0	5	8	AHNAK	Q09666	Neuroblast differentiation-associated protein AHNAK (Desmoyokin)	FUNCTION: May be required for neuronal cell differentiation.	SIMILARITY: Contains 1 PDZ (DHR) domain. {ECO:0000255|PROSITE-ProRule:PRU00143}.	actin cytoskeleton [GO:0015629]; cell-cell contact zone [GO:0044291]; costamere [GO:0043034]; cytoplasm [GO:0005737]; cytosol [GO:0005829]; extracellular exosome [GO:0070062]; focal adhesion [GO:0005925]; lysosomal membrane [GO:0005765]; membrane [GO:0016020]; nucleus [GO:0005634]; plasma membrane [GO:0005886]; sarcolemma [GO:0042383]; T-tubule [GO:0030315]; vesicle [GO:0031982]; poly(A) RNA bind…	protein oligomerization [GO:0051259]; regulation of RNA splicing [GO:0043484]; regulation of voltage-gated calcium channel activity [GO:1901385]	poly(A) RNA binding [GO:0044822]; S100 protein binding [GO:0044548]; structural molecule activity conferring elasticity [GO:0097493]	actin cytoskeleton [GO:0015629]; cell-cell contact zone [GO:0044291]; costamere [GO:0043034]; cytoplasm [GO:0005737]; cytosol [GO:0005829]; extracellular exosome [GO:0070062]; focal adhesion [GO:0005925]; lysosomal membrane [GO:0005765]; membrane [GO:0016020]; nucleus [GO:0005634]; plasma membrane [GO:0005886]; sarcolemma [GO:0042383]; T-tubule [GO:0030315]; vesicle [GO:0031982]	AHNAK PM227			3D-structure; Acetylation; Alternative splicing; Complete proteome; Nucleus; Phosphoprotein; Polymorphism; Reference proteome; Repeat	5890	629101	reviewed		PDZ (DHR) domain	0	0	0	0	0	0	0	1	1
AP5S1_HUMAN	-1.0669	-16.6545	3.67324e-05	0.00155696	2.13039	0.0019542	0	0	0	0	0	0	0	1	1	2	0	4	4	0	3	3	AP5S1	Q9NUS5	AP-5 complex subunit sigma-1 (Adaptor-related protein complex 5 sigma subunit) (Sigma5)	FUNCTION: As part of AP-5, a probable fifth adaptor protein complex it may be involved in endosomal transport. According to PubMed:20613862, it is required for efficient homologous recombination DNA double-strand break repair. {ECO:0000269|PubMed:20613862, ECO:0000269|PubMed:22022230}.		AP-type membrane coat adaptor complex [GO:0030119]; cytoplasm [GO:0005737]; cytosol [GO:0005829]; late endosome [GO:0005770]; late endosome membrane [GO:0031902]; lysosomal membrane [GO:0005765]; lysosome [GO:0005764]; nucleoplasm [GO:0005654]; nucleus [GO:0005634]; double-strand break repair via homologous recombination [GO:0000724]; endosomal transport [GO:0016197]; protein transport [GO:001503…	double-strand break repair via homologous recombination [GO:0000724]; endosomal transport [GO:0016197]; protein transport [GO:0015031]		AP-type membrane coat adaptor complex [GO:0030119]; cytoplasm [GO:0005737]; cytosol [GO:0005829]; late endosome [GO:0005770]; late endosome membrane [GO:0031902]; lysosomal membrane [GO:0005765]; lysosome [GO:0005764]; nucleoplasm [GO:0005654]; nucleus [GO:0005634]	AP5S1 C20orf29			Complete proteome; Cytoplasm; DNA damage; DNA repair; Endosome; Lysosome; Membrane; Protein transport; Reference proteome; Transport	200	22522	reviewed			0	0	0	0	0	0	0	1	1
EMC8_HUMAN	-1.0669	-16.6545	3.67324e-05	0.00155696	2.13039	0.0019542	0	0	0	0	0	0	0	1	1	2	0	8	3	0	3	2	EMC8	O43402	ER membrane protein complex subunit 8 (Neighbor of COX4) (Protein FAM158B)		SIMILARITY: Belongs to the EMC8/EMC9 family. {ECO:0000305}.	cytoplasm [GO:0005737]; ER membrane protein complex [GO:0072546]; membrane [GO:0016020]; mitochondrion [GO:0005739]; nucleus [GO:0005634]			cytoplasm [GO:0005737]; ER membrane protein complex [GO:0072546]; membrane [GO:0016020]; mitochondrion [GO:0005739]; nucleus [GO:0005634]	EMC8 C16orf2 C16orf4 COX4AL COX4NB FAM158B NOC4	EMC8/EMC9 family		Alternative splicing; Complete proteome; Cytoplasm; Reference proteome	210	23773	reviewed		EMC8/EMC9 family	0	0	0	0	0	0	0	1	1
ERI3_HUMAN	-1.0669	-16.6545	3.67324e-05	0.00155696	2.13039	0.0019542	0	0	0	0	2	0	0	1	2	1	1	2	1	0	0	1	ERI3	O43414	ERI1 exoribonuclease 3 (EC 3.1.-.-) (Prion interactor 1) (Prion protein-interacting protein)		SIMILARITY: Contains 1 exonuclease domain. {ECO:0000305}.	cytoplasm [GO:0005737]; nucleolus [GO:0005730]; 3'-5'-exoribonuclease activity [GO:0000175]; metal ion binding [GO:0046872]; poly(A) RNA binding [GO:0044822]; DNA catabolic process, exonucleolytic [GO:0000738]; exonucleolytic trimming to generate mature 3'-end of 5.8S rRNA from tricistronic rRNA transcript (SSU-rRNA, 5.8S rRNA, LSU-rRNA) [GO:0000467]	DNA catabolic process, exonucleolytic [GO:0000738]; exonucleolytic trimming to generate mature 3'-end of 5.8S rRNA from tricistronic rRNA transcript (SSU-rRNA, 5.8S rRNA, LSU-rRNA) [GO:0000467]	3'-5'-exoribonuclease activity [GO:0000175]; metal ion binding [GO:0046872]; poly(A) RNA binding [GO:0044822]	cytoplasm [GO:0005737]; nucleolus [GO:0005730]	ERI3 PINT1 PRNPIP PRNPIP1			3D-structure; Alternative splicing; Complete proteome; Exonuclease; Hydrolase; Magnesium; Metal-binding; Nuclease; Reference proteome	337	37238	reviewed		exonuclease domain	0	0	0	0	2.2797	0	0	1	1.5874
FGD1_HUMAN	-1.0669	-16.6545	3.67324e-05	0.00155696	2.13039	0.0019542	0	0	0	0	0	0	0	1	2	1	0	2	1	0	3	4	FGD1	P98174	FYVE, RhoGEF and PH domain-containing protein 1 (Faciogenital dysplasia 1 protein) (Rho/Rac guanine nucleotide exchange factor FGD1) (Rho/Rac GEF) (Zinc finger FYVE domain-containing protein 3)	FUNCTION: Activates CDC42, a member of the Ras-like family of Rho- and Rac proteins, by exchanging bound GDP for free GTP. Plays a role in regulating the actin cytoskeleton and cell shape. {ECO:0000269|PubMed:8969170}.	SIMILARITY: Contains 1 DH (DBL-homology) domain. {ECO:0000255|PROSITE-ProRule:PRU00062}.; SIMILARITY: Contains 1 FYVE-type zinc finger. {ECO:0000255|PROSITE-ProRule:PRU00091}.; SIMILARITY: Contains 2 PH domains. {ECO:0000255|PROSITE-ProRule:PRU00145}.	cytoplasm [GO:0005737]; cytoskeleton [GO:0005856]; cytosol [GO:0005829]; Golgi apparatus [GO:0005794]; lamellipodium [GO:0030027]; ruffle [GO:0001726]; guanyl-nucleotide exchange factor activity [GO:0005085]; metal ion binding [GO:0046872]; Rho guanyl-nucleotide exchange factor activity [GO:0005089]; small GTPase binding [GO:0031267]; actin cytoskeleton organization [GO:0030036]; apoptotic signal…	actin cytoskeleton organization [GO:0030036]; apoptotic signaling pathway [GO:0097190]; cytoskeleton organization [GO:0007010]; filopodium assembly [GO:0046847]; multicellular organismal development [GO:0007275]; neurotrophin TRK receptor signaling pathway [GO:0048011]; organ morphogenesis [GO:0009887]; positive regulation of apoptotic process [GO:0043065]; positive regulation of GTPase activity …	guanyl-nucleotide exchange factor activity [GO:0005085]; metal ion binding [GO:0046872]; Rho guanyl-nucleotide exchange factor activity [GO:0005089]; small GTPase binding [GO:0031267]	cytoplasm [GO:0005737]; cytoskeleton [GO:0005856]; cytosol [GO:0005829]; Golgi apparatus [GO:0005794]; lamellipodium [GO:0030027]; ruffle [GO:0001726]	FGD1 FGDY ZFYVE3			Cell projection; Complete proteome; Cytoplasm; Cytoskeleton; Disease mutation; Guanine-nucleotide releasing factor; Metal-binding; Phosphoprotein; Reference proteome; Repeat; Zinc; Zinc-finger	961	106561	reviewed		DH (DBL-homology) domain; FYVE-type zinc finger; PH domain	0	0	0	0	0	0	0	1	1.5874
GOGA1_HUMAN	-1.0669	-16.6545	3.67324e-05	0.00155696	2.13039	0.0019542	0	0	0	0	0	0	0	1	1	2	0	2	2	0	2	2	GOLGA1	Q92805	Golgin subfamily A member 1 (Golgin-97)	FUNCTION: Probably involved in maintaining Golgi structure. {ECO:0000269|PubMed:9324025}.	SIMILARITY: Contains 1 GRIP domain. {ECO:0000255|PROSITE-ProRule:PRU00250}.	Golgi apparatus [GO:0005794]; Golgi cisterna membrane [GO:0032580]; intracellular membrane-bounded organelle [GO:0043231]; perinuclear region of cytoplasm [GO:0048471]; trans-Golgi network [GO:0005802]; protein targeting to Golgi [GO:0000042]	protein targeting to Golgi [GO:0000042]		Golgi apparatus [GO:0005794]; Golgi cisterna membrane [GO:0032580]; intracellular membrane-bounded organelle [GO:0043231]; perinuclear region of cytoplasm [GO:0048471]; trans-Golgi network [GO:0005802]	GOLGA1			Coiled coil; Complete proteome; Golgi apparatus; Membrane; Phosphoprotein; Polymorphism; Reference proteome	767	88184	reviewed		GRIP domain	0	0	0	0	0	0	0	1	1
KPTN_HUMAN	-1.0669	-16.6545	3.67324e-05	0.00155696	2.13039	0.0019542	0	0	0	0	0	0	0	1	2	1	0	1	1	0	2	2	KPTN	Q9Y664	Kaptin (Actin-associated protein 2E4)	FUNCTION: Necessary for normal neuromorphogenesis. May be involved in actin dynamics. May play a role in producing the sensory apparatus in hair cells. May play a role in actin rearrangements that accompany platelet activation and stereocilia formation. {ECO:0000269|PubMed:10099934, ECO:0000269|PubMed:1372044, ECO:0000269|PubMed:24239382}.		actin cytoskeleton [GO:0015629]; growth cone [GO:0030426]; microtubule organizing center [GO:0005815]; nucleus [GO:0005634]; perinuclear region of cytoplasm [GO:0048471]; stereocilium [GO:0032420]; actin binding [GO:0003779]; actin filament organization [GO:0007015]; movement of cell or subcellular component [GO:0006928]; sensory perception of sound [GO:0007605]	actin filament organization [GO:0007015]; movement of cell or subcellular component [GO:0006928]; sensory perception of sound [GO:0007605]	actin binding [GO:0003779]	actin cytoskeleton [GO:0015629]; growth cone [GO:0030426]; microtubule organizing center [GO:0005815]; nucleus [GO:0005634]; perinuclear region of cytoplasm [GO:0048471]; stereocilium [GO:0032420]	KPTN			Acetylation; Actin-binding; Alternative splicing; Cell projection; Complete proteome; Cytoplasm; Disease mutation; Mental retardation; Reference proteome	436	48080	reviewed			0	0	0	0	0	0	0	1	1.5874
LMBD2_HUMAN	-1.0669	-16.6545	3.67324e-05	0.00155696	2.13039	0.0019542	0	0	0	0	0	0	0	1	2	1	0	1	1	0	0	0	LMBRD2	Q68DH5	LMBR1 domain-containing protein 2		SIMILARITY: Belongs to the LIMR family. {ECO:0000305}.	integral component of membrane [GO:0016021]; membrane [GO:0016020]			integral component of membrane [GO:0016021]; membrane [GO:0016020]	LMBRD2	LIMR family		Coiled coil; Complete proteome; Glycoprotein; Membrane; Reference proteome; Transmembrane; Transmembrane helix	695	81172	reviewed		LIMR family	0	0	0	0	0	0	0	1	1.5874
LRCH3_HUMAN	-1.0669	-16.6545	3.67324e-05	0.00155696	2.13039	0.0019542	0	0	0	0	0	0	0	1	2	1	0	1	2	0	4	0	LRCH3	Q96II8	Leucine-rich repeat and calponin homology domain-containing protein 3		SIMILARITY: Contains 1 CH (calponin-homology) domain. {ECO:0000255|PROSITE-ProRule:PRU00044}.; SIMILARITY: Contains 9 LRR (leucine-rich) repeats. {ECO:0000305}.	cytoplasm [GO:0005737]; extracellular region [GO:0005576]			cytoplasm [GO:0005737]; extracellular region [GO:0005576]	LRCH3			Alternative splicing; Complete proteome; Leucine-rich repeat; Phosphoprotein; Polymorphism; Reference proteome; Repeat; Secreted; Signal	777	86083	reviewed		CH (calponin-homology) domain; LRR (leucine-rich) repeat	0	0	0	0	0	0	0	1	1.5874
NCAM2_HUMAN	-1.0669	-16.6545	3.67324e-05	0.00155696	2.13039	0.0019542	0	0	0	0	9	0	7	1	1	2	2	2	2	0	2	4	NCAM2	O15394	Neural cell adhesion molecule 2 (N-CAM-2) (NCAM-2)	FUNCTION: May play important roles in selective fasciculation and zone-to-zone projection of the primary olfactory axons.	SIMILARITY: Contains 2 fibronectin type-III domains. {ECO:0000255|PROSITE-ProRule:PRU00316}.; SIMILARITY: Contains 5 Ig-like C2-type (immunoglobulin-like) domains. {ECO:0000305}.	axon [GO:0030424]; integral component of membrane [GO:0016021]; plasma membrane [GO:0005886]; neuron cell-cell adhesion [GO:0007158]	neuron cell-cell adhesion [GO:0007158]		axon [GO:0030424]; integral component of membrane [GO:0016021]; plasma membrane [GO:0005886]	NCAM2 NCAM21			3D-structure; Alternative splicing; Cell adhesion; Cell membrane; Complete proteome; Disulfide bond; Glycoprotein; Immunoglobulin domain; Membrane; Polymorphism; Reference proteome; Repeat; Signal; Transmembrane; Transmembrane helix	837	93046	reviewed		fibronectin type-III domain; Ig-like C2-type (immunoglobulin-like) domain	0	0	0	0	10.0373	0	8.92641	1	1
PEX1_HUMAN	-1.0669	-16.6545	3.67324e-05	0.00155696	2.13039	0.0019542	0	0	0	0	0	0	0	1	1	2	0	1	1	0	1	1	PEX1	O43933	Peroxisome biogenesis factor 1 (Peroxin-1) (Peroxisome biogenesis disorder protein 1)	FUNCTION: Required for stability of PEX5 and protein import into the peroxisome matrix. Anchored by PEX26 to peroxisome membranes, possibly to form heteromeric AAA ATPase complexes required for the import of proteins into peroxisomes.	SIMILARITY: Belongs to the AAA ATPase family. {ECO:0000305}.	cytoplasm [GO:0005737]; cytosol [GO:0005829]; extracellular exosome [GO:0070062]; intracellular membrane-bounded organelle [GO:0043231]; peroxisomal membrane [GO:0005778]; peroxisome [GO:0005777]; ATP binding [GO:0005524]; ATPase activity, coupled [GO:0042623]; protein C-terminus binding [GO:0008022]; protein complex binding [GO:0032403]; metabolic process [GO:0008152]; microtubule-based peroxiso…	metabolic process [GO:0008152]; microtubule-based peroxisome localization [GO:0060152]; peroxisome organization [GO:0007031]; protein import into peroxisome matrix [GO:0016558]; protein targeting to peroxisome [GO:0006625]	ATPase activity, coupled [GO:0042623]; ATP binding [GO:0005524]; protein complex binding [GO:0032403]; protein C-terminus binding [GO:0008022]	cytoplasm [GO:0005737]; cytosol [GO:0005829]; extracellular exosome [GO:0070062]; intracellular membrane-bounded organelle [GO:0043231]; peroxisomal membrane [GO:0005778]; peroxisome [GO:0005777]	PEX1	AAA ATPase family		ATP-binding; Alternative splicing; Complete proteome; Cytoplasm; Disease mutation; Isopeptide bond; Membrane; Nucleotide-binding; Peroxisome; Peroxisome biogenesis; Peroxisome biogenesis disorder; Phosphoprotein; Polymorphism; Protein transport; Reference proteome; Repeat; Transport; Ubl conjugation; Zellweger syndrome	1283	142867	reviewed	X	AAA ATPase family	0	0	0	0	0	0	0	1	1
PPIE_HUMAN	-1.0669	-16.6545	3.67324e-05	0.00155696	2.13039	0.0019542	0	0	0	0	0	0	0	1	2	1	0	1	1	0	3	2	PPIE	Q9UNP9	Peptidyl-prolyl cis-trans isomerase E (PPIase E) (EC 5.2.1.8) (Cyclophilin E) (Cyclophilin-33) (Rotamase E)	FUNCTION: PPIases accelerate the folding of proteins. It catalyzes the cis-trans isomerization of proline imidic peptide bonds in oligopeptides. Combines RNA-binding and PPIase activities. May be involved in muscle- and brain-specific processes. May be involved in pre-mRNA splicing.	SIMILARITY: Belongs to the cyclophilin-type PPIase family. PPIase E subfamily. {ECO:0000305}.; SIMILARITY: Contains 1 PPIase cyclophilin-type domain. {ECO:0000255|PROSITE-ProRule:PRU00156}.; SIMILARITY: Contains 1 RRM (RNA recognition motif) domain. {ECO:0000255|PROSITE-ProRule:PRU00176}.	catalytic step 2 spliceosome [GO:0071013]; nucleus [GO:0005634]; cyclosporin A binding [GO:0016018]; nucleotide binding [GO:0000166]; peptidyl-prolyl cis-trans isomerase activity [GO:0003755]; poly(A) RNA binding [GO:0044822]; RNA binding [GO:0003723]; mRNA splicing, via spliceosome [GO:0000398]; positive regulation of viral genome replication [GO:0045070]; protein folding [GO:0006457]; protein p…	mRNA splicing, via spliceosome [GO:0000398]; positive regulation of viral genome replication [GO:0045070]; protein folding [GO:0006457]; protein peptidyl-prolyl isomerization [GO:0000413]; regulation of transcription, DNA-templated [GO:0006355]	cyclosporin A binding [GO:0016018]; nucleotide binding [GO:0000166]; peptidyl-prolyl cis-trans isomerase activity [GO:0003755]; poly(A) RNA binding [GO:0044822]; RNA binding [GO:0003723]	catalytic step 2 spliceosome [GO:0071013]; nucleus [GO:0005634]	PPIE CYP33	Cyclophilin-type PPIase family, PPIase E subfamily		3D-structure; Alternative splicing; Complete proteome; Isomerase; Nucleus; Phosphoprotein; RNA-binding; Reference proteome; Rotamase; Spliceosome; mRNA processing; mRNA splicing	301	33431	reviewed	X	cyclophilin-type PPIase family PPIase E subfamily; PPIase cyclophilin-type domain; RRM (RNA recognition motif) domain	0	0	0	0	0	0	0	1	1.5874
SCAM4_HUMAN	-1.0669	-16.6545	3.67324e-05	0.00155696	2.13039	0.0019542	0	0	0	0	0	0	0	1	2	1	0	2	0	0	1	1	SCAMP4	Q969E2	Secretory carrier-associated membrane protein 4 (Secretory carrier membrane protein 4)	FUNCTION: Probably involved in membrane protein trafficking. {ECO:0000250}.	SIMILARITY: Belongs to the SCAMP family. {ECO:0000305}.	integral component of membrane [GO:0016021]; transport vesicle [GO:0030133]; protein transport [GO:0015031]	protein transport [GO:0015031]		integral component of membrane [GO:0016021]; transport vesicle [GO:0030133]	SCAMP4	SCAMP family		Alternative splicing; Complete proteome; Membrane; Polymorphism; Protein transport; Reference proteome; Transmembrane; Transmembrane helix; Transport	229	25728	reviewed		SCAMP family	0	0	0	0	0	0	0	1	1.5874
SIK2_HUMAN	-1.0669	-16.6545	3.67324e-05	0.00155696	2.13039	0.0019542	0	0	0	0	0	0	0	1	2	1	1	1	1	1	1	1	SIK2	Q9H0K1	Serine/threonine-protein kinase SIK2 (EC 2.7.11.1) (Qin-induced kinase) (Salt-inducible kinase 2) (SIK-2) (Serine/threonine-protein kinase SNF1-like kinase 2)	FUNCTION: Phosphorylates 'Ser-794' of IRS1 in insulin-stimulated adipocytes, potentially modulating the efficiency of insulin signal transduction. Inhibits CREB activity by phosphorylating and repressing TORCs, the CREB-specific coactivators. {ECO:0000269|PubMed:15454081}.	SIMILARITY: Belongs to the protein kinase superfamily. CAMK Ser/Thr protein kinase family. SNF1 subfamily. {ECO:0000305}.; SIMILARITY: Contains 1 protein kinase domain. {ECO:0000255|PROSITE-ProRule:PRU00159}.; SIMILARITY: Contains 1 UBA domain. {ECO:0000255|PROSITE-ProRule:PRU00212}.	cytoplasm [GO:0005737]; nucleus [GO:0005634]; ATP binding [GO:0005524]; magnesium ion binding [GO:0000287]; protein serine/threonine kinase activity [GO:0004674]; insulin receptor signaling pathway [GO:0008286]; intracellular signal transduction [GO:0035556]; protein autophosphorylation [GO:0046777]; protein phosphorylation [GO:0006468]; regulation of insulin receptor signaling pathway [GO:004662…	insulin receptor signaling pathway [GO:0008286]; intracellular signal transduction [GO:0035556]; protein autophosphorylation [GO:0046777]; protein phosphorylation [GO:0006468]; regulation of insulin receptor signaling pathway [GO:0046626]	ATP binding [GO:0005524]; magnesium ion binding [GO:0000287]; protein serine/threonine kinase activity [GO:0004674]	cytoplasm [GO:0005737]; nucleus [GO:0005634]	SIK2 KIAA0781 QIK SNF1LK2	Protein kinase superfamily, CAMK Ser/Thr protein kinase family, SNF1 subfamily		ATP-binding; Acetylation; Complete proteome; Cytoplasm; Kinase; Magnesium; Metal-binding; Nucleotide-binding; Phosphoprotein; Polymorphism; Reference proteome; Serine/threonine-protein kinase; Transferase	926	103915	reviewed		protein kinase superfamily CAMK Ser/Thr protein kinase family SNF1 subfamily; protein kinase domain; UBA domain	0	0	0	0	0	0	0	1	1.5874
TAM41_HUMAN	-1.0669	-16.6545	3.67324e-05	0.00155696	2.13039	0.0019542	0	0	0	0	0	0	0	1	2	1	2	2	3	1	2	2	TAMM41	Q96BW9	Phosphatidate cytidylyltransferase, mitochondrial (EC 2.7.7.41) (CDP-diacylglycerol synthase) (CDP-DAG synthase) (Mitochondrial translocator assembly and maintenance protein 41 homolog) (TAM41)	FUNCTION: Catalyzes the formation of CDP-diacylglycerol (CDP-DAG) from phosphatidic acid (PA) in the mitochondrial inner membrane. Required for the biosynthesis of the dimeric phospholipid cardiolipin, which stabilizes supercomplexes of the mitochondrial respiratory chain in the mitochondrial inner membrane (By similarity). {ECO:0000250}.	SIMILARITY: Belongs to the TAM41 family. {ECO:0000305}.	extrinsic component of mitochondrial inner membrane [GO:0031314]; phosphatidate cytidylyltransferase activity [GO:0004605]; cardiolipin biosynthetic process [GO:0032049]; CDP-diacylglycerol biosynthetic process [GO:0016024]	cardiolipin biosynthetic process [GO:0032049]; CDP-diacylglycerol biosynthetic process [GO:0016024]	phosphatidate cytidylyltransferase activity [GO:0004605]	extrinsic component of mitochondrial inner membrane [GO:0031314]	TAMM41 C3orf31	TAM41 family	PATHWAY: Phospholipid metabolism; CDP-diacylglycerol biosynthesis; CDP-diacylglycerol from sn-glycerol 3-phosphate: step 3/3.	Alternative splicing; Complete proteome; Lipid biosynthesis; Lipid metabolism; Magnesium; Membrane; Mitochondrion; Mitochondrion inner membrane; Nucleotidyltransferase; Phospholipid biosynthesis; Phospholipid metabolism; Polymorphism; Reference proteome; Transferase; Transit peptide	452	51067	reviewed		TAM41 family	0	0	0	0	0	0	0	1	1.5874
YIPF6_HUMAN	-1.0669	-16.6545	3.67324e-05	0.00155696	2.13039	0.0019542	0	0	0	0	0	0	0	1	1	2	2	2	1	2	1	1	YIPF6	Q96EC8	Protein YIPF6 (YIP1 family member 6)		SIMILARITY: Belongs to the YIP1 family. {ECO:0000305}.	cis-Golgi network [GO:0005801]; endoplasmic reticulum [GO:0005783]; ER to Golgi transport vesicle [GO:0030134]; integral component of membrane [GO:0016021]; trans-Golgi network [GO:0005802]; intestinal epithelial cell development [GO:0060576]	intestinal epithelial cell development [GO:0060576]		cis-Golgi network [GO:0005801]; endoplasmic reticulum [GO:0005783]; ER to Golgi transport vesicle [GO:0030134]; integral component of membrane [GO:0016021]; trans-Golgi network [GO:0005802]	YIPF6	YIP1 family		Acetylation; Alternative splicing; Complete proteome; Glycoprotein; Membrane; Polymorphism; Reference proteome; Transmembrane; Transmembrane helix	236	26256	reviewed		YIP1 family	0	0	0	0	0	0	0	1	1
ZMIZ1_HUMAN	-1.0669	-16.6545	3.67324e-05	0.00155696	2.13039	0.0019542	0	0	0	0	0	0	0	1	1	2	1	2	1	0	1	3	ZMIZ1	Q9ULJ6	Zinc finger MIZ domain-containing protein 1 (PIAS-like protein Zimp10) (Retinoic acid-induced protein 17)	FUNCTION: Increases ligand-dependent transcriptional activity of AR and promotes AR sumoylation. The stimulation of AR activity is dependent upon sumoylation.	SIMILARITY: Contains 1 SP-RING-type zinc finger. {ECO:0000255|PROSITE-ProRule:PRU00452}.	cytoplasm [GO:0005737]; intracellular membrane-bounded organelle [GO:0043231]; nuclear speck [GO:0016607]; nucleoplasm [GO:0005654]; zinc ion binding [GO:0008270]; artery morphogenesis [GO:0048844]; cell aging [GO:0007569]; developmental growth [GO:0048589]; heart morphogenesis [GO:0003007]; in utero embryonic development [GO:0001701]; positive regulation of fibroblast proliferation [GO:0048146];…	artery morphogenesis [GO:0048844]; cell aging [GO:0007569]; developmental growth [GO:0048589]; heart morphogenesis [GO:0003007]; in utero embryonic development [GO:0001701]; positive regulation of fibroblast proliferation [GO:0048146]; positive regulation of transcription from RNA polymerase II promoter [GO:0045944]; transcription, DNA-templated [GO:0006351]; vasculogenesis [GO:0001570]; vitellog…	zinc ion binding [GO:0008270]	cytoplasm [GO:0005737]; intracellular membrane-bounded organelle [GO:0043231]; nuclear speck [GO:0016607]; nucleoplasm [GO:0005654]	ZMIZ1 KIAA1224 RAI17 ZIMP10			Alternative splicing; Complete proteome; Cytoplasm; Metal-binding; Nucleus; Polymorphism; Reference proteome; Transcription; Transcription regulation; Zinc; Zinc-finger	1067	115483	reviewed		SP-RING-type zinc finger	0	0	0	0	0	0	0	1	1
PSD3_HUMAN	-1.78507	-16.7192	3.61155e-05	0.00155696	2.15095	0.00195725	0	0	0	0	0	0	0	3	10	8	0	8	9	0	8	10	PSD3	Q9NYI0	PH and SEC7 domain-containing protein 3 (Epididymis tissue protein Li 20mP) (Exchange factor for ADP-ribosylation factor guanine nucleotide factor 6) (Hepatocellular carcinoma-associated antigen 67) (Pleckstrin homology and SEC7 domain-containing protein 3)	FUNCTION: Guanine nucleotide exchange factor for ARF6. {ECO:0000250}.	SIMILARITY: Contains 1 PH domain. {ECO:0000255|PROSITE-ProRule:PRU00145}.; SIMILARITY: Contains 1 SEC7 domain. {ECO:0000255|PROSITE-ProRule:PRU00189}.	cell junction [GO:0030054]; postsynaptic density [GO:0014069]; postsynaptic membrane [GO:0045211]; ARF guanyl-nucleotide exchange factor activity [GO:0005086]; neuron differentiation [GO:0030182]; positive regulation of GTPase activity [GO:0043547]	neuron differentiation [GO:0030182]; positive regulation of GTPase activity [GO:0043547]	ARF guanyl-nucleotide exchange factor activity [GO:0005086]	cell junction [GO:0030054]; postsynaptic density [GO:0014069]; postsynaptic membrane [GO:0045211]	PSD3 EFA6R HCA67 KIAA0942			Alternative splicing; Cell junction; Cell membrane; Coiled coil; Complete proteome; Guanine-nucleotide releasing factor; Membrane; Phosphoprotein; Polymorphism; Postsynaptic cell membrane; Reference proteome; Synapse	1048	116034	reviewed		PH domain; SEC7 domain	0	0	0	0	0	0	0	3.72547	8.90688
UBL7_HUMAN	-1.78507	-16.7192	3.61155e-05	0.00155696	2.15095	0.00195725	0	0	0	0	0	0	0	3	10	8	0	7	7	2	8	7	UBL7	Q96S82	Ubiquitin-like protein 7 (Bone marrow stromal cell ubiquitin-like protein) (BMSC-UbP) (Ubiquitin-like protein SB132)		SIMILARITY: Contains 1 UBA domain. {ECO:0000255|PROSITE-ProRule:PRU00212}.; SIMILARITY: Contains 1 ubiquitin-like domain. {ECO:0000255|PROSITE-ProRule:PRU00214}.					UBL7 BMSCUBP SB132			3D-structure; Complete proteome; Phosphoprotein; Reference proteome; Ubl conjugation pathway	380	40510	reviewed		UBA domain; ubiquitin-like domain	0	0	0	0	0	0	0	3.72547	8.90688
AP1B1_HUMAN	-2.14591	-16.4748	3.85138e-05	0.00162251	2.0729	0.00201883	0	0	0	0	9	0	3	6	20	24	6	20	21	7	25	27	AP1B1	Q10567	AP-1 complex subunit beta-1 (Adaptor protein complex AP-1 subunit beta-1) (Adaptor-related protein complex 1 subunit beta-1) (Beta-1-adaptin) (Beta-adaptin 1) (Clathrin assembly protein complex 1 beta large chain) (Golgi adaptor HA1/AP1 adaptin beta subunit)	FUNCTION: Subunit of clathrin-associated adaptor protein complex 1 that plays a role in protein sorting in the late-Golgi/trans-Golgi network (TGN) and/or endosomes. The AP complexes mediate both the recruitment of clathrin to membranes and the recognition of sorting signals within the cytosolic tails of transmembrane cargo molecules.	SIMILARITY: Belongs to the adaptor complexes large subunit family. {ECO:0000305}.	clathrin adaptor complex [GO:0030131]; clathrin-coated endocytic vesicle membrane [GO:0030669]; cytoplasmic vesicle membrane [GO:0030659]; cytosol [GO:0005829]; Golgi membrane [GO:0000139]; lysosomal membrane [GO:0005765]; trans-Golgi network membrane [GO:0032588]; protein kinase binding [GO:0019901]; protein transporter activity [GO:0008565]; transporter activity [GO:0005215]; antigen processing…	antigen processing and presentation of exogenous peptide antigen via MHC class II [GO:0019886]; intracellular protein transport [GO:0006886]; membrane organization [GO:0061024]; post-Golgi vesicle-mediated transport [GO:0006892]; regulation of defense response to virus by virus [GO:0050690]; viral process [GO:0016032]	protein kinase binding [GO:0019901]; protein transporter activity [GO:0008565]; transporter activity [GO:0005215]	clathrin adaptor complex [GO:0030131]; clathrin-coated endocytic vesicle membrane [GO:0030669]; cytoplasmic vesicle membrane [GO:0030659]; cytosol [GO:0005829]; Golgi membrane [GO:0000139]; lysosomal membrane [GO:0005765]; trans-Golgi network membrane [GO:0032588]	AP1B1 ADTB1 BAM22 CLAPB2	Adaptor complexes large subunit family		3D-structure; Acetylation; Alternative splicing; Complete proteome; Cytoplasmic vesicle; Golgi apparatus; Membrane; Nitration; Polymorphism; Protein transport; Reference proteome; Transport	949	104637	reviewed		adaptor complexes large subunit family	0	0	0	0	10.0373	0	3.90408	7.49516	17.786
RT15_HUMAN	-1.62622	-16.4118	3.91635e-05	0.00163988	2.05259	0.00202911	0	0	0	0	0	0	0	2	6	6	0	12	7	0	8	5	MRPS15	P82914	28S ribosomal protein S15, mitochondrial (MRP-S15) (S15mt)		SIMILARITY: Belongs to the ribosomal protein S15P family. {ECO:0000305}.	mitochondrial inner membrane [GO:0005743]; mitochondrial small ribosomal subunit [GO:0005763]; mitochondrion [GO:0005739]; nuclear membrane [GO:0031965]; poly(A) RNA binding [GO:0044822]; structural constituent of ribosome [GO:0003735]; mitochondrial translation [GO:0032543]; mitochondrial translational elongation [GO:0070125]; mitochondrial translational initiation [GO:0070124]; mitochondrial tr…	mitochondrial translation [GO:0032543]; mitochondrial translational elongation [GO:0070125]; mitochondrial translational initiation [GO:0070124]; mitochondrial translational termination [GO:0070126]; organelle organization [GO:0006996]; translation [GO:0006412]	poly(A) RNA binding [GO:0044822]; structural constituent of ribosome [GO:0003735]	mitochondrial inner membrane [GO:0005743]; mitochondrial small ribosomal subunit [GO:0005763]; mitochondrion [GO:0005739]; nuclear membrane [GO:0031965]	MRPS15 RPMS15 DC37	Ribosomal protein S15P family		3D-structure; Complete proteome; Mitochondrion; Reference proteome; Ribonucleoprotein; Ribosomal protein; Transit peptide	257	29842	reviewed		ribosomal protein S15P family	0	0	0	0	0	0	0	2.62074	5.41173
COG8_HUMAN	-1.52587	-15.9049	4.49098e-05	0.00185798	1.88636	0.00215881	0	0	0	0	0	0	0	2	3	6	4	7	7	3	6	5	COG8	Q96MW5	Conserved oligomeric Golgi complex subunit 8 (COG complex subunit 8) (Component of oligomeric Golgi complex 8)	FUNCTION: Required for normal Golgi function. {ECO:0000250}.	SIMILARITY: Belongs to the COG8 family. {ECO:0000305}.	Golgi membrane [GO:0000139]; Golgi transport complex [GO:0017119]; membrane [GO:0016020]; protein transport [GO:0015031]	protein transport [GO:0015031]		Golgi membrane [GO:0000139]; Golgi transport complex [GO:0017119]; membrane [GO:0016020]	COG8	COG8 family		Complete proteome; Congenital disorder of glycosylation; Golgi apparatus; Membrane; Polymorphism; Protein transport; Reference proteome; Transport	612	68424	reviewed		COG8 family	0	0	0	0	0	0	0	2.62074	2.70587
DP13B_HUMAN	-1.52587	-15.9049	4.49098e-05	0.00185798	1.88636	0.00215881	0	0	0	0	0	0	0	2	3	6	9	10	10	6	8	6	APPL2	Q8NEU8	DCC-interacting protein 13-beta (Dip13-beta) (Adapter protein containing PH domain, PTB domain and leucine zipper motif 2)	FUNCTION: Required for the regulation of cell proliferation in response to extracellular signals mediated by an early endosomal compartment. Links Rab5 to nuclear signal transduction. {ECO:0000269|PubMed:15016378}.	SIMILARITY: Contains 1 PH domain. {ECO:0000255|PROSITE-ProRule:PRU00145}.; SIMILARITY: Contains 1 PID domain. {ECO:0000255|PROSITE-ProRule:PRU00148}.	cytoplasm [GO:0005737]; early endosome membrane [GO:0031901]; endosome membrane [GO:0010008]; extracellular exosome [GO:0070062]; nucleus [GO:0005634]; cell cycle [GO:0007049]; cell proliferation [GO:0008283]; signal transduction [GO:0007165]	cell cycle [GO:0007049]; cell proliferation [GO:0008283]; signal transduction [GO:0007165]		cytoplasm [GO:0005737]; early endosome membrane [GO:0031901]; endosome membrane [GO:0010008]; extracellular exosome [GO:0070062]; nucleus [GO:0005634]	APPL2 DIP13B			3D-structure; Alternative splicing; Cell cycle; Chromosomal rearrangement; Complete proteome; Endosome; Membrane; Nucleus; Polymorphism; Reference proteome	664	74493	reviewed		PH domain; PID domain	0	0	0	0	0	0	0	2.62074	2.70587
CI072_HUMAN	-1.61477	-15.6428	4.82843e-05	0.00198569	1.79838	0.00223322	0	0	0	0	0	0	0	2	5	7	2	2	2	1	3	4	C9orf72	Q96LT7	Protein C9orf72	FUNCTION: May play a role in endosomal trafficking and autophagy. {ECO:0000269|PubMed:24549040}.		actin cytoskeleton [GO:0015629]; autophagosome [GO:0005776]; cytoplasm [GO:0005737]; cytoplasmic vesicle [GO:0031410]; endosome [GO:0005768]; extracellular space [GO:0005615]; intercellular bridge [GO:0045171]; lysosome [GO:0005764]; nucleoplasm [GO:0005654]; nucleus [GO:0005634]; Rab GTPase binding [GO:0017137]; autophagy [GO:0006914]; endocytosis [GO:0006897]	autophagy [GO:0006914]; endocytosis [GO:0006897]	Rab GTPase binding [GO:0017137]	actin cytoskeleton [GO:0015629]; autophagosome [GO:0005776]; cytoplasm [GO:0005737]; cytoplasmic vesicle [GO:0031410]; endosome [GO:0005768]; extracellular space [GO:0005615]; intercellular bridge [GO:0045171]; lysosome [GO:0005764]; nucleoplasm [GO:0005654]; nucleus [GO:0005634]	C9orf72			Alternative splicing; Amyotrophic lateral sclerosis; Complete proteome; Cytoplasm; Cytoplasmic vesicle; Endosome; Lysosome; Neurodegeneration; Nucleus; Polymorphism; Reference proteome; Secreted	481	54328	reviewed			0	0	0	0	0	0	0	2.62074	4.30347
GBA2_HUMAN	-1.52802	-15.5966	4.89106e-05	0.00198779	1.78273	0.002245	0	0	0	0	0	1	1	2	6	3	3	4	3	2	4	3	GBA2	Q9HCG7	Non-lysosomal glucosylceramidase (NLGase) (EC 3.2.1.45) (Beta-glucocerebrosidase 2) (Beta-glucosidase 2) (Glucosylceramidase 2)	FUNCTION: Non-lysosomal glucosylceramidase that catalyzes the conversion of glucosylceramide (GlcCer) to free glucose and ceramide. Involved in sphingomyelin generation and prevention of glycolipid accumulation. May also catalyze the hydrolysis of bile acid 3-O-glucosides, however, the relevance of such activity is unclear in vivo. Plays a role in central nevous system development. Required for p…	SIMILARITY: Belongs to the non-lysosomal glucosylceramidase family. {ECO:0000305}.	endoplasmic reticulum membrane [GO:0005789]; Golgi membrane [GO:0000139]; integral component of membrane [GO:0016021]; plasma membrane [GO:0005886]; smooth endoplasmic reticulum [GO:0005790]; beta-glucosidase activity [GO:0008422]; glucosylceramidase activity [GO:0004348]; bile acid metabolic process [GO:0008206]; central nervous system neuron development [GO:0021954]; glucosylceramide catabolic …	bile acid metabolic process [GO:0008206]; central nervous system neuron development [GO:0021954]; glucosylceramide catabolic process [GO:0006680]; glycoside catabolic process [GO:0016139]; glycosphingolipid metabolic process [GO:0006687]; small molecule metabolic process [GO:0044281]; sphingolipid metabolic process [GO:0006665]	beta-glucosidase activity [GO:0008422]; glucosylceramidase activity [GO:0004348]	endoplasmic reticulum membrane [GO:0005789]; Golgi membrane [GO:0000139]; integral component of membrane [GO:0016021]; plasma membrane [GO:0005886]; smooth endoplasmic reticulum [GO:0005790]	GBA2 KIAA1605 AD035	Non-lysosomal glucosylceramidase family		Alternative splicing; Complete proteome; Direct protein sequencing; Disease mutation; Endoplasmic reticulum; Glycosidase; Golgi apparatus; Hereditary spastic paraplegia; Hydrolase; Lipid metabolism; Membrane; Neurodegeneration; Reference proteome; Sphingolipid metabolism	927	104649	reviewed		non-lysosomal glucosylceramidase family	0	0	0	0	0	1.10409	1.10409	2.62074	5.41173
CTBP2_HUMAN	-1.52802	-15.5966	4.89106e-05	0.00198779	1.78273	0.002245	0	0	0	0	2	0	2	2	6	3	2	2	2	1	2	2	CTBP2	P56545	C-terminal-binding protein 2 (CtBP2)	FUNCTION: Corepressor targeting diverse transcription regulators. Functions in brown adipose tissue (BAT) differentiation (By similarity). {ECO:0000250}.; FUNCTION: Isoform 2 probably acts as a scaffold for specialized synapses.	SIMILARITY: Belongs to the D-isomer specific 2-hydroxyacid dehydrogenase family. {ECO:0000305}.	cell junction [GO:0030054]; nucleus [GO:0005634]; ribbon synapse [GO:0097470]; transcriptional repressor complex [GO:0017053]; chromatin binding [GO:0003682]; NAD binding [GO:0051287]; oxidoreductase activity, acting on the CH-OH group of donors, NAD or NADP as acceptor [GO:0016616]; transcription coactivator activity [GO:0003713]; transcription corepressor activity [GO:0003714]; negative regulat…	negative regulation of cell proliferation [GO:0008285]; negative regulation of transcription, DNA-templated [GO:0045892]; positive regulation of chromatin binding [GO:0035563]; positive regulation of retinoic acid receptor signaling pathway [GO:0048386]; positive regulation of transcription from RNA polymerase II promoter [GO:0045944]; transcription, DNA-templated [GO:0006351]; viral genome repli…	chromatin binding [GO:0003682]; NAD binding [GO:0051287]; oxidoreductase activity, acting on the CH-OH group of donors, NAD or NADP as acceptor [GO:0016616]; transcription coactivator activity [GO:0003713]; transcription corepressor activity [GO:0003714]	cell junction [GO:0030054]; nucleus [GO:0005634]; ribbon synapse [GO:0097470]; transcriptional repressor complex [GO:0017053]	CTBP2	D-isomer specific 2-hydroxyacid dehydrogenase family		3D-structure; Alternative splicing; Cell junction; Complete proteome; Differentiation; Direct protein sequencing; NAD; Nucleus; Oxidoreductase; Phosphoprotein; Polymorphism; Reference proteome; Repressor; Synapse; Transcription; Transcription regulation	445	48945	reviewed		D-isomer specific 2-hydroxyacid dehydrogenase family	0	0	0	0	2.2797	0	2.2797	2.62074	5.41173
PRPK_HUMAN	-1.64794	-14.9065	5.95676e-05	0.00240674	1.54329	0.00245935	0	0	0	0	0	0	1	2	6	7	0	12	8	1	6	6	TP53RK	Q96S44	TP53-regulating kinase (EC 2.7.11.1) (Atypical serine/threonine protein kinase TP53RK) (EKC/KEOPS complex subunit TP53RK) (EC 3.6.-.-) (Nori-2) (p53-related protein kinase)	FUNCTION: Component of the EKC/KEOPS complex that is required for the formation of a threonylcarbamoyl group on adenosine at position 37 (t(6)A37) in tRNAs that read codons beginning with adenine. The complex is probably involved in the transfer of the threonylcarbamoyl moiety of threonylcarbamoyl-AMP (TC-AMP) to the N6 group of A37. TP53RK has ATPase activity in the context of the EKC/KEOPS comp…	SIMILARITY: Belongs to the protein kinase superfamily. BUD32 family. {ECO:0000305}.; SIMILARITY: Contains 1 protein kinase domain. {ECO:0000255|PROSITE-ProRule:PRU00159}.	cytosol [GO:0005829]; EKC/KEOPS complex [GO:0000408]; membrane [GO:0016020]; nucleus [GO:0005634]; ATP binding [GO:0005524]; hydrolase activity [GO:0016787]; p53 binding [GO:0002039]; protein serine/threonine kinase activity [GO:0004674]; protein phosphorylation [GO:0006468]; threonylcarbamoyladenosine metabolic process [GO:0070525]; tRNA processing [GO:0008033]	protein phosphorylation [GO:0006468]; threonylcarbamoyladenosine metabolic process [GO:0070525]; tRNA processing [GO:0008033]	ATP binding [GO:0005524]; hydrolase activity [GO:0016787]; p53 binding [GO:0002039]; protein serine/threonine kinase activity [GO:0004674]	cytosol [GO:0005829]; EKC/KEOPS complex [GO:0000408]; membrane [GO:0016020]; nucleus [GO:0005634]	TP53RK C20orf64 PRPK	Protein kinase superfamily, BUD32 family		ATP-binding; Complete proteome; Hydrolase; Kinase; Nucleotide-binding; Nucleus; Phosphoprotein; Polymorphism; Reference proteome; Serine/threonine-protein kinase; Transferase; tRNA processing	253	28160	reviewed		protein kinase superfamily BUD32 family; protein kinase domain	0	0	0	0	0	0	1.10409	2.62074	5.41173
SRP72_HUMAN	-0.398219	-6.5158	0.00200015	0.0359871	-2.71846	0.00251125	17	11	8	9	0	15	0	16	29	38	21	40	46	38	39	46	SRP72	O76094	Signal recognition particle subunit SRP72 (SRP72) (Signal recognition particle 72 kDa protein)	FUNCTION: Signal-recognition-particle assembly has a crucial role in targeting secretory proteins to the rough endoplasmic reticulum membrane. Binds the 7S RNA only in presence of SRP68. This ribonucleoprotein complex might interact directly with the docking protein in the ER membrane and possibly participate in the elongation arrest function.	SIMILARITY: Belongs to the SRP72 family. {ECO:0000305}.; SIMILARITY: Contains 5 TPR repeats. {ECO:0000255|PROSITE-ProRule:PRU00339}.	cytoplasm [GO:0005737]; cytosol [GO:0005829]; endoplasmic reticulum [GO:0005783]; nucleolus [GO:0005730]; plasma membrane [GO:0005886]; signal recognition particle, endoplasmic reticulum targeting [GO:0005786]; 7S RNA binding [GO:0008312]; poly(A) RNA binding [GO:0044822]; signal recognition particle binding [GO:0005047]; cellular protein metabolic process [GO:0044267]; gene expression [GO:001046…	cellular protein metabolic process [GO:0044267]; gene expression [GO:0010467]; response to drug [GO:0042493]; SRP-dependent cotranslational protein targeting to membrane [GO:0006614]; translation [GO:0006412]	7S RNA binding [GO:0008312]; poly(A) RNA binding [GO:0044822]; signal recognition particle binding [GO:0005047]	cytoplasm [GO:0005737]; cytosol [GO:0005829]; endoplasmic reticulum [GO:0005783]; nucleolus [GO:0005730]; plasma membrane [GO:0005886]; signal recognition particle, endoplasmic reticulum targeting [GO:0005786]	SRP72	SRP72 family		Acetylation; Alternative splicing; Complete proteome; Cytoplasm; Direct protein sequencing; Disease mutation; Endoplasmic reticulum; Phosphoprotein; Reference proteome; Repeat; Ribonucleoprotein; Signal recognition particle; TPR repeat	671	74606	reviewed	X	SRP72 family; TPR repeat	8.72156	11.4656	10.7781	8.53014	0	14.9481	0	20.9782	25.2161
COEA1_HUMAN	-2.59996	-14.6586	6.40776e-05	0.00257391	1.45463	0.00255012	0	0	0	0	0	0	0	13	69	79	12	74	70	28	83	85	COL14A1	Q05707	Collagen alpha-1(XIV) chain (Undulin)	FUNCTION: Plays an adhesive role by integrating collagen bundles. It is probably associated with the surface of interstitial collagen fibrils via COL1. The COL2 domain may then serve as a rigid arm which sticks out from the fibril and protrudes the large N-terminal globular domain into the extracellular space, where it might interact with other matrix molecules or cell surface receptors (By simil…	SIMILARITY: Belongs to the fibril-associated collagens with interrupted helices (FACIT) family. {ECO:0000255}.; SIMILARITY: Contains 4 collagen-like domains. {ECO:0000305}.; SIMILARITY: Contains 8 fibronectin type-III domains. {ECO:0000255|PROSITE-ProRule:PRU00316}.; SIMILARITY: Contains 1 laminin G-like domain. {ECO:0000305}.; SIMILARITY: Contains 2 VWFA domains. {ECO:0000255|PROSITE-ProRule:PRU…	collagen trimer [GO:0005581]; collagen type XIV trimer [GO:0005596]; endoplasmic reticulum lumen [GO:0005788]; extracellular exosome [GO:0070062]; extracellular region [GO:0005576]; extracellular space [GO:0005615]; interstitial matrix [GO:0005614]; proteinaceous extracellular matrix [GO:0005578]; collagen binding [GO:0005518]; extracellular matrix structural constituent [GO:0005201]; poly(A) RNA…	collagen catabolic process [GO:0030574]; collagen fibril organization [GO:0030199]; extracellular matrix disassembly [GO:0022617]; extracellular matrix organization [GO:0030198]; homeostasis of number of cells within a tissue [GO:0048873]; regulation of cell growth involved in cardiac muscle cell development [GO:0061050]; single organismal cell-cell adhesion [GO:0016337]; ventricular cardiac musc…	collagen binding [GO:0005518]; extracellular matrix structural constituent [GO:0005201]; poly(A) RNA binding [GO:0044822]; protein binding, bridging [GO:0030674]	collagen trimer [GO:0005581]; collagen type XIV trimer [GO:0005596]; endoplasmic reticulum lumen [GO:0005788]; extracellular exosome [GO:0070062]; extracellular region [GO:0005576]; extracellular space [GO:0005615]; interstitial matrix [GO:0005614]; proteinaceous extracellular matrix [GO:0005578]	COL14A1 UND	Fibril-associated collagens with interrupted helices (FACIT) family		Alternative splicing; Cell adhesion; Collagen; Complete proteome; Direct protein sequencing; Disulfide bond; Extracellular matrix; Glycoprotein; Hydroxylation; Polymorphism; Reference proteome; Repeat; Secreted; Signal	1796	193515	reviewed		fibril-associated collagens with interrupted helices (FACIT) family; collagen-like domain; fibronectin type-III domain; laminin G-like domain; VWFA domain	0	0	0	0	0	0	0	16.9102	57.8814
APOD_HUMAN	-1.81071	-14.5854	6.5489e-05	0.00261539	1.42816	0.00257058	0	0	0	0	3	0	2	9	6	5	0	11	11	0	7	7	APOD	P05090	Apolipoprotein D (Apo-D) (ApoD)	FUNCTION: APOD occurs in the macromolecular complex with lecithin-cholesterol acyltransferase. It is probably involved in the transport and binding of bilin. Appears to be able to transport a variety of ligands in a number of different contexts.	SIMILARITY: Belongs to the calycin superfamily. Lipocalin family. {ECO:0000305}.	cytosolic ribosome [GO:0022626]; dendrite [GO:0030425]; endoplasmic reticulum [GO:0005783]; extracellular exosome [GO:0070062]; extracellular region [GO:0005576]; extracellular space [GO:0005615]; neuronal cell body [GO:0043025]; perinuclear region of cytoplasm [GO:0048471]; cholesterol binding [GO:0015485]; lipid transporter activity [GO:0005319]; aging [GO:0007568]; angiogenesis [GO:0001525]; b…	aging [GO:0007568]; angiogenesis [GO:0001525]; brain development [GO:0007420]; glucose metabolic process [GO:0006006]; lipid metabolic process [GO:0006629]; lipid transport [GO:0006869]; negative regulation of cytokine production involved in inflammatory response [GO:1900016]; negative regulation of focal adhesion assembly [GO:0051895]; negative regulation of lipoprotein lipid oxidation [GO:00605…	cholesterol binding [GO:0015485]; lipid transporter activity [GO:0005319]	cytosolic ribosome [GO:0022626]; dendrite [GO:0030425]; endoplasmic reticulum [GO:0005783]; extracellular exosome [GO:0070062]; extracellular region [GO:0005576]; extracellular space [GO:0005615]; neuronal cell body [GO:0043025]; perinuclear region of cytoplasm [GO:0048471]	APOD	Calycin superfamily, Lipocalin family		3D-structure; Complete proteome; Direct protein sequencing; Disulfide bond; Glycoprotein; Lipid-binding; Polymorphism; Pyrrolidone carboxylic acid; Reference proteome; Secreted; Signal; Transport	189	21276	reviewed		calycin superfamily Lipocalin family	0	0	0	0	3.38602	0	2.2797	11.6135	5.41173
UBE4A_HUMAN	-2.1099	-14.4296	6.8619e-05	0.00272465	1.37143	0.00262874	0	0	0	0	0	0	0	5	21	21	4	16	19	6	17	15	UBE4A	Q14139	Ubiquitin conjugation factor E4 A (EC 6.3.2.-)	FUNCTION: Ubiquitin-protein ligase that probably functions as an E3 ligase in conjunction with specific E1 and E2 ligases. May also function as an E4 ligase mediating the assembly of polyubiquitin chains on substrates ubiquitinated by another E3 ubiquitin ligase. Mediates 'Lys-48'-linked polyubiquitination of substrates. {ECO:0000250|UniProtKB:E9Q735, ECO:0000250|UniProtKB:P54860}.	SIMILARITY: Belongs to the ubiquitin conjugation factor E4 family. {ECO:0000305}.; SIMILARITY: Contains 1 U-box domain. {ECO:0000305}.	cytoplasm [GO:0005737]; ubiquitin ligase complex [GO:0000151]; ligase activity [GO:0016874]; ubiquitin-ubiquitin ligase activity [GO:0034450]; protein polyubiquitination [GO:0000209]; ubiquitin-dependent protein catabolic process [GO:0006511]	protein polyubiquitination [GO:0000209]; ubiquitin-dependent protein catabolic process [GO:0006511]	ligase activity [GO:0016874]; ubiquitin-ubiquitin ligase activity [GO:0034450]	cytoplasm [GO:0005737]; ubiquitin ligase complex [GO:0000151]	UBE4A KIAA0126	Ubiquitin conjugation factor E4 family	PATHWAY: Protein modification; protein ubiquitination. {ECO:0000250|UniProtKB:E9Q735}.	3D-structure; Acetylation; Alternative splicing; Complete proteome; Cytoplasm; Direct protein sequencing; Ligase; Reference proteome; Ubl conjugation pathway	1066	122561	reviewed		ubiquitin conjugation factor E4 family; U-box domain	0	0	0	0	0	0	0	6.35086	18.6565
AP1S1_HUMAN	-1.62884	-14.2365	7.27586e-05	0.00285619	1.30025	0.00269526	0	0	0	0	0	0	0	2	5	8	2	10	11	0	12	11	AP1S1	P61966	AP-1 complex subunit sigma-1A (Adaptor protein complex AP-1 subunit sigma-1A) (Adaptor-related protein complex 1 subunit sigma-1A) (Clathrin assembly protein complex 1 sigma-1A small chain) (Clathrin coat assembly protein AP19) (Golgi adaptor HA1/AP1 adaptin sigma-1A subunit) (HA1 19 kDa subunit) (Sigma 1a subunit of AP-1 clathrin) (Sigma-adaptin 1A) (Sigma1A-adaptin)	FUNCTION: Subunit of clathrin-associated adaptor protein complex 1 that plays a role in protein sorting in the late-Golgi/trans-Golgi network (TGN) and/or endosomes. The AP complexes mediate both the recruitment of clathrin to membranes and the recognition of sorting signals within the cytosolic tails of transmembrane cargo molecules. {ECO:0000269|PubMed:9733768}.	SIMILARITY: Belongs to the adaptor complexes small subunit family. {ECO:0000305}.	AP-1 adaptor complex [GO:0030121]; clathrin-coated endocytic vesicle membrane [GO:0030669]; coated pit [GO:0005905]; cytoplasmic vesicle membrane [GO:0030659]; cytosol [GO:0005829]; extracellular exosome [GO:0070062]; Golgi membrane [GO:0000139]; lysosomal membrane [GO:0005765]; membrane [GO:0016020]; trans-Golgi network membrane [GO:0032588]; protein transporter activity [GO:0008565]; antigen pr…	antigen processing and presentation of exogenous peptide antigen via MHC class II [GO:0019886]; intracellular protein transport [GO:0006886]; membrane organization [GO:0061024]; post-Golgi vesicle-mediated transport [GO:0006892]; receptor-mediated endocytosis [GO:0006898]; regulation of defense response to virus by virus [GO:0050690]; response to virus [GO:0009615]; viral process [GO:0016032]	protein transporter activity [GO:0008565]	AP-1 adaptor complex [GO:0030121]; clathrin-coated endocytic vesicle membrane [GO:0030669]; coated pit [GO:0005905]; cytoplasmic vesicle membrane [GO:0030659]; cytosol [GO:0005829]; extracellular exosome [GO:0070062]; Golgi membrane [GO:0000139]; lysosomal membrane [GO:0005765]; membrane [GO:0016020]; trans-Golgi network membrane [GO:0032588]	AP1S1 AP19 CLAPS1	Adaptor complexes small subunit family		3D-structure; Alternative splicing; Coated pit; Complete proteome; Cytoplasmic vesicle; Deafness; Golgi apparatus; Ichthyosis; Membrane; Mental retardation; Neuropathy; Phosphoprotein; Protein transport; Reference proteome; Transport	158	18733	reviewed		adaptor complexes small subunit family	0	0	0	0	0	0	0	2.62074	4.30347
SPCS1_HUMAN	-1.62884	-14.2365	7.27586e-05	0.00285619	1.30025	0.00269526	0	0	0	0	0	0	0	2	5	8	0	8	8	2	5	6	SPCS1	Q9Y6A9	Signal peptidase complex subunit 1 (EC 3.4.-.-) (Microsomal signal peptidase 12 kDa subunit) (SPase 12 kDa subunit)	FUNCTION: Component of the microsomal signal peptidase complex which removes signal peptides from nascent proteins as they are translocated into the lumen of the endoplasmic reticulum. {ECO:0000250}.	SIMILARITY: Belongs to the SPCS1 family. {ECO:0000305}.	endoplasmic reticulum membrane [GO:0005789]; integral component of endoplasmic reticulum membrane [GO:0030176]; signal peptidase complex [GO:0005787]; peptidase activity [GO:0008233]; cellular protein metabolic process [GO:0044267]; gene expression [GO:0010467]; protein targeting to ER [GO:0045047]; proteolysis [GO:0006508]; regulation of insulin secretion [GO:0050796]; signal peptide processing …	cellular protein metabolic process [GO:0044267]; gene expression [GO:0010467]; protein targeting to ER [GO:0045047]; proteolysis [GO:0006508]; regulation of insulin secretion [GO:0050796]; signal peptide processing [GO:0006465]; SRP-dependent cotranslational protein targeting to membrane [GO:0006614]; translation [GO:0006412]	peptidase activity [GO:0008233]	endoplasmic reticulum membrane [GO:0005789]; integral component of endoplasmic reticulum membrane [GO:0030176]; signal peptidase complex [GO:0005787]	SPCS1 SPC12 HSPC033	SPCS1 family		Complete proteome; Endoplasmic reticulum; Hydrolase; Membrane; Microsome; Protease; Reference proteome; Transmembrane; Transmembrane helix	102	11805	reviewed		SPCS1 family	0	0	0	0	0	0	0	2.62074	4.30347
PXDN_HUMAN	-2.52633	-14.1445	7.48373e-05	0.00292119	1.26602	0.0027374	0	0	0	0	0	0	0	11	58	67	10	79	67	3	82	81	PXDN	Q92626	Peroxidasin homolog (EC 1.11.1.7) (Melanoma-associated antigen MG50) (Vascular peroxidase 1) (p53-responsive gene 2 protein)	FUNCTION: Displays low peroxidase activity and is likely to participate in H(2)O(2) metabolism and peroxidative reactions in the cardiovascular system. Plays a role in extracellular matrix formation. {ECO:0000269|PubMed:18929642, ECO:0000269|PubMed:19590037}.	SIMILARITY: Belongs to the peroxidase family. XPO subfamily. {ECO:0000255|PROSITE-ProRule:PRU00298}.; SIMILARITY: Contains 4 Ig-like C2-type (immunoglobulin-like) domains. {ECO:0000305}.; SIMILARITY: Contains 4 LRR (leucine-rich) repeats. {ECO:0000305}.; SIMILARITY: Contains 1 LRRCT domain. {ECO:0000305}.; SIMILARITY: Contains 1 LRRNT domain. {ECO:0000305}.; SIMILARITY: Contains 1 VWFC domain. {E…	endoplasmic reticulum [GO:0005783]; extracellular exosome [GO:0070062]; extracellular matrix [GO:0031012]; extracellular space [GO:0005615]; proteinaceous extracellular matrix [GO:0005578]; extracellular matrix structural constituent [GO:0005201]; heme binding [GO:0020037]; interleukin-1 receptor antagonist activity [GO:0005152]; metal ion binding [GO:0046872]; peroxidase activity [GO:0004601]; e…	extracellular matrix organization [GO:0030198]; hydrogen peroxide catabolic process [GO:0042744]; immune response [GO:0006955]; negative regulation of cytokine-mediated signaling pathway [GO:0001960]; oxidation-reduction process [GO:0055114]; response to oxidative stress [GO:0006979]	extracellular matrix structural constituent [GO:0005201]; heme binding [GO:0020037]; interleukin-1 receptor antagonist activity [GO:0005152]; metal ion binding [GO:0046872]; peroxidase activity [GO:0004601]	endoplasmic reticulum [GO:0005783]; extracellular exosome [GO:0070062]; extracellular matrix [GO:0031012]; extracellular space [GO:0005615]; proteinaceous extracellular matrix [GO:0005578]	PXDN KIAA0230 MG50 PRG2 VPO VPO1	Peroxidase family, XPO subfamily		Alternative splicing; Calcium; Complete proteome; Disease mutation; Disulfide bond; Extracellular matrix; Glycoprotein; Heme; Hydrogen peroxide; Immunoglobulin domain; Iron; Leucine-rich repeat; Metal-binding; Oxidoreductase; Peroxidase; Phosphoprotein; Polymorphism; Reference proteome; Repeat; Secreted; Signal	1479	165275	reviewed		peroxidase family XPO subfamily; Ig-like C2-type (immunoglobulin-like) domain; LRR (leucine-rich) repeat; LRRCT domain; LRRNT domain; VWFC domain	0	0	0	0	0	0	0	14.1957	48.6643
KDSR_HUMAN	-1.66202	-13.9306	7.99578e-05	0.00308619	1.1856	0.00281492	0	0	0	0	0	0	0	2	6	8	3	4	5	3	6	7	KDSR	Q06136	3-ketodihydrosphingosine reductase (KDS reductase) (EC 1.1.1.102) (3-dehydrosphinganine reductase) (Follicular variant translocation protein 1) (FVT-1) (Short chain dehydrogenase/reductase family 35C member 1)	FUNCTION: Catalyzes the reduction of 3-ketodihydrosphingosine (KDS) to dihydrosphingosine (DHS).	SIMILARITY: Belongs to the short-chain dehydrogenases/reductases (SDR) family. {ECO:0000305}.	endoplasmic reticulum [GO:0005783]; endoplasmic reticulum membrane [GO:0005789]; extracellular space [GO:0005615]; integral component of membrane [GO:0016021]; membrane [GO:0016020]; 3-dehydrosphinganine reductase activity [GO:0047560]; 3-keto-sphinganine metabolic process [GO:0006666]; small molecule metabolic process [GO:0044281]; sphingolipid biosynthetic process [GO:0030148]; sphingolipid met…	3-keto-sphinganine metabolic process [GO:0006666]; small molecule metabolic process [GO:0044281]; sphingolipid biosynthetic process [GO:0030148]; sphingolipid metabolic process [GO:0006665]	3-dehydrosphinganine reductase activity [GO:0047560]	endoplasmic reticulum [GO:0005783]; endoplasmic reticulum membrane [GO:0005789]; extracellular space [GO:0005615]; integral component of membrane [GO:0016021]; membrane [GO:0016020]	KDSR FVT1 SDR35C1	Short-chain dehydrogenases/reductases (SDR) family	PATHWAY: Lipid metabolism; sphingolipid metabolism.	Alternative splicing; Chromosomal rearrangement; Complete proteome; Endoplasmic reticulum; Lipid metabolism; Membrane; NADP; Oxidoreductase; Proto-oncogene; Reference proteome; Signal; Sphingolipid metabolism; Transmembrane; Transmembrane helix	332	36187	reviewed		short-chain dehydrogenases/reductases (SDR) family	0	0	0	0	0	0	0	2.62074	5.41173
MKRN2_HUMAN	-1.66202	-13.9306	7.99578e-05	0.00308619	1.1856	0.00281492	0	0	0	0	0	0	0	2	6	8	0	5	4	0	8	10	MKRN2	Q9H000	Probable E3 ubiquitin-protein ligase makorin-2 (EC 6.3.2.-) (RING finger protein 62)	FUNCTION: E3 ubiquitin ligase catalyzing the covalent attachment of ubiquitin moieties onto substrate proteins. {ECO:0000250}.	SIMILARITY: Contains 4 C3H1-type zinc fingers. {ECO:0000255|PROSITE-ProRule:PRU00723}.; SIMILARITY: Contains 1 RING-type zinc finger. {ECO:0000255|PROSITE-ProRule:PRU00175}.	intracellular [GO:0005622]; ligase activity [GO:0016874]; poly(A) RNA binding [GO:0044822]; zinc ion binding [GO:0008270]; protein ubiquitination [GO:0016567]	protein ubiquitination [GO:0016567]	ligase activity [GO:0016874]; poly(A) RNA binding [GO:0044822]; zinc ion binding [GO:0008270]	intracellular [GO:0005622]	MKRN2 RNF62 HSPC070		PATHWAY: Protein modification; protein ubiquitination.	Alternative splicing; Complete proteome; Ligase; Metal-binding; Phosphoprotein; Polymorphism; Reference proteome; Repeat; Ubl conjugation pathway; Zinc; Zinc-finger	416	46940	reviewed		C3H1-type zinc finger; RING-type zinc finger	0	0	0	0	0	0	0	2.62074	5.41173
SLFN5_HUMAN	-1.67111	-13.8804	8.12214e-05	0.00311755	1.16655	0.00283537	0	0	0	0	0	1	0	2	7	7	0	12	12	1	9	10	SLFN5	Q08AF3	Schlafen family member 5	FUNCTION: May have a role in hematopoietic cell differentiation. {ECO:0000250}.	SIMILARITY: Belongs to the Schlafen family. {ECO:0000305}.	nucleus [GO:0005634]; ATP binding [GO:0005524]; cell differentiation [GO:0030154]	cell differentiation [GO:0030154]	ATP binding [GO:0005524]	nucleus [GO:0005634]	SLFN5	Schlafen family		ATP-binding; Alternative splicing; Complete proteome; Differentiation; Nucleotide-binding; Polymorphism; Reference proteome	891	101055	reviewed		Schlafen family	0	0	0	0	0	1.10409	0	2.62074	6.35086
CNOT7_HUMAN	-1.39676	-13.6286	8.79375e-05	0.00319055	1.07	0.00293562	0	0	0	0	0	1	0	2	2	4	0	10	6	5	3	5	CNOT7	Q9UIV1	CCR4-NOT transcription complex subunit 7 (EC 3.1.13.4) (BTG1-binding factor 1) (CCR4-associated factor 1) (CAF-1) (Caf1a)	FUNCTION: Has 3'-5' poly(A) exoribonuclease activity for synthetic poly(A) RNA substrate. Its function seems to be partially redundant with that of CNOT8. Catalytic component of the CCR4-NOT complex which is one of the major cellular mRNA deadenylases and is linked to various cellular processes including bulk mRNA degradation, miRNA-mediated repression, translational repression during translation…	SIMILARITY: Belongs to the CAF1 family. {ECO:0000305}.	CCR4-NOT complex [GO:0030014]; cytoplasmic mRNA processing body [GO:0000932]; cytosol [GO:0005829]; membrane [GO:0016020]; nucleus [GO:0005634]; 3'-5'-exoribonuclease activity [GO:0000175]; exoribonuclease activity [GO:0004532]; metal ion binding [GO:0046872]; poly(A)-specific ribonuclease activity [GO:0004535]; RNA binding [GO:0003723]; sequence-specific DNA binding transcription factor activity…	carbohydrate metabolic process [GO:0005975]; cytoplasmic mRNA processing body assembly [GO:0033962]; deadenylation-dependent decapping of nuclear-transcribed mRNA [GO:0000290]; exonucleolytic nuclear-transcribed mRNA catabolic process involved in deadenylation-dependent decay [GO:0043928]; gene expression [GO:0010467]; gene silencing by miRNA [GO:0035195]; gene silencing by RNA [GO:0031047]; nega…	3'-5'-exoribonuclease activity [GO:0000175]; exoribonuclease activity [GO:0004532]; metal ion binding [GO:0046872]; poly(A)-specific ribonuclease activity [GO:0004535]; RNA binding [GO:0003723]; sequence-specific DNA binding transcription factor activity [GO:0003700]; signal transducer activity [GO:0004871]	CCR4-NOT complex [GO:0030014]; cytoplasmic mRNA processing body [GO:0000932]; cytosol [GO:0005829]; membrane [GO:0016020]; nucleus [GO:0005634]	CNOT7 CAF1	CAF1 family		3D-structure; Alternative splicing; Complete proteome; Cytoplasm; Exonuclease; Hydrolase; Magnesium; Metal-binding; Nuclease; Nucleus; RNA-binding; RNA-mediated gene silencing; Reference proteome; Repressor; Transcription; Transcription regulation; Translation regulation	285	32745	reviewed		CAF1 family	0	0	0	0	0	1.10409	0	2.62074	1.5874
APBA2_HUMAN	-1.39676	-13.6286	8.79375e-05	0.00319055	1.07	0.00293562	0	0	0	0	1	0	0	2	4	2	0	1	1	1	2	2	APBA2	Q99767	Amyloid beta A4 precursor protein-binding family A member 2 (Adapter protein X11beta) (Neuron-specific X11L protein) (Neuronal Munc18-1-interacting protein 2) (Mint-2)	FUNCTION: Putative function in synaptic vesicle exocytosis by binding to STXBP1, an essential component of the synaptic vesicle exocytotic machinery. May modulate processing of the beta-amyloid precursor protein (APP) and hence formation of beta-APP.	SIMILARITY: Contains 2 PDZ (DHR) domains. {ECO:0000255|PROSITE-ProRule:PRU00143}.; SIMILARITY: Contains 1 PID domain. {ECO:0000255|PROSITE-ProRule:PRU00148}.	plasma membrane [GO:0005886]; synaptic vesicle [GO:0008021]; beta-amyloid binding [GO:0001540]; in utero embryonic development [GO:0001701]; locomotory behavior [GO:0007626]; multicellular organism growth [GO:0035264]; nervous system development [GO:0007399]; protein transport [GO:0015031]; regulation of gene expression [GO:0010468]; synaptic transmission [GO:0007268]	in utero embryonic development [GO:0001701]; locomotory behavior [GO:0007626]; multicellular organism growth [GO:0035264]; nervous system development [GO:0007399]; protein transport [GO:0015031]; regulation of gene expression [GO:0010468]; synaptic transmission [GO:0007268]	beta-amyloid binding [GO:0001540]	plasma membrane [GO:0005886]; synaptic vesicle [GO:0008021]	APBA2 MINT2 X11L			Alternative splicing; Complete proteome; Polymorphism; Protein transport; Reference proteome; Repeat; Transport	749	82512	reviewed		PDZ (DHR) domain; PID domain	0	0	0	0	1.10409	0	0	2.62074	3.72547
DGLB_HUMAN	-1.39676	-13.6286	8.79375e-05	0.00319055	1.07	0.00293562	0	0	0	0	0	0	0	2	2	4	0	2	4	2	2	1	DAGLB	Q8NCG7	Sn1-specific diacylglycerol lipase beta (DGL-beta) (EC 3.1.1.-) (KCCR13L)	FUNCTION: Catalyzes the hydrolysis of diacylglycerol (DAG) to 2-arachidonoyl-glycerol (2-AG), the most abundant endocannabinoid in tissues. Required for axonal growth during development and for retrograde synaptic signaling at mature synapses. {ECO:0000269|PubMed:14610053}.	SIMILARITY: Belongs to the AB hydrolase superfamily. Lipase family. {ECO:0000305}.	integral component of membrane [GO:0016021]; lysosomal membrane [GO:0005765]; plasma membrane [GO:0005886]; lipase activity [GO:0016298]; metal ion binding [GO:0046872]; arachidonic acid metabolic process [GO:0019369]; blood coagulation [GO:0007596]; lipid catabolic process [GO:0016042]; neuroblast proliferation [GO:0007405]; neurotransmitter biosynthetic process [GO:0042136]; platelet activation…	arachidonic acid metabolic process [GO:0019369]; blood coagulation [GO:0007596]; lipid catabolic process [GO:0016042]; neuroblast proliferation [GO:0007405]; neurotransmitter biosynthetic process [GO:0042136]; platelet activation [GO:0030168]	lipase activity [GO:0016298]; metal ion binding [GO:0046872]	integral component of membrane [GO:0016021]; lysosomal membrane [GO:0005765]; plasma membrane [GO:0005886]	DAGLB	AB hydrolase superfamily, Lipase family		Alternative splicing; Calcium; Cell membrane; Complete proteome; Hydrolase; Lipid degradation; Lipid metabolism; Membrane; Metal-binding; Phosphoprotein; Polymorphism; Reference proteome; Transmembrane; Transmembrane helix	672	73732	reviewed		AB hydrolase superfamily Lipase family	0	0	0	0	0	0	0	2.62074	1.5874
DLK1_HUMAN	-1.39676	-13.6286	8.79375e-05	0.00319055	1.07	0.00293562	0	0	0	0	0	0	0	2	2	4	0	7	4	0	3	3	DLK1	P80370	Protein delta homolog 1 (DLK-1) (pG2) [Cleaved into: Fetal antigen 1 (FA1)]	FUNCTION: May have a role in neuroendocrine differentiation.	SIMILARITY: Contains 6 EGF-like domains. {ECO:0000255|PROSITE-ProRule:PRU00076}.	external side of plasma membrane [GO:0009897]; extracellular space [GO:0005615]; integral component of membrane [GO:0016021]; embryonic skeletal system development [GO:0048706]; multicellular organismal development [GO:0007275]; negative regulation of Notch signaling pathway [GO:0045746]; Notch signaling pathway [GO:0007219]; post-embryonic development [GO:0009791]; regulation of gene expression …	embryonic skeletal system development [GO:0048706]; multicellular organismal development [GO:0007275]; negative regulation of Notch signaling pathway [GO:0045746]; Notch signaling pathway [GO:0007219]; post-embryonic development [GO:0009791]; regulation of gene expression [GO:0010468]		external side of plasma membrane [GO:0009897]; extracellular space [GO:0005615]; integral component of membrane [GO:0016021]	DLK1 DLK			Alternative splicing; Complete proteome; Direct protein sequencing; Disulfide bond; EGF-like domain; Glycoprotein; Membrane; Polymorphism; Reference proteome; Repeat; Signal; Transmembrane; Transmembrane helix	383	41300	reviewed		EGF-like domain	0	0	0	0	0	0	0	2.62074	1.5874
SYF1_HUMAN	-1.39676	-13.6286	8.79375e-05	0.00319055	1.07	0.00293562	0	0	0	0	0	0	0	2	2	4	0	1	2	0	4	4	XAB2	Q9HCS7	Pre-mRNA-splicing factor SYF1 (Protein HCNP) (XPA-binding protein 2)	FUNCTION: Involved in transcription-coupled repair (TCR), transcription and pre-mRNA splicing. {ECO:0000269|PubMed:10944529, ECO:0000269|PubMed:17981804}.	SIMILARITY: Belongs to the crooked-neck family. {ECO:0000305}.; SIMILARITY: Contains 14 HAT repeats. {ECO:0000305}.	catalytic step 2 spliceosome [GO:0071013]; membrane [GO:0016020]; nucleoplasm [GO:0005654]; nucleus [GO:0005634]; blastocyst development [GO:0001824]; DNA repair [GO:0006281]; mRNA splicing, via spliceosome [GO:0000398]; nucleotide-excision repair [GO:0006289]; transcription, DNA-templated [GO:0006351]; transcription-coupled nucleotide-excision repair [GO:0006283]	blastocyst development [GO:0001824]; DNA repair [GO:0006281]; mRNA splicing, via spliceosome [GO:0000398]; nucleotide-excision repair [GO:0006289]; transcription, DNA-templated [GO:0006351]; transcription-coupled nucleotide-excision repair [GO:0006283]		catalytic step 2 spliceosome [GO:0071013]; membrane [GO:0016020]; nucleoplasm [GO:0005654]; nucleus [GO:0005634]	XAB2 HCNP KIAA1177 SYF1 PP3898	Crooked-neck family		Acetylation; Complete proteome; DNA damage; DNA repair; Nucleus; Phosphoprotein; Polymorphism; Reference proteome; Repeat; Spliceosome; Transcription; mRNA processing; mRNA splicing	855	100010	reviewed		crooked-neck family; HAT repeat	0	0	0	0	0	0	0	2.62074	1.5874
EDRF1_HUMAN	-1.40139	-13.6028	8.86649e-05	0.00319055	1.05999	0.00294686	0	0	0	0	0	0	1	3	2	3	0	2	1	0	7	3	EDRF1	Q3B7T1	Erythroid differentiation-related factor 1	FUNCTION: Transcription factor involved in erythroid differentiation. Involved in transcriptional activation of the globin gene. {ECO:0000269|PubMed:12609092}.	SIMILARITY: Contains 2 TPR repeats. {ECO:0000305}.	nucleus [GO:0005634]; regulation of transcription, DNA-templated [GO:0006355]; transcription, DNA-templated [GO:0006351]	regulation of transcription, DNA-templated [GO:0006355]; transcription, DNA-templated [GO:0006351]		nucleus [GO:0005634]	EDRF1 C10orf137			Activator; Alternative splicing; Complete proteome; Nucleus; Polymorphism; Reference proteome; Repeat; TPR repeat; Transcription; Transcription regulation	1238	138528	reviewed	X	TPR repeat	0	0	0	0	0	0	1.10409	3.72547	1.5874
NUD16_HUMAN	-1.40139	-13.6028	8.86649e-05	0.00319055	1.05999	0.00294686	0	0	0	1	3	0	1	3	2	3	0	3	2	0	2	0	NUDT16	Q96DE0	U8 snoRNA-decapping enzyme (EC 3.6.1.62) (IDP phosphatase) (IDPase) (EC 3.6.1.-) (Inosine diphosphate phosphatase) (Nucleoside diphosphate-linked moiety X motif 16) (Nudix motif 16) (U8 snoRNA-binding protein H29K) (m7GpppN-mRNA hydrolase)	FUNCTION: RNA-binding and decapping enzyme that catalyzes the cleavage of the cap structure of snoRNAs and mRNAs in a metal-dependent manner. Part of the U8 snoRNP complex that is required for the accumulation of mature 5.8S and 28S rRNA. Has diphosphatase activity and removes m7G and/or m227G caps from U8 snoRNA and leaves a 5'monophosphate on the RNA. Catalyzes also the cleavage of the cap stru…	SIMILARITY: Belongs to the Nudix hydrolase family. NUDT16 subfamily. {ECO:0000305}.; SIMILARITY: Contains 1 nudix hydrolase domain. {ECO:0000255|PROSITE-ProRule:PRU00794}.	cytoplasm [GO:0005737]; nucleolus [GO:0005730]; nucleoplasm [GO:0005654]; nucleus [GO:0005634]; cobalt ion binding [GO:0050897]; dIDP diphosphatase activity [GO:0097383]; dITP diphosphatase activity [GO:0035870]; GTP binding [GO:0005525]; inosine-diphosphatase activity [GO:0090450]; ITP binding [GO:1901641]; m7G(5')pppN diphosphatase activity [GO:0050072]; magnesium ion binding [GO:0000287]; mang…	adenosine to inosine editing [GO:0006382]; dephosphorylation [GO:0016311]; dITP catabolic process [GO:0035863]; IDP catabolic process [GO:0046709]; mRNA catabolic process [GO:0006402]; negative regulation of rRNA processing [GO:2000233]; nucleobase-containing small molecule catabolic process [GO:0034656]; nucleobase-containing small molecule metabolic process [GO:0055086]; positive regulation of …	cobalt ion binding [GO:0050897]; dIDP diphosphatase activity [GO:0097383]; dITP diphosphatase activity [GO:0035870]; GTP binding [GO:0005525]; inosine-diphosphatase activity [GO:0090450]; ITP binding [GO:1901641]; m7G(5')pppN diphosphatase activity [GO:0050072]; magnesium ion binding [GO:0000287]; manganese ion binding [GO:0030145]; metalloexopeptidase activity [GO:0008235]; mRNA binding [GO:0003…	cytoplasm [GO:0005737]; nucleolus [GO:0005730]; nucleoplasm [GO:0005654]; nucleus [GO:0005634]	NUDT16	Nudix hydrolase family, NUDT16 subfamily		3D-structure; Alternative splicing; Complete proteome; Cytoplasm; Hydrolase; Magnesium; Manganese; Metal-binding; Nucleotide metabolism; Nucleotide-binding; Nucleus; RNA-binding; Reference proteome	195	21273	reviewed		Nudix hydrolase family NUDT16 subfamily; nudix hydrolase domain	0	0	0	1.10409	3.38602	0	1.10409	3.72547	1.5874
DUSTY_HUMAN	-1.40139	-13.6028	8.86649e-05	0.00319055	1.05999	0.00294686	0	0	0	0	0	0	0	3	3	2	1	3	4	1	6	5	DSTYK	Q6XUX3	Dual serine/threonine and tyrosine protein kinase (EC 2.7.12.1) (Dusty protein kinase) (Dusty PK) (RIP-homologous kinase) (Receptor-interacting serine/threonine-protein kinase 5) (Sugen kinase 496) (SgK496)	FUNCTION: Acts as a positive regulator of ERK phosphorylation downstream of fibroblast growth factor-receptor activation. May induce both caspase-dependent apoptosis and caspase-independent cell death. {ECO:0000269|PubMed:15178406, ECO:0000269|PubMed:23862974}.	SIMILARITY: Belongs to the protein kinase superfamily. Ser/Thr protein kinase family. {ECO:0000255|PROSITE-ProRule:PRU00159}.; SIMILARITY: Contains 1 protein kinase domain. {ECO:0000255|PROSITE-ProRule:PRU00159}.	apical plasma membrane [GO:0016324]; basolateral plasma membrane [GO:0016323]; cell junction [GO:0030054]; cytoplasm [GO:0005737]; ATP binding [GO:0005524]; protein serine/threonine kinase activity [GO:0004674]; protein serine/threonine/tyrosine kinase activity [GO:0004712]; protein tyrosine kinase activity [GO:0004713]; cellular response to fibroblast growth factor stimulus [GO:0044344]; positiv…	cellular response to fibroblast growth factor stimulus [GO:0044344]; positive regulation of ERK1 and ERK2 cascade [GO:0070374]; positive regulation of fibroblast growth factor receptor signaling pathway [GO:0045743]; positive regulation of kinase activity [GO:0033674]	ATP binding [GO:0005524]; protein serine/threonine/tyrosine kinase activity [GO:0004712]; protein serine/threonine kinase activity [GO:0004674]; protein tyrosine kinase activity [GO:0004713]	apical plasma membrane [GO:0016324]; basolateral plasma membrane [GO:0016323]; cell junction [GO:0030054]; cytoplasm [GO:0005737]	DSTYK KIAA0472 RIP5 RIPK5 SGK496 HDCMD38P	Protein kinase superfamily, Ser/Thr protein kinase family		ATP-binding; Alternative splicing; Cell junction; Cell membrane; Coiled coil; Complete proteome; Cytoplasm; Disease mutation; Kinase; Membrane; Nucleotide-binding; Polymorphism; Reference proteome; Serine/threonine-protein kinase; Transferase; Tyrosine-protein kinase	929	105206	reviewed		protein kinase superfamily Ser/Thr protein kinase family; protein kinase domain	0	0	0	0	0	0	0	3.72547	2.70587
MENTO_HUMAN	-1.40139	-13.6028	8.86649e-05	0.00319055	1.05999	0.00294686	0	0	0	0	0	0	0	3	3	2	3	6	4	0	1	1	STARD3NL	O95772	MLN64 N-terminal domain homolog (STARD3 N-terminal-like protein)		SIMILARITY: Contains 1 MENTAL domain. {ECO:0000255|PROSITE-ProRule:PRU00770}.	integral component of membrane [GO:0016021]; intracellular membrane-bounded organelle [GO:0043231]; late endosome membrane [GO:0031902]; lysosomal membrane [GO:0005765]; membrane [GO:0016020]			integral component of membrane [GO:0016021]; intracellular membrane-bounded organelle [GO:0043231]; late endosome membrane [GO:0031902]; lysosomal membrane [GO:0005765]; membrane [GO:0016020]	STARD3NL MENTHO UNQ855/PRO1864			Acetylation; Alternative initiation; Complete proteome; Endosome; Membrane; Phosphoprotein; Reference proteome; Transmembrane; Transmembrane helix	234	26655	reviewed		MENTAL domain	0	0	0	0	0	0	0	3.72547	2.70587
QPCT_HUMAN	-1.40139	-13.6028	8.86649e-05	0.00319055	1.05999	0.00294686	0	0	0	0	0	0	0	3	2	3	2	2	4	0	5	5	QPCT	Q16769	Glutaminyl-peptide cyclotransferase (EC 2.3.2.5) (Glutaminyl cyclase) (QC) (sQC) (Glutaminyl-tRNA cyclotransferase) (Glutamyl cyclase) (EC)	FUNCTION: Responsible for the biosynthesis of pyroglutamyl peptides. Has a bias against acidic and tryptophan residues adjacent to the N-terminal glutaminyl residue and a lack of importance of chain length after the second residue. Also catalyzes N-terminal pyroglutamate formation. In vitro, catalyzes pyroglutamate formation of N-terminally truncated form of APP amyloid-beta peptides [Glu-3]-beta…	SIMILARITY: Belongs to the glutaminyl-peptide cyclotransferase family. {ECO:0000305}.	extracellular exosome [GO:0070062]; glutaminyl-peptide cyclotransferase activity [GO:0016603]; zinc ion binding [GO:0008270]; cellular protein modification process [GO:0006464]; peptidyl-pyroglutamic acid biosynthetic process, using glutaminyl-peptide cyclotransferase [GO:0017186]	cellular protein modification process [GO:0006464]; peptidyl-pyroglutamic acid biosynthetic process, using glutaminyl-peptide cyclotransferase [GO:0017186]	glutaminyl-peptide cyclotransferase activity [GO:0016603]; zinc ion binding [GO:0008270]	extracellular exosome [GO:0070062]	QPCT	Glutaminyl-peptide cyclotransferase family		3D-structure; Acyltransferase; Alternative splicing; Complete proteome; Disulfide bond; Glycoprotein; Metal-binding; Polymorphism; Reference proteome; Secreted; Signal; Transferase; Zinc	361	40877	reviewed		glutaminyl-peptide cyclotransferase family	0	0	0	0	0	0	0	3.72547	1.5874
SIN3B_HUMAN	-1.40139	-13.6028	8.86649e-05	0.00319055	1.05999	0.00294686	0	0	0	0	0	0	0	3	2	3	1	2	1	0	1	3	SIN3B	O75182	Paired amphipathic helix protein Sin3b (Histone deacetylase complex subunit Sin3b) (Transcriptional corepressor Sin3b)	FUNCTION: Acts as a transcriptional repressor. Interacts with MXI1 to repress MYC responsive genes and antagonize MYC oncogenic activities. Interacts with MAD-MAX heterodimers by binding to MAD. The heterodimer then represses transcription by tethering SIN3B to DNA. Also forms a complex with FOXK1 which represses transcription (By similarity). {ECO:0000250}.	SIMILARITY: Contains 3 PAH (paired amphipathic helix) domains. {ECO:0000255|PROSITE-ProRule:PRU00810}.	autosome [GO:0030849]; chromatin [GO:0000785]; cytoplasm [GO:0005737]; nucleoplasm [GO:0005654]; nucleus [GO:0005634]; Sin3 complex [GO:0016580]; X chromosome [GO:0000805]; XY body [GO:0001741]; Y chromosome [GO:0000806]; chromatin binding [GO:0003682]; RNA polymerase II transcription corepressor activity [GO:0001106]; cardiac muscle tissue development [GO:0048738]; cellular lipid metabolic proce…	cardiac muscle tissue development [GO:0048738]; cellular lipid metabolic process [GO:0044255]; histone deacetylation [GO:0016575]; negative regulation of transcription from RNA polymerase II promoter [GO:0000122]; skeletal muscle tissue development [GO:0007519]; small molecule metabolic process [GO:0044281]; transcription, DNA-templated [GO:0006351]	chromatin binding [GO:0003682]; RNA polymerase II transcription corepressor activity [GO:0001106]	autosome [GO:0030849]; chromatin [GO:0000785]; cytoplasm [GO:0005737]; nucleoplasm [GO:0005654]; nucleus [GO:0005634]; Sin3 complex [GO:0016580]; X chromosome [GO:0000805]; XY body [GO:0001741]; Y chromosome [GO:0000806]	SIN3B KIAA0700			Alternative splicing; Complete proteome; Nucleus; Reference proteome; Repeat; Repressor; Transcription; Transcription regulation; Ubl conjugation	1162	133066	reviewed		PAH (paired amphipathic helix) domain	0	0	0	0	0	0	0	3.72547	1.5874
VAMP1_HUMAN	-1.40139	-13.6028	8.86649e-05	0.00319055	1.05999	0.00294686	0	0	0	0	0	0	0	3	2	3	2	4	4	0	3	5	VAMP1	P23763	Vesicle-associated membrane protein 1 (VAMP-1) (Synaptobrevin-1)	FUNCTION: Involved in the targeting and/or fusion of transport vesicles to their target membrane.	SIMILARITY: Belongs to the synaptobrevin family. {ECO:0000305}.; SIMILARITY: Contains 1 v-SNARE coiled-coil homology domain. {ECO:0000255|PROSITE-ProRule:PRU00290}.	cell junction [GO:0030054]; cell surface [GO:0009986]; cytosol [GO:0005829]; integral component of plasma membrane [GO:0005887]; mitochondrial outer membrane [GO:0005741]; SNARE complex [GO:0031201]; specific granule membrane [GO:0035579]; synaptic vesicle [GO:0008021]; synaptic vesicle membrane [GO:0030672]; terminal bouton [GO:0043195]; tertiary granule membrane [GO:0070821]; SNAP receptor acti…	exocytosis [GO:0006887]; SNARE complex assembly [GO:0035493]; synaptic transmission [GO:0007268]; vesicle fusion [GO:0006906]	SNAP receptor activity [GO:0005484]; SNARE binding [GO:0000149]	cell junction [GO:0030054]; cell surface [GO:0009986]; cytosol [GO:0005829]; integral component of plasma membrane [GO:0005887]; mitochondrial outer membrane [GO:0005741]; SNARE complex [GO:0031201]; specific granule membrane [GO:0035579]; synaptic vesicle [GO:0008021]; synaptic vesicle membrane [GO:0030672]; terminal bouton [GO:0043195]; tertiary granule membrane [GO:0070821]	VAMP1 SYB1	Synaptobrevin family		Alternative splicing; Cell junction; Coiled coil; Complete proteome; Cytoplasmic vesicle; Membrane; Mitochondrion; Mitochondrion outer membrane; Neurodegeneration; Reference proteome; Synapse; Synaptosome; Transmembrane; Transmembrane helix	118	12902	reviewed		synaptobrevin family; v-SNARE coiled-coil homology domain	0	0	0	0	0	0	0	3.72547	1.5874
UN45A_HUMAN	-1.68014	-13.5195	9.10587e-05	0.00325971	1.02761	0.00298814	0	0	0	0	1	0	0	6	6	3	2	4	5	3	8	6	UNC45A	Q9H3U1	Protein unc-45 homolog A (Unc-45A) (GCUNC-45) (Smooth muscle cell-associated protein 1) (SMAP-1)	FUNCTION: Acts as co-chaperone for HSP90. Prevents the stimulation of HSP90AB1 ATPase activity by AHSA1. Positive factor in promoting PGR function in the cell. May be necessary for proper folding of myosin (Potential). Necessary for normal cell proliferation. Necessary for normal myotube formation and myosin accumulation during muscle cell development. May play a role in erythropoiesis in stroma …	SIMILARITY: Contains 3 TPR repeats. {ECO:0000255|PROSITE-ProRule:PRU00339}.	cytoplasm [GO:0005737]; Golgi apparatus [GO:0005794]; nucleoplasm [GO:0005654]; perinuclear region of cytoplasm [GO:0048471]; cell differentiation [GO:0030154]; chaperone-mediated protein folding [GO:0061077]; muscle organ development [GO:0007517]	cell differentiation [GO:0030154]; chaperone-mediated protein folding [GO:0061077]; muscle organ development [GO:0007517]		cytoplasm [GO:0005737]; Golgi apparatus [GO:0005794]; nucleoplasm [GO:0005654]; perinuclear region of cytoplasm [GO:0048471]	UNC45A SMAP1			3D-structure; Acetylation; Alternative splicing; Chaperone; Complete proteome; Cytoplasm; Developmental protein; Differentiation; Myogenesis; Nucleus; Phosphoprotein; Polymorphism; Reference proteome; Repeat; TPR repeat	944	103077	reviewed	X	TPR repeat	0	0	0	0	1.10409	0	0	7.49516	5.41173
AMD_HUMAN	-1.86319	-13.3661	9.56777e-05	0.00340741	0.967475	0.00305888	0	0	0	0	0	0	0	3	11	12	1	9	10	1	6	8	PAM	P19021	Peptidyl-glycine alpha-amidating monooxygenase (PAM) [Includes: Peptidylglycine alpha-hydroxylating monooxygenase (PHM) (EC 1.14.17.3); Peptidyl-alpha-hydroxyglycine alpha-amidating lyase (EC 4.3.2.5) (Peptidylamidoglycolate lyase) (PAL)]	FUNCTION: Bifunctional enzyme that catalyzes 2 sequential steps in C-terminal alpha-amidation of peptides. The monooxygenase part produces an unstable peptidyl(2-hydroxyglycine) intermediate that is dismutated to glyoxylate and the corresponding desglycine peptide amide by the lyase part. C-terminal amidation of peptides such as neuropeptides is essential for full biological activity.	SIMILARITY: In the C-terminal section; belongs to the peptidyl-alpha-hydroxyglycine alpha-amidating lyase family. {ECO:0000305}.; SIMILARITY: In the N-terminal section; belongs to the copper type II ascorbate-dependent monooxygenase family. {ECO:0000305}.; SIMILARITY: Contains 5 NHL repeats. {ECO:0000255|PROSITE-ProRule:PRU00504}.	extracellular exosome [GO:0070062]; integral component of membrane [GO:0016021]; membrane [GO:0016020]; copper ion binding [GO:0005507]; L-ascorbic acid binding [GO:0031418]; peptidylamidoglycolate lyase activity [GO:0004598]; peptidylglycine monooxygenase activity [GO:0004504]; zinc ion binding [GO:0008270]; peptide amidation [GO:0001519]	peptide amidation [GO:0001519]	copper ion binding [GO:0005507]; L-ascorbic acid binding [GO:0031418]; peptidylamidoglycolate lyase activity [GO:0004598]; peptidylglycine monooxygenase activity [GO:0004504]; zinc ion binding [GO:0008270]	extracellular exosome [GO:0070062]; integral component of membrane [GO:0016021]; membrane [GO:0016020]	PAM	Peptidyl-alpha-hydroxyglycine alpha-amidating lyase family; Copper type II ascorbate-dependent monooxygenase family		Alternative splicing; Cleavage on pair of basic residues; Complete proteome; Copper; Disulfide bond; Glycoprotein; Lyase; Membrane; Metal-binding; Monooxygenase; Multifunctional enzyme; Oxidoreductase; Phosphoprotein; Polymorphism; Reference proteome; Repeat; Secreted; Signal; Sulfation; Transmembrane; Transmembrane helix; Vitamin C; Zinc	973	108332	reviewed		peptidyl-alpha-hydroxyglycine alpha-amidating lyase family; copper type II ascorbate-dependent monooxygenase family; NHL repeat	0	0	0	0	0	0	0	3.72547	9.78286
IQEC3_HUMAN	-1.55581	-13.2219	0.000100284	0.00353501	0.910328	0.00312153	0	0	0	1	0	0	0	5	3	3	0	3	3	1	6	6	IQSEC3	Q9UPP2	IQ motif and SEC7 domain-containing protein 3	FUNCTION: Acts as a guanine nucleotide exchange factor (GEF) for ARF1. {ECO:0000269|PubMed:17981261}.	SIMILARITY: Belongs to the BRAG family. {ECO:0000305}.; SIMILARITY: Contains 1 IQ domain. {ECO:0000255|PROSITE-ProRule:PRU00116}.; SIMILARITY: Contains 1 PH domain. {ECO:0000305}.; SIMILARITY: Contains 1 SEC7 domain. {ECO:0000255|PROSITE-ProRule:PRU00189}.	cytoplasm [GO:0005737]; inhibitory synapse [GO:0060077]; postsynaptic membrane [GO:0045211]; ARF guanyl-nucleotide exchange factor activity [GO:0005086]; actin cytoskeleton organization [GO:0030036]; positive regulation of GTPase activity [GO:0043547]	actin cytoskeleton organization [GO:0030036]; positive regulation of GTPase activity [GO:0043547]	ARF guanyl-nucleotide exchange factor activity [GO:0005086]	cytoplasm [GO:0005737]; inhibitory synapse [GO:0060077]; postsynaptic membrane [GO:0045211]	IQSEC3 KIAA1110	BRAG family		Alternative splicing; Coiled coil; Complete proteome; Cytoplasm; Polymorphism; Reference proteome	1182	127621	reviewed		BRAG family; IQ domain; PH domain; SEC7 domain	0	0	0	1.10409	0	0	0	6.35086	2.70587
GNL1_HUMAN	-1.55581	-13.2219	0.000100284	0.00353501	0.910328	0.00312153	0	0	0	0	0	0	0	5	3	3	0	5	6	4	6	4	GNL1	P36915	Guanine nucleotide-binding protein-like 1 (GTP-binding protein HSR1)	FUNCTION: Possible regulatory or functional link with the histocompatibility cluster.	SIMILARITY: Belongs to the TRAFAC class YlqF/YawG GTPase family. {ECO:0000255|PROSITE-ProRule:PRU01058}.; SIMILARITY: Contains 1 CP-type G (guanine nucleotide-binding) domain. {ECO:0000255|PROSITE-ProRule:PRU01058}.	extracellular space [GO:0005615]; nucleus [GO:0005634]; GTP binding [GO:0005525]; GTPase activity [GO:0003924]; structural molecule activity [GO:0005198]; cellular response to DNA damage stimulus [GO:0006974]; metabolic process [GO:0008152]; ribosome biogenesis [GO:0042254]; signal transduction [GO:0007165]; T cell mediated immunity [GO:0002456]	cellular response to DNA damage stimulus [GO:0006974]; metabolic process [GO:0008152]; ribosome biogenesis [GO:0042254]; signal transduction [GO:0007165]; T cell mediated immunity [GO:0002456]	GTPase activity [GO:0003924]; GTP binding [GO:0005525]; structural molecule activity [GO:0005198]	extracellular space [GO:0005615]; nucleus [GO:0005634]	GNL1 HSR1	TRAFAC class YlqF/YawG GTPase family		Alternative splicing; Complete proteome; GTP-binding; Nucleotide-binding; Phosphoprotein; Reference proteome	607	68661	reviewed		TRAFAC class YlqF/YawG GTPase family; CP-type G (guanine nucleotide-binding) domain	0	0	0	0	0	0	0	6.35086	2.70587
RB33B_HUMAN	-1.86155	-13.1338	0.000103232	0.00362046	0.875115	0.00316734	0	0	0	0	0	0	0	3	10	13	1	24	12	2	13	11	RAB33B	Q9H082	Ras-related protein Rab-33B	FUNCTION: Protein transport. Acts, in coordination with RAB6A, to regulate intra-Golgi retrograde trafficking. It is involved in autophagy, acting as a modulator of autophagosome formation. {ECO:0000269|PubMed:20163571}.	SIMILARITY: Belongs to the small GTPase superfamily. Rab family. {ECO:0000305}.	extracellular exosome [GO:0070062]; Golgi apparatus [GO:0005794]; Golgi lumen [GO:0005796]; Golgi membrane [GO:0000139]; GTP binding [GO:0005525]; GTPase activity [GO:0003924]; autophagy [GO:0006914]; intra-Golgi vesicle-mediated transport [GO:0006891]; negative regulation of constitutive secretory pathway [GO:1903434]; protein targeting to Golgi [GO:0000042]; Rab protein signal transduction [GO:…	autophagy [GO:0006914]; intra-Golgi vesicle-mediated transport [GO:0006891]; negative regulation of constitutive secretory pathway [GO:1903434]; protein targeting to Golgi [GO:0000042]; Rab protein signal transduction [GO:0032482]; regulation of autophagosome assembly [GO:2000785]; regulation of Golgi organization [GO:1903358]; regulation of retrograde vesicle-mediated transport, Golgi to ER [GO:…	GTPase activity [GO:0003924]; GTP binding [GO:0005525]	extracellular exosome [GO:0070062]; Golgi apparatus [GO:0005794]; Golgi lumen [GO:0005796]; Golgi membrane [GO:0000139]	RAB33B	Small GTPase superfamily, Rab family		Autophagy; Complete proteome; Disease mutation; Dwarfism; GTP-binding; Golgi apparatus; Lipoprotein; Membrane; Methylation; Nucleotide-binding; Prenylation; Protein transport; Reference proteome; Transport	229	25718	reviewed		small GTPase superfamily Rab family	0	0	0	0	0	0	0	3.72547	8.90688
ELMD2_HUMAN	-1.62609	-13.0669	0.000105541	0.00366423	0.848232	0.00319676	0	0	0	0	0	0	0	6	4	3	3	8	5	4	1	1	ELMOD2	Q8IZ81	ELMO domain-containing protein 2	FUNCTION: Acts as a GTPase-activating protein (GAP) toward guanine nucleotide exchange factors like ARL2, ARL3, ARF1 and ARF6, but not for GTPases outside the Arf family. Regulates IFN-related antiviral responses. {ECO:0000269|PubMed:17452337, ECO:0000269|PubMed:19966137}.	SIMILARITY: Contains 1 ELMO domain. {ECO:0000255|PROSITE-ProRule:PRU00664}.	membrane [GO:0016020]; GTPase activator activity [GO:0005096]; defense response to virus [GO:0051607]; regulation of defense response to virus [GO:0050688]	defense response to virus [GO:0051607]; regulation of defense response to virus [GO:0050688]	GTPase activator activity [GO:0005096]	membrane [GO:0016020]	ELMOD2			Antiviral defense; Complete proteome; GTPase activation; Reference proteome	293	34961	reviewed		ELMO domain	0	0	0	0	0	0	0	7.49516	3.72547
MANBA_HUMAN	-1.62609	-13.0669	0.000105541	0.00366423	0.848232	0.00319676	0	0	0	0	1	0	0	6	4	3	0	6	4	1	6	8	MANBA	O00462	Beta-mannosidase (EC 3.2.1.25) (Lysosomal beta A mannosidase) (Mannanase) (Mannase)	FUNCTION: Exoglycosidase that cleaves the single beta-linked mannose residue from the non-reducing end of all N-linked glycoprotein oligosaccharides.	SIMILARITY: Belongs to the glycosyl hydrolase 2 family. {ECO:0000305}.	intracellular membrane-bounded organelle [GO:0043231]; lysosome [GO:0005764]; beta-mannosidase activity [GO:0004567]; mannose binding [GO:0005537]; carbohydrate metabolic process [GO:0005975]; cellular protein modification process [GO:0006464]; mannan catabolic process [GO:0046355]	carbohydrate metabolic process [GO:0005975]; cellular protein modification process [GO:0006464]; mannan catabolic process [GO:0046355]	beta-mannosidase activity [GO:0004567]; mannose binding [GO:0005537]	intracellular membrane-bounded organelle [GO:0043231]; lysosome [GO:0005764]	MANBA MANB1	Glycosyl hydrolase 2 family	PATHWAY: Glycan metabolism; N-glycan degradation.	Complete proteome; Glycoprotein; Glycosidase; Hydrolase; Lysosome; Polymorphism; Reference proteome; Signal	879	100895	reviewed		glycosyl hydrolase 2 family	0	0	0	0	1.10409	0	0	7.49516	3.72547
CELF6_HUMAN	-1.87568	-12.9408	0.000110068	0.00380229	0.797187	0.00326202	0	0	0	0	0	0	0	3	12	12	0	8	7	0	8	8	CELF6	Q96J87	CUGBP Elav-like family member 6 (CELF-6) (Bruno-like protein 6) (CUG-BP- and ETR-3-like factor 6) (RNA-binding protein BRUNOL-6)	FUNCTION: RNA-binding protein implicated in the regulation of pre-mRNA alternative splicing. Mediates exon inclusion and/or exclusion in pre-mRNA that are subject to tissue-specific and developmentally regulated alternative splicing. Specifically activates exon 5 inclusion of TNNT2 in a muscle-specific splicing enhancer (MSE)-dependent manner. Promotes also exon exclusion of INSR pre-mRNA. {ECO:0…	SIMILARITY: Belongs to the CELF/BRUNOL family. {ECO:0000305}.; SIMILARITY: Contains 3 RRM (RNA recognition motif) domains. {ECO:0000255|PROSITE-ProRule:PRU00176}.	cytoplasm [GO:0005737]; nucleus [GO:0005634]; nucleotide binding [GO:0000166]; RNA binding [GO:0003723]; mRNA processing [GO:0006397]; regulation of alternative mRNA splicing, via spliceosome [GO:0000381]	mRNA processing [GO:0006397]; regulation of alternative mRNA splicing, via spliceosome [GO:0000381]	nucleotide binding [GO:0000166]; RNA binding [GO:0003723]	cytoplasm [GO:0005737]; nucleus [GO:0005634]	CELF6 BRUNOL6	CELF/BRUNOL family		3D-structure; Alternative splicing; Complete proteome; Cytoplasm; Nucleus; Polymorphism; RNA-binding; Reference proteome; Repeat; mRNA processing	481	50477	reviewed		CELF/BRUNOL family; RRM (RNA recognition motif) domain	0	0	0	0	0	0	0	3.72547	10.6641
MPRI_HUMAN	-1.87514	-12.8362	0.000114002	0.00391859	0.754508	0.00331499	0	0	0	0	1	0	0	3	13	11	6	24	22	7	21	17	IGF2R	P11717	Cation-independent mannose-6-phosphate receptor (CI Man-6-P receptor) (CI-MPR) (M6PR) (300 kDa mannose 6-phosphate receptor) (MPR 300) (Insulin-like growth factor 2 receptor) (Insulin-like growth factor II receptor) (IGF-II receptor) (M6P/IGF2 receptor) (M6P/IGF2R) (CD antigen CD222)	FUNCTION: Transport of phosphorylated lysosomal enzymes from the Golgi complex and the cell surface to lysosomes. Lysosomal enzymes bearing phosphomannosyl residues bind specifically to mannose-6-phosphate receptors in the Golgi apparatus and the resulting receptor-ligand complex is transported to an acidic prelyosomal compartment where the low pH mediates the dissociation of the complex. This re…	SIMILARITY: Belongs to the MRL1/IGF2R family. {ECO:0000305}.; SIMILARITY: Contains 1 fibronectin type-II domain. {ECO:0000255|PROSITE-ProRule:PRU00479}.	cell surface [GO:0009986]; early endosome [GO:0005769]; endocytic vesicle [GO:0030139]; endosome [GO:0005768]; extracellular exosome [GO:0070062]; focal adhesion [GO:0005925]; integral component of plasma membrane [GO:0005887]; late endosome [GO:0005770]; lysosomal membrane [GO:0005765]; membrane [GO:0016020]; nuclear envelope lumen [GO:0005641]; trans-Golgi network [GO:0005802]; trans-Golgi netw…	insulin-like growth factor receptor signaling pathway [GO:0048009]; receptor-mediated endocytosis [GO:0006898]; signal transduction [GO:0007165]	glycoprotein binding [GO:0001948]; identical protein binding [GO:0042802]; insulin-like growth factor-activated receptor activity [GO:0005010]; mannose binding [GO:0005537]; phosphoprotein binding [GO:0051219]; receptor activity [GO:0004872]; transporter activity [GO:0005215]	cell surface [GO:0009986]; early endosome [GO:0005769]; endocytic vesicle [GO:0030139]; endosome [GO:0005768]; extracellular exosome [GO:0070062]; focal adhesion [GO:0005925]; integral component of plasma membrane [GO:0005887]; late endosome [GO:0005770]; lysosomal membrane [GO:0005765]; membrane [GO:0016020]; nuclear envelope lumen [GO:0005641]; trans-Golgi network [GO:0005802]; trans-Golgi netw…	IGF2R MPRI	MRL1/IGF2R family		3D-structure; Acetylation; Complete proteome; Direct protein sequencing; Disulfide bond; Glycoprotein; Lysosome; Membrane; Phosphoprotein; Polymorphism; Receptor; Reference proteome; Repeat; Signal; Transmembrane; Transmembrane helix; Transport	2491	274375	reviewed		MRL1/IGF2R family; fibronectin type-II domain	0	0	0	0	1.10409	0	0	3.72547	11.5819
FINC_HUMAN	-2.67802	-12.4916	0.000128243	0.00438629	0.611439	0.00350364	0	0	0	0	0	0	2	13	100	91	6	73	80	5	83	87	FN1	P02751	Fibronectin (FN) (Cold-insoluble globulin) (CIG) [Cleaved into: Anastellin; Ugl-Y1; Ugl-Y2; Ugl-Y3]	FUNCTION: Fibronectins bind cell surfaces and various compounds including collagen, fibrin, heparin, DNA, and actin. Fibronectins are involved in cell adhesion, cell motility, opsonization, wound healing, and maintenance of cell shape. Involved in osteoblast compaction through the fibronectin fibrillogenesis cell-mediated matrix assembly process, essential for osteoblast mineralization. Participa…	SIMILARITY: Contains 12 fibronectin type-I domains. {ECO:0000255|PROSITE-ProRule:PRU00478}.; SIMILARITY: Contains 2 fibronectin type-II domains. {ECO:0000255|PROSITE-ProRule:PRU00479}.; SIMILARITY: Contains 16 fibronectin type-III domains. {ECO:0000255|PROSITE-ProRule:PRU00316}.	apical plasma membrane [GO:0016324]; basal lamina [GO:0005605]; blood microparticle [GO:0072562]; endoplasmic reticulum-Golgi intermediate compartment [GO:0005793]; extracellular exosome [GO:0070062]; extracellular matrix [GO:0031012]; extracellular region [GO:0005576]; extracellular space [GO:0005615]; fibrinogen complex [GO:0005577]; platelet alpha granule lumen [GO:0031093]; collagen binding […	acute-phase response [GO:0006953]; angiogenesis [GO:0001525]; blood coagulation [GO:0007596]; calcium-independent cell-matrix adhesion [GO:0007161]; cell adhesion [GO:0007155]; cell-substrate junction assembly [GO:0007044]; endodermal cell differentiation [GO:0035987]; extracellular matrix disassembly [GO:0022617]; extracellular matrix organization [GO:0030198]; integrin activation [GO:0033622]; …	collagen binding [GO:0005518]; heparin binding [GO:0008201]; integrin binding [GO:0005178]; peptidase activator activity [GO:0016504]; protease binding [GO:0002020]	apical plasma membrane [GO:0016324]; basal lamina [GO:0005605]; blood microparticle [GO:0072562]; endoplasmic reticulum-Golgi intermediate compartment [GO:0005793]; extracellular exosome [GO:0070062]; extracellular matrix [GO:0031012]; extracellular region [GO:0005576]; extracellular space [GO:0005615]; fibrinogen complex [GO:0005577]; platelet alpha granule lumen [GO:0031093]	FN1 FN			3D-structure; Acute phase; Alternative splicing; Angiogenesis; Cell adhesion; Cell shape; Complete proteome; Direct protein sequencing; Disease mutation; Disulfide bond; Extracellular matrix; Glycoprotein; Heparin-binding; Isopeptide bond; Phosphoprotein; Polymorphism; Pyrrolidone carboxylic acid; Reference proteome; Repeat; Secreted; Signal; Sulfation	2386	262625	reviewed		fibronectin type-I domain; fibronectin type-II domain; fibronectin type-III domain	0	0	0	0	0	0	2.2797	16.9102	84.5269
SKIV2_HUMAN	-1.17816	-7.45548	0.00114943	0.0232885	-2.04963	0.0035187	2	3	1	2	0	9	0	23	26	21	25	32	29	3	61	60	SKIV2L	Q15477	Helicase SKI2W (Ski2) (EC 3.6.4.-) (Helicase-like protein) (HLP)	FUNCTION: Helicase; has ATPase activity. Component of the SKI complex which is thought to be involved in exosome-mediated RNA decay and associates with transcriptionally active genes in a manner dependent on PAF1 complex (PAF1C).	SIMILARITY: Belongs to the helicase family. SKI2 subfamily. {ECO:0000305}.; SIMILARITY: Contains 1 helicase ATP-binding domain. {ECO:0000255|PROSITE-ProRule:PRU00541}.; SIMILARITY: Contains 1 helicase C-terminal domain. {ECO:0000255|PROSITE-ProRule:PRU00542}.	nucleoplasm [GO:0005654]; nucleus [GO:0005634]; Ski complex [GO:0055087]; ATP binding [GO:0005524]; ATP-dependent RNA helicase activity [GO:0004004]; RNA binding [GO:0003723]; metabolic process [GO:0008152]	metabolic process [GO:0008152]	ATP binding [GO:0005524]; ATP-dependent RNA helicase activity [GO:0004004]; RNA binding [GO:0003723]	nucleoplasm [GO:0005654]; nucleus [GO:0005634]; Ski complex [GO:0055087]	SKIV2L DDX13 SKI2W SKIV2 W	Helicase family, SKI2 subfamily		ATP-binding; Complete proteome; Cytoplasm; Disease mutation; Helicase; Hydrolase; Nucleotide-binding; Nucleus; Phosphoprotein; Polymorphism; RNA-binding; Reference proteome	1246	137755	reviewed		helicase family SKI2 subfamily; helicase ATP-binding domain; helicase C-terminal domain	1.10409	3.12586	1.10409	2.20818	0	9.59127	0	31.4161	23.0296
COG2_HUMAN	-1.44768	-12.304	0.000136908	0.0046596	0.53197	0.00359944	0	0	0	0	0	0	0	3	2	4	1	7	5	3	5	3	COG2	Q14746	Conserved oligomeric Golgi complex subunit 2 (COG complex subunit 2) (Component of oligomeric Golgi complex 2) (Low density lipoprotein receptor defect C-complementing protein)	FUNCTION: Required for normal Golgi morphology and function.	SIMILARITY: Belongs to the COG2 family. {ECO:0000305}.	cytosol [GO:0005829]; Golgi membrane [GO:0000139]; Golgi stack [GO:0005795]; Golgi transport complex [GO:0017119]; protein transporter activity [GO:0008565]; Golgi organization [GO:0007030]; intra-Golgi vesicle-mediated transport [GO:0006891]; intracellular protein transport [GO:0006886]; oligosaccharide biosynthetic process [GO:0009312]; protein glycosylation [GO:0006486]	Golgi organization [GO:0007030]; intracellular protein transport [GO:0006886]; intra-Golgi vesicle-mediated transport [GO:0006891]; oligosaccharide biosynthetic process [GO:0009312]; protein glycosylation [GO:0006486]	protein transporter activity [GO:0008565]	cytosol [GO:0005829]; Golgi membrane [GO:0000139]; Golgi stack [GO:0005795]; Golgi transport complex [GO:0017119]	COG2 LDLC	COG2 family		Alternative splicing; Complete proteome; Golgi apparatus; Membrane; Polymorphism; Protein transport; Reference proteome; Transport	738	83208	reviewed		COG2 family	0	0	0	0	0	0	0	3.72547	1.5874
SYMPK_HUMAN	-1.7054	-12.2737	0.000138374	0.00466356	0.519023	0.0036214	0	0	0	0	0	0	0	2	7	9	1	19	14	0	14	19	SYMPK	Q92797	Symplekin	FUNCTION: Scaffold protein that functions as a component of a multimolecular complex involved in histone mRNA 3'-end processing. Specific component of the tight junction (TJ) plaque, but might not be an exclusively junctional component. May have a house-keeping rule. Is involved in pre-mRNA polyadenylation. Enhances SSU72 phosphatase activity. {ECO:0000269|PubMed:16230528, ECO:0000269|PubMed:2086…	SIMILARITY: Belongs to the Symplekin family. {ECO:0000305}.; SIMILARITY: Contains 5 HEAT repeats. {ECO:0000305}.	bicellular tight junction [GO:0005923]; cytoplasm [GO:0005737]; cytoskeleton [GO:0005856]; nucleoplasm [GO:0005654]; plasma membrane [GO:0005886]; cell adhesion [GO:0007155]; mRNA polyadenylation [GO:0006378]; positive regulation of protein dephosphorylation [GO:0035307]	cell adhesion [GO:0007155]; mRNA polyadenylation [GO:0006378]; positive regulation of protein dephosphorylation [GO:0035307]		bicellular tight junction [GO:0005923]; cytoplasm [GO:0005737]; cytoskeleton [GO:0005856]; nucleoplasm [GO:0005654]; plasma membrane [GO:0005886]	SYMPK SPK	Symplekin family		3D-structure; Alternative splicing; Cell adhesion; Cell junction; Cell membrane; Complete proteome; Cytoplasm; Cytoskeleton; Membrane; Nucleus; Phosphoprotein; Reference proteome; Repeat; Tight junction; mRNA processing	1274	141148	reviewed		Symplekin family; HEAT repeat	0	0	0	0	0	0	0	2.62074	6.35086
RRP12_HUMAN	-1.7054	-12.2737	0.000138374	0.00466356	0.519023	0.0036214	0	0	0	0	0	0	0	2	7	9	0	7	8	0	13	16	RRP12	Q5JTH9	RRP12-like protein		SIMILARITY: Belongs to the RRP12 family. {ECO:0000305}.	integral component of membrane [GO:0016021]; nuclear membrane [GO:0031965]; nucleolus [GO:0005730]; poly(A) RNA binding [GO:0044822]		poly(A) RNA binding [GO:0044822]	integral component of membrane [GO:0016021]; nuclear membrane [GO:0031965]; nucleolus [GO:0005730]	RRP12 KIAA0690	RRP12 family		Alternative splicing; Complete proteome; Membrane; Nucleus; Phosphoprotein; Polymorphism; Reference proteome; Transmembrane; Transmembrane helix	1297	143702	reviewed		RRP12 family	0	0	0	0	0	0	0	2.62074	6.35086
SEPR_HUMAN	-2.08528	-12.1003	0.000147141	0.00493493	0.444367	0.00372873	0	0	0	0	1	0	1	4	23	19	16	28	29	3	22	28	FAP	Q12884	Prolyl endopeptidase FAP (EC 3.4.21.26) (170 kDa melanoma membrane-bound gelatinase) (Dipeptidyl peptidase FAP) (EC 3.4.14.5) (Fibroblast activation protein alpha) (FAPalpha) (Gelatine degradation protease FAP) (EC 3.4.21.-) (Integral membrane serine protease) (Post-proline cleaving enzyme) (Serine integral membrane protease) (SIMP) (Surface-expressed protease) (Seprase) [Cleaved into: Antiplasmi…	FUNCTION: Cell surface glycoprotein serine protease that participates in extracellular matrix degradation and involved in many cellular processes including tissue remodeling, fibrosis, wound healing, inflammation and tumor growth. Both plasma membrane and soluble forms exhibit post-proline cleaving endopeptidase activity, with a marked preference for Ala/Ser-Gly-Pro-Ser/Asn/Ala consensus sequence…	SIMILARITY: Belongs to the peptidase S9B family. {ECO:0000305}.	apical part of cell [GO:0045177]; basal part of cell [GO:0045178]; cell surface [GO:0009986]; cytoplasm [GO:0005737]; extracellular space [GO:0005615]; focal adhesion [GO:0005925]; integral component of membrane [GO:0016021]; invadopodium membrane [GO:0071438]; lamellipodium [GO:0030027]; lamellipodium membrane [GO:0031258]; plasma membrane [GO:0005886]; ruffle membrane [GO:0032587]; dipeptidyl-p…	angiogenesis [GO:0001525]; cell adhesion [GO:0007155]; endothelial cell migration [GO:0043542]; melanocyte apoptotic process [GO:1902362]; melanocyte proliferation [GO:0097325]; mitotic cell cycle arrest [GO:0071850]; negative regulation of cell proliferation involved in contact inhibition [GO:0060244]; negative regulation of extracellular matrix disassembly [GO:0010716]; negative regulation of e…	dipeptidyl-peptidase activity [GO:0008239]; endopeptidase activity [GO:0004175]; integrin binding [GO:0005178]; metalloendopeptidase activity [GO:0004222]; peptidase activity [GO:0008233]; protease binding [GO:0002020]; protein dimerization activity [GO:0046983]; protein homodimerization activity [GO:0042803]; serine-type endopeptidase activity [GO:0004252]; serine-type peptidase activity [GO:000…	apical part of cell [GO:0045177]; basal part of cell [GO:0045178]; cell surface [GO:0009986]; cytoplasm [GO:0005737]; extracellular space [GO:0005615]; focal adhesion [GO:0005925]; integral component of membrane [GO:0016021]; invadopodium membrane [GO:0071438]; lamellipodium [GO:0030027]; lamellipodium membrane [GO:0031258]; plasma membrane [GO:0005886]; ruffle membrane [GO:0032587]	FAP	Peptidase S9B family		3D-structure; Alternative splicing; Angiogenesis; Apoptosis; Cell adhesion; Cell junction; Cell membrane; Cell projection; Cleavage on pair of basic residues; Complete proteome; Cytoplasm; Direct protein sequencing; Disulfide bond; Glycoprotein; Hydrolase; Membrane; Polymorphism; Protease; Reference proteome; Secreted; Serine protease; Signal-anchor; Transmembrane; Transmembrane helix	760	87713	reviewed		peptidase S9B family	0	0	0	0	1.10409	0	1.10409	5.33203	20.406
ALDOA_HUMAN	-1.71778	-11.957	0.000154901	0.0051701	0.381902	0.00381429	0	0	0	2	9	5	4	2	9	8	8	10	7	0	10	11	ALDOA	P04075	Fructose-bisphosphate aldolase A (EC 4.1.2.13) (Lung cancer antigen NY-LU-1) (Muscle-type aldolase)	FUNCTION: Plays a key role in glycolysis and gluconeogenesis. In addition, may also function as scaffolding protein (By similarity). {ECO:0000250}.	SIMILARITY: Belongs to the class I fructose-bisphosphate aldolase family. {ECO:0000305}.	actin cytoskeleton [GO:0015629]; cytosol [GO:0005829]; extracellular exosome [GO:0070062]; extracellular region [GO:0005576]; extracellular space [GO:0005615]; I band [GO:0031674]; M band [GO:0031430]; membrane [GO:0016020]; nucleus [GO:0005634]; platelet alpha granule lumen [GO:0031093]; actin binding [GO:0003779]; cytoskeletal protein binding [GO:0008092]; fructose binding [GO:0070061]; fructos…	actin filament organization [GO:0007015]; ATP biosynthetic process [GO:0006754]; blood coagulation [GO:0007596]; canonical glycolysis [GO:0061621]; carbohydrate metabolic process [GO:0005975]; fructose 1,6-bisphosphate metabolic process [GO:0030388]; fructose metabolic process [GO:0006000]; gluconeogenesis [GO:0006094]; glucose metabolic process [GO:0006006]; glycolytic process [GO:0006096]; musc…	actin binding [GO:0003779]; cytoskeletal protein binding [GO:0008092]; fructose binding [GO:0070061]; fructose-bisphosphate aldolase activity [GO:0004332]; identical protein binding [GO:0042802]; poly(A) RNA binding [GO:0044822]; tubulin binding [GO:0015631]	actin cytoskeleton [GO:0015629]; cytosol [GO:0005829]; extracellular exosome [GO:0070062]; extracellular region [GO:0005576]; extracellular space [GO:0005615]; I band [GO:0031674]; M band [GO:0031430]; membrane [GO:0016020]; nucleus [GO:0005634]; platelet alpha granule lumen [GO:0031093]	ALDOA ALDA	Class I fructose-bisphosphate aldolase family	PATHWAY: Carbohydrate degradation; glycolysis; D-glyceraldehyde 3-phosphate and glycerone phosphate from D-glucose: step 4/4.	3D-structure; Acetylation; Alternative splicing; Complete proteome; Cytoplasm; Direct protein sequencing; Disease mutation; Glycogen storage disease; Glycolysis; Hereditary hemolytic anemia; Lyase; Phosphoprotein; Polymorphism; Reference proteome; Schiff base	364	39420	reviewed		class I fructose-bisphosphate aldolase family	0	0	0	2.20818	10.0373	5.25048	5.25048	2.62074	7.95481
AB17B_HUMAN	-1.41764	-11.9012	0.000158057	0.00525009	0.357387	0.00384474	0	0	0	0	0	0	0	2	5	2	0	8	4	1	0	2	ABHD17B	Q5VST6	Alpha/beta hydrolase domain-containing protein 17B (EC 3.-.-.-)		SIMILARITY: Belongs to the AB hydrolase superfamily. ABHD17 family. {ECO:0000305}.	extracellular region [GO:0005576]; membrane [GO:0016020]; hydrolase activity [GO:0016787]		hydrolase activity [GO:0016787]	extracellular region [GO:0005576]; membrane [GO:0016020]	ABHD17B C9orf77 FAM108B1 CGI-67	AB hydrolase superfamily, ABHD17 family		Alternative splicing; Complete proteome; Hydrolase; Polymorphism; Reference proteome; Secreted; Signal	288	32215	reviewed		AB hydrolase superfamily ABHD17 family	0	0	0	0	0	0	0	2.62074	4.30347
KSR1_HUMAN	-1.72266	-11.8605	0.000160411	0.00530279	0.33942	0.00387614	0	0	0	0	0	0	0	2	8	9	0	18	18	0	18	16	KSR1	Q8IVT5	Kinase suppressor of Ras 1	FUNCTION: Location-regulated scaffolding protein connecting MEK to RAF. Promotes MEK and RAF phosphorylation and activity through assembly of an activated signaling complex. By itself, it has no demonstrated kinase activity.	SIMILARITY: Belongs to the protein kinase superfamily. TKL Ser/Thr protein kinase family. {ECO:0000305}.; SIMILARITY: Contains 1 phorbol-ester/DAG-type zinc finger. {ECO:0000255|PROSITE-ProRule:PRU00226}.; SIMILARITY: Contains 1 protein kinase domain. {ECO:0000255|PROSITE-ProRule:PRU00159}.	endoplasmic reticulum [GO:0005783]; endoplasmic reticulum membrane [GO:0005789]; membrane [GO:0016020]; protein complex [GO:0043234]; ATP binding [GO:0005524]; metal ion binding [GO:0046872]; protein C-terminus binding [GO:0008022]; protein kinase activity [GO:0004672]; positive regulation of MAPK cascade [GO:0043410]; Ras protein signal transduction [GO:0007265]	positive regulation of MAPK cascade [GO:0043410]; Ras protein signal transduction [GO:0007265]	ATP binding [GO:0005524]; metal ion binding [GO:0046872]; protein C-terminus binding [GO:0008022]; protein kinase activity [GO:0004672]	endoplasmic reticulum [GO:0005783]; endoplasmic reticulum membrane [GO:0005789]; membrane [GO:0016020]; protein complex [GO:0043234]	KSR1 KSR	Protein kinase superfamily, TKL Ser/Thr protein kinase family		Alternative splicing; Complete proteome; Cytoplasm; Endoplasmic reticulum; Membrane; Metal-binding; Phosphoprotein; Polymorphism; Reference proteome; Zinc; Zinc-finger	923	102160	reviewed		protein kinase superfamily TKL Ser/Thr protein kinase family; phorbol-ester/DAG-type zinc finger; protein kinase domain	0	0	0	0	0	0	0	2.62074	7.1551
CPT2_HUMAN	-1.738	-11.4259	0.000188393	0.00618774	0.144018	0.00417387	0	0	0	0	1	0	0	2	9	9	6	18	13	5	12	16	CPT2	P23786	Carnitine O-palmitoyltransferase 2, mitochondrial (EC 2.3.1.21) (Carnitine palmitoyltransferase II) (CPT II)		SIMILARITY: Belongs to the carnitine/choline acetyltransferase family. {ECO:0000305}.	mitochondrial inner membrane [GO:0005743]; mitochondrion [GO:0005739]; nucleolus [GO:0005730]; nucleoplasm [GO:0005654]; carnitine O-palmitoyltransferase activity [GO:0004095]; carnitine shuttle [GO:0006853]; cellular lipid metabolic process [GO:0044255]; fatty acid beta-oxidation [GO:0006635]; small molecule metabolic process [GO:0044281]	carnitine shuttle [GO:0006853]; cellular lipid metabolic process [GO:0044255]; fatty acid beta-oxidation [GO:0006635]; small molecule metabolic process [GO:0044281]	carnitine O-palmitoyltransferase activity [GO:0004095]	mitochondrial inner membrane [GO:0005743]; mitochondrion [GO:0005739]; nucleolus [GO:0005730]; nucleoplasm [GO:0005654]	CPT2 CPT1	Carnitine/choline acetyltransferase family	PATHWAY: Lipid metabolism; fatty acid beta-oxidation.	Acetylation; Acyltransferase; Complete proteome; Direct protein sequencing; Disease mutation; Fatty acid metabolism; Lipid metabolism; Membrane; Mitochondrion; Mitochondrion inner membrane; Polymorphism; Reference proteome; Transferase; Transit peptide; Transport	658	73777	reviewed		carnitine/choline acetyltransferase family	0	0	0	0	1.10409	0	0	2.62074	7.95481
STRN_HUMAN	-1.46856	-11.4092	0.000189586	0.00618774	0.136352	0.00418177	0	0	0	0	0	0	0	3	5	2	1	7	5	1	8	10	STRN	O43815	Striatin	FUNCTION: Calmodulin-binding protein which may function as scaffolding or signaling protein and may play a role in dendritic Ca(2+) signaling.	SIMILARITY: Belongs to the WD repeat striatin family. {ECO:0000305}.; SIMILARITY: Contains 6 WD repeats. {ECO:0000255|PROSITE-ProRule:PRU00221}.	bicellular tight junction [GO:0005923]; cytoplasm [GO:0005737]; dendritic spine [GO:0043197]; membrane [GO:0016020]; neuronal cell body [GO:0043025]; postsynaptic density [GO:0014069]; postsynaptic membrane [GO:0045211]; armadillo repeat domain binding [GO:0070016]; calmodulin binding [GO:0005516]; estrogen receptor binding [GO:0030331]; protein complex binding [GO:0032403]; protein phosphatase 2…	bicellular tight junction assembly [GO:0070830]; dendrite development [GO:0016358]; locomotory behavior [GO:0007626]; negative regulation of cell proliferation [GO:0008285]; Wnt signaling pathway [GO:0016055]	armadillo repeat domain binding [GO:0070016]; calmodulin binding [GO:0005516]; estrogen receptor binding [GO:0030331]; protein complex binding [GO:0032403]; protein phosphatase 2A binding [GO:0051721]	bicellular tight junction [GO:0005923]; cytoplasm [GO:0005737]; dendritic spine [GO:0043197]; membrane [GO:0016020]; neuronal cell body [GO:0043025]; postsynaptic density [GO:0014069]; postsynaptic membrane [GO:0045211]	STRN	WD repeat striatin family		Acetylation; Alternative splicing; Calmodulin-binding; Cell projection; Coiled coil; Complete proteome; Cytoplasm; Membrane; Phosphoprotein; Reference proteome; Repeat; WD repeat	780	86132	reviewed	X	WD repeat striatin family; WD repeat	0	0	0	0	0	0	0	3.72547	4.30347
MCM2_HUMAN	-1.92585	-11.4052	0.000189868	0.00618774	0.134541	0.00419084	0	0	0	0	0	0	0	3	14	15	2	7	5	1	11	15	MCM2	P49736	DNA replication licensing factor MCM2 (EC 3.6.4.12) (Minichromosome maintenance protein 2 homolog) (Nuclear protein BM28)	FUNCTION: Acts as component of the MCM2-7 complex (MCM complex) which is the putative replicative helicase essential for 'once per cell cycle' DNA replication initiation and elongation in eukaryotic cells. The active ATPase sites in the MCM2-7 ring are formed through the interaction surfaces of two neighboring subunits such that a critical structure of a conserved arginine finger motif is provide…	SIMILARITY: Belongs to the MCM family. {ECO:0000305}.; SIMILARITY: Contains 1 MCM domain. {ECO:0000305}.	chromatin [GO:0000785]; cytoplasm [GO:0005737]; MCM complex [GO:0042555]; microtubule cytoskeleton [GO:0015630]; nuclear origin of replication recognition complex [GO:0005664]; nucleoplasm [GO:0005654]; nucleus [GO:0005634]; ATP binding [GO:0005524]; DNA binding [GO:0003677]; DNA helicase activity [GO:0003678]; DNA replication origin binding [GO:0003688]; metal ion binding [GO:0046872]; cell cycl…	cell cycle [GO:0007049]; cellular response to interleukin-4 [GO:0071353]; DNA replication [GO:0006260]; DNA replication initiation [GO:0006270]; DNA strand elongation involved in DNA replication [GO:0006271]; DNA unwinding involved in DNA replication [GO:0006268]; G1/S transition of mitotic cell cycle [GO:0000082]; mitotic cell cycle [GO:0000278]; nucleosome assembly [GO:0006334]	ATP binding [GO:0005524]; DNA binding [GO:0003677]; DNA helicase activity [GO:0003678]; DNA replication origin binding [GO:0003688]; metal ion binding [GO:0046872]	chromatin [GO:0000785]; cytoplasm [GO:0005737]; MCM complex [GO:0042555]; microtubule cytoskeleton [GO:0015630]; nuclear origin of replication recognition complex [GO:0005664]; nucleoplasm [GO:0005654]; nucleus [GO:0005634]	MCM2 BM28 CCNL1 CDCL1 KIAA0030	MCM family		3D-structure; ATP-binding; Acetylation; Cell cycle; Complete proteome; DNA replication; DNA-binding; Helicase; Hydrolase; Metal-binding; Nucleotide-binding; Nucleus; Phosphoprotein; Polymorphism; Reference proteome; Zinc; Zinc-finger	904	101896	reviewed		MCM family; MCM domain	0	0	0	0	0	0	0	3.72547	12.3854
CPXM1_HUMAN	-2.12161	-11.2964	0.000197859	0.00640147	0.0844449	0.00427259	0	0	0	0	0	0	0	4	24	24	4	28	26	9	34	35	CPXM1	Q96SM3	Probable carboxypeptidase X1 (EC 3.4.17.-) (Metallocarboxypeptidase CPX-1)	FUNCTION: May be involved in cell-cell interactions. No carboxypeptidase activity was found yet (By similarity). {ECO:0000250}.	SIMILARITY: Belongs to the peptidase M14 family. {ECO:0000305}.; SIMILARITY: Contains 1 F5/8 type C domain. {ECO:0000255|PROSITE-ProRule:PRU00081}.	extracellular space [GO:0005615]; metallocarboxypeptidase activity [GO:0004181]; zinc ion binding [GO:0008270]		metallocarboxypeptidase activity [GO:0004181]; zinc ion binding [GO:0008270]	extracellular space [GO:0005615]	CPXM1 CPX1 CPXM UNQ3015/PRO9782	Peptidase M14 family		Carboxypeptidase; Complete proteome; Disulfide bond; Glycoprotein; Hydrolase; Metal-binding; Metalloprotease; Protease; Reference proteome; Secreted; Signal; Zinc	734	81668	reviewed		peptidase M14 family; F5/8 type C domain	0	0	0	0	0	0	0	5.33203	21.1378
PHB_HUMAN	-1.32418	-11.2544	0.000201059	0.00640147	0.0649506	0.00429312	0	0	0	0	0	0	1	3	2	2	0	12	5	6	5	5	PHB	P35232	Prohibitin	FUNCTION: Prohibitin inhibits DNA synthesis. It has a role in regulating proliferation. As yet it is unclear if the protein or the mRNA exhibits this effect. May play a role in regulating mitochondrial respiration activity and in aging. {ECO:0000269|PubMed:11302691}.	SIMILARITY: Belongs to the prohibitin family. {ECO:0000305}.	cell surface [GO:0009986]; cytoplasm [GO:0005737]; early endosome [GO:0005769]; extracellular exosome [GO:0070062]; integral component of plasma membrane [GO:0005887]; membrane [GO:0016020]; mitochondrial inner membrane [GO:0005743]; mitochondrion [GO:0005739]; myelin sheath [GO:0043209]; nucleoplasm [GO:0005654]; nucleus [GO:0005634]; plasma membrane [GO:0005886]; complement component C3a bindin…	cellular response to interleukin-6 [GO:0071354]; DNA biosynthetic process [GO:0071897]; histone deacetylation [GO:0016575]; mitochondrion organization [GO:0007005]; negative regulation of androgen receptor signaling pathway [GO:0060766]; negative regulation of cell growth [GO:0030308]; negative regulation of cell proliferation [GO:0008285]; negative regulation of ERK1 and ERK2 cascade [GO:0070373…	complement component C3a binding [GO:0001850]; complement component C3b binding [GO:0001851]; enzyme binding [GO:0019899]; histone deacetylase binding [GO:0042826]; proteinase activated receptor binding [GO:0031871]; protein C-terminus binding [GO:0008022]; sequence-specific DNA binding RNA polymerase II transcription factor activity [GO:0000981]; transcription regulatory region DNA binding [GO:0…	cell surface [GO:0009986]; cytoplasm [GO:0005737]; early endosome [GO:0005769]; extracellular exosome [GO:0070062]; integral component of plasma membrane [GO:0005887]; membrane [GO:0016020]; mitochondrial inner membrane [GO:0005743]; mitochondrion [GO:0005739]; myelin sheath [GO:0043209]; nucleoplasm [GO:0005654]; nucleus [GO:0005634]; plasma membrane [GO:0005886]	PHB	Prohibitin family		3D-structure; Acetylation; Alternative splicing; Coiled coil; Complete proteome; DNA synthesis; Direct protein sequencing; Membrane; Mitochondrion; Mitochondrion inner membrane; Phosphoprotein; Polymorphism; Proto-oncogene; Reference proteome	272	29804	reviewed		prohibitin family	0	0	0	0	0	0	1.10409	3.72547	1.5874
S11IP_HUMAN	-1.32418	-11.2544	0.000201059	0.00640147	0.0649506	0.00429312	0	0	0	0	0	0	0	3	2	2	2	2	2	2	3	2	STK11IP	Q8N1F8	Serine/threonine-protein kinase 11-interacting protein (LKB1-interacting protein 1)	FUNCTION: May regulate STK11/LKB1 function by controlling its subcellular localization. {ECO:0000269|PubMed:11741830}.	SIMILARITY: Belongs to the STK11IP family. {ECO:0000305}.; SIMILARITY: Contains 8 LRR (leucine-rich) repeats. {ECO:0000305}.	cytoplasm [GO:0005737]; intracellular membrane-bounded organelle [GO:0043231]; lysosomal membrane [GO:0005765]; protein kinase binding [GO:0019901]; protein localization [GO:0008104]	protein localization [GO:0008104]	protein kinase binding [GO:0019901]	cytoplasm [GO:0005737]; intracellular membrane-bounded organelle [GO:0043231]; lysosomal membrane [GO:0005765]	STK11IP KIAA1898 LIP1 LKB1IP STK11IP1	STK11IP family		Alternative splicing; Complete proteome; Cytoplasm; Leucine-rich repeat; Phosphoprotein; Polymorphism; Reference proteome; Repeat	1099	121401	reviewed		STK11IP family; LRR (leucine-rich) repeat	0	0	0	0	0	0	0	3.72547	1.5874
SPA5L_HUMAN	-1.32418	-11.2544	0.000201059	0.00640147	0.0649506	0.00429312	0	0	0	0	0	0	0	3	2	2	2	3	3	3	3	4	SPATA5L1	Q9BVQ7	Spermatogenesis-associated protein 5-like protein 1		SIMILARITY: Belongs to the AAA ATPase family. AFG2 subfamily. {ECO:0000305}.	cytoplasm [GO:0005737]; ATP binding [GO:0005524]		ATP binding [GO:0005524]	cytoplasm [GO:0005737]	SPATA5L1	AAA ATPase family, AFG2 subfamily		ATP-binding; Acetylation; Alternative splicing; Complete proteome; Cytoplasm; Nucleotide-binding; Polymorphism; Reference proteome; Repeat	753	80710	reviewed	X	AAA ATPase family AFG2 subfamily	0	0	0	0	0	0	0	3.72547	1.5874
SRSF3_HUMAN	-1.32418	-11.2544	0.000201059	0.00640147	0.0649506	0.00429312	0	0	0	0	1	0	0	3	2	2	1	10	5	0	6	6	SRSF3	P84103	Serine/arginine-rich splicing factor 3 (Pre-mRNA-splicing factor SRP20) (Splicing factor, arginine/serine-rich 3)	FUNCTION: May be involved in RNA processing in relation with cellular proliferation and/or maturation. May function as export adapter involved in mRNA nuclear export such as of histone H2A. Binds mRNA which is thought to be transferred to the NXF1-NXT1 heterodimer for export (TAP/NXF1 pathway); enhances NXF1-NXT1 RNA-binding activity. RNA-binding is semi-sequence specific. {ECO:0000269|PubMed:113…	SIMILARITY: Belongs to the splicing factor SR family. {ECO:0000305}.; SIMILARITY: Contains 1 RRM (RNA recognition motif) domain. {ECO:0000255|PROSITE-ProRule:PRU00176}.	cytoplasm [GO:0005737]; nuclear speck [GO:0016607]; nucleoplasm [GO:0005654]; nucleotide binding [GO:0000166]; poly(A) RNA binding [GO:0044822]; RNA binding [GO:0003723]; gene expression [GO:0010467]; mRNA 3'-end processing [GO:0031124]; mRNA export from nucleus [GO:0006406]; mRNA splicing, via spliceosome [GO:0000398]; RNA splicing [GO:0008380]; termination of RNA polymerase II transcription [GO…	gene expression [GO:0010467]; mRNA 3'-end processing [GO:0031124]; mRNA export from nucleus [GO:0006406]; mRNA splicing, via spliceosome [GO:0000398]; RNA splicing [GO:0008380]; termination of RNA polymerase II transcription [GO:0006369]; transcription from RNA polymerase II promoter [GO:0006366]	nucleotide binding [GO:0000166]; poly(A) RNA binding [GO:0044822]; RNA binding [GO:0003723]	cytoplasm [GO:0005737]; nuclear speck [GO:0016607]; nucleoplasm [GO:0005654]	SRSF3 SFRS3 SRP20	Splicing factor SR family		3D-structure; Acetylation; Alternative splicing; Complete proteome; Cytoplasm; Direct protein sequencing; Nucleus; Phosphoprotein; RNA-binding; Reference proteome; Repeat; Transport; mRNA processing; mRNA splicing; mRNA transport	164	19330	reviewed	X	splicing factor SR family; RRM (RNA recognition motif) domain	0	0	0	0	1.10409	0	0	3.72547	1.5874
WDFY1_HUMAN	-1.93256	-11.1014	0.00021324	0.00675815	-0.00652089	0.00442084	0	0	0	0	0	0	0	3	13	17	0	12	12	1	15	11	WDFY1	Q8IWB7	WD repeat and FYVE domain-containing protein 1 (FENS-1) (Phosphoinositide-binding protein 1) (WD40- and FYVE domain-containing protein 1) (Zinc finger FYVE domain-containing protein 17)		SIMILARITY: Contains 1 FYVE-type zinc finger. {ECO:0000255|PROSITE-ProRule:PRU00091}.; SIMILARITY: Contains 7 WD repeats. {ECO:0000255|PROSITE-ProRule:PRU00221}.	cytosol [GO:0005829]; early endosome [GO:0005769]; nucleus [GO:0005634]; 1-phosphatidylinositol binding [GO:0005545]; zinc ion binding [GO:0008270]		1-phosphatidylinositol binding [GO:0005545]; zinc ion binding [GO:0008270]	cytosol [GO:0005829]; early endosome [GO:0005769]; nucleus [GO:0005634]	WDFY1 KIAA1435 WDF1 ZFYVE17			Complete proteome; Endosome; Metal-binding; Phosphoprotein; Reference proteome; Repeat; WD repeat; Zinc; Zinc-finger	410	46324	reviewed		FYVE-type zinc finger; WD repeat	0	0	0	0	0	0	0	3.72547	11.5819
KC1E_HUMAN	-1.94335	-10.8534	0.000234962	0.00741255	-0.124378	0.00462286	0	0	0	0	0	0	0	3	17	14	0	8	10	0	17	18	CSNK1E	P49674	Casein kinase I isoform epsilon (CKI-epsilon) (CKIe) (EC 2.7.11.1)	FUNCTION: Casein kinases are operationally defined by their preferential utilization of acidic proteins such as caseins as substrates. Can phosphorylate a large number of proteins. Participates in Wnt signaling. Phosphorylates DVL1. Central component of the circadian clock. In balance with PP1, determines the circadian period length, through the regulation of the speed and rhythmicity of PER1 and…	SIMILARITY: Belongs to the protein kinase superfamily. CK1 Ser/Thr protein kinase family. Casein kinase I subfamily. {ECO:0000305}.; SIMILARITY: Contains 1 protein kinase domain. {ECO:0000255|PROSITE-ProRule:PRU00159}.	cytoplasm [GO:0005737]; cytosol [GO:0005829]; nucleus [GO:0005634]; ribonucleoprotein complex [GO:0030529]; ATP binding [GO:0005524]; poly(A) RNA binding [GO:0044822]; protein kinase activity [GO:0004672]; protein serine/threonine kinase activity [GO:0004674]; cellular protein localization [GO:0034613]; circadian regulation of gene expression [GO:0032922]; circadian rhythm [GO:0007623]; DNA repai…	cellular protein localization [GO:0034613]; circadian regulation of gene expression [GO:0032922]; circadian rhythm [GO:0007623]; DNA repair [GO:0006281]; endocytosis [GO:0006897]; G2/M transition of mitotic cell cycle [GO:0000086]; mitotic cell cycle [GO:0000278]; negative regulation of Wnt signaling pathway [GO:0030178]; organelle organization [GO:0006996]; peptidyl-serine phosphorylation [GO:00…	ATP binding [GO:0005524]; poly(A) RNA binding [GO:0044822]; protein kinase activity [GO:0004672]; protein serine/threonine kinase activity [GO:0004674]	cytoplasm [GO:0005737]; cytosol [GO:0005829]; nucleus [GO:0005634]; ribonucleoprotein complex [GO:0030529]	CSNK1E	Protein kinase superfamily, CK1 Ser/Thr protein kinase family, Casein kinase I subfamily		3D-structure; ATP-binding; Biological rhythms; Complete proteome; Cytoplasm; Kinase; Nucleotide-binding; Nucleus; Phosphoprotein; Polymorphism; Reference proteome; Serine/threonine-protein kinase; Transferase	416	47315	reviewed		protein kinase superfamily CK1 Ser/Thr protein kinase family Casein kinase I subfamily; protein kinase domain	0	0	0	0	0	0	0	3.72547	15.0598
PSMD1_HUMAN	-0.495452	-4.92265	0.00608203	0.0919491	-4.05236	0.00469755	25	15	15	20	19	12	4	27	77	70	24	69	72	33	68	78	PSMD1	Q99460	26S proteasome non-ATPase regulatory subunit 1 (26S proteasome regulatory subunit RPN2) (26S proteasome regulatory subunit S1) (26S proteasome subunit p112)	FUNCTION: Acts as a regulatory subunit of the 26 proteasome which is involved in the ATP-dependent degradation of ubiquitinated proteins.	SIMILARITY: Belongs to the proteasome subunit S1 family. {ECO:0000305}.; SIMILARITY: Contains 10 PC repeats. {ECO:0000305}.	cytosol [GO:0005829]; extracellular exosome [GO:0070062]; membrane [GO:0016020]; nucleoplasm [GO:0005654]; proteasome accessory complex [GO:0022624]; proteasome complex [GO:0000502]; proteasome regulatory particle [GO:0005838]; enzyme regulator activity [GO:0030234]; anaphase-promoting complex-dependent proteasomal ubiquitin-dependent protein catabolic process [GO:0031145]; antigen processing and…	anaphase-promoting complex-dependent proteasomal ubiquitin-dependent protein catabolic process [GO:0031145]; antigen processing and presentation of exogenous peptide antigen via MHC class I [GO:0042590]; antigen processing and presentation of exogenous peptide antigen via MHC class I, TAP-dependent [GO:0002479]; antigen processing and presentation of peptide antigen via MHC class I [GO:0002474]; …	enzyme regulator activity [GO:0030234]	cytosol [GO:0005829]; extracellular exosome [GO:0070062]; membrane [GO:0016020]; nucleoplasm [GO:0005654]; proteasome accessory complex [GO:0022624]; proteasome complex [GO:0000502]; proteasome regulatory particle [GO:0005838]	PSMD1	Proteasome subunit S1 family		Acetylation; Alternative splicing; Complete proteome; Phosphoprotein; Proteasome; Reference proteome; Repeat	953	105836	reviewed		proteasome subunit S1 family; PC repeat	13.0333	14.7806	23.2352	17.9148	19.9015	12.3212	5.25048	37.0841	64.3587
LNP_HUMAN	-1.74773	-10.7569	0.000244136	0.0076323	-0.170914	0.00470316	0	0	0	1	0	0	0	2	11	8	2	6	9	0	7	6	LNP	Q9C0E8	Protein lunapark	FUNCTION: Plays a role in tubular endoplasmic reticulum network formation and maintenance. May be involved in limb and central nervous system development. {ECO:0000250}.	SIMILARITY: Belongs to the lunapark family. {ECO:0000305}.	endoplasmic reticulum membrane [GO:0005789]; endoplasmic reticulum tubular network [GO:0071782]; integral component of membrane [GO:0016021]; metal ion binding [GO:0046872]; blood coagulation [GO:0007596]; embryonic digit morphogenesis [GO:0042733]; embryonic forelimb morphogenesis [GO:0035115]; endoplasmic reticulum tubular network organization [GO:0071786]; limb development [GO:0060173]; regula…	blood coagulation [GO:0007596]; embryonic digit morphogenesis [GO:0042733]; embryonic forelimb morphogenesis [GO:0035115]; endoplasmic reticulum tubular network organization [GO:0071786]; limb development [GO:0060173]; regulation of chondrocyte differentiation [GO:0032330]	metal ion binding [GO:0046872]	endoplasmic reticulum membrane [GO:0005789]; endoplasmic reticulum tubular network [GO:0071782]; integral component of membrane [GO:0016021]	LNP KIAA1715	Lunapark family		Alternative splicing; Coiled coil; Complete proteome; Developmental protein; Endoplasmic reticulum; Lipoprotein; Membrane; Metal-binding; Myristate; Phosphoprotein; Reference proteome; Transmembrane; Transmembrane helix; Zinc; Zinc-finger	428	47740	reviewed		lunapark family	0	0	0	1.10409	0	0	0	2.62074	9.78286
Z3H7B_HUMAN	-1.74773	-10.7569	0.000244136	0.0076323	-0.170914	0.00470316	0	0	0	0	0	0	0	2	11	8	0	8	9	1	14	10	ZC3H7B	Q9UGR2	Zinc finger CCCH domain-containing protein 7B (Rotavirus 'X'-associated non-structural protein) (RoXaN)		SIMILARITY: Contains 1 C2H2-type zinc finger. {ECO:0000305}.; SIMILARITY: Contains 4 C3H1-type zinc fingers. {ECO:0000255|PROSITE-ProRule:PRU00723}.; SIMILARITY: Contains 3 TPR repeats. {ECO:0000255|PROSITE-ProRule:PRU00339}.	nucleus [GO:0005634]; metal ion binding [GO:0046872]; poly(A) RNA binding [GO:0044822]; viral process [GO:0016032]	viral process [GO:0016032]	metal ion binding [GO:0046872]; poly(A) RNA binding [GO:0044822]	nucleus [GO:0005634]	ZC3H7B KIAA1031			Alternative splicing; Coiled coil; Complete proteome; Host-virus interaction; Metal-binding; Nucleus; Phosphoprotein; Polymorphism; Reference proteome; Repeat; TPR repeat; Zinc; Zinc-finger	993	111578	reviewed	X	C2H2-type zinc finger; C3H1-type zinc finger; TPR repeat	0	0	0	0	0	0	0	2.62074	9.78286
RN213_HUMAN	-2.35207	-6.35317	0.0022165	0.0391596	-2.8422	0.00475005	0	0	1	1	0	1	0	17	95	85	18	49	45	20	18	25	RNF213	Q63HN8	E3 ubiquitin-protein ligase RNF213 (EC 6.3.2.-) (ALK lymphoma oligomerization partner on chromosome 17) (Mysterin) (RING finger protein 213)	FUNCTION: Probable E3 ubiquitin-protein ligase that may play a role in angiogenesis. May also have an ATPase activity.	SIMILARITY: Contains 1 RING-type zinc finger. {ECO:0000255|PROSITE-ProRule:PRU00175}.	cytoplasm [GO:0005737]; membrane [GO:0016020]; nucleolus [GO:0005730]; ATPase activity [GO:0016887]; ligase activity [GO:0016874]; ubiquitin-protein transferase activity [GO:0004842]; zinc ion binding [GO:0008270]; protein autoubiquitination [GO:0051865]; protein ubiquitination [GO:0016567]	protein autoubiquitination [GO:0051865]; protein ubiquitination [GO:0016567]	ATPase activity [GO:0016887]; ligase activity [GO:0016874]; ubiquitin-protein transferase activity [GO:0004842]; zinc ion binding [GO:0008270]	cytoplasm [GO:0005737]; membrane [GO:0016020]; nucleolus [GO:0005730]	RNF213 ALO17 C17orf27 KIAA1554 KIAA1618 MYSTR		PATHWAY: Protein modification; protein ubiquitination.	Alternative splicing; Chromosomal rearrangement; Coiled coil; Complete proteome; Cytoplasm; Disease mutation; Ligase; Metal-binding; Phosphoprotein; Proto-oncogene; Reference proteome; Ubl conjugation; Ubl conjugation pathway; Zinc; Zinc-finger	5207	591407	reviewed		RING-type zinc finger	0	0	1.10409	1.10409	0	1.10409	0	22.4127	79.4432
SCYL2_HUMAN	-1.96354	-10.5043	0.000270298	0.0081326	-0.294579	0.00493134	0	0	0	0	8	0	2	3	17	16	7	11	17	3	16	19	SCYL2	Q6P3W7	SCY1-like protein 2 (Coated vesicle-associated kinase of 104 kDa)	FUNCTION: Component of AP2-containing clathrin coated structures at the plasma membrane or of endocytic coated vesicles. According to PubMed:15809293, probable serine/threonine-protein kinase that phosphorylates, in vitro, the beta2-subunit of the plasma membrane adapter complex AP2 and other proteins in presence of poly-L-lysine. According to PubMed:16914521, has no detectable kinase activity in…	SIMILARITY: Belongs to the protein kinase superfamily. {ECO:0000305}.; SIMILARITY: Contains 1 HEAT repeat. {ECO:0000305}.; SIMILARITY: Contains 1 protein kinase domain. {ECO:0000255|PROSITE-ProRule:PRU00159}.	clathrin-coated vesicle [GO:0030136]; endosome membrane [GO:0010008]; Golgi apparatus [GO:0005794]; perinuclear region of cytoplasm [GO:0048471]; ATP binding [GO:0005524]; protein kinase activity [GO:0004672]; receptor binding [GO:0005102]; endosome to lysosome transport [GO:0008333]; negative regulation of canonical Wnt signaling pathway [GO:0090090]; positive regulation of clathrin-mediated end…	endosome to lysosome transport [GO:0008333]; negative regulation of canonical Wnt signaling pathway [GO:0090090]; positive regulation of clathrin-mediated endocytosis [GO:2000370]; positive regulation of receptor internalization [GO:0002092]; receptor internalization involved in canonical Wnt signaling pathway [GO:2000286]	ATP binding [GO:0005524]; protein kinase activity [GO:0004672]; receptor binding [GO:0005102]	clathrin-coated vesicle [GO:0030136]; endosome membrane [GO:0010008]; Golgi apparatus [GO:0005794]; perinuclear region of cytoplasm [GO:0048471]	SCYL2 CVAK104 KIAA1360	Protein kinase superfamily		Coiled coil; Complete proteome; Cytoplasm; Cytoplasmic vesicle; Endosome; Golgi apparatus; Membrane; Phosphoprotein; Polymorphism; Reference proteome	929	103709	reviewed		protein kinase superfamily; HEAT repeat; protein kinase domain	0	0	0	0	8.90739	0	2.2797	3.72547	15.0598
UGGG2_HUMAN	-1.76795	-10.5001	0.000270756	0.0081326	-0.296635	0.00493326	0	0	0	1	0	0	0	2	11	9	6	25	27	0	30	36	UGGT2	Q9NYU1	UDP-glucose:glycoprotein glucosyltransferase 2 (UGT2) (hUGT2) (EC 2.4.1.-) (UDP--Glc:glycoprotein glucosyltransferase 2) (UDP-glucose ceramide glucosyltransferase-like 1)	FUNCTION: Recognizes glycoproteins with minor folding defects. Reglucosylates single N-glycans near the misfolded part of the protein, thus providing quality control for protein folding in the endoplasmic reticulum. Reglucosylated proteins are recognized by calreticulin for recycling to the endoplasmic reticulum and refolding or degradation (By similarity). {ECO:0000250}.	SIMILARITY: Belongs to the glycosyltransferase 8 family. {ECO:0000305}.	endoplasmic reticulum lumen [GO:0005788]; endoplasmic reticulum-Golgi intermediate compartment [GO:0005793]; UDP-glucose:glycoprotein glucosyltransferase activity [GO:0003980]; cellular protein metabolic process [GO:0044267]; post-translational protein modification [GO:0043687]; protein folding [GO:0006457]; protein N-linked glycosylation via asparagine [GO:0018279]; UDP-glucosylation [GO:0097359]	cellular protein metabolic process [GO:0044267]; post-translational protein modification [GO:0043687]; protein folding [GO:0006457]; protein N-linked glycosylation via asparagine [GO:0018279]; UDP-glucosylation [GO:0097359]	UDP-glucose:glycoprotein glucosyltransferase activity [GO:0003980]	endoplasmic reticulum-Golgi intermediate compartment [GO:0005793]; endoplasmic reticulum lumen [GO:0005788]	UGGT2 UGCGL2 UGT2	Glycosyltransferase 8 family	PATHWAY: Protein modification; protein glycosylation.	Alternative splicing; Complete proteome; Endoplasmic reticulum; Glycoprotein; Glycosyltransferase; Phosphoprotein; Polymorphism; Reference proteome; Signal; Transferase	1516	174735	reviewed		glycosyltransferase 8 family	0	0	0	1.10409	0	0	0	2.62074	9.78286
BCKD_HUMAN	-1.20637	-10.4791	0.000273088	0.0081326	-0.307049	0.00494113	0	0	0	0	0	0	0	2	2	1	1	1	1	3	2	2	BCKDK	O14874	[3-methyl-2-oxobutanoate dehydrogenase [lipoamide]] kinase, mitochondrial (EC 2.7.11.4) (Branched-chain alpha-ketoacid dehydrogenase kinase) (BCKD-kinase) (BCKDHKIN)	FUNCTION: Catalyzes the phosphorylation and inactivation of the branched-chain alpha-ketoacid dehydrogenase complex, the key regulatory enzyme of the valine, leucine and isoleucine catabolic pathways. Key enzyme that regulate the activity state of the BCKD complex. {ECO:0000269|PubMed:24449431}.	SIMILARITY: Belongs to the PDK/BCKDK protein kinase family. {ECO:0000305}.; SIMILARITY: Contains 1 histidine kinase domain. {ECO:0000255|PROSITE-ProRule:PRU00107}.	mitochondrial alpha-ketoglutarate dehydrogenase complex [GO:0005947]; mitochondrion [GO:0005739]; [3-methyl-2-oxobutanoate dehydrogenase (acetyl-transferring)] kinase activity [GO:0047323]; ATP binding [GO:0005524]; kinase activity [GO:0016301]; protein serine/threonine kinase activity [GO:0004674]; branched-chain amino acid catabolic process [GO:0009083]; cellular amino acid catabolic process [G…	branched-chain amino acid catabolic process [GO:0009083]; cellular amino acid catabolic process [GO:0009063]; phosphorylation [GO:0016310]; protein phosphorylation [GO:0006468]	[3-methyl-2-oxobutanoate dehydrogenase (acetyl-transferring)] kinase activity [GO:0047323]; ATP binding [GO:0005524]; kinase activity [GO:0016301]; protein serine/threonine kinase activity [GO:0004674]	mitochondrial alpha-ketoglutarate dehydrogenase complex [GO:0005947]; mitochondrion [GO:0005739]	BCKDK	PDK/BCKDK protein kinase family		ATP-binding; Acetylation; Alternative splicing; Autism; Autism spectrum disorder; Complete proteome; Disease mutation; Kinase; Mitochondrion; Nucleotide-binding; Phosphoprotein; Reference proteome; Transferase; Transit peptide	412	46360	reviewed		PDK/BCKDK protein kinase family; histidine kinase domain	0	0	0	0	0	0	0	2.62074	1.5874
GCP4_HUMAN	-1.20637	-10.4791	0.000273088	0.0081326	-0.307049	0.00494113	0	0	0	0	0	0	0	2	1	2	1	4	3	2	1	3	TUBGCP4	Q9UGJ1	Gamma-tubulin complex component 4 (GCP-4) (hGCP4) (Gamma-ring complex protein 76 kDa) (h76p) (hGrip76)	FUNCTION: Gamma-tubulin complex is necessary for microtubule nucleation at the centrosome.	SIMILARITY: Belongs to the TUBGCP family. {ECO:0000305}.	centrosome [GO:0005813]; cytosol [GO:0005829]; gamma-tubulin ring complex [GO:0008274]; membrane [GO:0016020]; microtubule [GO:0005874]; microtubule cytoskeleton [GO:0015630]; recycling endosome [GO:0055037]; spindle pole [GO:0000922]; structural constituent of cytoskeleton [GO:0005200]; G2/M transition of mitotic cell cycle [GO:0000086]; microtubule nucleation [GO:0007020]; mitotic cell cycle [G…	G2/M transition of mitotic cell cycle [GO:0000086]; microtubule nucleation [GO:0007020]; mitotic cell cycle [GO:0000278]; protein complex assembly [GO:0006461]	structural constituent of cytoskeleton [GO:0005200]	centrosome [GO:0005813]; cytosol [GO:0005829]; gamma-tubulin ring complex [GO:0008274]; membrane [GO:0016020]; microtubule [GO:0005874]; microtubule cytoskeleton [GO:0015630]; recycling endosome [GO:0055037]; spindle pole [GO:0000922]	TUBGCP4 76P GCP4	TUBGCP family		3D-structure; Alternative splicing; Complete proteome; Cytoplasm; Cytoskeleton; Direct protein sequencing; Microtubule; Reference proteome	667	76089	reviewed		TUBGCP family	0	0	0	0	0	0	0	2.62074	1
INT7_HUMAN	-1.20637	-10.4791	0.000273088	0.0081326	-0.307049	0.00494113	0	0	0	0	0	0	0	2	1	2	0	1	2	1	2	1	INTS7	Q9NVH2	Integrator complex subunit 7 (Int7)	FUNCTION: Component of the Integrator complex, a complex involved in the small nuclear RNAs (snRNA) U1 and U2 transcription and in their 3'-box-dependent processing. The Integrator complex is associated with the C-terminal domain (CTD) of RNA polymerase II largest subunit (POLR2A) and is recruited to the U1 and U2 snRNAs genes. Plays a role in DNA damage response (DDR) signaling during the S phas…	SIMILARITY: Belongs to the Integrator subunit 7 family. {ECO:0000305}.	chromosome [GO:0005694]; integrator complex [GO:0032039]; cellular response to ionizing radiation [GO:0071479]; DNA damage checkpoint [GO:0000077]; snRNA processing [GO:0016180]	cellular response to ionizing radiation [GO:0071479]; DNA damage checkpoint [GO:0000077]; snRNA processing [GO:0016180]		chromosome [GO:0005694]; integrator complex [GO:0032039]	INTS7 C1orf73	Integrator subunit 7 family		Alternative splicing; Chromosome; Complete proteome; DNA damage; Nucleus; Polymorphism; Reference proteome	962	106834	reviewed		Integrator subunit 7 family	0	0	0	0	0	0	0	2.62074	1
CNTP1_HUMAN	-1.20637	-10.4791	0.000273088	0.0081326	-0.307049	0.00494113	0	0	0	0	0	0	1	2	1	2	2	0	0	0	0	3	CNTNAP1	P78357	Contactin-associated protein 1 (Caspr) (Caspr1) (Neurexin IV) (Neurexin-4) (p190)	FUNCTION: Seems to play a role in the formation of functional distinct domains critical for saltatory conduction of nerve impulses in myelinated nerve fibers. Seems to demarcate the paranodal region of the axo-glial junction. In association with contactin may have a role in the signaling between axons and myelinating glial cells.	SIMILARITY: Belongs to the neurexin family. {ECO:0000305}.; SIMILARITY: Contains 2 EGF-like domains. {ECO:0000255|PROSITE-ProRule:PRU00076}.; SIMILARITY: Contains 1 F5/8 type C domain. {ECO:0000255|PROSITE-ProRule:PRU00081}.; SIMILARITY: Contains 1 fibrinogen C-terminal domain. {ECO:0000255|PROSITE-ProRule:PRU00739}.; SIMILARITY: Contains 4 laminin G-like domains. {ECO:0000255|PROSITE-ProRule:PRU…	integral component of membrane [GO:0016021]; integral component of plasma membrane [GO:0005887]; myelin sheath [GO:0043209]; paranode region of axon [GO:0033270]; voltage-gated potassium channel complex [GO:0008076]; receptor activity [GO:0004872]; SH3 domain binding [GO:0017124]; SH3/SH2 adaptor activity [GO:0005070]; axon guidance [GO:0007411]; cell adhesion [GO:0007155]; cytoskeleton organizat…	axon guidance [GO:0007411]; cell adhesion [GO:0007155]; cytoskeleton organization [GO:0007010]; neuromuscular process controlling balance [GO:0050885]; neuromuscular process controlling posture [GO:0050884]; neuronal action potential propagation [GO:0019227]; neuron projection morphogenesis [GO:0048812]; paranodal junction assembly [GO:0030913]; positive regulation of signal transduction [GO:0009…	receptor activity [GO:0004872]; SH3/SH2 adaptor activity [GO:0005070]; SH3 domain binding [GO:0017124]	integral component of membrane [GO:0016021]; integral component of plasma membrane [GO:0005887]; myelin sheath [GO:0043209]; paranode region of axon [GO:0033270]; voltage-gated potassium channel complex [GO:0008076]	CNTNAP1 CASPR NRXN4	Neurexin family		Cell adhesion; Complete proteome; Disulfide bond; EGF-like domain; Glycoprotein; Membrane; Polymorphism; Reference proteome; Repeat; SH3-binding; Signal; Transmembrane; Transmembrane helix	1384	156267	reviewed		neurexin family; EGF-like domain; F5/8 type C domain; fibrinogen C-terminal domain; laminin G-like domain	0	0	0	0	0	0	1.10409	2.62074	1
DHX57_HUMAN	-1.20637	-10.4791	0.000273088	0.0081326	-0.307049	0.00494113	0	0	0	0	0	0	0	2	2	1	0	1	1	0	4	2	DHX57	Q6P158	Putative ATP-dependent RNA helicase DHX57 (EC 3.6.4.13) (DEAH box protein 57)	FUNCTION: Probable ATP-binding RNA helicase.	SIMILARITY: Belongs to the DEAD box helicase family. DEAH subfamily. {ECO:0000305}.; SIMILARITY: Contains 1 C3H1-type zinc finger. {ECO:0000255|PROSITE-ProRule:PRU00723}.; SIMILARITY: Contains 1 helicase ATP-binding domain. {ECO:0000255|PROSITE-ProRule:PRU00541}.; SIMILARITY: Contains 1 helicase C-terminal domain. {ECO:0000255|PROSITE-ProRule:PRU00542}.; SIMILARITY: Contains 1 UBA domain. {ECO:00…	cytoplasm [GO:0005737]; mitochondrion [GO:0005739]; ATP binding [GO:0005524]; ATP-dependent RNA helicase activity [GO:0004004]; metal ion binding [GO:0046872]; poly(A) RNA binding [GO:0044822]; RNA processing [GO:0006396]	RNA processing [GO:0006396]	ATP binding [GO:0005524]; ATP-dependent RNA helicase activity [GO:0004004]; metal ion binding [GO:0046872]; poly(A) RNA binding [GO:0044822]	cytoplasm [GO:0005737]; mitochondrion [GO:0005739]	DHX57	DEAD box helicase family, DEAH subfamily		ATP-binding; Alternative splicing; Coiled coil; Complete proteome; Helicase; Hydrolase; Metal-binding; Nucleotide-binding; Phosphoprotein; Polymorphism; Reference proteome; Zinc; Zinc-finger	1386	155604	reviewed		DEAD box helicase family DEAH subfamily; C3H1-type zinc finger; helicase ATP-binding domain; helicase C-terminal domain; UBA domain	0	0	0	0	0	0	0	2.62074	1.5874
SSRA_HUMAN	-1.20637	-10.4791	0.000273088	0.0081326	-0.307049	0.00494113	0	0	0	0	0	0	0	2	2	1	0	0	0	1	1	2	SSR1	P43307	Translocon-associated protein subunit alpha (TRAP-alpha) (Signal sequence receptor subunit alpha) (SSR-alpha)	FUNCTION: TRAP proteins are part of a complex whose function is to bind calcium to the ER membrane and thereby regulate the retention of ER resident proteins. May be involved in the recycling of the translocation apparatus after completion of the translocation process or may function as a membrane-bound chaperone facilitating folding of translocated proteins.	SIMILARITY: Belongs to the TRAP-alpha family. {ECO:0000305}.	endoplasmic reticulum [GO:0005783]; endoplasmic reticulum membrane [GO:0005789]; integral component of membrane [GO:0016021]; cellular protein metabolic process [GO:0044267]; cotranslational protein targeting to membrane [GO:0006613]; endoplasmic reticulum unfolded protein response [GO:0030968]; gene expression [GO:0010467]; IRE1-mediated unfolded protein response [GO:0036498]; positive regulatio…	cellular protein metabolic process [GO:0044267]; cotranslational protein targeting to membrane [GO:0006613]; endoplasmic reticulum unfolded protein response [GO:0030968]; gene expression [GO:0010467]; IRE1-mediated unfolded protein response [GO:0036498]; positive regulation of cell proliferation [GO:0008284]; SRP-dependent cotranslational protein targeting to membrane [GO:0006614]; translation [G…		endoplasmic reticulum [GO:0005783]; endoplasmic reticulum membrane [GO:0005789]; integral component of membrane [GO:0016021]	SSR1 TRAPA PSEC0262	TRAP-alpha family		Alternative splicing; Calcium; Complete proteome; Direct protein sequencing; Endoplasmic reticulum; Glycoprotein; Membrane; Phosphoprotein; Polymorphism; Reference proteome; Signal; Transmembrane; Transmembrane helix	286	32235	reviewed		TRAP-alpha family	0	0	0	0	0	0	0	2.62074	1.5874
STA5A_HUMAN	-1.20637	-10.4791	0.000273088	0.0081326	-0.307049	0.00494113	0	0	0	0	0	0	0	2	1	2	0	2	1	3	2	3	STAT5A	P42229	Signal transducer and activator of transcription 5A	FUNCTION: Carries out a dual function: signal transduction and activation of transcription. Mediates cellular responses to the cytokine KITLG/SCF and other growth factors. Mediates cellular responses to ERBB4. May mediate cellular responses to activated FGFR1, FGFR2, FGFR3 and FGFR4. Binds to the GAS element and activates PRL-induced transcription. Regulates the expression of milk proteins during…	SIMILARITY: Belongs to the transcription factor STAT family. {ECO:0000305}.; SIMILARITY: Contains 1 SH2 domain. {ECO:0000255|PROSITE-ProRule:PRU00191}.	cytosol [GO:0005829]; nucleoplasm [GO:0005654]; RNA polymerase II core promoter sequence-specific DNA binding [GO:0000979]; sequence-specific DNA binding transcription factor activity [GO:0003700]; signal transducer activity [GO:0004871]; 2-oxoglutarate metabolic process [GO:0006103]; allantoin metabolic process [GO:0000255]; cellular response to granulocyte macrophage colony-stimulating factor s…	2-oxoglutarate metabolic process [GO:0006103]; allantoin metabolic process [GO:0000255]; cellular response to granulocyte macrophage colony-stimulating factor stimulus [GO:0097011]; citrate metabolic process [GO:0006101]; creatine metabolic process [GO:0006600]; creatinine metabolic process [GO:0046449]; development of secondary female sexual characteristics [GO:0046543]; development of secondary…	RNA polymerase II core promoter sequence-specific DNA binding [GO:0000979]; sequence-specific DNA binding transcription factor activity [GO:0003700]; signal transducer activity [GO:0004871]	cytosol [GO:0005829]; nucleoplasm [GO:0005654]	STAT5A STAT5	Transcription factor STAT family		Activator; Alternative splicing; Complete proteome; Cytoplasm; DNA-binding; Lactation; Nucleus; Phosphoprotein; Polymorphism; Reference proteome; SH2 domain; Transcription; Transcription regulation; Ubl conjugation	794	90647	reviewed		transcription factor STAT family; SH2 domain	0	0	0	0	0	0	0	2.62074	1
TEN4_HUMAN	-1.20637	-10.4791	0.000273088	0.0081326	-0.307049	0.00494113	0	0	0	0	6	0	2	2	1	2	4	2	0	2	0	1	TENM4	Q6N022	Teneurin-4 (Ten-4) (Protein Odd Oz/ten-m homolog 4) (Tenascin-M4) (Ten-m4) (Teneurin transmembrane protein 4)	FUNCTION: Involved in neural development, regulating the establishment of proper connectivity within the nervous system. Plays a role in the establishment of the anterior-posterior axis during gastrulation. Regulates the differentiation and cellular process formation of oligodendrocytes and myelination of small-diameter axons in the central nervous system (CNS). Promotes activation of focal adhes…	SIMILARITY: Belongs to the tenascin family. Teneurin subfamily. {ECO:0000305}.; SIMILARITY: Contains 8 EGF-like domains. {ECO:0000255|PROSITE-ProRule:PRU00076}.; SIMILARITY: Contains 5 NHL repeats. {ECO:0000305}.; SIMILARITY: Contains 1 teneurin N-terminal domain. {ECO:0000255|PROSITE-ProRule:PRU00694}.; SIMILARITY: Contains 23 YD repeats. {ECO:0000305}.	cytoplasm [GO:0005737]; integral component of plasma membrane [GO:0005887]; neuron projection [GO:0043005]; nucleus [GO:0005634]; protein homodimerization activity [GO:0042803]; cardiac cell fate specification [GO:0060912]; cardiac muscle cell proliferation [GO:0060038]; central nervous system myelin formation [GO:0032289]; gastrulation with mouth forming second [GO:0001702]; neuron development […	cardiac cell fate specification [GO:0060912]; cardiac muscle cell proliferation [GO:0060038]; central nervous system myelin formation [GO:0032289]; gastrulation with mouth forming second [GO:0001702]; neuron development [GO:0048666]; positive regulation of gastrulation [GO:2000543]; positive regulation of myelination [GO:0031643]; positive regulation of oligodendrocyte differentiation [GO:0048714…	protein homodimerization activity [GO:0042803]	cytoplasm [GO:0005737]; integral component of plasma membrane [GO:0005887]; neuron projection [GO:0043005]; nucleus [GO:0005634]	TENM4 KIAA1302 ODZ4 TNM4	Tenascin family, Teneurin subfamily		Cell projection; Complete proteome; Cytoplasm; Developmental protein; Differentiation; Disulfide bond; EGF-like domain; Glycoprotein; Membrane; Nucleus; Polymorphism; Reference proteome; Repeat; Transmembrane; Transmembrane helix	2769	307957	reviewed		tenascin family Teneurin subfamily; EGF-like domain; NHL repeat; teneurin N-terminal domain; YD repeat	0	0	0	0	6.50223	0	2.2797	2.62074	1
WDR54_HUMAN	-1.20637	-10.4791	0.000273088	0.0081326	-0.307049	0.00494113	0	0	0	0	0	0	0	2	2	1	0	1	1	3	2	1	WDR54	Q9H977	WD repeat-containing protein 54		SIMILARITY: Contains 6 WD repeats. {ECO:0000255|PROSITE-ProRule:PRU00221}.					WDR54			Complete proteome; Reference proteome; Repeat; WD repeat	334	35891	reviewed		WD repeat	0	0	0	0	0	0	0	2.62074	1.5874
HELZ_HUMAN	-1.97058	-10.3687	0.000285752	0.00838473	-0.362111	0.00505946	0	0	0	0	0	0	1	3	17	17	0	13	13	3	7	8	HELZ	P42694	Probable helicase with zinc finger domain (EC 3.6.4.-) (Down-regulated in human cancers protein)	FUNCTION: May act as a helicase that plays a role in RNA metabolism in multiple tissues and organs within the developing embryo.	SIMILARITY: Belongs to the DNA2/NAM7 helicase family. {ECO:0000305}.; SIMILARITY: Contains 1 C3H1-type zinc finger. {ECO:0000255|PROSITE-ProRule:PRU00723}.	membrane [GO:0016020]; nucleus [GO:0005634]; ATP binding [GO:0005524]; helicase activity [GO:0004386]; metal ion binding [GO:0046872]; poly(A) RNA binding [GO:0044822]		ATP binding [GO:0005524]; helicase activity [GO:0004386]; metal ion binding [GO:0046872]; poly(A) RNA binding [GO:0044822]	membrane [GO:0016020]; nucleus [GO:0005634]	HELZ DRHC KIAA0054	DNA2/NAM7 helicase family		ATP-binding; Alternative splicing; Complete proteome; Helicase; Hydrolase; Metal-binding; Nucleotide-binding; Nucleus; Phosphoprotein; Polymorphism; Reference proteome; Zinc; Zinc-finger	1942	218970	reviewed		DNA2/NAM7 helicase family; C3H1-type zinc finger	0	0	0	0	0	0	1.10409	3.72547	15.0598
TBG1_HUMAN	-1.97295	-10.302	0.000293752	0.00838473	-0.395647	0.00512433	0	0	0	1	1	0	3	3	16	18	1	24	20	1	23	27	TUBG1	P23258	Tubulin gamma-1 chain (Gamma-1-tubulin) (Gamma-tubulin complex component 1) (GCP-1)	FUNCTION: Tubulin is the major constituent of microtubules. The gamma chain is found at microtubule organizing centers (MTOC) such as the spindle poles or the centrosome. Pericentriolar matrix component that regulates alpha/beta chain minus-end nucleation, centrosome duplication and spindle formation.	SIMILARITY: Belongs to the tubulin family. {ECO:0000305}.	apical part of cell [GO:0045177]; cell leading edge [GO:0031252]; centriole [GO:0005814]; centrosome [GO:0005813]; ciliary basal body [GO:0036064]; condensed nuclear chromosome [GO:0000794]; cytoplasm [GO:0005737]; cytoplasmic microtubule [GO:0005881]; cytosol [GO:0005829]; gamma-tubulin complex [GO:0000930]; nonmotile primary cilium [GO:0031513]; pericentriolar material [GO:0000242]; polar micro…	cytoplasmic microtubule organization [GO:0031122]; G2/M transition of mitotic cell cycle [GO:0000086]; meiotic spindle organization [GO:0000212]; microtubule cytoskeleton organization [GO:0000226]; microtubule nucleation [GO:0007020]; mitotic cell cycle [GO:0000278]; organelle organization [GO:0006996]	GTPase activity [GO:0003924]; GTP binding [GO:0005525]; structural constituent of cytoskeleton [GO:0005200]	apical part of cell [GO:0045177]; cell leading edge [GO:0031252]; centriole [GO:0005814]; centrosome [GO:0005813]; ciliary basal body [GO:0036064]; condensed nuclear chromosome [GO:0000794]; cytoplasm [GO:0005737]; cytoplasmic microtubule [GO:0005881]; cytosol [GO:0005829]; gamma-tubulin complex [GO:0000930]; nonmotile primary cilium [GO:0031513]; pericentriolar material [GO:0000242]; polar micro…	TUBG1 TUBG	Tubulin family		3D-structure; Complete proteome; Cytoplasm; Cytoskeleton; Disease mutation; GTP-binding; Microtubule; Nucleotide-binding; Phosphoprotein; Polymorphism; Reference proteome	451	51170	reviewed		tubulin family	0	0	0	1.10409	1.10409	0	3.90408	3.72547	14.1887
AKAP8_HUMAN	-1.211	-10.1771	0.000309467	0.00838473	-0.458939	0.00523555	0	0	0	0	0	0	0	1	2	3	1	7	7	1	4	2	AKAP8	O43823	A-kinase anchor protein 8 (AKAP-8) (A-kinase anchor protein 95 kDa) (AKAP 95)	FUNCTION: Anchoring protein that mediates the subcellular compartmentation of cAMP-dependent protein kinase (PKA type II).	SIMILARITY: Belongs to the AKAP95 family. {ECO:0000305}.; SIMILARITY: Contains 2 C2H2 AKAP95-type zinc fingers. {ECO:0000305}.	female pronucleus [GO:0001939]; Golgi apparatus [GO:0005794]; membrane [GO:0016020]; mitochondrion [GO:0005739]; nuclear matrix [GO:0016363]; nucleoplasm [GO:0005654]; nucleus [GO:0005634]; double-stranded DNA binding [GO:0003690]; poly(A) RNA binding [GO:0044822]; zinc ion binding [GO:0008270]; mitotic nuclear division [GO:0007067]; signal transduction [GO:0007165]	mitotic nuclear division [GO:0007067]; signal transduction [GO:0007165]	double-stranded DNA binding [GO:0003690]; poly(A) RNA binding [GO:0044822]; zinc ion binding [GO:0008270]	female pronucleus [GO:0001939]; Golgi apparatus [GO:0005794]; membrane [GO:0016020]; mitochondrion [GO:0005739]; nuclear matrix [GO:0016363]; nucleoplasm [GO:0005654]; nucleus [GO:0005634]	AKAP8 AKAP95	AKAP95 family		Complete proteome; DNA-binding; Metal-binding; Nucleus; Phosphoprotein; Polymorphism; Reference proteome; Repeat; Zinc; Zinc-finger	692	76108	reviewed	X	AKAP95 family; C2H2 AKAP95-type zinc finger	0	0	0	0	0	0	0	1	1.5874
CNO10_HUMAN	-1.211	-10.1771	0.000309467	0.00838473	-0.458939	0.00523555	0	0	0	0	0	0	0	1	3	2	2	7	11	1	6	9	CNOT10	Q9H9A5	CCR4-NOT transcription complex subunit 10	FUNCTION: Component of the CCR4-NOT complex which is one of the major cellular mRNA deadenylases and is linked to various cellular processes including bulk mRNA degradation, miRNA-mediated repression, translational repression during translational initiation and general transcription regulation. Additional complex functions may be a consequence of its influence on mRNA expression. Is not required …	SIMILARITY: Belongs to the CNOT10 family. {ECO:0000305}.	CCR4-NOT complex [GO:0030014]; cytosol [GO:0005829]; membrane [GO:0016020]; nucleus [GO:0005634]; gene expression [GO:0010467]; gene silencing by RNA [GO:0031047]; nuclear-transcribed mRNA catabolic process, deadenylation-dependent decay [GO:0000288]; nuclear-transcribed mRNA poly(A) tail shortening [GO:0000289]; regulation of transcription, DNA-templated [GO:0006355]; regulation of translation […	gene expression [GO:0010467]; gene silencing by RNA [GO:0031047]; nuclear-transcribed mRNA catabolic process, deadenylation-dependent decay [GO:0000288]; nuclear-transcribed mRNA poly(A) tail shortening [GO:0000289]; regulation of transcription, DNA-templated [GO:0006355]; regulation of translation [GO:0006417]; transcription, DNA-templated [GO:0006351]		CCR4-NOT complex [GO:0030014]; cytosol [GO:0005829]; membrane [GO:0016020]; nucleus [GO:0005634]	CNOT10	CNOT10 family		Acetylation; Alternative splicing; Coiled coil; Complete proteome; Cytoplasm; Nucleus; Polymorphism; RNA-mediated gene silencing; Reference proteome; Transcription; Transcription regulation; Translation regulation	744	82310	reviewed		CNOT10 family	0	0	0	0	0	0	0	1	2.70587
HPS5_HUMAN	-1.211	-10.1771	0.000309467	0.00838473	-0.458939	0.00523555	0	0	0	0	0	0	0	1	3	2	1	3	3	1	3	3	HPS5	Q9UPZ3	Hermansky-Pudlak syndrome 5 protein (Alpha-integrin-binding protein 63) (Ruby-eye protein 2 homolog) (Ru2)	FUNCTION: May regulate the synthesis and function of lysosomes and of highly specialized organelles, such as melanosomes and platelet dense granules. Regulates intracellular vesicular trafficking in fibroblasts. May be involved in the regulation of general functions of integrins. {ECO:0000269|PubMed:15296495, ECO:0000269|PubMed:17301833}.	SIMILARITY: Belongs to the HPS5 family. {ECO:0000305}.	BLOC-2 complex [GO:0031084]; blood coagulation [GO:0007596]; organelle organization [GO:0006996]; pigmentation [GO:0043473]	blood coagulation [GO:0007596]; organelle organization [GO:0006996]; pigmentation [GO:0043473]		BLOC-2 complex [GO:0031084]	HPS5 AIBP63 KIAA1017	HPS5 family		Albinism; Alternative splicing; Complete proteome; Cytoplasm; Disease mutation; Hermansky-Pudlak syndrome; Phosphoprotein; Polymorphism; Reference proteome	1129	127449	reviewed		HPS5 family	0	0	0	0	0	0	0	1	2.70587
SRPR_HUMAN	-1.211	-10.1771	0.000309467	0.00838473	-0.458939	0.00523555	0	0	0	0	0	1	0	1	2	3	1	1	3	1	1	1	SRPR	P08240	Signal recognition particle receptor subunit alpha (SR-alpha) (Docking protein alpha) (DP-alpha)	FUNCTION: Component of the SRP (signal recognition particle) receptor. Ensures, in conjunction with the signal recognition particle, the correct targeting of the nascent secretory proteins to the endoplasmic reticulum membrane system.	SIMILARITY: Belongs to the GTP-binding SRP family. {ECO:0000305}.	endoplasmic reticulum [GO:0005783]; endoplasmic reticulum membrane [GO:0005789]; extracellular exosome [GO:0070062]; integral component of membrane [GO:0016021]; membrane [GO:0016020]; signal recognition particle receptor complex [GO:0005785]; GTP binding [GO:0005525]; GTPase activity [GO:0003924]; poly(A) RNA binding [GO:0044822]; signal recognition particle binding [GO:0005047]; cellular protei…	cellular protein metabolic process [GO:0044267]; cotranslational protein targeting to membrane [GO:0006613]; endoplasmic reticulum unfolded protein response [GO:0030968]; gene expression [GO:0010467]; IRE1-mediated unfolded protein response [GO:0036498]; SRP-dependent cotranslational protein targeting to membrane [GO:0006614]; translation [GO:0006412]	GTPase activity [GO:0003924]; GTP binding [GO:0005525]; poly(A) RNA binding [GO:0044822]; signal recognition particle binding [GO:0005047]	endoplasmic reticulum [GO:0005783]; endoplasmic reticulum membrane [GO:0005789]; extracellular exosome [GO:0070062]; integral component of membrane [GO:0016021]; membrane [GO:0016020]; signal recognition particle receptor complex [GO:0005785]	SRPR	GTP-binding SRP family		3D-structure; Alternative splicing; Complete proteome; Endoplasmic reticulum; GTP-binding; Membrane; Nucleotide-binding; Phosphoprotein; Receptor; Reference proteome	638	69811	reviewed		GTP-binding SRP family	0	0	0	0	0	1.10409	0	1	1.5874
SYVM_HUMAN	-1.211	-10.1771	0.000309467	0.00838473	-0.458939	0.00523555	0	0	0	0	0	0	0	1	3	2	3	5	4	3	8	7	VARS2	Q5ST30	Valine--tRNA ligase, mitochondrial (EC 6.1.1.9) (Valyl-tRNA synthetase) (ValRS) (Valyl-tRNA synthetase-like)		SIMILARITY: Belongs to the class-I aminoacyl-tRNA synthetase family. {ECO:0000305}.	mitochondrion [GO:0005739]; aminoacyl-tRNA editing activity [GO:0002161]; ATP binding [GO:0005524]; valine-tRNA ligase activity [GO:0004832]; gene expression [GO:0010467]; tRNA aminoacylation for protein translation [GO:0006418]; valyl-tRNA aminoacylation [GO:0006438]	gene expression [GO:0010467]; tRNA aminoacylation for protein translation [GO:0006418]; valyl-tRNA aminoacylation [GO:0006438]	aminoacyl-tRNA editing activity [GO:0002161]; ATP binding [GO:0005524]; valine-tRNA ligase activity [GO:0004832]	mitochondrion [GO:0005739]	VARS2 KIAA1885 VARS2L VARSL	Class-I aminoacyl-tRNA synthetase family		ATP-binding; Alternative splicing; Aminoacyl-tRNA synthetase; Complete proteome; Disease mutation; Ligase; Mitochondrion; Nucleotide-binding; Polymorphism; Protein biosynthesis; Reference proteome; Transit peptide	1063	118490	reviewed		class-I aminoacyl-tRNA synthetase family	0	0	0	0	0	0	0	1	2.70587
ZCHC8_HUMAN	-1.211	-10.1771	0.000309467	0.00838473	-0.458939	0.00523555	0	0	0	0	1	0	0	1	2	3	0	1	1	1	4	5	ZCCHC8	Q6NZY4	Zinc finger CCHC domain-containing protein 8 (TRAMP-like complex RNA-binding factor ZCCHC8)	FUNCTION: May be involved in pre-mRNA splicing.	SIMILARITY: Belongs to the ZCCHC8 family. {ECO:0000305}.; SIMILARITY: Contains 1 CCHC-type zinc finger. {ECO:0000255|PROSITE-ProRule:PRU00047}.	catalytic step 2 spliceosome [GO:0071013]; nucleoplasm [GO:0005654]; nucleus [GO:0005634]; poly(A) RNA binding [GO:0044822]; zinc ion binding [GO:0008270]; mRNA splicing, via spliceosome [GO:0000398]	mRNA splicing, via spliceosome [GO:0000398]	poly(A) RNA binding [GO:0044822]; zinc ion binding [GO:0008270]	catalytic step 2 spliceosome [GO:0071013]; nucleoplasm [GO:0005654]; nucleus [GO:0005634]	ZCCHC8	ZCCHC8 family		Acetylation; Alternative splicing; Coiled coil; Complete proteome; Metal-binding; Nucleus; Phosphoprotein; Polymorphism; Reference proteome; Spliceosome; Zinc; Zinc-finger; mRNA processing; mRNA splicing	707	78577	reviewed		ZCCHC8 family; CCHC-type zinc finger	0	0	0	0	1.10409	0	0	1	1.5874
AKTIP_HUMAN	-1.211	-10.1771	0.000309467	0.00838473	-0.458939	0.00523555	0	0	0	0	0	0	0	1	2	3	0	1	0	3	3	3	AKTIP	Q9H8T0	AKT-interacting protein (Ft1) (Fused toes protein homolog)	FUNCTION: Component of the FTS/Hook/FHIP complex (FHF complex). The FHF complex may function to promote vesicle trafficking and/or fusion via the homotypic vesicular protein sorting complex (the HOPS complex). Regulates apoptosis by enhancing phosphorylation and activation of AKT1. Increases release of TNFSF6 via the AKT1/GSK3B/NFATC1 signaling cascade. {ECO:0000269|PubMed:14749367, ECO:0000269|P…	SIMILARITY: Belongs to the ubiquitin-conjugating enzyme family. FTS subfamily. {ECO:0000255|PROSITE-ProRule:PRU00388}.	cytoplasm [GO:0005737]; FHF complex [GO:0070695]; Golgi apparatus [GO:0005794]; nucleolus [GO:0005730]; plasma membrane [GO:0005886]; ubiquitin protein ligase activity [GO:0061630]; ubiquitin protein ligase binding [GO:0031625]; apoptotic process [GO:0006915]; early endosome to late endosome transport [GO:0045022]; endosome organization [GO:0007032]; endosome to lysosome transport [GO:0008333]; l…	apoptotic process [GO:0006915]; early endosome to late endosome transport [GO:0045022]; endosome organization [GO:0007032]; endosome to lysosome transport [GO:0008333]; lysosome organization [GO:0007040]; positive regulation of protein binding [GO:0032092]; positive regulation of protein phosphorylation [GO:0001934]; protein transport [GO:0015031]; protein ubiquitination [GO:0016567]	ubiquitin protein ligase activity [GO:0061630]; ubiquitin protein ligase binding [GO:0031625]	cytoplasm [GO:0005737]; FHF complex [GO:0070695]; Golgi apparatus [GO:0005794]; nucleolus [GO:0005730]; plasma membrane [GO:0005886]	AKTIP FTS	Ubiquitin-conjugating enzyme family, FTS subfamily		Alternative splicing; Apoptosis; Cell membrane; Complete proteome; Cytoplasm; Membrane; Protein transport; Reference proteome; Transport	292	33128	reviewed		ubiquitin-conjugating enzyme family FTS subfamily	0	0	0	0	0	0	0	1	1.5874
ALG5_HUMAN	-1.211	-10.1771	0.000309467	0.00838473	-0.458939	0.00523555	0	0	0	0	0	0	0	1	3	2	1	0	1	2	0	2	ALG5	Q9Y673	Dolichyl-phosphate beta-glucosyltransferase (DolP-glucosyltransferase) (EC 2.4.1.117) (Asparagine-linked glycosylation protein 5 homolog)		SIMILARITY: Belongs to the glycosyltransferase 2 family. {ECO:0000305}.	endoplasmic reticulum membrane [GO:0005789]; integral component of membrane [GO:0016021]; membrane [GO:0016020]; dolichyl-phosphate beta-glucosyltransferase activity [GO:0004581]; oligosaccharyl transferase activity [GO:0004576]; cellular protein metabolic process [GO:0044267]; determination of left/right symmetry [GO:0007368]; dolichol-linked oligosaccharide biosynthetic process [GO:0006488]; po…	cellular protein metabolic process [GO:0044267]; determination of left/right symmetry [GO:0007368]; dolichol-linked oligosaccharide biosynthetic process [GO:0006488]; post-translational protein modification [GO:0043687]; protein glycosylation [GO:0006486]; protein N-linked glycosylation via asparagine [GO:0018279]	dolichyl-phosphate beta-glucosyltransferase activity [GO:0004581]; oligosaccharyl transferase activity [GO:0004576]	endoplasmic reticulum membrane [GO:0005789]; integral component of membrane [GO:0016021]; membrane [GO:0016020]	ALG5 HSPC149	Glycosyltransferase 2 family	PATHWAY: Protein modification; protein glycosylation.	Alternative splicing; Complete proteome; Endoplasmic reticulum; Glycoprotein; Glycosyltransferase; Membrane; Reference proteome; Signal-anchor; Transferase; Transmembrane; Transmembrane helix	324	36946	reviewed		glycosyltransferase 2 family	0	0	0	0	0	0	0	1	2.70587
BGH3_HUMAN	-1.211	-10.1771	0.000309467	0.00838473	-0.458939	0.00523555	0	0	0	0	0	0	0	1	3	2	1	4	4	2	4	5	TGFBI	Q15582	Transforming growth factor-beta-induced protein ig-h3 (Beta ig-h3) (Kerato-epithelin) (RGD-containing collagen-associated protein) (RGD-CAP)	FUNCTION: Binds to type I, II, and IV collagens. This adhesion protein may play an important role in cell-collagen interactions. In cartilage, may be involved in endochondral bone formation.	SIMILARITY: Contains 1 EMI domain. {ECO:0000255|PROSITE-ProRule:PRU00384}.; SIMILARITY: Contains 4 FAS1 domains. {ECO:0000255|PROSITE-ProRule:PRU00082}.	basement membrane [GO:0005604]; extracellular exosome [GO:0070062]; extracellular region [GO:0005576]; extracellular space [GO:0005615]; plasma membrane [GO:0005886]; proteinaceous extracellular matrix [GO:0005578]; trans-Golgi network [GO:0005802]; collagen binding [GO:0005518]; extracellular matrix binding [GO:0050840]; integrin binding [GO:0005178]; angiogenesis [GO:0001525]; cell adhesion [GO…	angiogenesis [GO:0001525]; cell adhesion [GO:0007155]; cell proliferation [GO:0008283]; chondrocyte differentiation [GO:0002062]; extracellular matrix organization [GO:0030198]; negative regulation of cell adhesion [GO:0007162]; response to stimulus [GO:0050896]; visual perception [GO:0007601]	collagen binding [GO:0005518]; extracellular matrix binding [GO:0050840]; integrin binding [GO:0005178]	basement membrane [GO:0005604]; extracellular exosome [GO:0070062]; extracellular region [GO:0005576]; extracellular space [GO:0005615]; plasma membrane [GO:0005886]; proteinaceous extracellular matrix [GO:0005578]; trans-Golgi network [GO:0005802]	TGFBI BIGH3			3D-structure; Amyloid; Amyloidosis; Cell adhesion; Complete proteome; Corneal dystrophy; Disease mutation; Disulfide bond; Extracellular matrix; Gamma-carboxyglutamic acid; Phosphoprotein; Polymorphism; Reference proteome; Repeat; Secreted; Sensory transduction; Signal; Vision	683	74681	reviewed		EMI domain; FAS1 domain	0	0	0	0	0	0	0	1	2.70587
CO057_HUMAN	-1.211	-10.1771	0.000309467	0.00838473	-0.458939	0.00523555	0	0	0	0	0	0	0	1	3	2	0	4	3	1	4	2	C15orf57	Q9BV29	Uncharacterized protein C15orf57 (Protein CCDC32)							C15orf57 CCDC32			Alternative splicing; Complete proteome; Polymorphism; Reference proteome	185	20656	reviewed			0	0	0	0	0	0	0	1	2.70587
FAKD5_HUMAN	-1.211	-10.1771	0.000309467	0.00838473	-0.458939	0.00523555	0	0	0	0	0	0	0	1	2	3	0	2	0	1	1	3	FASTKD5	Q7L8L6	FAST kinase domain-containing protein 5		SIMILARITY: Belongs to the FAST kinase family. {ECO:0000305}.; SIMILARITY: Contains 1 RAP domain. {ECO:0000255|PROSITE-ProRule:PRU00619}.	mitochondrion [GO:0005739]; poly(A) RNA binding [GO:0044822]; protein kinase activity [GO:0004672]; cellular respiration [GO:0045333]	cellular respiration [GO:0045333]	poly(A) RNA binding [GO:0044822]; protein kinase activity [GO:0004672]	mitochondrion [GO:0005739]	FASTKD5 KIAA1792	FAST kinase family		Acetylation; Complete proteome; Phosphoprotein; Polymorphism; Reference proteome	764	86574	reviewed		FAST kinase family; RAP domain	0	0	0	0	0	0	0	1	1.5874
KCTD2_HUMAN	-1.211	-10.1771	0.000309467	0.00838473	-0.458939	0.00523555	0	0	0	0	0	0	0	1	2	3	0	4	4	3	2	2	KCTD2	Q14681	BTB/POZ domain-containing protein KCTD2 (Potassium channel tetramerization domain-containing protein 2)		SIMILARITY: Contains 1 BTB (POZ) domain. {ECO:0000305}.	protein complex binding [GO:0032403]; protein homooligomerization [GO:0051260]	protein homooligomerization [GO:0051260]	protein complex binding [GO:0032403]		KCTD2 KIAA0176			Acetylation; Complete proteome; Direct protein sequencing; Reference proteome	263	28527	reviewed		BTB (POZ) domain	0	0	0	0	0	0	0	1	1.5874
OCAD1_HUMAN	-1.211	-10.1771	0.000309467	0.00838473	-0.458939	0.00523555	0	0	0	0	0	0	0	1	2	3	0	2	3	2	1	1	OCIAD1	Q9NX40	OCIA domain-containing protein 1 (Ovarian carcinoma immunoreactive antigen)		SIMILARITY: Belongs to the OCIAD1 family. {ECO:0000305}.; SIMILARITY: Contains 1 OCIA domain. {ECO:0000305}.	endosome [GO:0005768]; membrane [GO:0016020]; mitochondrion [GO:0005739]			endosome [GO:0005768]; membrane [GO:0016020]; mitochondrion [GO:0005739]	OCIAD1 OCIA	OCIAD1 family		Alternative splicing; Complete proteome; Endosome; Phosphoprotein; Reference proteome	245	27626	reviewed		OCIAD1 family; OCIA domain	0	0	0	0	0	0	0	1	1.5874
PPR3F_HUMAN	-1.211	-10.1771	0.000309467	0.00838473	-0.458939	0.00523555	0	0	0	0	0	0	0	1	2	3	0	1	1	0	0	0	PPP1R3F	Q6ZSY5	Protein phosphatase 1 regulatory subunit 3F (R3F)	FUNCTION: Glycogen-targeting subunit for protein phosphatase 1 (PP1). {ECO:0000269|PubMed:21668450}.	SIMILARITY: Contains 1 CBM21 (carbohydrate binding type-21) domain. {ECO:0000255|PROSITE-ProRule:PRU00491}.	integral component of membrane [GO:0016021]; membrane [GO:0016020]; glycogen binding [GO:2001069]; protein phosphatase binding [GO:0019903]; regulation of glycogen (starch) synthase activity [GO:2000465]; regulation of glycogen biosynthetic process [GO:0005979]	regulation of glycogen (starch) synthase activity [GO:2000465]; regulation of glycogen biosynthetic process [GO:0005979]	glycogen binding [GO:2001069]; protein phosphatase binding [GO:0019903]	integral component of membrane [GO:0016021]; membrane [GO:0016020]	PPP1R3F			Alternative splicing; Complete proteome; Membrane; Phosphoprotein; Polymorphism; Reference proteome; Transmembrane; Transmembrane helix	799	82798	reviewed		CBM21 (carbohydrate binding type-21) domain	0	0	0	0	0	0	0	1	1.5874
PREB_HUMAN	-1.211	-10.1771	0.000309467	0.00838473	-0.458939	0.00523555	0	0	0	0	0	0	0	1	3	2	0	2	1	0	0	1	PREB	Q9HCU5	Prolactin regulatory element-binding protein (Mammalian guanine nucleotide exchange factor mSec12)	FUNCTION: Was first identified based on its probable role in the regulation of pituitary gene transcription. Binds to the prolactin gene (PRL) promoter and seems to activate transcription (By similarity). Guanine nucleotide exchange factor that activates SARA2. Required for the formation of COPII transport vesicles from the ER. {ECO:0000250}.	SIMILARITY: Contains 7 WD repeats. {ECO:0000255|PROSITE-ProRule:PRU00221}.	endoplasmic reticulum membrane [GO:0005789]; Golgi membrane [GO:0000139]; integral component of membrane [GO:0016021]; membrane [GO:0016020]; nucleus [GO:0005634]; DNA binding [GO:0003677]; cellular protein metabolic process [GO:0044267]; COPII vesicle coating [GO:0048208]; endoplasmic reticulum unfolded protein response [GO:0030968]; ER to Golgi vesicle-mediated transport [GO:0006888]; IRE1-medi…	cellular protein metabolic process [GO:0044267]; COPII vesicle coating [GO:0048208]; endoplasmic reticulum unfolded protein response [GO:0030968]; ER to Golgi vesicle-mediated transport [GO:0006888]; IRE1-mediated unfolded protein response [GO:0036498]; membrane organization [GO:0061024]; post-translational protein modification [GO:0043687]; protein N-linked glycosylation via asparagine [GO:00182…	DNA binding [GO:0003677]	endoplasmic reticulum membrane [GO:0005789]; Golgi membrane [GO:0000139]; integral component of membrane [GO:0016021]; membrane [GO:0016020]; nucleus [GO:0005634]	PREB SEC12			Activator; Complete proteome; DNA-binding; ER-Golgi transport; Endoplasmic reticulum; Membrane; Nitration; Nucleus; Protein transport; Reference proteome; Repeat; Transcription; Transcription regulation; Transmembrane; Transmembrane helix; Transport; WD repeat	417	45468	reviewed		WD repeat	0	0	0	0	0	0	0	1	2.70587
RPP38_HUMAN	-1.211	-10.1771	0.000309467	0.00838473	-0.458939	0.00523555	0	0	0	0	0	0	0	1	3	2	0	0	2	2	0	2	RPP38	P78345	Ribonuclease P protein subunit p38 (RNaseP protein p38) (EC 3.1.26.5)	FUNCTION: Component of ribonuclease P, a protein complex that generates mature tRNA molecules by cleaving their 5'-ends. RPP38 may associate transiently with RNase P RNA as a factor involved in the transport of H1 RNA to the putative site of its assembly in the cell, the nucleolus.	SIMILARITY: Belongs to the ribosomal protein L7Ae family. {ECO:0000305}.	nucleolar ribonuclease P complex [GO:0005655]; nucleus [GO:0005634]; ribonuclease P activity [GO:0004526]; RNA phosphodiester bond hydrolysis [GO:0090501]; RNA phosphodiester bond hydrolysis, endonucleolytic [GO:0090502]; tRNA processing [GO:0008033]	RNA phosphodiester bond hydrolysis [GO:0090501]; RNA phosphodiester bond hydrolysis, endonucleolytic [GO:0090502]; tRNA processing [GO:0008033]	ribonuclease P activity [GO:0004526]	nucleolar ribonuclease P complex [GO:0005655]; nucleus [GO:0005634]	RPP38	Ribosomal protein L7Ae family		Acetylation; Complete proteome; Direct protein sequencing; Hydrolase; Nucleus; Phosphoprotein; Polymorphism; Reference proteome; tRNA processing	283	31834	reviewed		ribosomal protein L7Ae family	0	0	0	0	0	0	0	1	2.70587
SYJ2B_HUMAN	-1.211	-10.1771	0.000309467	0.00838473	-0.458939	0.00523555	0	0	0	0	2	0	0	1	3	2	3	7	6	0	6	5	SYNJ2BP	P57105	Synaptojanin-2-binding protein (Mitochondrial outer membrane protein 25)		SIMILARITY: Contains 1 PDZ (DHR) domain. {ECO:0000255|PROSITE-ProRule:PRU00143}.	cell surface [GO:0009986]; integral component of mitochondrial outer membrane [GO:0031307]; mitochondrion [GO:0005739]; intracellular distribution of mitochondria [GO:0048312]; negative regulation of activin receptor signaling pathway [GO:0032926]; positive regulation of activin receptor signaling pathway [GO:0032927]; positive regulation of protein localization to cell surface [GO:2000010]; posi…	intracellular distribution of mitochondria [GO:0048312]; negative regulation of activin receptor signaling pathway [GO:0032926]; positive regulation of activin receptor signaling pathway [GO:0032927]; positive regulation of protein localization to cell surface [GO:2000010]; positive regulation of receptor internalization [GO:0002092]		cell surface [GO:0009986]; integral component of mitochondrial outer membrane [GO:0031307]; mitochondrion [GO:0005739]	SYNJ2BP OMP25			3D-structure; Complete proteome; Membrane; Mitochondrion; Mitochondrion outer membrane; Polymorphism; Reference proteome; Transmembrane; Transmembrane helix	145	15928	reviewed		PDZ (DHR) domain	0	0	0	0	2.2797	0	0	1	2.70587
MCM7_HUMAN	-1.78621	-10.1866	0.000308236	0.00838473	-0.454099	0.0052376	0	0	0	0	0	0	1	2	11	10	3	6	6	5	12	10	MCM7	P33993	DNA replication licensing factor MCM7 (EC 3.6.4.12) (CDC47 homolog) (P1.1-MCM3)	FUNCTION: Acts as component of the MCM2-7 complex (MCM complex) which is the putative replicative helicase essential for 'once per cell cycle' DNA replication initiation and elongation in eukaryotic cells. The active ATPase sites in the MCM2-7 ring are formed through the interaction surfaces of two neighboring subunits such that a critical structure of a conserved arginine finger motif is provide…	SIMILARITY: Belongs to the MCM family. {ECO:0000305}.; SIMILARITY: Contains 1 MCM domain. {ECO:0000305}.	chromatin [GO:0000785]; cytoplasm [GO:0005737]; cytosol [GO:0005829]; MCM complex [GO:0042555]; membrane [GO:0016020]; nucleoplasm [GO:0005654]; ATP binding [GO:0005524]; DNA helicase activity [GO:0003678]; single-stranded DNA binding [GO:0003697]; cell proliferation [GO:0008283]; cellular response to DNA damage stimulus [GO:0006974]; cellular response to epidermal growth factor stimulus [GO:0071…	cell proliferation [GO:0008283]; cellular response to DNA damage stimulus [GO:0006974]; cellular response to epidermal growth factor stimulus [GO:0071364]; cellular response to xenobiotic stimulus [GO:0071466]; DNA replication [GO:0006260]; DNA replication initiation [GO:0006270]; DNA strand elongation involved in DNA replication [GO:0006271]; DNA unwinding involved in DNA replication [GO:0006268…	ATP binding [GO:0005524]; DNA helicase activity [GO:0003678]; single-stranded DNA binding [GO:0003697]	chromatin [GO:0000785]; cytoplasm [GO:0005737]; cytosol [GO:0005829]; MCM complex [GO:0042555]; membrane [GO:0016020]; nucleoplasm [GO:0005654]	MCM7 CDC47 MCM2	MCM family		ATP-binding; Acetylation; Alternative splicing; Cell cycle; Complete proteome; DNA replication; DNA-binding; Direct protein sequencing; Glycoprotein; Helicase; Hydrolase; Nucleotide-binding; Nucleus; Phosphoprotein; Polymorphism; Reference proteome	719	81308	reviewed		MCM family; MCM domain	0	0	0	0	0	0	1.10409	2.62074	9.78286
GOT1B_HUMAN	-1.78621	-10.1866	0.000308236	0.00838473	-0.454099	0.0052376	0	0	0	0	0	0	0	2	11	10	5	14	13	3	10	10	GOLT1B	Q9Y3E0	Vesicle transport protein GOT1B (Germ cell tumor 2) (Golgi transport 1 homolog B) (Putative NF-kappa-B-activating protein 470) (hGOT1a)	FUNCTION: May be involved in fusion of ER-derived transport vesicles with the Golgi complex.	SIMILARITY: Belongs to the GOT1 family. {ECO:0000305}.	bounding membrane of organelle [GO:0098588]; endoplasmic reticulum [GO:0005783]; Golgi membrane [GO:0000139]; integral component of membrane [GO:0016021]; membrane [GO:0016020]; lipase activity [GO:0016298]; signal transducer activity [GO:0004871]; lipid metabolic process [GO:0006629]; positive regulation of I-kappaB kinase/NF-kappaB signaling [GO:0043123]; protein transport [GO:0015031]; signal …	lipid metabolic process [GO:0006629]; positive regulation of I-kappaB kinase/NF-kappaB signaling [GO:0043123]; protein transport [GO:0015031]; signal transduction [GO:0007165]; vesicle-mediated transport [GO:0016192]	lipase activity [GO:0016298]; signal transducer activity [GO:0004871]	bounding membrane of organelle [GO:0098588]; endoplasmic reticulum [GO:0005783]; Golgi membrane [GO:0000139]; integral component of membrane [GO:0016021]; membrane [GO:0016020]	GOLT1B GCT2 GOT1A CGI-141 HDCMA39P UNQ432/PRO793	GOT1 family		Acetylation; Complete proteome; Golgi apparatus; Membrane; Protein transport; Reference proteome; Transmembrane; Transmembrane helix; Transport	138	15426	reviewed		GOT1 family	0	0	0	0	0	0	0	2.62074	9.78286
MAGD1_HUMAN	-1.78621	-10.1866	0.000308236	0.00838473	-0.454099	0.0052376	0	0	0	0	0	0	0	2	10	11	0	11	15	0	12	14	MAGED1	Q9Y5V3	Melanoma-associated antigen D1 (MAGE tumor antigen CCF) (MAGE-D1 antigen) (Neurotrophin receptor-interacting MAGE homolog)	FUNCTION: Involved in the apoptotic response after nerve growth factor (NGF) binding in neuronal cells. Inhibits cell cycle progression, and facilitates NGFR-mediated apoptosis. May act as a regulator of the function of DLX family members. May enhance ubiquitin ligase activity of RING-type zinc finger-containing E3 ubiquitin-protein ligases. Proposed to act through recruitment and/or stabilizatio…	SIMILARITY: Contains 1 MAGE domain. {ECO:0000255|PROSITE-ProRule:PRU00127}.	chromatin [GO:0000785]; cytoplasm [GO:0005737]; nucleus [GO:0005634]; plasma membrane [GO:0005886]; protein complex [GO:0043234]; transcription coactivator activity [GO:0003713]; apoptotic process [GO:0006915]; apoptotic signaling pathway [GO:0097190]; circadian regulation of gene expression [GO:0032922]; extrinsic apoptotic signaling pathway [GO:0097191]; extrinsic apoptotic signaling pathway in…	apoptotic process [GO:0006915]; apoptotic signaling pathway [GO:0097190]; circadian regulation of gene expression [GO:0032922]; extrinsic apoptotic signaling pathway [GO:0097191]; extrinsic apoptotic signaling pathway in absence of ligand [GO:0097192]; negative regulation of epithelial cell proliferation [GO:0050680]; negative regulation of transcription, DNA-templated [GO:0045892]; neurotrophin …	transcription coactivator activity [GO:0003713]	chromatin [GO:0000785]; cytoplasm [GO:0005737]; nucleus [GO:0005634]; plasma membrane [GO:0005886]; protein complex [GO:0043234]	MAGED1 NRAGE PP2250 PRO2292			Alternative splicing; Biological rhythms; Cell membrane; Complete proteome; Cytoplasm; Membrane; Nucleus; Phosphoprotein; Polymorphism; Reference proteome; Repeat; Tumor antigen; Ubl conjugation pathway	778	86161	reviewed		MAGE domain	0	0	0	0	0	0	0	2.62074	8.90688
PPOX_HUMAN	-1.78043	-10.1119	0.000318083	0.00858453	-0.492289	0.00531414	0	0	0	0	0	0	0	2	12	9	1	6	8	3	10	10	PPOX	P50336	Protoporphyrinogen oxidase (PPO) (EC 1.3.3.4)	FUNCTION: Catalyzes the 6-electron oxidation of protoporphyrinogen-IX to form protoporphyrin-IX. {ECO:0000269|PubMed:21048046, ECO:0000269|PubMed:23467411, ECO:0000269|PubMed:7713909}.	SIMILARITY: Belongs to the protoporphyrinogen oxidase family. {ECO:0000305}.	integral component of mitochondrial inner membrane [GO:0031305]; intrinsic component of mitochondrial inner membrane [GO:0031304]; mitochondrial intermembrane space [GO:0005758]; mitochondrial membrane [GO:0031966]; flavin adenine dinucleotide binding [GO:0050660]; oxygen-dependent protoporphyrinogen oxidase activity [GO:0004729]; heme biosynthetic process [GO:0006783]; oxidation-reduction proces…	heme biosynthetic process [GO:0006783]; oxidation-reduction process [GO:0055114]; porphyrin-containing compound biosynthetic process [GO:0006779]; porphyrin-containing compound metabolic process [GO:0006778]; protoporphyrinogen IX biosynthetic process [GO:0006782]; response to drug [GO:0042493]; small molecule metabolic process [GO:0044281]	flavin adenine dinucleotide binding [GO:0050660]; oxygen-dependent protoporphyrinogen oxidase activity [GO:0004729]	integral component of mitochondrial inner membrane [GO:0031305]; intrinsic component of mitochondrial inner membrane [GO:0031304]; mitochondrial intermembrane space [GO:0005758]; mitochondrial membrane [GO:0031966]	PPOX	Protoporphyrinogen oxidase family	PATHWAY: Porphyrin-containing compound metabolism; protoporphyrin-IX biosynthesis; protoporphyrin-IX from protoporphyrinogen-IX: step 1/1.	3D-structure; Complete proteome; Disease mutation; FAD; Flavoprotein; Heme biosynthesis; Membrane; Mitochondrion; Mitochondrion inner membrane; Oxidoreductase; Polymorphism; Porphyrin biosynthesis; Reference proteome	477	50765	reviewed		protoporphyrinogen oxidase family	0	0	0	0	0	0	0	2.62074	10.6641
FAT1_HUMAN	-1.49959	-10.0937	0.000320542	0.00861722	-0.50164	0.00532897	0	0	0	0	0	0	0	4	2	4	0	6	4	0	6	5	FAT1	Q14517	Protocadherin Fat 1 (Cadherin family member 7) (Cadherin-related tumor suppressor homolog) (Protein fat homolog) [Cleaved into: Protocadherin Fat 1, nuclear form]	FUNCTION: Plays an essential role for cellular polarization, directed cell migration and modulating cell-cell contact. {ECO:0000250}.	SIMILARITY: Contains 33 cadherin domains. {ECO:0000255|PROSITE-ProRule:PRU00043}.; SIMILARITY: Contains 5 EGF-like domains. {ECO:0000255|PROSITE-ProRule:PRU00076}.; SIMILARITY: Contains 1 laminin G-like domain. {ECO:0000255|PROSITE-ProRule:PRU00122}.	cell-cell junction [GO:0005911]; extracellular exosome [GO:0070062]; filopodium [GO:0030175]; focal adhesion [GO:0005925]; integral component of plasma membrane [GO:0005887]; lamellipodium [GO:0030027]; nucleus [GO:0005634]; perinuclear region of cytoplasm [GO:0048471]; plasma membrane [GO:0005886]; calcium ion binding [GO:0005509]; actin filament organization [GO:0007015]; anatomical structure m…	actin filament organization [GO:0007015]; anatomical structure morphogenesis [GO:0009653]; cell adhesion [GO:0007155]; cell-cell signaling [GO:0007267]; cell migration [GO:0016477]; establishment or maintenance of cell polarity [GO:0007163]; homophilic cell adhesion via plasma membrane adhesion molecules [GO:0007156]; single organismal cell-cell adhesion [GO:0016337]	calcium ion binding [GO:0005509]	cell-cell junction [GO:0005911]; extracellular exosome [GO:0070062]; filopodium [GO:0030175]; focal adhesion [GO:0005925]; integral component of plasma membrane [GO:0005887]; lamellipodium [GO:0030027]; nucleus [GO:0005634]; perinuclear region of cytoplasm [GO:0048471]; plasma membrane [GO:0005886]	FAT1 CDHF7 FAT			Calcium; Cell adhesion; Cell membrane; Complete proteome; Cytoplasm; Disulfide bond; EGF-like domain; Glycoprotein; Membrane; Nucleus; Polymorphism; Reference proteome; Repeat; Signal; Transmembrane; Transmembrane helix	4588	506273	reviewed		cadherin domain; EGF-like domain; laminin G-like domain	0	0	0	0	0	0	0	5.33203	1.5874
MTMR6_HUMAN	-1.4533	-10.0255	0.000329956	0.0088018	-0.53679	0.00539984	0	0	0	0	0	0	0	4	3	2	0	5	4	1	4	6	MTMR6	Q9Y217	Myotubularin-related protein 6 (EC 3.1.3.-)	FUNCTION: Phosphatase that acts on lipids with a phosphoinositol headgroup. Acts as a negative regulator of KCNN4/KCa3.1 channel activity in CD4+ T-cells possibly by decreasing intracellular levels of phosphatidylinositol 3 phosphatase. Negatively regulates proliferation of reactivated CD4+ T-cells. {ECO:0000269|PubMed:15831468, ECO:0000269|PubMed:16847315}.	SIMILARITY: Belongs to the protein-tyrosine phosphatase family. Non-receptor class myotubularin subfamily. {ECO:0000305}.; SIMILARITY: Contains 1 myotubularin phosphatase domain. {ECO:0000255|PROSITE-ProRule:PRU00669}.	cytoplasm [GO:0005737]; cytosol [GO:0005829]; nuclear envelope [GO:0005635]; calcium-activated potassium channel activity [GO:0015269]; phosphatidylinositol phosphate phosphatase activity [GO:0052866]; protein serine/threonine phosphatase activity [GO:0004722]; protein tyrosine phosphatase activity [GO:0004725]; peptidyl-tyrosine dephosphorylation [GO:0035335]; phosphatidylinositol biosynthetic p…	peptidyl-tyrosine dephosphorylation [GO:0035335]; phosphatidylinositol biosynthetic process [GO:0006661]; phosphatidylinositol dephosphorylation [GO:0046856]; phospholipid metabolic process [GO:0006644]; potassium ion transmembrane transport [GO:0071805]; protein dephosphorylation [GO:0006470]; small molecule metabolic process [GO:0044281]	calcium-activated potassium channel activity [GO:0015269]; phosphatidylinositol phosphate phosphatase activity [GO:0052866]; protein serine/threonine phosphatase activity [GO:0004722]; protein tyrosine phosphatase activity [GO:0004725]	cytoplasm [GO:0005737]; cytosol [GO:0005829]; nuclear envelope [GO:0005635]	MTMR6	Protein-tyrosine phosphatase family, Non-receptor class myotubularin subfamily		3D-structure; Alternative splicing; Complete proteome; Hydrolase; Nucleus; Phosphoprotein; Polymorphism; Reference proteome	621	71968	reviewed		protein-tyrosine phosphatase family Non-receptor class myotubularin subfamily; myotubularin phosphatase domain	0	0	0	0	0	0	0	5.33203	2.70587
RT18B_HUMAN	-1.4533	-10.0255	0.000329956	0.0088018	-0.53679	0.00539984	0	0	0	0	1	0	1	4	2	3	4	9	3	3	2	1	MRPS18B	Q9Y676	28S ribosomal protein S18b, mitochondrial (MRP-S18-b) (Mrps18-b) (S18mt-b) (28S ribosomal protein S18-2, mitochondrial) (MRP-S18-2)		SIMILARITY: Belongs to the ribosomal protein S18P family. {ECO:0000269|PubMed:11279123}.	cell junction [GO:0030054]; mitochondrial inner membrane [GO:0005743]; mitochondrial small ribosomal subunit [GO:0005763]; mitochondrion [GO:0005739]; nucleoplasm [GO:0005654]; structural constituent of ribosome [GO:0003735]; mitochondrial translation [GO:0032543]; mitochondrial translational elongation [GO:0070125]; mitochondrial translational initiation [GO:0070124]; mitochondrial translational…	mitochondrial translation [GO:0032543]; mitochondrial translational elongation [GO:0070125]; mitochondrial translational initiation [GO:0070124]; mitochondrial translational termination [GO:0070126]; organelle organization [GO:0006996]; translation [GO:0006412]	structural constituent of ribosome [GO:0003735]	cell junction [GO:0030054]; mitochondrial inner membrane [GO:0005743]; mitochondrial small ribosomal subunit [GO:0005763]; mitochondrion [GO:0005739]; nucleoplasm [GO:0005654]	MRPS18B C6orf14 HSPC183 PTD017	Ribosomal protein S18P family		3D-structure; Complete proteome; Mitochondrion; Polymorphism; Reference proteome; Ribonucleoprotein; Ribosomal protein; Transit peptide	258	29396	reviewed		ribosomal protein S18P family	0	0	0	0	1.10409	0	1.10409	5.33203	1.5874
PDXD1_HUMAN	-1.79979	-9.91944	0.000345271	0.00913976	-0.591879	0.00551955	0	0	0	0	0	0	0	2	11	11	1	23	25	0	20	23	PDXDC1	Q6P996	Pyridoxal-dependent decarboxylase domain-containing protein 1 (EC 4.1.1.-)		SIMILARITY: Belongs to the group II decarboxylase family. {ECO:0000305}.	Golgi apparatus [GO:0005794]; intracellular membrane-bounded organelle [GO:0043231]; carboxy-lyase activity [GO:0016831]; pyridoxal phosphate binding [GO:0030170]; carboxylic acid metabolic process [GO:0019752]	carboxylic acid metabolic process [GO:0019752]	carboxy-lyase activity [GO:0016831]; pyridoxal phosphate binding [GO:0030170]	Golgi apparatus [GO:0005794]; intracellular membrane-bounded organelle [GO:0043231]	PDXDC1 KIAA0251	Group II decarboxylase family		Alternative splicing; Complete proteome; Decarboxylase; Lyase; Phosphoprotein; Polymorphism; Pyridoxal phosphate; Reference proteome	788	86707	reviewed		group II decarboxylase family	0	0	0	0	0	0	0	2.62074	9.78286
UNK_HUMAN	-1.79979	-9.91944	0.000345271	0.00913976	-0.591879	0.00551955	0	0	0	0	0	0	1	2	11	11	0	11	9	0	9	9	UNK	Q9C0B0	RING finger protein unkempt homolog (Zinc finger CCCH domain-containing protein 5)		SIMILARITY: Belongs to the unkempt family. {ECO:0000305}.; SIMILARITY: Contains 5 C3H1-type zinc fingers. {ECO:0000255|PROSITE-ProRule:PRU00723}.; SIMILARITY: Contains 1 RING-type zinc finger. {ECO:0000305}.	mRNA CDS binding [GO:1990715]; poly(A) RNA binding [GO:0044822]; zinc ion binding [GO:0008270]; negative regulation of cytoplasmic translation [GO:2000766]	negative regulation of cytoplasmic translation [GO:2000766]	mRNA CDS binding [GO:1990715]; poly(A) RNA binding [GO:0044822]; zinc ion binding [GO:0008270]		UNK KIAA1753 ZC3H5 ZC3HDC5	Unkempt family		Coiled coil; Complete proteome; Metal-binding; Phosphoprotein; Reference proteome; Repeat; Zinc; Zinc-finger	810	88084	reviewed		unkempt family; C3H1-type zinc finger; RING-type zinc finger	0	0	0	0	0	0	1.10409	2.62074	9.78286
DHX32_HUMAN	-1.88867	-9.88307	0.000350722	0.00924862	-0.610898	0.00556054	0	0	0	0	0	0	0	14	4	8	3	7	6	14	6	5	DHX32	Q7L7V1	Putative pre-mRNA-splicing factor ATP-dependent RNA helicase DHX32 (EC 3.6.4.13) (DEAD/H box 32) (DEAD/H helicase-like protein 1) (DHLP1) (DEAH box protein 32) (HuDDX32)		SIMILARITY: Belongs to the DEAD box helicase family. DEAH subfamily. {ECO:0000305}.; SIMILARITY: Contains 1 helicase ATP-binding domain. {ECO:0000255|PROSITE-ProRule:PRU00541}.; SIMILARITY: Contains 1 helicase C-terminal domain. {ECO:0000305}.	cytoplasm [GO:0005737]; mitochondrion [GO:0005739]; spliceosomal complex [GO:0005681]; ATP binding [GO:0005524]; ATP-dependent RNA helicase activity [GO:0004004]; poly(A) RNA binding [GO:0044822]; RNA processing [GO:0006396]	RNA processing [GO:0006396]	ATP binding [GO:0005524]; ATP-dependent RNA helicase activity [GO:0004004]; poly(A) RNA binding [GO:0044822]	cytoplasm [GO:0005737]; mitochondrion [GO:0005739]; spliceosomal complex [GO:0005681]	DHX32 DDX32	DEAD box helicase family, DEAH subfamily		ATP-binding; Acetylation; Alternative splicing; Complete proteome; Helicase; Hydrolase; Mitochondrion; Nucleotide-binding; Nucleus; Polymorphism; Reference proteome	743	84419	reviewed		DEAD box helicase family DEAH subfamily; helicase ATP-binding domain; helicase C-terminal domain	0	0	0	0	0	0	0	18.22	3.72547
[truncated: 2,186 more rows]
[truncated: 7 more columns]

## Sheet: B
	t-test (linear models)					ordinary t-test	Original data																UniProt annotations																		Quantile normalized data
ID	logFC	t	P.Value	adj.P.Val	B	p-value (t-tess)	NEURON.1	NEURON.2	NEURON.3	NEURON.CCCP.1	NEURON.CCCP.2	NEURON.ROTENONE.1	NEURON.ROTENONE.2	PD.1	PD.2	PD.3	PD.CCCP.1	PD.CCCP.2	PD.CCCP.3	PD.ROTENONE.1	PD.ROTENONE.2	PD.ROTENONE.3	Gene.names...primary..	Entry	Protein.names	Function..CC.	Sequence.similarities	Gene.ontology..GO.	Gene.ontology..biological.process.	Gene.ontology..molecular.function.	Gene.ontology..cellular.component.	Gene.names	Protein.families	Pathway	Keywords	Length	Mass	Status	Chaperome	Domains	NEURON.1	NEURON.2	NEURON.3	NEURON.CCCP.1	NEURON.CCCP.2	NEURON.ROTENONE.1	NEURON.ROTENONE.2	PD.1	PD.2
[truncated: 717 more rows]
[truncated: 7 more columns]

## Sheet: C
	t-test (linear models)					ordinary t-test	Original data																UniProt annotations																		Quantile normalized data
[truncated: 1,559 more rows]
[truncated: 7 more columns]

## Sheet: D
Pathway identifier	Pathway name	#Entities found.n.pk	#Entities total	Entities ratio	Entities pValue	Entities FDR.ESC.1214	#Reactions found	#Reactions total	Reactions ratio	Species identifier	Species name	Submitted entities found.ESC.1214	Mapped entities	Found reaction identifiers
[truncated: 1,493 more rows]

## Sheet: E
Pathway identifier	Pathway name	#Entities found.n.nc10.nr20	#Entities total.n.nc10.nr20	Entities ratio.n.nc10.nr20	Entities pValue.n.nc10.nr20	Entities FDR.n.nc10.nr20	#Reactions found.n.nc10.nr20	#Reactions total.n.nc10.nr20	Reactions ratio.n.nc10.nr20	Species identifier.n.nc10.nr20	Species name.n.nc10.nr20	Submitted entities found.n.nc10.nr20	Mapped entities.n.nc10.nr20	Found reaction identifiers.n.nc10.nr20
[truncated: 1,184 more rows]

[truncated: 2 more sheets: F, G]
