# Supplementary material for: HSP90-incorporating chaperome networks as biosensor for disease-related pathways in patient-specific midbrain dopamine neurons
Source: Nat Commun. 2018 Oct 19;9:4345. doi: 10.1038/s41467-018-06486-6 (PMC6195591; doi:10.1038/s41467-018-06486-6)
Supplement: Supplementary file 6 — Supplementary Data 4 [file 41467_2018_6486_MOESM6_ESM.xlsx]

## Sheet: 1.Contingency table
Gene Ontology Enrichment analysis
2x2 Contingency table (for each GO)
		tested	Not in tested	Total
	related GO	GO_PD	GO_UniProt-GO_PD	GO_UniProt
	unrelated GO	GO_total_PD - GO_PD	GO_total_UniProt - GO_total_PD - (GO_UniProt - GO_PD)	GO_total_UniProt - GO_UniProt
	Total	GO_total_PD	GO_total_UniProt - GO_total_PD	GO_total_UniProt
	GO_PD:	number of related GO in the selected protein list
	GO_total_PD:	number of total GO withinthe selected protein list
	GO_UniProt:	number of related GO in the whole UniProt database
	GO_total_UniProt:	number of total GO in the whole UniProt database
	Selected protein list: Protein with enriched between Neuron and PD

## Sheet: Full GO enrichment analysis
GO	GO.name	NB_REF_TOTAL	NB_REF_FOUND	NB_INPUT_TOTAL	NB_INPUT_FOUND	p.value	ratio	ID_INPUT_FOUND	fdr
GO:0006915	apoptotic process	20203	601	2429	131	4.08383e-09	1.85914	1433G_HUMAN|1433Z_HUMAN|ADDA_HUMAN|BIRC2_HUMAN|BIRC6_HUMAN|BRE_HUMAN|CTNB1_HUMAN|DNM1L_HUMAN|DP13A_HUMAN|ELMO1_HUMAN|ERCC2_HUMAN|FAF1_HUMAN|FAK1_HUMAN|FKBP8_HUMAN|FXR1_HUMAN|GELS_HUMAN|ITCH_HUMAN|LMNA_HUMAN|M3K7_HUMAN|MK03_HUMAN|NCKP1_HUMAN|NFKB1_HUMAN|NISCH_HUMAN|OGT1_HUMAN|PDC6I_HUMAN|PLEC_HUMAN|PML_HUMAN|PRDX3_HUMAN|PRS10_HUMAN|PRS6A_HUMAN|PRS6B_HUMAN|PRS7_HUMAN|PRS8_HUMAN|PSD11_HUMAN|PSD12_HU…	4.23199e-07
GO:0000086	G2/M transition of mitotic cell cycle	20203	139	2429	25	0.0746677	1.50106	1433G_HUMAN|CKAP5_HUMAN|DCTN1_HUMAN|DYN2_HUMAN|GCP4_HUMAN|KHDR1_HUMAN|NUMA1_HUMAN|RBBP4_HUMAN|TBB4B_HUMAN|CCNY_HUMAN|CUL1_HUMAN|GCP3_HUMAN|KAPCA_HUMAN|MARE1_HUMAN|RAB8A_HUMAN|SKP1_HUMAN|TBG1_HUMAN|CDK7_HUMAN|CLAP1_HUMAN|GCP2_HUMAN|GCP6_HUMAN|KAP3_HUMAN|KC1E_HUMAN|OPTN_HUMAN|DYL1_HUMAN	0.488575
GO:0010467	gene expression	20203	820	2429	306	9.63934e-57	3.40677	1433G_HUMAN|1433Z_HUMAN|AGO2_HUMAN|ANM5_HUMAN|CNO10_HUMAN|CNOT1_HUMAN|CNOT3_HUMAN|CPSF1_HUMAN|CPSF2_HUMAN|CSTF1_HUMAN|CSTF3_HUMAN|DCP1A_HUMAN|DDX23_HUMAN|DDX6_HUMAN|DHX9_HUMAN|DICER_HUMAN|DSRAD_HUMAN|EF1A1_HUMAN|EF1D_HUMAN|EF1G_HUMAN|EF2_HUMAN|EI2BE_HUMAN|EI2BG_HUMAN|EIF3B_HUMAN|EIF3C_HUMAN|EIF3D_HUMAN|EIF3E_HUMAN|EIF3G_HUMAN|ERCC2_HUMAN|ERF1_HUMAN|FUBP2_HUMAN|FUS_HUMAN|GEMI5_HUMAN|GLSK_HUMAN|HNR…	4.29529e-53
GO:0097193	intrinsic apoptotic signaling pathway	20203	59	2429	19	0.000611513	2.69155	1433G_HUMAN|1433Z_HUMAN|CUL2_HUMAN|CUL4A_HUMAN|DDX3X_HUMAN|MSH6_HUMAN|1433B_HUMAN|1433F_HUMAN|1433T_HUMAN|BAX_HUMAN|CANB1_HUMAN|CUL1_HUMAN|MK08_HUMAN|PP2BC_HUMAN|APAF_HUMAN|B2CL1_HUMAN|CUL5_HUMAN|RASH_HUMAN|DYL1_HUMAN	0.0211233
GO:0061024	membrane organization	20203	157	2429	78	1.24237e-20	4.23602	1433G_HUMAN|1433Z_HUMAN|AP1B1_HUMAN|ARFG1_HUMAN|ASPC1_HUMAN|COPA_HUMAN|COPB_HUMAN|COPB2_HUMAN|COPD_HUMAN|COPG1_HUMAN|DYN2_HUMAN|GBF1_HUMAN|GRDN_HUMAN|HGS_HUMAN|KPCI_HUMAN|PUM1_HUMAN|SC23A_HUMAN|SC24A_HUMAN|SC24B_HUMAN|SC24C_HUMAN|SC24D_HUMAN|SC31A_HUMAN|SEC13_HUMAN|STAM1_HUMAN|STAM2_HUMAN|TS101_HUMAN|TXND5_HUMAN|VP37A_HUMAN|ZO1_HUMAN|1433B_HUMAN|1433F_HUMAN|1433T_HUMAN|A4_HUMAN|AAKG1_HUMAN|AP2M1_…	1.1072e-17
GO:0000278	mitotic cell cycle	20203	406	2429	108	5.60904e-12	2.26881	1433G_HUMAN|APC1_HUMAN|APC5_HUMAN|CKAP5_HUMAN|CLAP2_HUMAN|CSK21_HUMAN|DCTN1_HUMAN|DYR1A_HUMAN|GCP4_HUMAN|KNTC1_HUMAN|LMNA_HUMAN|MCM2_HUMAN|MCM3_HUMAN|MCM4_HUMAN|MCM6_HUMAN|MCM7_HUMAN|NEK9_HUMAN|NU107_HUMAN|NU133_HUMAN|NU155_HUMAN|NU160_HUMAN|NU205_HUMAN|NU214_HUMAN|NUDC_HUMAN|NUMA1_HUMAN|NUP37_HUMAN|NUP85_HUMAN|NUP88_HUMAN|NUP93_HUMAN|PCNA_HUMAN|PRS10_HUMAN|PRS6A_HUMAN|PRS6B_HUMAN|PRS7_HUMAN|PRS8…	8.58493e-10
GO:0006469	negative regulation of protein kinase activity	20203	69	2429	12	0.276819	1.44869	1433G_HUMAN|HSPB1_HUMAN|NF1_HUMAN|CHP1_HUMAN|GNAQ_HUMAN|UBS3B_HUMAN|AAKG2_HUMAN|DNJA3_HUMAN|ILK_HUMAN|ITBP1_HUMAN|PARK7_HUMAN|TSC2_HUMAN	0.550267
GO:0071901	negative regulation of protein serine/threonine kinase activity	20203	14	2429	3	0.417891	1.78321	1433G_HUMAN|AAKG2_HUMAN|DAB2P_HUMAN	0.628958
GO:0006996	organelle organization	20203	292	2429	72	3.22069e-07	2.08289	1433G_HUMAN|AT2A2_HUMAN|CKAP5_HUMAN|DCTN1_HUMAN|GBF1_HUMAN|HDAC6_HUMAN|HPS5_HUMAN|HPS6_HUMAN|KIF5C_HUMAN|RT27_HUMAN|TBB4B_HUMAN|AAKG1_HUMAN|ARF4_HUMAN|DYHC2_HUMAN|EXOC1_HUMAN|EXOC3_HUMAN|EXOC4_HUMAN|EXOC5_HUMAN|EXOC6_HUMAN|EXOC7_HUMAN|EXOC8_HUMAN|KAPCA_HUMAN|MARE1_HUMAN|RAB8A_HUMAN|RT05_HUMAN|RT06_HUMAN|RT07_HUMAN|RT17_HUMAN|RT22_HUMAN|RT23_HUMAN|RT24_HUMAN|RT25_HUMAN|RT26_HUMAN|RT28_HUMAN|RT29_H…	2.43244e-05
GO:1900740	positive regulation of protein insertion into mitochondrial membrane involved in apoptotic signaling pathway	20203	26	2429	9	0.00986796	2.88587	1433G_HUMAN|1433Z_HUMAN|1433B_HUMAN|1433F_HUMAN|1433T_HUMAN|CANB1_HUMAN|MK08_HUMAN|PP2BC_HUMAN|DYL1_HUMAN	0.175514
GO:0012501	programmed cell death	20203	158	2429	65	2.48545e-14	3.488	1433G_HUMAN|1433Z_HUMAN|ADDA_HUMAN|BIRC2_HUMAN|CTNB1_HUMAN|DNM1L_HUMAN|DP13A_HUMAN|FAK1_HUMAN|GELS_HUMAN|KPYM_HUMAN|LMNA_HUMAN|PLEC_HUMAN|PRS10_HUMAN|PRS6A_HUMAN|PRS6B_HUMAN|PRS7_HUMAN|PRS8_HUMAN|PSD11_HUMAN|PSD12_HUMAN|PSD13_HUMAN|PSMD1_HUMAN|PSMD2_HUMAN|PSMD5_HUMAN|PSMD6_HUMAN|PSMD7_HUMAN|SPTN1_HUMAN|ZO1_HUMAN|1433B_HUMAN|1433F_HUMAN|1433T_HUMAN|APC_HUMAN|BAP31_HUMAN|BAX_HUMAN|CANB1_HUMAN|H10_H…	6.92198e-12
GO:0006605	protein targeting	20203	38	2429	10	0.0332515	2.19361	1433G_HUMAN|1433Z_HUMAN|CDC37_HUMAN|PML_HUMAN|RL11_HUMAN|1433B_HUMAN|PICK1_HUMAN|SNG1_HUMAN|KI13B_HUMAN|MYO1C_HUMAN	0.342983
GO:0045664	regulation of neuron differentiation	20203	20	2429	4	0.318506	1.66452	1433G_HUMAN|DICER_HUMAN|1433F_HUMAN|BIN1_HUMAN	0.591606
GO:0009966	regulation of signal transduction	20203	32	2429	4	0.791608	1.03975	1433G_HUMAN|AFAP1_HUMAN|CNKR2_HUMAN|PTN1_HUMAN	0.912653
GO:0048167	regulation of synaptic plasticity	20203	31	2429	9	0.0341036	2.41978	1433G_HUMAN|1433F_HUMAN|PICK1_HUMAN|CALB1_HUMAN|CDK5_HUMAN|CTND2_HUMAN|HD_HUMAN|RPGF2_HUMAN|SYGP1_HUMAN	0.350151
GO:0007264	small GTPase mediated signal transduction	20203	445	2429	121	1.06817e-13	2.3276	1433G_HUMAN|1433Z_HUMAN|ABR_HUMAN|ARP2_HUMAN|ARP3_HUMAN|CKAP5_HUMAN|CLAP2_HUMAN|CTNA1_HUMAN|CTNB1_HUMAN|CYFP1_HUMAN|DOCK7_HUMAN|FAK1_HUMAN|FLNA_HUMAN|GMIP_HUMAN|IQGA1_HUMAN|IQGA2_HUMAN|ITB1_HUMAN|KDM1A_HUMAN|KNTC1_HUMAN|MK03_HUMAN|MYH10_HUMAN|MYH9_HUMAN|MYO9A_HUMAN|MYO9B_HUMAN|NCKP1_HUMAN|NU107_HUMAN|NU133_HUMAN|NU160_HUMAN|NUDC_HUMAN|NUP37_HUMAN|NUP85_HUMAN|RAF1_HUMAN|RBP2_HUMAN|RRAGC_HUMAN|SEC1…	2.50513e-11
GO:0006367	transcription initiation from RNA polymerase II promoter	20203	243	2429	41	0.0528067	1.41024	1433G_HUMAN|1433Z_HUMAN|ERCC2_HUMAN|GLSK_HUMAN|GTF2I_HUMAN|NCOR1_HUMAN|NED4L_HUMAN|PPM1A_HUMAN|RPB1_HUMAN|RPB2_HUMAN|RPB3_HUMAN|RPTOR_HUMAN|TIF1B_HUMAN|1433B_HUMAN|1433F_HUMAN|1433T_HUMAN|AAKG1_HUMAN|MTOR_HUMAN|RPAB1_HUMAN|RPAB3_HUMAN|THIO_HUMAN|AAKB1_HUMAN|AAKB2_HUMAN|AAKG2_HUMAN|CDK7_HUMAN|CDK9_HUMAN|MED23_HUMAN|MED30_HUMAN|NCOR2_HUMAN|PRDX5_HUMAN|RIR2B_HUMAN|RPB11_HUMAN|RPB4_HUMAN|RPB7_HUMAN|R…	0.427014
GO:0007596	blood coagulation	20203	472	2429	88	0.000237206	1.57136	1433Z_HUMAN|4F2_HUMAN|ACTN1_HUMAN|ACTN4_HUMAN|AT2A2_HUMAN|AT2B4_HUMAN|BASI_HUMAN|CALU_HUMAN|FAK1_HUMAN|FLNA_HUMAN|GRP78_HUMAN|GSLG1_HUMAN|HPS5_HUMAN|HPS6_HUMAN|ITB1_HUMAN|KDM1A_HUMAN|LAMP2_HUMAN|MK03_HUMAN|P85A_HUMAN|PLCG1_HUMAN|RAF1_HUMAN|STIM1_HUMAN|TLN1_HUMAN|TSP1_HUMAN|VINC_HUMAN|A4_HUMAN|ALDOA_HUMAN|AT2B1_HUMAN|CAPZB_HUMAN|CAZA2_HUMAN|CD63_HUMAN|CDC42_HUMAN|COF1_HUMAN|CXAR_HUMAN|GCYB1_HUMAN|…	0.00978693
GO:0051683	establishment of Golgi localization	20203	6	2429	4	0.0163282	5.5517	1433Z_HUMAN|COPG1_HUMAN|CDC42_HUMAN|PDC10_HUMAN	0.240923
GO:0090168	Golgi reassembly	20203	4	2429	3	0.0310044	6.24361	1433Z_HUMAN|VCIP1_HUMAN|PDC10_HUMAN	0.331309
GO:0043066	negative regulation of apoptotic process	20203	480	2429	98	4.43626e-06	1.72744	1433Z_HUMAN|ASNS_HUMAN|ATG7_HUMAN|BIRC2_HUMAN|BIRC6_HUMAN|CATA_HUMAN|CRYAB_HUMAN|DDX3X_HUMAN|DNJA1_HUMAN|DSRAD_HUMAN|FAK1_HUMAN|FKBP8_HUMAN|FLNA_HUMAN|GRP78_HUMAN|HSPB1_HUMAN|ITCH_HUMAN|KPCI_HUMAN|KS6A3_HUMAN|M4K4_HUMAN|MALT1_HUMAN|NFKB1_HUMAN|P85A_HUMAN|PRDX3_HUMAN|PRS10_HUMAN|PRS6A_HUMAN|PRS6B_HUMAN|PRS7_HUMAN|PRS8_HUMAN|PSD11_HUMAN|PSD12_HUMAN|PSD13_HUMAN|PSMD1_HUMAN|PSMD2_HUMAN|PSMD5_HUMAN|PS…	0.000263573
GO:0030168	platelet activation	20203	211	2429	44	0.00149151	1.74793	1433Z_HUMAN|ACTN1_HUMAN|ACTN4_HUMAN|CALU_HUMAN|FAK1_HUMAN|FLNA_HUMAN|GRP78_HUMAN|LAMP2_HUMAN|MK03_HUMAN|P3C2B_HUMAN|P85A_HUMAN|PK3CD_HUMAN|RAF1_HUMAN|TLN1_HUMAN|TSP1_HUMAN|VINC_HUMAN|A4_HUMAN|ALDOA_HUMAN|CD63_HUMAN|COF1_HUMAN|GNAI1_HUMAN|GNAQ_HUMAN|GRB2_HUMAN|PPIA_HUMAN|PROF1_HUMAN|RHOA_HUMAN|RHOB_HUMAN|A2MG_HUMAN|APOA1_HUMAN|BCAR1_HUMAN|DGKZ_HUMAN|DGLB_HUMAN|FINC_HUMAN|GNAI2_HUMAN|GNAI3_HUMAN|MK…	0.0449067
GO:0007165	signal transduction	20203	953	2429	145	0.00801797	1.28234	1433Z_HUMAN|2A5E_HUMAN|AKAP8_HUMAN|ATM_HUMAN|BRE_HUMAN|COR1C_HUMAN|CSK21_HUMAN|CSN2_HUMAN|CSN3_HUMAN|DP13A_HUMAN|DYN2_HUMAN|EF1D_HUMAN|ELP1_HUMAN|FLNB_HUMAN|GAPD1_HUMAN|GTF2I_HUMAN|GTPB1_HUMAN|HBS1L_HUMAN|HGS_HUMAN|HNRPK_HUMAN|IPO7_HUMAN|IPO8_HUMAN|IQGA1_HUMAN|IQGA2_HUMAN|KHDR1_HUMAN|KS6A3_HUMAN|LIPA1_HUMAN|NAMPT_HUMAN|OGT1_HUMAN|PI4KA_HUMAN|PK3CD_HUMAN|PLAP_HUMAN|PLCG1_HUMAN|PP4R1_HUMAN|RAF1_HUM…	0.154667
GO:0034047	regulation of protein phosphatase type 2A activity	20203	20	2429	7	0.0209401	2.91639	2A5E_HUMAN|2A5D_HUMAN|2ABD_HUMAN|2ABG_HUMAN|HD_HUMAN|IGBP1_HUMAN|SET_HUMAN	0.272834
GO:0006865	amino acid transport	20203	33	2429	1	0.258394	0.251744	4F2_HUMAN	0.550267
GO:0006816	calcium ion transport	20203	82	2429	10	0.867111	1.01438	4F2_HUMAN|KCC2D_HUMAN|KCC2G_HUMAN|PP2BA_HUMAN|STIM1_HUMAN|AT2C1_HUMAN|CA2D1_HUMAN|KCC2B_HUMAN|CACB3_HUMAN|KCC2A_HUMAN	0.987943
GO:0005975	carbohydrate metabolic process	20203	338	2429	49	0.214053	1.21	4F2_HUMAN|AL1B1_HUMAN|BGLR_HUMAN|GYS1_HUMAN|HEXA_HUMAN|HEXB_HUMAN|IDS_HUMAN|KPB2_HUMAN|KPBB_HUMAN|KPYM_HUMAN|LYAG_HUMAN|NU107_HUMAN|NU133_HUMAN|NU155_HUMAN|NU160_HUMAN|NU205_HUMAN|NU214_HUMAN|NUP37_HUMAN|NUP85_HUMAN|NUP88_HUMAN|NUP93_HUMAN|PYC_HUMAN|PYGL_HUMAN|RAE1L_HUMAN|RBP2_HUMAN|2A5D_HUMAN|ALDOA_HUMAN|CHP1_HUMAN|CNOT7_HUMAN|ENOG_HUMAN|GALC_HUMAN|IDHP_HUMAN|KAPCA_HUMAN|KAPCB_HUMAN|M2OM_HUMAN|S…	0.542251
GO:0016049	cell growth	20203	57	2429	13	0.0494425	1.9016	4F2_HUMAN|DDX5_HUMAN|NOP58_HUMAN|P3H1_HUMAN|RPTOR_HUMAN|RRAGC_HUMAN|XRN2_HUMAN|ANM6_HUMAN|LTOR2_HUMAN|MTOR_HUMAN|NDRG4_HUMAN|LTOR1_HUMAN|PAK7_HUMAN	0.418071
GO:0006811	ion transport	20203	151	2429	6	0.00267913	0.328846	4F2_HUMAN|SL9A6_HUMAN|VGLU2_HUMAN|ADDB_HUMAN|LASP1_HUMAN|S12A5_HUMAN	0.0670686
GO:0060356	leucine import	20203	1	2429	1	0.203137	8.31789	4F2_HUMAN	0.538454
GO:0050900	leukocyte migration	20203	115	2429	21	0.0932236	1.52331	4F2_HUMAN|BASI_HUMAN|GSLG1_HUMAN|ITB1_HUMAN|MYH9_HUMAN|P85A_HUMAN|PLCG1_HUMAN|AIMP1_HUMAN|CXAR_HUMAN|GRB2_HUMAN|L1CAM_HUMAN|PPIA_HUMAN|RASN_HUMAN|AT1B3_HUMAN|FINC_HUMAN|P85B_HUMAN|PDE4B_HUMAN|PK3CA_HUMAN|RASH_HUMAN|RASK_HUMAN|CO1A1_HUMAN	0.496895
GO:0043330	response to exogenous dsRNA	20203	35	2429	7	0.209729	1.66535	4F2_HUMAN|DDX1_HUMAN|DDX21_HUMAN|DDX58_HUMAN|DHX36_HUMAN|MK03_HUMAN|STAT1_HUMAN	0.539584
GO:0035725	sodium ion transmembrane transport	20203	64	2429	3	0.113044	0.389135	4F2_HUMAN|SL9A6_HUMAN|TPC10_HUMAN	0.538454
GO:0055085	transmembrane transport	20203	586	2429	53	0.0442567	0.74674	4F2_HUMAN|ABCE1_HUMAN|ADDA_HUMAN|ADDG_HUMAN|AT1A1_HUMAN|AT2A2_HUMAN|AT2B4_HUMAN|NED4L_HUMAN|NU107_HUMAN|NU133_HUMAN|NU155_HUMAN|NU160_HUMAN|NU205_HUMAN|NU214_HUMAN|NUP37_HUMAN|NUP85_HUMAN|NUP88_HUMAN|NUP93_HUMAN|RAE1L_HUMAN|RAF1_HUMAN|RBP2_HUMAN|TFR1_HUMAN|VATH_HUMAN|AT2B1_HUMAN|AT2C1_HUMAN|FXYD6_HUMAN|KAPCA_HUMAN|KAPCB_HUMAN|S27A4_HUMAN|S35B2_HUMAN|SEH1_HUMAN|SL9A6_HUMAN|VATC1_HUMAN|VATD_HUMAN|V…	0.394743
GO:0015827	tryptophan transport	20203	4	2429	1	0.433185	2.07972	4F2_HUMAN	0.628958
GO:0043086	negative regulation of catalytic activity	20203	45	2429	9	0.180958	1.6659	ABCE1_HUMAN|ANXA2_HUMAN|CAND1_HUMAN|CCAR2_HUMAN|RINI_HUMAN|KPRB_HUMAN|NEB2_HUMAN|FAF2_HUMAN|SET_HUMAN	0.538454
GO:0009615	response to virus	20203	107	2429	20	0.082343	1.55922	ABCE1_HUMAN|DDX1_HUMAN|DDX21_HUMAN|DDX3X_HUMAN|DDX58_HUMAN|DHX36_HUMAN|DSRAD_HUMAN|EF1G_HUMAN|HNRL1_HUMAN|HSPB1_HUMAN|IKKA_HUMAN|TBK1_HUMAN|COF1_HUMAN|PRKRA_HUMAN|PSA2_HUMAN|RS15A_HUMAN|AP1S1_HUMAN|NEMO_HUMAN|ACTA_HUMAN|LTOR5_HUMAN	0.495534
GO:0006401	RNA catabolic process	20203	18	2429	4	0.287307	1.84962	ABCE1_HUMAN|HNRPD_HUMAN|SUV3_HUMAN|XRN2_HUMAN	0.550267
GO:0016032	viral process	20203	633	2429	211	4.2898e-33	2.94084	ABCE1_HUMAN|ANR17_HUMAN|AP1B1_HUMAN|AP2A1_HUMAN|AP2A2_HUMAN|AP2B1_HUMAN|COPB_HUMAN|CUL2_HUMAN|CUL4A_HUMAN|DDX3X_HUMAN|DDX58_HUMAN|ELMO1_HUMAN|ERCC2_HUMAN|FKBP8_HUMAN|GBF1_HUMAN|HNRPK_HUMAN|HNRPQ_HUMAN|HOIL1_HUMAN|IF4A1_HUMAN|IF4G1_HUMAN|IPO5_HUMAN|IPO7_HUMAN|LAMP1_HUMAN|MCES_HUMAN|MK03_HUMAN|MSH6_HUMAN|NCBP1_HUMAN|NCKP1_HUMAN|NED4L_HUMAN|NELFB_HUMAN|NU107_HUMAN|NU133_HUMAN|NU155_HUMAN|NU160_HUMAN…	9.55768e-30
GO:0030036	actin cytoskeleton organization	20203	128	2429	40	1.04357e-06	2.62581	ABR_HUMAN|ADDA_HUMAN|COR1C_HUMAN|ELMO1_HUMAN|FLII_HUMAN|FLNB_HUMAN|NF1_HUMAN|NISCH_HUMAN|WASF2_HUMAN|ARC1A_HUMAN|ARFP2_HUMAN|ARPC5_HUMAN|CAPZB_HUMAN|CDC42_HUMAN|COF1_HUMAN|IQEC3_HUMAN|PI51C_HUMAN|PROF1_HUMAN|RAC3_HUMAN|RASM_HUMAN|RHOA_HUMAN|ABLM3_HUMAN|ADDB_HUMAN|ARHGB_HUMAN|ARHGH_HUMAN|BCR_HUMAN|DNJB6_HUMAN|FGD1_HUMAN|FMNL3_HUMAN|IQEC1_HUMAN|KGP1_HUMAN|PAK7_HUMAN|PALLD_HUMAN|RASK_HUMAN|RHOG_HUMA…	7.38117e-05
GO:0097190	apoptotic signaling pathway	20203	108	2429	19	0.147962	1.46686	ABR_HUMAN|BAX_HUMAN|KALRN_HUMAN|MK08_HUMAN|NICA_HUMAN|PDCD6_HUMAN|RT29_HUMAN|ARHG7_HUMAN|ARHGB_HUMAN|ARHGC_HUMAN|ARHGH_HUMAN|DAPK1_HUMAN|FGD1_HUMAN|HIP1_HUMAN|ITSN1_HUMAN|MAGD1_HUMAN|MCF2L_HUMAN|NGEF_HUMAN|PTGIS_HUMAN	0.538454
GO:0007420	brain development	20203	182	2429	31	0.0748854	1.42206	ABR_HUMAN|ACSL3_HUMAN|ATM_HUMAN|CHD8_HUMAN|NF1_HUMAN|RB3GP_HUMAN|SERA_HUMAN|SHRPN_HUMAN|SYQ_HUMAN|UBE3A_HUMAN|ARF4_HUMAN|AT2B1_HUMAN|BAG6_HUMAN|DCX_HUMAN|MAP1S_HUMAN|NDRG4_HUMAN|PA1B3_HUMAN|PPT1_HUMAN|SNAA_HUMAN|SRR_HUMAN|APOD_HUMAN|BBS7_HUMAN|BCR_HUMAN|EMAL1_HUMAN|IF172_HUMAN|PA1B2_HUMAN|PITM1_HUMAN|SPHK2_HUMAN|STXB3_HUMAN|TPM3_HUMAN|RELN_HUMAN	0.489281
GO:0042472	inner ear morphogenesis	20203	56	2429	4	0.404702	0.593443	ABR_HUMAN|EPHB2_HUMAN|AL1A3_HUMAN|BCR_HUMAN	0.628958
GO:0060313	negative regulation of blood vessel remodeling	20203	3	2429	2	0.0923771	5.54795	ABR_HUMAN|BCR_HUMAN	0.495534
GO:0002692	negative regulation of cellular extravasation	20203	2	2429	2	0.0596056	8.3209	ABR_HUMAN|BCR_HUMAN	0.427014
GO:0050728	negative regulation of inflammatory response	20203	70	2429	8	1	0.950397	ABR_HUMAN|NFKB1_HUMAN|SHRPN_HUMAN|APOA1_HUMAN|BCR_HUMAN|C1QT3_HUMAN|PTGIS_HUMAN|APOE_HUMAN	1
GO:0043314	negative regulation of neutrophil degranulation	20203	2	2429	2	0.0596056	8.3209	ABR_HUMAN|BCR_HUMAN	0.427014
GO:0050885	neuromuscular process controlling balance	20203	49	2429	17	0.000460184	2.8987	ABR_HUMAN|HEXB_HUMAN|LYAG_HUMAN|MYH10_HUMAN|PERQ2_HUMAN|RFOX2_HUMAN|SYAC_HUMAN|A4_HUMAN|DLG4_HUMAN|HERC1_HUMAN|KCC2B_HUMAN|RAC3_HUMAN|AL1A3_HUMAN|APLP2_HUMAN|BCR_HUMAN|CNTP1_HUMAN|NRX1A_HUMAN	0.0166714
GO:0048011	neurotrophin TRK receptor signaling pathway	20203	274	2429	66	2.11127e-06	2.03143	ABR_HUMAN|AGO2_HUMAN|AP2A1_HUMAN|AP2A2_HUMAN|AP2B1_HUMAN|IKKA_HUMAN|KPCI_HUMAN|KS6A3_HUMAN|MK03_HUMAN|NFKB1_HUMAN|P85A_HUMAN|PK3CD_HUMAN|PLCG1_HUMAN|RAF1_HUMAN|RTN4_HUMAN|STAT3_HUMAN|TF65_HUMAN|TNR6B_HUMAN|1433B_HUMAN|2A5D_HUMAN|AP2M1_HUMAN|AP2S1_HUMAN|CLCA_HUMAN|GRB2_HUMAN|GSK3A_HUMAN|KALRN_HUMAN|KAPCA_HUMAN|KAPCB_HUMAN|MK08_HUMAN|MTOR_HUMAN|NICA_HUMAN|RASN_HUMAN|RHOA_HUMAN|RICTR_HUMAN|AGO3_HUMA…	0.00013835
GO:0043065	positive regulation of apoptotic process	20203	279	2429	46	0.0572313	1.37847	ABR_HUMAN|ATG7_HUMAN|ATM_HUMAN|CCAR2_HUMAN|CTNB1_HUMAN|DDX3X_HUMAN|DNJA1_HUMAN|DNM1L_HUMAN|DYN2_HUMAN|FAF1_HUMAN|ITB1_HUMAN|NF1_HUMAN|RBM5_HUMAN|STK4_HUMAN|ANM2_HUMAN|APC_HUMAN|BAX_HUMAN|EF1A2_HUMAN|HTRA2_HUMAN|KALRN_HUMAN|LDHA_HUMAN|MK08_HUMAN|NICA_HUMAN|PNMA2_HUMAN|PRAF3_HUMAN|RHOB_HUMAN|RS6_HUMAN|AL1A3_HUMAN|APAF_HUMAN|ARHG7_HUMAN|ARHGB_HUMAN|ARHGC_HUMAN|ARHGH_HUMAN|BIN1_HUMAN|C1QBP_HUMAN|CTBL…	0.427014
GO:0043547	positive regulation of GTPase activity	20203	276	2429	74	9.28196e-09	2.26857	ABR_HUMAN|ARFG1_HUMAN|DEN4B_HUMAN|EI2BE_HUMAN|EI2BG_HUMAN|GAPD1_HUMAN|GBF1_HUMAN|GMIP_HUMAN|IQGA1_HUMAN|L2GL1_HUMAN|NF1_HUMAN|RB3GP_HUMAN|RBG1L_HUMAN|RBGP1_HUMAN|SNX9_HUMAN|TBCD_HUMAN|AFAD_HUMAN|ALS2_HUMAN|BIG1_HUMAN|BIG3_HUMAN|DOCK4_HUMAN|EI2BB_HUMAN|EVI5L_HUMAN|FARP1_HUMAN|GNAQ_HUMAN|HACD3_HUMAN|HERC1_HUMAN|IQEC3_HUMAN|KALRN_HUMAN|LTOR2_HUMAN|MADD_HUMAN|MTMR5_HUMAN|MTMRD_HUMAN|MYCPP_HUMAN|OCRL_…	9.1912e-07
GO:0050766	positive regulation of phagocytosis	20203	29	2429	5	0.405731	1.4349	ABR_HUMAN|DYN2_HUMAN|LMAN2_HUMAN|BCR_HUMAN|KCC1D_HUMAN	0.628958
GO:0051056	regulation of small GTPase mediated signal transduction	20203	122	2429	32	0.000213947	2.19729	ABR_HUMAN|GMIP_HUMAN|MYO9A_HUMAN|MYO9B_HUMAN|CDC42_HUMAN|KALRN_HUMAN|OCRL_HUMAN|RAC3_HUMAN|RHG35_HUMAN|RHOA_HUMAN|RHOB_HUMAN|SRGP1_HUMAN|SRGP2_HUMAN|SRGP3_HUMAN|A2MG_HUMAN|ARHG7_HUMAN|ARHGB_HUMAN|ARHGC_HUMAN|ARHGH_HUMAN|BCR_HUMAN|FGD1_HUMAN|GDIA_HUMAN|ITSN1_HUMAN|MCF2L_HUMAN|NGEF_HUMAN|P85B_HUMAN|RHG01_HUMAN|RHG05_HUMAN|RHG12_HUMAN|RHG39_HUMAN|RHOG_HUMAN|RHG23_HUMAN	0.00907949
GO:0043114	regulation of vascular permeability	20203	10	2429	2	0.374564	1.66398	ABR_HUMAN|BCR_HUMAN	0.603754
GO:0032496	response to lipopolysaccharide	20203	147	2429	10	0.0909545	0.564027	ABR_HUMAN|IKKA_HUMAN|KS6A3_HUMAN|NFKB2_HUMAN|PRDX3_HUMAN|CN37_HUMAN|COMT_HUMAN|SRR_HUMAN|BCR_HUMAN|ROA0_HUMAN	0.495534
GO:0006084	acetyl-CoA metabolic process	20203	5	2429	2	0.168125	3.32878	ACACA_HUMAN|ACLY_HUMAN	0.538454
GO:0006768	biotin metabolic process	20203	11	2429	4	0.0688604	3.02756	ACACA_HUMAN|MCCA_HUMAN|PYC_HUMAN|PDZ11_HUMAN	0.453908
GO:0006853	carnitine shuttle	20203	9	2429	4	0.0428303	3.70073	ACACA_HUMAN|CPT2_HUMAN|AAKB2_HUMAN|AAKG2_HUMAN	0.394743
GO:0044255	cellular lipid metabolic process	20203	145	2429	33	0.00209458	1.90526	ACACA_HUMAN|ACADM_HUMAN|ACADV_HUMAN|ACLY_HUMAN|ACSL1_HUMAN|ACSL3_HUMAN|ACSL4_HUMAN|ADAS_HUMAN|CPT2_HUMAN|DHB4_HUMAN|ECHA_HUMAN|ECHB_HUMAN|FDFT_HUMAN|NCOR1_HUMAN|DHB12_HUMAN|ECHM_HUMAN|ELOV5_HUMAN|IDHC_HUMAN|PCAT1_HUMAN|PLCA_HUMAN|PLCD_HUMAN|AAKB2_HUMAN|AAKG2_HUMAN|ACOT8_HUMAN|APOA1_HUMAN|CACP_HUMAN|HDAC3_HUMAN|HMGCL_HUMAN|LCLT1_HUMAN|NCOR2_HUMAN|SIN3B_HUMAN|SMRD3_HUMAN|TECR_HUMAN	0.0576138
GO:0071380	cellular response to prostaglandin E stimulus	20203	16	2429	1	1	0.519653	ACACA_HUMAN	1
GO:0006112	energy reserve metabolic process	20203	102	2429	21	0.0281244	1.71857	ACACA_HUMAN|ACLY_HUMAN|GFPT1_HUMAN|IQGA1_HUMAN|MARCS_HUMAN|2A5D_HUMAN|GBB2_HUMAN|KAPCA_HUMAN|KAPCB_HUMAN|PLCA_HUMAN|SNP25_HUMAN|AAKB2_HUMAN|AAKG2_HUMAN|ADT2_HUMAN|ARL2_HUMAN|GNAS1_HUMAN|KAP0_HUMAN|KAP2_HUMAN|KAP3_HUMAN|RPGF4_HUMAN|SYT5_HUMAN	0.331309
GO:0006633	fatty acid biosynthetic process	20203	42	2429	10	0.0671978	1.98436	ACACA_HUMAN|ACLY_HUMAN|ACSL3_HUMAN|AAKG1_HUMAN|DHB12_HUMAN|SCD5_HUMAN|AAKB1_HUMAN|AAKB2_HUMAN|AAKG2_HUMAN|ACOD_HUMAN	0.453001
GO:0055088	lipid homeostasis	20203	18	2429	2	1	0.924091	ACACA_HUMAN|C43BP_HUMAN	1
GO:0035338	long-chain fatty-acyl-CoA biosynthetic process	20203	21	2429	8	0.00946007	3.17526	ACACA_HUMAN|ACLY_HUMAN|ACSL1_HUMAN|ACSL3_HUMAN|ACSL4_HUMAN|DHB12_HUMAN|ELOV5_HUMAN|TECR_HUMAN	0.171358
GO:2001295	malonyl-CoA biosynthetic process	20203	2	2429	1	0.288669	4.15999	ACACA_HUMAN	0.550267
GO:0044268	multicellular organismal protein metabolic process	20203	1	2429	1	0.203137	8.31789	ACACA_HUMAN	0.538454
GO:0031325	positive regulation of cellular metabolic process	20203	8	2429	3	0.105748	3.12128	ACACA_HUMAN|ACLY_HUMAN|PLCA_HUMAN	0.529452
GO:0051289	protein homotetramerization	20203	55	2429	13	0.0458879	1.97111	ACACA_HUMAN|CATA_HUMAN|DCXR_HUMAN|DNM1L_HUMAN|GLSK_HUMAN|HCD2_HUMAN|IMDH2_HUMAN|SAMH1_HUMAN|ALDOA_HUMAN|DCTP1_HUMAN|HPRT_HUMAN|SRR_HUMAN|THG1_HUMAN	0.394743
GO:0044281	small molecule metabolic process	20203	1451	2429	292	1.92225e-15	1.7658	ACACA_HUMAN|ACAD8_HUMAN|ACADM_HUMAN|ACADV_HUMAN|ACDSB_HUMAN|ACLY_HUMAN|ACSL1_HUMAN|ACSL3_HUMAN|ACSL4_HUMAN|ADAS_HUMAN|AGAL_HUMAN|AL9A1_HUMAN|ASNS_HUMAN|ATPA_HUMAN|BASI_HUMAN|BGLR_HUMAN|C1TC_HUMAN|CATA_HUMAN|CNDP2_HUMAN|CPT2_HUMAN|DHB4_HUMAN|DLDH_HUMAN|DYN2_HUMAN|ECHA_HUMAN|ECHB_HUMAN|ERCC2_HUMAN|ERG7_HUMAN|FAD1_HUMAN|FDFT_HUMAN|FYV1_HUMAN|GCDH_HUMAN|GLSK_HUMAN|GYS1_HUMAN|HCD2_HUMAN|HEXA_HUMAN|HEX…	7.13795e-13
GO:0001894	tissue homeostasis	20203	19	2429	3	0.725179	1.31364	ACACA_HUMAN|TRI32_HUMAN|GNAS1_HUMAN	0.853062
GO:0019432	triglyceride biosynthetic process	20203	46	2429	12	0.0296161	2.17547	ACACA_HUMAN|ACLY_HUMAN|ACSL1_HUMAN|ACSL3_HUMAN|ACSL4_HUMAN|DHB12_HUMAN|ELOV5_HUMAN|PCAT1_HUMAN|PLCA_HUMAN|PLCD_HUMAN|LCLT1_HUMAN|TECR_HUMAN	0.331309
GO:0006766	vitamin metabolic process	20203	90	2429	19	0.0294289	1.7618	ACACA_HUMAN|C1TC_HUMAN|FAD1_HUMAN|MCCA_HUMAN|METH_HUMAN|MTHR_HUMAN|NADE_HUMAN|NAMPT_HUMAN|NFS1_HUMAN|PYC_HUMAN|ADPPT_HUMAN|CYB5_HUMAN|NB5R3_HUMAN|MMAB_HUMAN|MOC2B_HUMAN|MOCS3_HUMAN|PDZ11_HUMAN|PTGIS_HUMAN|PNCB_HUMAN	0.331309
GO:0006767	water-soluble vitamin metabolic process	20203	83	2429	19	0.015214	1.91114	ACACA_HUMAN|C1TC_HUMAN|FAD1_HUMAN|MCCA_HUMAN|METH_HUMAN|MTHR_HUMAN|NADE_HUMAN|NAMPT_HUMAN|NFS1_HUMAN|PYC_HUMAN|ADPPT_HUMAN|CYB5_HUMAN|NB5R3_HUMAN|MMAB_HUMAN|MOC2B_HUMAN|MOCS3_HUMAN|PDZ11_HUMAN|PTGIS_HUMAN|PNCB_HUMAN	0.23704
GO:0009083	branched-chain amino acid catabolic process	20203	18	2429	8	0.004606	3.70519	ACAD8_HUMAN|ACDSB_HUMAN|BCKD_HUMAN|DLDH_HUMAN|HCD2_HUMAN|IVD_HUMAN|MCCA_HUMAN|AUHM_HUMAN	0.106344
GO:0034641	cellular nitrogen compound metabolic process	20203	186	2429	60	1.0537e-09	2.72549	ACAD8_HUMAN|ACDSB_HUMAN|AL9A1_HUMAN|ASNS_HUMAN|CNDP2_HUMAN|DLDH_HUMAN|GCDH_HUMAN|GLSK_HUMAN|HCD2_HUMAN|IVD_HUMAN|MCCA_HUMAN|METH_HUMAN|MTAP_HUMAN|ODO1_HUMAN|P5CS_HUMAN|PRS10_HUMAN|PRS6A_HUMAN|PRS6B_HUMAN|PRS7_HUMAN|PRS8_HUMAN|PSD11_HUMAN|PSD12_HUMAN|PSD13_HUMAN|PSMD1_HUMAN|PSMD2_HUMAN|PSMD5_HUMAN|PSMD6_HUMAN|PSMD7_HUMAN|SERA_HUMAN|ARLY_HUMAN|KCRB_HUMAN|KCRU_HUMAN|PSA1_HUMAN|PSA2_HUMAN|PSA3_HUMAN|…	1.14519e-07
GO:0006629	lipid metabolic process	20203	124	2429	19	0.340894	1.27659	ACAD8_HUMAN|ACSL4_HUMAN|ATPA_HUMAN|HCD2_HUMAN|PYC_HUMAN|GDPD1_HUMAN|OCRL_HUMAN|PA1B3_HUMAN|S27A4_HUMAN|APOD_HUMAN|APOL2_HUMAN|GOT1B_HUMAN|LDLR_HUMAN|PA1B2_HUMAN|PIPNA_HUMAN|PITM1_HUMAN|PLCL1_HUMAN|THIC_HUMAN|COT2_HUMAN	0.596678
GO:0006355	regulation of transcription, DNA-templated	20203	1202	2429	80	1.27679e-08	0.538381	ACAD8_HUMAN|ANM1_HUMAN|ANM5_HUMAN|ANM7_HUMAN|ASCC2_HUMAN|ASCC3_HUMAN|BIRC2_HUMAN|CNO10_HUMAN|CNOT3_HUMAN|CSDE1_HUMAN|CSK21_HUMAN|DDX1_HUMAN|DYN2_HUMAN|EDRF1_HUMAN|EF1A1_HUMAN|EF1D_HUMAN|EWS_HUMAN|EYA3_HUMAN|F120B_HUMAN|FLII_HUMAN|FRYL_HUMAN|FUBP2_HUMAN|HNRDL_HUMAN|HNRL1_HUMAN|HNRPD_HUMAN|LPPRC_HUMAN|NFKB2_HUMAN|NTKL_HUMAN|PAR14_HUMAN|PML_HUMAN|RBBP4_HUMAN|RBM39_HUMAN|RNF14_HUMAN|RPB1_HUMAN|SF01_H…	1.16109e-06
GO:0006351	transcription, DNA-templated	20203	1794	2429	136	1.14073e-08	0.608629	ACAD8_HUMAN|AGO2_HUMAN|ANM5_HUMAN|ANM7_HUMAN|ARI1A_HUMAN|ASCC2_HUMAN|ASCC3_HUMAN|BIRC2_HUMAN|CCAR2_HUMAN|CHD4_HUMAN|CHD8_HUMAN|CNO10_HUMAN|CNOT1_HUMAN|CNOT3_HUMAN|CSK21_HUMAN|CTBP1_HUMAN|CTNB1_HUMAN|DDX1_HUMAN|DDX17_HUMAN|DDX3X_HUMAN|DHX36_HUMAN|EDRF1_HUMAN|EF1A1_HUMAN|EF1D_HUMAN|EWS_HUMAN|EYA3_HUMAN|F120B_HUMAN|FLII_HUMAN|FRYL_HUMAN|FUBP2_HUMAN|FUBP3_HUMAN|HDAC6_HUMAN|HNRDL_HUMAN|HNRL1_HUMAN|HNR…	1.08151e-06
GO:0006574	valine catabolic process	20203	4	2429	1	0.433185	2.07972	ACAD8_HUMAN	0.628958
GO:0032981	mitochondrial respiratory chain complex I assembly	20203	18	2429	5	0.092857	2.31309	ACAD9_HUMAN|NDUF3_HUMAN|NDUF7_HUMAN|NDUF4_HUMAN|NUBPL_HUMAN	0.495534
GO:0045329	carnitine biosynthetic process	20203	5	2429	2	0.168125	3.32878	ACADM_HUMAN|AL9A1_HUMAN	0.538454
GO:0019254	carnitine metabolic process, CoA-linked	20203	3	2429	2	0.0923771	5.54795	ACADM_HUMAN|CACP_HUMAN	0.495534
GO:0006635	fatty acid beta-oxidation	20203	38	2429	8	0.149595	1.75346	ACADM_HUMAN|ACADV_HUMAN|CPT2_HUMAN|DHB4_HUMAN|ECHA_HUMAN|ECHB_HUMAN|ECHM_HUMAN|CPT1C_HUMAN	0.538454
GO:0033539	fatty acid beta-oxidation using acyl-CoA dehydrogenase	20203	6	2429	2	0.208929	2.77375	ACADM_HUMAN|ACADV_HUMAN	0.538454
GO:0051793	medium-chain fatty acid catabolic process	20203	1	2429	1	0.203137	8.31789	ACADM_HUMAN	0.538454
GO:0051791	medium-chain fatty acid metabolic process	20203	2	2429	1	0.288669	4.15999	ACADM_HUMAN	0.550267
GO:0055114	oxidation-reduction process	20203	163	2429	23	0.474464	1.17527	ACADM_HUMAN|AL9A1_HUMAN|DCXR_HUMAN|DHB4_HUMAN|NCPR_HUMAN|PCYOX_HUMAN|PLOD1_HUMAN|SDHA_HUMAN|AL3A2_HUMAN|CYB5B_HUMAN|DHC24_HUMAN|F213A_HUMAN|GPX4_HUMAN|QCR1_HUMAN|THIO_HUMAN|TMX4_HUMAN|6PGD_HUMAN|AK1C2_HUMAN|DHRS4_HUMAN|GSTK1_HUMAN|HIF1N_HUMAN|PPOX_HUMAN|PXDN_HUMAN	0.672185
GO:0044267	cellular protein metabolic process	20203	636	2429	176	3.79615e-20	2.40314	ACADV_HUMAN|ADDA_HUMAN|ARFG1_HUMAN|ASNA_HUMAN|ASNS_HUMAN|CALX_HUMAN|DCTN1_HUMAN|EF1A1_HUMAN|EF1D_HUMAN|EF1G_HUMAN|EF2_HUMAN|EI2BE_HUMAN|EI2BG_HUMAN|EIF3B_HUMAN|EIF3C_HUMAN|EIF3D_HUMAN|EIF3E_HUMAN|EIF3G_HUMAN|ERF1_HUMAN|GANAB_HUMAN|GFPT1_HUMAN|GLCNE_HUMAN|GLU2B_HUMAN|GMPPA_HUMAN|GMPPB_HUMAN|GRP78_HUMAN|HEXB_HUMAN|HYOU1_HUMAN|IF2P_HUMAN|IF4A1_HUMAN|IF4B_HUMAN|IF4G1_HUMAN|KINH_HUMAN|L2HDH_HUMAN|LMNA…	2.81927e-17
GO:0030968	endoplasmic reticulum unfolded protein response	20203	100	2429	27	0.000456205	2.25958	ACADV_HUMAN|ADDA_HUMAN|ARFG1_HUMAN|ASNA_HUMAN|ASNS_HUMAN|DCTN1_HUMAN|E2AK4_HUMAN|GFPT1_HUMAN|GRP78_HUMAN|HYOU1_HUMAN|LMNA_HUMAN|PDIA6_HUMAN|SC31A_HUMAN|SRPR_HUMAN|SYAC_HUMAN|TLN1_HUMAN|CHIP_HUMAN|CUL7_HUMAN|GSK3A_HUMAN|SRPRB_HUMAN|DERL1_HUMAN|GOSR2_HUMAN|PREB_HUMAN|PTN1_HUMAN|SSRA_HUMAN|VAPB_HUMAN|YIF1A_HUMAN	0.0166627
GO:0015980	energy derivation by oxidation of organic compounds	20203	2	2429	1	0.288669	4.15999	ACADV_HUMAN	0.550267
GO:0030855	epithelial cell differentiation	20203	71	2429	12	0.283501	1.40774	ACADV_HUMAN|ANXA7_HUMAN|CATB_HUMAN|CNN3_HUMAN|HNRH3_HUMAN|PCNA_HUMAN|VDAC1_HUMAN|FN3K_HUMAN|AK1C2_HUMAN|GSTK1_HUMAN|LEG3_HUMAN|TOLIP_HUMAN	0.550267
GO:0036498	IRE1-mediated unfolded protein response	20203	56	2429	21	4.20422e-05	3.13711	ACADV_HUMAN|ADDA_HUMAN|ARFG1_HUMAN|ASNA_HUMAN|DCTN1_HUMAN|GFPT1_HUMAN|GRP78_HUMAN|HYOU1_HUMAN|LMNA_HUMAN|PDIA6_HUMAN|SC31A_HUMAN|SRPR_HUMAN|TLN1_HUMAN|CUL7_HUMAN|GSK3A_HUMAN|SRPRB_HUMAN|GOSR2_HUMAN|PREB_HUMAN|PTN1_HUMAN|SSRA_HUMAN|YIF1A_HUMAN	0.00210495
GO:0045717	negative regulation of fatty acid biosynthetic process	20203	11	2429	3	0.184097	2.26984	ACADV_HUMAN|APOC3_HUMAN|WDTC1_HUMAN	0.538454
GO:0046322	negative regulation of fatty acid oxidation	20203	4	2429	1	0.433185	2.07972	ACADV_HUMAN	0.628958
GO:0090181	regulation of cholesterol metabolic process	20203	7	2429	1	0.596839	1.18827	ACADV_HUMAN	0.745797
GO:0001659	temperature homeostasis	20203	20	2429	3	0.731315	1.2479	ACADV_HUMAN|STAT3_HUMAN|GPX1_HUMAN	0.858467
GO:1990090	cellular response to nerve growth factor stimulus	20203	19	2429	6	0.0449619	2.63042	ACAP2_HUMAN|STMN2_HUMAN|MAGI2_HUMAN|RAB35_HUMAN|RPGF1_HUMAN|RPGF2_HUMAN	0.394743
GO:0036010	protein localization to endosome	20203	7	2429	4	0.0235125	4.75856	ACAP2_HUMAN|ARF6_HUMAN|RAB35_HUMAN|TOLIP_HUMAN	0.283167
GO:0006631	fatty acid metabolic process	20203	52	2429	6	1	0.959602	ACDSB_HUMAN|STA5B_HUMAN|LYPA2_HUMAN|KAP3_HUMAN|STA5A_HUMAN|THEM4_HUMAN	1
GO:0044262	cellular carbohydrate metabolic process	20203	5	2429	2	0.168125	3.32878	ACLY_HUMAN|CISY_HUMAN	0.538454
GO:0006101	citrate metabolic process	20203	6	2429	3	0.0632224	4.16259	ACLY_HUMAN|STA5B_HUMAN|STA5A_HUMAN	0.434082
GO:0015936	coenzyme A metabolic process	20203	4	2429	1	0.433185	2.07972	ACLY_HUMAN	0.628958
GO:0008610	lipid biosynthetic process	20203	11	2429	4	0.0688604	3.02756	ACLY_HUMAN|ACSL1_HUMAN|ACSL4_HUMAN|ADAS_HUMAN	0.453908
GO:0006637	acyl-CoA metabolic process	20203	14	2429	3	0.417891	1.78321	ACOT9_HUMAN|ACOT8_HUMAN|HMGCL_HUMAN	0.628958
GO:0033211	adiponectin-activated signaling pathway	20203	6	2429	2	0.208929	2.77375	ACSL1_HUMAN|CSK2B_HUMAN	0.538454
GO:0036109	alpha-linolenic acid metabolic process	20203	13	2429	5	0.0368716	3.20305	ACSL1_HUMAN|DHB4_HUMAN|ELOV5_HUMAN|ACOT8_HUMAN|FADS2_HUMAN	0.362692
GO:0043651	linoleic acid metabolic process	20203	14	2429	3	0.417891	1.78321	ACSL1_HUMAN|ELOV5_HUMAN|FADS2_HUMAN	0.628958
GO:0044539	long-chain fatty acid import	20203	7	2429	3	0.08332	3.56746	ACSL1_HUMAN|ACSL3_HUMAN|S27A4_HUMAN	0.495534
GO:0001676	long-chain fatty acid metabolic process	20203	17	2429	4	0.274329	1.95861	ACSL1_HUMAN|ACSL3_HUMAN|ACSL4_HUMAN|S27A4_HUMAN	0.550267
GO:0071902	positive regulation of protein serine/threonine kinase activity	20203	27	2429	11	0.00163558	3.39915	ACSL1_HUMAN|IQGA1_HUMAN|RPTOR_HUMAN|STK4_HUMAN|ALS2_HUMAN|CAB39_HUMAN|DAB2P_HUMAN|KCC1A_HUMAN|PDC10_HUMAN|RALB_HUMAN|MP2K1_HUMAN	0.0485875
GO:0042493	response to drug	20203	300	2429	43	0.290737	1.19562	ACSL1_HUMAN|ADDG_HUMAN|AT1A1_HUMAN|CATA_HUMAN|CTNB1_HUMAN|ECHA_HUMAN|IKKA_HUMAN|MCM7_HUMAN|MK09_HUMAN|MTHR_HUMAN|NCPR_HUMAN|RPN2_HUMAN|SRP54_HUMAN|SRP68_HUMAN|SRP72_HUMAN|STAT3_HUMAN|TF65_HUMAN|TSP1_HUMAN|UBP47_HUMAN|BAX_HUMAN|BLMH_HUMAN|COMT_HUMAN|GGH_HUMAN|LDHA_HUMAN|NNMT_HUMAN|SRP14_HUMAN|SRP19_HUMAN|SRR_HUMAN|APOA1_HUMAN|APOD_HUMAN|CDK9_HUMAN|DVL3_HUMAN|GNAS1_HUMAN|HEMH_HUMAN|LEG1_HUMAN|LYST_…	0.550267
GO:0007584	response to nutrient	20203	74	2429	16	0.0391413	1.80359	ACSL1_HUMAN|ACSL3_HUMAN|ACSL4_HUMAN|HAT1_HUMAN|KPYM_HUMAN|NCPR_HUMAN|OGT1_HUMAN|TFR1_HUMAN|LDHA_HUMAN|MTOR_HUMAN|S27A4_HUMAN|APAF_HUMAN|APOA1_HUMAN|GNAI2_HUMAN|HMGCL_HUMAN|DAD1_HUMAN	0.380816
GO:0034201	response to oleic acid	20203	4	2429	1	0.433185	2.07972	ACSL1_HUMAN	0.628958
GO:0014070	response to organic cyclic compound	20203	50	2429	11	0.0921704	1.83353	ACSL1_HUMAN|ACSL3_HUMAN|ANXA7_HUMAN|CALU_HUMAN|CATB_HUMAN|NAMPT_HUMAN|COMT_HUMAN|HYEP_HUMAN|PSB2_HUMAN|GCYA3_HUMAN|LUM_HUMAN	0.495534
GO:0033559	unsaturated fatty acid metabolic process	20203	13	2429	5	0.0368716	3.20305	ACSL1_HUMAN|DHB4_HUMAN|ELOV5_HUMAN|ACOT8_HUMAN|FADS2_HUMAN	0.362692
GO:0042178	xenobiotic catabolic process	20203	7	2429	2	0.250559	2.37738	ACSL1_HUMAN|GSTM3_HUMAN	0.550267
GO:0042998	positive regulation of Golgi to plasma membrane protein transport	20203	3	2429	1	0.365023	2.77302	ACSL3_HUMAN	0.596678
GO:2001247	positive regulation of phosphatidylcholine biosynthetic process	20203	1	2429	1	0.203137	8.31789	ACSL3_HUMAN	0.538454
GO:0051047	positive regulation of secretion	20203	5	2429	1	0.494032	1.6637	ACSL3_HUMAN	0.672185
GO:0034379	very-low-density lipoprotein particle assembly	20203	8	2429	3	0.105748	3.12128	ACSL3_HUMAN|APOC3_HUMAN|HEMH_HUMAN	0.529452
GO:0060996	dendritic spine development	20203	9	2429	5	0.0123683	4.62789	ACSL4_HUMAN|ARF4_HUMAN|EPHB2_HUMAN|SL9A6_HUMAN|SRGP2_HUMAN	0.200879
GO:0060136	embryonic process involved in female pregnancy	20203	6	2429	1	0.54835	1.38637	ACSL4_HUMAN	0.710718
GO:0015908	fatty acid transport	20203	8	2429	2	0.292369	2.08016	ACSL4_HUMAN|S27A4_HUMAN	0.550267
GO:0032307	negative regulation of prostaglandin secretion	20203	1	2429	1	0.203137	8.31789	ACSL4_HUMAN	0.538454
GO:0030307	positive regulation of cell growth	20203	74	2429	13	0.221199	1.46361	ACSL4_HUMAN|CSK21_HUMAN|DDX3X_HUMAN|KS6A3_HUMAN|SUV3_HUMAN|UBP47_HUMAN|HEMK2_HUMAN|PSD10_HUMAN|TRI32_HUMAN|EXOS2_HUMAN|EXOS4_HUMAN|MMP14_HUMAN|TAF9B_HUMAN	0.550267
GO:0070672	response to interleukin-15	20203	3	2429	2	0.0923771	5.54795	ACSL4_HUMAN|STA5B_HUMAN	0.495534
GO:0051764	actin crosslink formation	20203	8	2429	3	0.105748	3.12128	ACTN1_HUMAN|FLNA_HUMAN|EPS8_HUMAN	0.529452
GO:0051017	actin filament bundle assembly	20203	26	2429	7	0.080906	2.24263	ACTN1_HUMAN|ACTN4_HUMAN|ADDA_HUMAN|CDC42_HUMAN|ADDB_HUMAN|EPS8_HUMAN|MYO1B_HUMAN	0.495534
GO:0051639	actin filament network formation	20203	3	2429	1	0.365023	2.77302	ACTN1_HUMAN	0.596678
GO:0007015	actin filament organization	20203	56	2429	11	0.161457	1.63661	ACTN1_HUMAN|CTNA1_HUMAN|DREB_HUMAN|KPCI_HUMAN|ALDOA_HUMAN|BCAR1_HUMAN|DLG1_HUMAN|FAT1_HUMAN|KPTN_HUMAN|MYO1B_HUMAN|TMOD2_HUMAN	0.538454
GO:0034329	cell junction assembly	20203	77	2429	14	0.171249	1.51519	ACTN1_HUMAN|CTNA1_HUMAN|FLNA_HUMAN|FLNC_HUMAN|ITB1_HUMAN|KPCI_HUMAN|PLEC_HUMAN|AFAD_HUMAN|CADH2_HUMAN|CTND1_HUMAN|FERM2_HUMAN|ILK_HUMAN|PARVA_HUMAN|RSU1_HUMAN	0.538454
GO:0030198	extracellular matrix organization	20203	308	2429	60	0.00116804	1.63593	ACTN1_HUMAN|BASI_HUMAN|CAN1_HUMAN|CATB_HUMAN|CATD_HUMAN|CRTAP_HUMAN|ERCC2_HUMAN|FAK1_HUMAN|ITB1_HUMAN|LAMC1_HUMAN|NCAM1_HUMAN|NF1_HUMAN|NFKB2_HUMAN|P3H1_HUMAN|PDIA1_HUMAN|PLEC_HUMAN|PLOD1_HUMAN|PLOD3_HUMAN|SERPH_HUMAN|TSP1_HUMAN|A4_HUMAN|CSKP_HUMAN|DHB12_HUMAN|DYST_HUMAN|NICA_HUMAN|PPIB_HUMAN|A2MG_HUMAN|APLP2_HUMAN|BGH3_HUMAN|CO5A1_HUMAN|CO8A1_HUMAN|CO8A2_HUMAN|COCA1_HUMAN|COEA1_HUMAN|DNJB6_HUMAN…	0.0369135
GO:0048041	focal adhesion assembly	20203	24	2429	5	0.231723	1.73425	ACTN1_HUMAN|SRC8_HUMAN|ARHG7_HUMAN|FERM2_HUMAN|TAOK2_HUMAN	0.550267
GO:0051271	negative regulation of cellular component movement	20203	6	2429	2	0.208929	2.77375	ACTN1_HUMAN|ACTN4_HUMAN	0.538454
GO:0002576	platelet degranulation	20203	81	2429	20	0.00581248	2.06236	ACTN1_HUMAN|ACTN4_HUMAN|CALU_HUMAN|FLNA_HUMAN|GRP78_HUMAN|LAMP2_HUMAN|TLN1_HUMAN|TSP1_HUMAN|VINC_HUMAN|A4_HUMAN|ALDOA_HUMAN|CD63_HUMAN|COF1_HUMAN|PPIA_HUMAN|PROF1_HUMAN|A2MG_HUMAN|APOA1_HUMAN|FINC_HUMAN|SCG3_HUMAN|TIMP1_HUMAN	0.126442
GO:0030220	platelet formation	20203	18	2429	3	0.487458	1.38668	ACTN1_HUMAN|MYH9_HUMAN|VP33A_HUMAN	0.672185
GO:0036344	platelet morphogenesis	20203	2	2429	1	0.288669	4.15999	ACTN1_HUMAN	0.550267
GO:0042981	regulation of apoptotic process	20203	207	2429	59	6.51436e-08	2.40459	ACTN1_HUMAN|ACTN4_HUMAN|BIRC2_HUMAN|CATB_HUMAN|MALT1_HUMAN|PAIRB_HUMAN|PRS10_HUMAN|PRS6A_HUMAN|PRS6B_HUMAN|PRS7_HUMAN|PRS8_HUMAN|PSD11_HUMAN|PSD12_HUMAN|PSD13_HUMAN|PSMD1_HUMAN|PSMD2_HUMAN|PSMD5_HUMAN|PSMD6_HUMAN|PSMD7_HUMAN|RAF1_HUMAN|RTN4_HUMAN|STAT1_HUMAN|TAOK1_HUMAN|MADD_HUMAN|PSA1_HUMAN|PSA2_HUMAN|PSA3_HUMAN|PSA5_HUMAN|PSA7_HUMAN|PSB1_HUMAN|PSB2_HUMAN|PSB3_HUMAN|PSB4_HUMAN|PSB5_HUMAN|PSB6_HU…	5.47698e-06
GO:1903506	regulation of nucleic acid-templated transcription	20203	14	2429	3	0.417891	1.78321	ACTN1_HUMAN|ACTN4_HUMAN|FUS_HUMAN	0.628958
GO:0070830	bicellular tight junction assembly	20203	39	2429	7	0.335045	1.49425	ACTN4_HUMAN|KPCI_HUMAN|STRN_HUMAN|TBCD_HUMAN|APC_HUMAN|ARL2_HUMAN|DLG1_HUMAN	0.596678
GO:1900025	negative regulation of substrate adhesion-dependent cell spreading	20203	11	2429	4	0.0688604	3.02756	ACTN4_HUMAN|COR1C_HUMAN|FBLN1_HUMAN|ITBP1_HUMAN	0.453908
GO:0035357	peroxisome proliferator activated receptor signaling pathway	20203	6	2429	1	0.54835	1.38637	ACTN4_HUMAN	0.710718
GO:0030335	positive regulation of cell migration	20203	145	2429	24	0.168107	1.38041	ACTN4_HUMAN|ELP1_HUMAN|ELP3_HUMAN|FAK1_HUMAN|GRP78_HUMAN|P85A_HUMAN|PK3CD_HUMAN|TSP1_HUMAN|APC_HUMAN|RRAS2_HUMAN|TRI32_HUMAN|AT8A1_HUMAN|BCAR1_HUMAN|ILK_HUMAN|JIP4_HUMAN|LAMB1_HUMAN|MMP14_HUMAN|MYO1C_HUMAN|PDC10_HUMAN|RASH_HUMAN|RHG05_HUMAN|CO1A1_HUMAN|ELP6_HUMAN|MP2K1_HUMAN	0.538454
GO:0051272	positive regulation of cellular component movement	20203	10	2429	2	0.374564	1.66398	ACTN4_HUMAN|RS19_HUMAN	0.603754
GO:1901224	positive regulation of NIK/NF-kappaB signaling	20203	7	2429	1	0.596839	1.18827	ACTN4_HUMAN	0.745797
GO:0048549	positive regulation of pinocytosis	20203	4	2429	3	0.0310044	6.24361	ACTN4_HUMAN|ANFY1_HUMAN|PPT1_HUMAN	0.331309
GO:0032417	positive regulation of sodium:proton antiporter activity	20203	4	2429	2	0.128948	4.16129	ACTN4_HUMAN|CHP1_HUMAN	0.538454
GO:1902396	protein localization to bicellular tight junction	20203	1	2429	1	0.203137	8.31789	ACTN4_HUMAN	0.538454
GO:0015031	protein transport	20203	343	2429	119	4.91179e-20	2.98251	ACTN4_HUMAN|ARFG1_HUMAN|ATG7_HUMAN|CORO7_HUMAN|EPS15_HUMAN|GBF1_HUMAN|IPO4_HUMAN|MYH9_HUMAN|NU107_HUMAN|NU133_HUMAN|NU160_HUMAN|NUP37_HUMAN|NUP85_HUMAN|NUP88_HUMAN|PDC6I_HUMAN|PHAX_HUMAN|RABE1_HUMAN|SC16A_HUMAN|SC31A_HUMAN|SCFD1_HUMAN|STRUM_HUMAN|TOM1_HUMAN|TS101_HUMAN|VP33A_HUMAN|VP37A_HUMAN|WASH7_HUMAN|XPO4_HUMAN|AGAP1_HUMAN|AGAP2_HUMAN|ANR50_HUMAN|AP180_HUMAN|ARF4_HUMAN|BIG1_HUMAN|CAPS1_HUMAN|…	3.1267e-17
GO:0001666	response to hypoxia	20203	162	2429	24	0.34031	1.23451	ACTN4_HUMAN|ATM_HUMAN|BIRC2_HUMAN|CAN2_HUMAN|CATA_HUMAN|CRYAB_HUMAN|ERCC2_HUMAN|KCC2D_HUMAN|KPYM_HUMAN|LONM_HUMAN|MTHR_HUMAN|NF1_HUMAN|PLOD1_HUMAN|PML_HUMAN|RAF1_HUMAN|SCFD1_HUMAN|TFR1_HUMAN|TSP1_HUMAN|LDHA_HUMAN|APAF_HUMAN|MMP14_HUMAN|MMP2_HUMAN|PLOD2_HUMAN|TSC2_HUMAN	0.596678
GO:0048384	retinoic acid receptor signaling pathway	20203	14	2429	2	0.687202	1.18835	ACTN4_HUMAN|PML_HUMAN	0.826497
GO:0030050	vesicle transport along actin filament	20203	4	2429	3	0.0310044	6.24361	ACTN4_HUMAN|FBP1L_HUMAN|MYO5A_HUMAN	0.331309
GO:0008611	ether lipid biosynthetic process	20203	5	2429	1	0.494032	1.6637	ADAS_HUMAN	0.672185
GO:0051016	barbed-end actin filament capping	20203	12	2429	7	0.0025491	4.86247	ADDA_HUMAN|GELS_HUMAN|TARA_HUMAN|CAPZB_HUMAN|CAZA2_HUMAN|ADDB_HUMAN|EPS8_HUMAN	0.0660395
GO:0000902	cell morphogenesis	20203	52	2429	8	0.527766	1.28051	ADDA_HUMAN|SART3_HUMAN|SCFD1_HUMAN|STK4_HUMAN|CAPZB_HUMAN|C43BP_HUMAN|LICH_HUMAN|MK14_HUMAN	0.710062
GO:0006921	cellular component disassembly involved in execution phase of apoptosis	20203	48	2429	13	0.012507	2.25924	ADDA_HUMAN|BIRC2_HUMAN|CTNB1_HUMAN|DNM1L_HUMAN|FAK1_HUMAN|GELS_HUMAN|LMNA_HUMAN|PLEC_HUMAN|SPTN1_HUMAN|ZO1_HUMAN|APC_HUMAN|BAP31_HUMAN|H10_HUMAN	0.201196
GO:0006884	cell volume homeostasis	20203	10	2429	3	0.156437	2.49701	ADDA_HUMAN|ICLN_HUMAN|CLCN6_HUMAN	0.538454
GO:0030218	erythrocyte differentiation	20203	41	2429	6	0.634721	1.21771	ADDA_HUMAN|DSRAD_HUMAN|EXOC6_HUMAN|RS14_HUMAN|RS19_HUMAN|HEMH_HUMAN	0.789151
GO:0020027	hemoglobin metabolic process	20203	6	2429	2	0.208929	2.77375	ADDA_HUMAN|CATA_HUMAN	0.538454
GO:0048873	homeostasis of number of cells within a tissue	20203	27	2429	8	0.0478852	2.46929	ADDA_HUMAN|PERQ2_HUMAN|RFA1_HUMAN|BAX_HUMAN|RAC3_HUMAN|COEA1_HUMAN|LICH_HUMAN|RASK_HUMAN	0.407985
GO:0001701	in utero embryonic development	20203	209	2429	34	0.116787	1.35806	ADDA_HUMAN|CCM2_HUMAN|CSN3_HUMAN|CTNB1_HUMAN|CUL4A_HUMAN|DDX5_HUMAN|DSRAD_HUMAN|ERCC2_HUMAN|ITB1_HUMAN|KDM1A_HUMAN|MSH2_HUMAN|MYH10_HUMAN|MYH9_HUMAN|MYO1E_HUMAN|NCKP1_HUMAN|PLCG1_HUMAN|PLOD3_HUMAN|RCN1_HUMAN|RFA1_HUMAN|RTCB_HUMAN|SC24D_HUMAN|UBR3_HUMAN|ALS2_HUMAN|JIP3_HUMAN|OCRL_HUMAN|APBA1_HUMAN|APBA2_HUMAN|B2CL1_HUMAN|C43BP_HUMAN|EPN1_HUMAN|IF4E2_HUMAN|TANC2_HUMAN|WDTC1_HUMAN|ZMIZ1_HUMAN	0.538454
GO:0035264	multicellular organism growth	20203	81	2429	15	0.134405	1.54357	ADDA_HUMAN|CCM2_HUMAN|DICER_HUMAN|ERCC2_HUMAN|FKBP8_HUMAN|PERQ2_HUMAN|CDC42_HUMAN|WDR48_HUMAN|APBA1_HUMAN|APBA2_HUMAN|GNAS1_HUMAN|S12A5_HUMAN|SPTN2_HUMAN|WDTC1_HUMAN|CLIC4_HUMAN	0.538454
GO:0032092	positive regulation of protein binding	20203	51	2429	9	0.292629	1.46948	ADDA_HUMAN|STK4_HUMAN|PACS1_HUMAN|ADDB_HUMAN|AKTIP_HUMAN|CDK5_HUMAN|DERL1_HUMAN|RALB_HUMAN|RPGF2_HUMAN	0.550267
GO:0016139	glycoside catabolic process	20203	6	2429	4	0.0163282	5.5517	AGAL_HUMAN|FUCO_HUMAN|NAGAB_HUMAN|GBA2_HUMAN	0.240923
GO:0046479	glycosphingolipid catabolic process	20203	1	2429	1	0.203137	8.31789	AGAL_HUMAN	0.538454
GO:0006687	glycosphingolipid metabolic process	20203	44	2429	9	0.176048	1.70384	AGAL_HUMAN|HEXA_HUMAN|HEXB_HUMAN|BAX_HUMAN|GALC_HUMAN|GBA2_HUMAN|ARSG_HUMAN|NEUR1_HUMAN|PPGB_HUMAN	0.538454
GO:0046477	glycosylceramide catabolic process	20203	3	2429	2	0.0923771	5.54795	AGAL_HUMAN|NAGAB_HUMAN	0.495534
GO:0045019	negative regulation of nitric oxide biosynthetic process	20203	14	2429	3	0.417891	1.78321	AGAL_HUMAN|AT2B4_HUMAN|PTGIS_HUMAN	0.628958
GO:0051001	negative regulation of nitric-oxide synthase activity	20203	8	2429	2	0.292369	2.08016	AGAL_HUMAN|AT2B4_HUMAN	0.550267
GO:0009311	oligosaccharide metabolic process	20203	13	2429	3	0.242582	1.92056	AGAL_HUMAN|NAGAB_HUMAN|MA1B1_HUMAN	0.550267
GO:0006665	sphingolipid metabolic process	20203	81	2429	16	0.0706852	1.64716	AGAL_HUMAN|HEXA_HUMAN|HEXB_HUMAN|CERS1_HUMAN|GALC_HUMAN|GBA2_HUMAN|SERC1_HUMAN|VAPA_HUMAN|ARSG_HUMAN|C43BP_HUMAN|DEGS1_HUMAN|KDSR_HUMAN|NEUR1_HUMAN|PPGB_HUMAN|SPHK2_HUMAN|VAPB_HUMAN	0.463878
GO:0007173	epidermal growth factor receptor signaling pathway	20203	195	2429	51	3.67231e-06	2.20043	AGO2_HUMAN|AP2A1_HUMAN|AP2A2_HUMAN|AP2B1_HUMAN|EP15R_HUMAN|EPS15_HUMAN|FAK1_HUMAN|HGS_HUMAN|IKKA_HUMAN|IQGA1_HUMAN|MK03_HUMAN|P85A_HUMAN|PK3CD_HUMAN|PLCG1_HUMAN|RAF1_HUMAN|STAM1_HUMAN|STAM2_HUMAN|TNR6B_HUMAN|1433B_HUMAN|AP2M1_HUMAN|AP2S1_HUMAN|ARF4_HUMAN|CDC42_HUMAN|CLCA_HUMAN|GRB2_HUMAN|GSK3A_HUMAN|KAPCA_HUMAN|KAPCB_HUMAN|MTOR_HUMAN|RASN_HUMAN|RICTR_HUMAN|AGO3_HUMAN|ARBK1_HUMAN|ARHG7_HUMAN|BCAR1…	0.000224162
GO:0038095	Fc-epsilon receptor signaling pathway	20203	294	2429	35	1	0.990025	AGO2_HUMAN|IKKA_HUMAN|M3K7_HUMAN|MALT1_HUMAN|MK03_HUMAN|MK09_HUMAN|NFKB1_HUMAN|P85A_HUMAN|PK3CD_HUMAN|PLCG1_HUMAN|PP2BA_HUMAN|RAF1_HUMAN|TF65_HUMAN|TNR6B_HUMAN|1433B_HUMAN|CANB1_HUMAN|GRB2_HUMAN|GSK3A_HUMAN|MK08_HUMAN|MTOR_HUMAN|RASN_HUMAN|RICTR_HUMAN|AGO3_HUMAN|NEMO_HUMAN|P85B_HUMAN|PK3CA_HUMAN|RASH_HUMAN|RASK_HUMAN|TAB2_HUMAN|THEM4_HUMAN|TNR6C_HUMAN|TSC2_HUMAN|UBE2N_HUMAN|MK10_HUMAN|MP2K1_HUMAN	1
GO:0008543	fibroblast growth factor receptor signaling pathway	20203	162	2429	33	0.00737953	1.7038	AGO2_HUMAN|IKKA_HUMAN|IQGA1_HUMAN|MK03_HUMAN|P85A_HUMAN|PK3CD_HUMAN|PLCG1_HUMAN|RAF1_HUMAN|TNR6B_HUMAN|1433B_HUMAN|GRB2_HUMAN|GSK3A_HUMAN|KAPCA_HUMAN|KAPCB_HUMAN|MTOR_HUMAN|RASN_HUMAN|RICTR_HUMAN|AGO3_HUMAN|ARBK1_HUMAN|BRAF_HUMAN|KAP0_HUMAN|KAP2_HUMAN|KAP3_HUMAN|P85B_HUMAN|PDE1B_HUMAN|PK3CA_HUMAN|PP2AB_HUMAN|RASH_HUMAN|RASK_HUMAN|THEM4_HUMAN|TNR6C_HUMAN|TSC2_HUMAN|MP2K1_HUMAN	0.143595
GO:0031047	gene silencing by RNA	20203	25	2429	9	0.00808405	3.00141	AGO2_HUMAN|CNO10_HUMAN|CNOT3_HUMAN|NCBP1_HUMAN|TNR6B_HUMAN|CNOT7_HUMAN|NCBP2_HUMAN|RCD1_HUMAN|CNO11_HUMAN	0.15527
GO:0045087	innate immune response	20203	873	2429	144	0.0005008	1.39536	AGO2_HUMAN|ANR17_HUMAN|ARP2_HUMAN|ARP3_HUMAN|BIRC2_HUMAN|CATB_HUMAN|CTNB1_HUMAN|CYFP1_HUMAN|CYLD_HUMAN|DDX3X_HUMAN|DDX58_HUMAN|DHX36_HUMAN|DHX9_HUMAN|DSRAD_HUMAN|ELMO1_HUMAN|FAK1_HUMAN|GLU2B_HUMAN|IKKA_HUMAN|IPO7_HUMAN|ITCH_HUMAN|KS6A3_HUMAN|M3K7_HUMAN|MALT1_HUMAN|MK03_HUMAN|MK09_HUMAN|NCKP1_HUMAN|NFKB1_HUMAN|NFKB2_HUMAN|OST48_HUMAN|P3C2B_HUMAN|P85A_HUMAN|PCBP2_HUMAN|PI3R4_HUMAN|PK3C3_HUMAN|PK3CD…	0.0179965
GO:0035280	miRNA loading onto RISC involved in gene silencing by miRNA	20203	7	2429	4	0.0235125	4.75856	AGO2_HUMAN|DICER_HUMAN|DSRAD_HUMAN|AGO3_HUMAN	0.283167
GO:0010586	miRNA metabolic process	20203	6	2429	1	0.54835	1.38637	AGO2_HUMAN	0.710718
GO:0035279	mRNA cleavage involved in gene silencing by miRNA	20203	2	2429	1	0.288669	4.15999	AGO2_HUMAN	0.550267
GO:0090625	mRNA cleavage involved in gene silencing by siRNA	20203	1	2429	1	0.203137	8.31789	AGO2_HUMAN	0.538454
GO:0045947	negative regulation of translational initiation	20203	13	2429	4	0.101289	2.56163	AGO2_HUMAN|EIF3E_HUMAN|RBM4_HUMAN|FMR1_HUMAN	0.526655
GO:0035278	negative regulation of translation involved in gene silencing by miRNA	20203	9	2429	4	0.0428303	3.70073	AGO2_HUMAN|RBM4_HUMAN|AGO3_HUMAN|TNR6C_HUMAN	0.394743
GO:0007219	Notch signaling pathway	20203	129	2429	21	0.186469	1.35706	AGO2_HUMAN|ITCH_HUMAN|NCOR1_HUMAN|TLE3_HUMAN|TNR6B_HUMAN|A4_HUMAN|CNTN1_HUMAN|CUL1_HUMAN|GMDS_HUMAN|NICA_HUMAN|SKP1_HUMAN|AGO3_HUMAN|DLK1_HUMAN|EPN1_HUMAN|HDAC3_HUMAN|IF172_HUMAN|IFT74_HUMAN|ITBP1_HUMAN|NCOR2_HUMAN|TLE1_HUMAN|TNR6C_HUMAN	0.538454
GO:0048015	phosphatidylinositol-mediated signaling	20203	120	2429	23	0.0422808	1.5998	AGO2_HUMAN|GELS_HUMAN|IKKA_HUMAN|OGT1_HUMAN|P85A_HUMAN|PI4KA_HUMAN|PK3C3_HUMAN|PK3CD_HUMAN|TNR6B_HUMAN|EXOC1_HUMAN|GRB2_HUMAN|GSK3A_HUMAN|MTOR_HUMAN|RHOA_HUMAN|RICTR_HUMAN|SAC2_HUMAN|AGO3_HUMAN|NCS1_HUMAN|P85B_HUMAN|PK3CA_HUMAN|THEM4_HUMAN|TNR6C_HUMAN|TSC2_HUMAN	0.394743
GO:1900153	positive regulation of nuclear-transcribed mRNA catabolic process, deadenylation-dependent decay	20203	13	2429	5	0.0368716	3.20305	AGO2_HUMAN|CNOT1_HUMAN|TNR6B_HUMAN|CNOT7_HUMAN|TNR6C_HUMAN	0.362692
GO:0060213	positive regulation of nuclear-transcribed mRNA poly(A) tail shortening	20203	11	2429	6	0.00660292	4.54522	AGO2_HUMAN|CNOT1_HUMAN|TNR6B_HUMAN|CNOT7_HUMAN|RPB7_HUMAN|TNR6C_HUMAN	0.131351
GO:0045944	positive regulation of transcription from RNA polymerase II promoter	20203	816	2429	81	0.0985312	0.819623	AGO2_HUMAN|CHD8_HUMAN|CTNB1_HUMAN|DDX17_HUMAN|DDX3X_HUMAN|DDX5_HUMAN|DDX58_HUMAN|DHX36_HUMAN|ERCC2_HUMAN|FUBP3_HUMAN|HEXB_HUMAN|HNRPK_HUMAN|HS105_HUMAN|IKKA_HUMAN|KDM1A_HUMAN|KPCD2_HUMAN|KS6A3_HUMAN|MK03_HUMAN|MTA2_HUMAN|NAMPT_HUMAN|NFKB1_HUMAN|NFKB2_HUMAN|OGT1_HUMAN|P85A_HUMAN|PP2BA_HUMAN|PRP6_HUMAN|PTBP1_HUMAN|RAF1_HUMAN|RBM14_HUMAN|REL_HUMAN|RUVB2_HUMAN|SMCA4_HUMAN|SPT5H_HUMAN|STA5B_HUMAN|STAT…	0.519592
GO:0009791	post-embryonic development	20203	80	2429	11	0.6122	1.14428	AGO2_HUMAN|ATG7_HUMAN|DICER_HUMAN|ERCC2_HUMAN|PERQ2_HUMAN|GNAQ_HUMAN|JIP3_HUMAN|DLK1_HUMAN|IMPA3_HUMAN|NECD_HUMAN|SZT2_HUMAN	0.763493
GO:0016441	posttranscriptional gene silencing	20203	8	2429	5	0.00871022	5.20641	AGO2_HUMAN|PUM1_HUMAN|TNR6B_HUMAN|AGO3_HUMAN|TNR6C_HUMAN	0.162396
GO:0031054	pre-miRNA processing	20203	12	2429	5	0.0291344	3.47037	AGO2_HUMAN|DICER_HUMAN|DSRAD_HUMAN|PRKRA_HUMAN|AGO3_HUMAN	0.331309
GO:0035196	production of miRNAs involved in gene silencing by miRNA	20203	9	2429	5	0.0123683	4.62789	AGO2_HUMAN|DICER_HUMAN|PRKRA_HUMAN|AGO3_HUMAN|RBM3_HUMAN	0.200879
GO:0090502	RNA phosphodiester bond hydrolysis, endonucleolytic	20203	32	2429	10	0.0117426	2.60565	AGO2_HUMAN|DICER_HUMAN|POP1_HUMAN|TSN_HUMAN|EST1A_HUMAN|POP7_HUMAN|RPP29_HUMAN|RPP30_HUMAN|RPP38_HUMAN|TSNAX_HUMAN	0.196711
GO:0010501	RNA secondary structure unwinding	20203	43	2429	13	0.0072159	2.52257	AGO2_HUMAN|DDX1_HUMAN|DDX17_HUMAN|DDX21_HUMAN|DDX23_HUMAN|DDX3X_HUMAN|DDX5_HUMAN|DDX6_HUMAN|DHX36_HUMAN|IF4A1_HUMAN|AGO3_HUMAN|DDX20_HUMAN|DDX3Y_HUMAN	0.141037
GO:0035087	siRNA loading onto RISC involved in RNA interference	20203	4	2429	2	0.128948	4.16129	AGO2_HUMAN|DICER_HUMAN	0.538454
GO:0006412	translation	20203	223	2429	94	1.11937e-20	3.60655	AGO2_HUMAN|EF1A1_HUMAN|EF1D_HUMAN|EF1G_HUMAN|EF2_HUMAN|EI2BE_HUMAN|EI2BG_HUMAN|EIF3B_HUMAN|EIF3C_HUMAN|EIF3D_HUMAN|EIF3E_HUMAN|EIF3G_HUMAN|ERF1_HUMAN|GCN1L_HUMAN|HBS1L_HUMAN|IF2B3_HUMAN|IF2P_HUMAN|IF4A1_HUMAN|IF4B_HUMAN|IF4G1_HUMAN|OST48_HUMAN|RL11_HUMAN|RL3_HUMAN|RL4_HUMAN|RL7_HUMAN|RPN1_HUMAN|RPN2_HUMAN|RS18_HUMAN|RS3A_HUMAN|RS4X_HUMAN|RS8_HUMAN|SRP54_HUMAN|SRP68_HUMAN|SRP72_HUMAN|SRPR_HUMAN|SY…	1.1072e-17
GO:0006413	translational initiation	20203	121	2429	61	1.14053e-16	4.27519	AGO2_HUMAN|DDX3X_HUMAN|EI2BE_HUMAN|EI2BG_HUMAN|EIF3B_HUMAN|EIF3C_HUMAN|EIF3D_HUMAN|EIF3E_HUMAN|EIF3G_HUMAN|IF2P_HUMAN|IF4A1_HUMAN|IF4B_HUMAN|IF4G1_HUMAN|LARP1_HUMAN|RL11_HUMAN|RL3_HUMAN|RL4_HUMAN|RL7_HUMAN|RS18_HUMAN|RS3A_HUMAN|RS4X_HUMAN|RS8_HUMAN|CSN5_HUMAN|EI2BB_HUMAN|EIF3H_HUMAN|EIF3I_HUMAN|RL10_HUMAN|RL10A_HUMAN|RL13_HUMAN|RL13A_HUMAN|RL15_HUMAN|RL18A_HUMAN|RL19_HUMAN|RL23_HUMAN|RL23A_HUMAN|…	5.6469e-14
GO:0032781	positive regulation of ATPase activity	20203	25	2429	5	0.247537	1.6648	AHSA1_HUMAN|DJC10_HUMAN|PROF1_HUMAN|AT1B3_HUMAN|DNJB6_HUMAN	0.550267
GO:0006950	response to stress	20203	56	2429	11	0.161457	1.63661	AHSA1_HUMAN|MK09_HUMAN|SMG1_HUMAN|STIP1_HUMAN|MK08_HUMAN|MTOR_HUMAN|NDRG4_HUMAN|P5I11_HUMAN|H90B4_HUMAN|NPM_HUMAN|TAOK2_HUMAN	0.538454
GO:0007067	mitotic nuclear division	20203	239	2429	37	0.169619	1.29207	AKAP8_HUMAN|APC1_HUMAN|APC5_HUMAN|BIRC6_HUMAN|CKAP5_HUMAN|CLAP2_HUMAN|DCTN1_HUMAN|KNTC1_HUMAN|MCMBP_HUMAN|NEK9_HUMAN|NSUN2_HUMAN|NUDC_HUMAN|NUMA1_HUMAN|NUP37_HUMAN|RUVB1_HUMAN|SEPT2_HUMAN|SNX9_HUMAN|TARA_HUMAN|VCIP1_HUMAN|2ABD_HUMAN|ARL8A_HUMAN|CDC16_HUMAN|KC1A_HUMAN|MARE1_HUMAN|MARE2_HUMAN|MARE3_HUMAN|PPP5_HUMAN|RS6_HUMAN|SGT1_HUMAN|SIR2_HUMAN|TTC28_HUMAN|EMAL4_HUMAN|SEPT7_HUMAN|SNX18_HUMAN|SSA2…	0.538454
GO:0006068	ethanol catabolic process	20203	5	2429	1	0.494032	1.6637	AL1B1_HUMAN	0.672185
GO:0006081	cellular aldehyde metabolic process	20203	10	2429	2	0.374564	1.66398	AL9A1_HUMAN|AL3A2_HUMAN	0.603754
GO:0042445	hormone metabolic process	20203	13	2429	2	0.671485	1.27982	AL9A1_HUMAN|HD_HUMAN	0.811757
GO:0042136	neurotransmitter biosynthetic process	20203	15	2429	3	0.432947	1.66425	AL9A1_HUMAN|COMT_HUMAN|DGLB_HUMAN	0.628958
GO:0006897	endocytosis	20203	133	2429	40	2.73307e-06	2.52647	ANFY1_HUMAN|AP2A1_HUMAN|DNM1L_HUMAN|DYN2_HUMAN|EP15R_HUMAN|GAPD1_HUMAN|MYO1E_HUMAN|PK3C3_HUMAN|RAB1A_HUMAN|RABE1_HUMAN|SNX9_HUMAN|SYNRG_HUMAN|TOM1_HUMAN|VATH_HUMAN|A4_HUMAN|APLP1_HUMAN|DYN1_HUMAN|DYN3_HUMAN|ESYT2_HUMAN|AMPH_HUMAN|ATP9A_HUMAN|B2CL1_HUMAN|BIN1_HUMAN|CALY_HUMAN|CI072_HUMAN|EPN1_HUMAN|EPN4_HUMAN|HOOK2_HUMAN|KC1E_HUMAN|LDLR_HUMAN|MRC2_HUMAN|NECP1_HUMAN|RAB5A_HUMAN|RASH_HUMAN|RUFY1_HUM…	0.000176501
GO:0034058	endosomal vesicle fusion	20203	5	2429	3	0.0457134	4.99483	ANFY1_HUMAN|VPS11_HUMAN|VPS4A_HUMAN	0.394743
GO:0032439	endosome localization	20203	3	2429	2	0.0923771	5.54795	ANFY1_HUMAN|LTOR1_HUMAN	0.495534
GO:0090160	Golgi to lysosome transport	20203	3	2429	3	0.0192361	8.32391	ANFY1_HUMAN|LAMP1_HUMAN|AP1G1_HUMAN	0.260535
GO:0042147	retrograde transport, endosome to Golgi	20203	62	2429	25	2.91958e-06	3.37801	ANFY1_HUMAN|DCTN1_HUMAN|FYV1_HUMAN|GBF1_HUMAN|RAB6B_HUMAN|VPS35_HUMAN|TB10B_HUMAN|VP26B_HUMAN|VPS29_HUMAN|VPS51_HUMAN|YKT6_HUMAN|ARL1_HUMAN|GOSR1_HUMAN|GOSR2_HUMAN|JIP4_HUMAN|RB6I2_HUMAN|STX16_HUMAN|STX5_HUMAN|TBC17_HUMAN|TBCD5_HUMAN|UBE2O_HUMAN|VP26A_HUMAN|VPS53_HUMAN|VTI1A_HUMAN|VTI1B_HUMAN	0.000183235
GO:0007166	cell surface receptor signaling pathway	20203	171	2429	10	0.0212754	0.484287	ANM1_HUMAN|BASI_HUMAN|BIRC2_HUMAN|KHDR1_HUMAN|MAGI1_HUMAN|KC1A_HUMAN|L1CAM_HUMAN|MADD_HUMAN|MK14_HUMAN|RASH_HUMAN	0.276394
GO:0006325	chromatin organization	20203	210	2429	31	0.294396	1.23074	ANM1_HUMAN|ANM5_HUMAN|ANM7_HUMAN|CHD4_HUMAN|ELP1_HUMAN|ELP2_HUMAN|ELP3_HUMAN|HAT1_HUMAN|KDM1A_HUMAN|MEP50_HUMAN|MTA2_HUMAN|NCOR1_HUMAN|OGT1_HUMAN|RBBP4_HUMAN|RUVB1_HUMAN|RUVB2_HUMAN|SMCA4_HUMAN|SMRC2_HUMAN|TRRAP_HUMAN|ANM6_HUMAN|GPX4_HUMAN|SMYD3_HUMAN|ACL6B_HUMAN|H2B1J_HUMAN|HDAC3_HUMAN|KDM3B_HUMAN|NC2B_HUMAN|NCOR2_HUMAN|CHD3_HUMAN|ELP6_HUMAN|H2B1C_HUMAN	0.553281
GO:0043985	histone H4-R3 methylation	20203	5	2429	3	0.0457134	4.99483	ANM1_HUMAN|ANM5_HUMAN|ANM6_HUMAN	0.394743
GO:0016571	histone methylation	20203	13	2429	4	0.101289	2.56163	ANM1_HUMAN|ANM7_HUMAN|ANM2_HUMAN|ANM6_HUMAN	0.526655
GO:0045653	negative regulation of megakaryocyte differentiation	20203	5	2429	1	0.494032	1.6637	ANM1_HUMAN	0.672185
GO:0031175	neuron projection development	20203	85	2429	27	4.41998e-05	2.6603	ANM1_HUMAN|ATX10_HUMAN|DOCK7_HUMAN|MK09_HUMAN|SEPT2_HUMAN|SERA_HUMAN|A4_HUMAN|BIG1_HUMAN|HERC1_HUMAN|NCDN_HUMAN|RAC3_HUMAN|STMN2_HUMAN|VAPA_HUMAN|ATCAY_HUMAN|BL1S2_HUMAN|CAMP1_HUMAN|CDK5_HUMAN|CUL4B_HUMAN|LAMB1_HUMAN|MTAP2_HUMAN|PRIC2_HUMAN|RAB35_HUMAN|RPGF2_HUMAN|SNAPN_HUMAN|STMN3_HUMAN|STMN4_HUMAN|TOR1A_HUMAN	0.00218838
GO:0018216	peptidyl-arginine methylation	20203	4	2429	3	0.0310044	6.24361	ANM1_HUMAN|ANM5_HUMAN|ANM7_HUMAN	0.331309
GO:0019919	peptidyl-arginine methylation, to asymmetrical-dimethyl arginine	20203	7	2429	4	0.0235125	4.75856	ANM1_HUMAN|ANM7_HUMAN|ANM2_HUMAN|ANM6_HUMAN	0.283167
GO:0006479	protein methylation	20203	15	2429	6	0.0199282	3.33262	ANM1_HUMAN|ANM9_HUMAN|ERF1_HUMAN|ANM2_HUMAN|HEMK2_HUMAN|PIMT_HUMAN	0.268278
GO:0008283	cell proliferation	20203	348	2429	57	0.0347232	1.37102	ANM5_HUMAN|ANXA7_HUMAN|ASCC3_HUMAN|CSN2_HUMAN|DAZP1_HUMAN|DP13A_HUMAN|EPS15_HUMAN|ERCC2_HUMAN|GNL3_HUMAN|KDM1A_HUMAN|KHDR1_HUMAN|LARP1_HUMAN|LRP1_HUMAN|MCM7_HUMAN|MYH10_HUMAN|NUDC_HUMAN|PCNA_HUMAN|PDK1_HUMAN|PELO_HUMAN|RAF1_HUMAN|SRRT_HUMAN|STAT3_HUMAN|UBP13_HUMAN|UBR5_HUMAN|XPO2_HUMAN|CDC16_HUMAN|CUL1_HUMAN|MARE1_HUMAN|MARE2_HUMAN|RL23A_HUMAN|THIO_HUMAN|B2CL1_HUMAN|BCAR1_HUMAN|BGH3_HUMAN|BIN1_HU…	0.353257
GO:0032922	circadian regulation of gene expression	20203	58	2429	12	0.117189	1.72437	ANM5_HUMAN|GFPT1_HUMAN|HNRPU_HUMAN|NAMPT_HUMAN|NCOR1_HUMAN|OGT1_HUMAN|PML_HUMAN|HDAC3_HUMAN|KC1E_HUMAN|MAGD1_HUMAN|PP1A_HUMAN|RBM4B_HUMAN	0.538454
GO:0042118	endothelial cell activation	20203	9	2429	1	1	0.924123	ANM5_HUMAN	1
GO:0034969	histone arginine methylation	20203	5	2429	3	0.0457134	4.99483	ANM5_HUMAN|ANM7_HUMAN|ANM2_HUMAN	0.394743
GO:0097421	liver regeneration	20203	12	2429	1	1	0.693001	ANM5_HUMAN	1
GO:0034660	ncRNA metabolic process	20203	22	2429	11	0.000435627	4.17304	ANM5_HUMAN|GEMI5_HUMAN|ICLN_HUMAN|MEP50_HUMAN|NCBP1_HUMAN|PHAX_HUMAN|NCBP2_HUMAN|DDX20_HUMAN|GEMI4_HUMAN|GEMI6_HUMAN|RUXG_HUMAN	0.0161763
GO:0045596	negative regulation of cell differentiation	20203	40	2429	3	0.620793	0.623352	ANM5_HUMAN|ITB1_HUMAN|RASK_HUMAN	0.772481
GO:1903507	negative regulation of nucleic acid-templated transcription	20203	34	2429	6	0.436858	1.4689	ANM5_HUMAN|CSN2_HUMAN|PRS6A_HUMAN|SF01_HUMAN|SRSF2_HUMAN|HDAC3_HUMAN	0.633671
GO:0019918	peptidyl-arginine methylation, to symmetrical-dimethyl arginine	20203	2	2429	2	0.0596056	8.3209	ANM5_HUMAN|ANM7_HUMAN	0.427014
GO:0035246	peptidyl-arginine N-methylation	20203	3	2429	2	0.0923771	5.54795	ANM5_HUMAN|ANM7_HUMAN	0.495534
GO:0048714	positive regulation of oligodendrocyte differentiation	20203	12	2429	2	0.656513	1.38653	ANM5_HUMAN|TEN4_HUMAN	0.799951
GO:0044030	regulation of DNA methylation	20203	11	2429	1	1	0.756052	ANM5_HUMAN	1
GO:0070372	regulation of ERK1 and ERK2 cascade	20203	21	2429	2	1	0.791995	ANM5_HUMAN|FINC_HUMAN	1
GO:0007088	regulation of mitotic nuclear division	20203	20	2429	6	0.0533352	2.49886	ANM5_HUMAN|CDC16_HUMAN|CDC42_HUMAN|CUL7_HUMAN|OBSL1_HUMAN|PIN1_HUMAN	0.427014
GO:0000387	spliceosomal snRNP assembly	20203	28	2429	15	2.2403e-05	4.47697	ANM5_HUMAN|ANM7_HUMAN|GEMI5_HUMAN|ICLN_HUMAN|MEP50_HUMAN|NCBP1_HUMAN|PHAX_HUMAN|SART3_HUMAN|NCBP2_HUMAN|DDX20_HUMAN|GEMI4_HUMAN|GEMI6_HUMAN|RU1C_HUMAN|STRAP_HUMAN|RUXG_HUMAN	0.00114745
GO:0030154	cell differentiation	20203	451	2429	44	0.211408	0.807999	ANM7_HUMAN|BZW2_HUMAN|CAND1_HUMAN|DAZP1_HUMAN|F120B_HUMAN|FAK1_HUMAN|FXR1_HUMAN|HUWE1_HUMAN|KCC2G_HUMAN|RBM4_HUMAN|RS3A_HUMAN|SLFN5_HUMAN|SRPK2_HUMAN|BAG6_HUMAN|CLPT1_HUMAN|ELAV3_HUMAN|GPSM1_HUMAN|HERC4_HUMAN|NDRG4_HUMAN|NEB2_HUMAN|NXN_HUMAN|PEG10_HUMAN|RS7_HUMAN|YIPF3_HUMAN|AMRA1_HUMAN|APAF_HUMAN|FOXJ3_HUMAN|HIP1_HUMAN|ITBP1_HUMAN|KIF2A_HUMAN|PBIP1_HUMAN|RAB7L_HUMAN|RBM38_HUMAN|RBM45_HUMAN|SPAT5…	0.539653
GO:0043046	DNA methylation involved in gamete generation	20203	16	2429	2	1	1.03972	ANM7_HUMAN|PICK1_HUMAN	1
GO:0035247	peptidyl-arginine omega-N-methylation	20203	1	2429	1	0.203137	8.31789	ANM7_HUMAN	0.538454
GO:0006349	regulation of gene expression by genetic imprinting	20203	18	2429	2	1	0.924091	ANM7_HUMAN|GSK3A_HUMAN	1
GO:0043393	regulation of protein binding	20203	21	2429	7	0.0254046	2.77742	ANM7_HUMAN|A4_HUMAN|KAPCA_HUMAN|APLP2_HUMAN|KCC1A_HUMAN|SMRD3_HUMAN|SNAPN_HUMAN	0.301874
GO:0001955	blood vessel maturation	20203	8	2429	2	0.292369	2.08016	ANR17_HUMAN|MMP2_HUMAN	0.550267
GO:0042742	defense response to bacterium	20203	106	2429	4	0.0124935	0.312743	ANR17_HUMAN|RAB1A_HUMAN|VGF_HUMAN|LYST_HUMAN	0.201196
GO:0051151	negative regulation of smooth muscle cell differentiation	20203	5	2429	1	0.494032	1.6637	ANR17_HUMAN	0.672185
GO:0045787	positive regulation of cell cycle	20203	27	2429	4	0.569468	1.23258	ANR17_HUMAN|SRPK2_HUMAN|RS15A_HUMAN|TRI32_HUMAN	0.734458
GO:1900087	positive regulation of G1/S transition of mitotic cell cycle	20203	17	2429	5	0.0793678	2.44901	ANR17_HUMAN|CUL4A_HUMAN|DDX3X_HUMAN|MEPCE_HUMAN|CUL4B_HUMAN	0.495534
GO:0043123	positive regulation of I-kappaB kinase/NF-kappaB signaling	20203	155	2429	33	0.00425906	1.78136	ANR17_HUMAN|BIRC2_HUMAN|CTNB1_HUMAN|EF1D_HUMAN|FLNA_HUMAN|HOIL1_HUMAN|IKKA_HUMAN|M3K7_HUMAN|MALT1_HUMAN|PPM1A_HUMAN|REL_HUMAN|RNF31_HUMAN|SHRPN_HUMAN|TBK1_HUMAN|TF65_HUMAN|TFG_HUMAN|AT2C1_HUMAN|PPP5_HUMAN|RHOA_HUMAN|S35B2_HUMAN|TMED4_HUMAN|TRI32_HUMAN|VAPA_HUMAN|CCD22_HUMAN|GOT1B_HUMAN|LEG1_HUMAN|NEMO_HUMAN|TAB2_HUMAN|UBC9_HUMAN|UBE2N_HUMAN|CR032_HUMAN|S100B_HUMAN|S10A4_HUMAN	0.100234
GO:1900245	positive regulation of MDA-5 signaling pathway	20203	4	2429	1	0.433185	2.07972	ANR17_HUMAN	0.628958
GO:1900246	positive regulation of RIG-I signaling pathway	20203	8	2429	3	0.105748	3.12128	ANR17_HUMAN|PUM1_HUMAN|PUM2_HUMAN	0.529452
GO:0006275	regulation of DNA replication	20203	12	2429	2	0.656513	1.38653	ANR17_HUMAN|GRDN_HUMAN	0.799951
GO:0001525	angiogenesis	20203	215	2429	33	0.180639	1.28042	ANXA2_HUMAN|DICER_HUMAN|ERAP1_HUMAN|FAK1_HUMAN|KPCD2_HUMAN|M3K7_HUMAN|MYH9_HUMAN|SRPK2_HUMAN|WASF2_HUMAN|AIMP1_HUMAN|EPHB2_HUMAN|PDCD6_HUMAN|PLPL6_HUMAN|RHOB_HUMAN|SCG2_HUMAN|AGGF1_HUMAN|APOD_HUMAN|BCAS3_HUMAN|BGH3_HUMAN|CO8A1_HUMAN|CO8A2_HUMAN|DAB2P_HUMAN|FINC_HUMAN|MFGM_HUMAN|MK14_HUMAN|MMP14_HUMAN|MMP2_HUMAN|NRP2_HUMAN|PDC10_HUMAN|PDCL3_HUMAN|PK3CA_HUMAN|SEPR_HUMAN|CLIC4_HUMAN	0.538454
GO:0007589	body fluid secretion	20203	10	2429	1	1	0.831653	ANXA2_HUMAN	1
GO:0030199	collagen fibril organization	20203	39	2429	10	0.0368398	2.13726	ANXA2_HUMAN|NF1_HUMAN|P3H1_HUMAN|PLOD3_HUMAN|SERPH_HUMAN|CO5A1_HUMAN|COCA1_HUMAN|COEA1_HUMAN|CO1A1_HUMAN|LUM_HUMAN	0.362692
GO:0042730	fibrinolysis	20203	21	2429	1	0.504876	0.39583	ANXA2_HUMAN	0.683764
GO:0006900	membrane budding	20203	7	2429	4	0.0235125	4.75856	ANXA2_HUMAN|FBP1L_HUMAN|VPS4A_HUMAN|S10AA_HUMAN	0.283167
GO:0001765	membrane raft assembly	20203	6	2429	2	0.208929	2.77375	ANXA2_HUMAN|S10AA_HUMAN	0.538454
GO:0032804	negative regulation of low-density lipoprotein particle receptor catabolic process	20203	2	2429	1	0.288669	4.15999	ANXA2_HUMAN	0.550267
GO:1900121	negative regulation of receptor binding	20203	7	2429	2	0.250559	2.37738	ANXA2_HUMAN|PTPRF_HUMAN	0.550267
GO:0002091	negative regulation of receptor internalization	20203	6	2429	4	0.0163282	5.5517	ANXA2_HUMAN|ATX2_HUMAN|DLG4_HUMAN|MTMR2_HUMAN	0.240923
GO:0036035	osteoclast development	20203	5	2429	1	0.494032	1.6637	ANXA2_HUMAN	0.672185
GO:0051099	positive regulation of binding	20203	7	2429	2	0.250559	2.37738	ANXA2_HUMAN|S10AA_HUMAN	0.550267
GO:0048146	positive regulation of fibroblast proliferation	20203	51	2429	5	0.829834	0.815089	ANXA2_HUMAN|PML_HUMAN|FBLN1_HUMAN|FINC_HUMAN|ZMIZ1_HUMAN	0.950088
GO:0001934	positive regulation of protein phosphorylation	20203	114	2429	16	0.568485	1.16845	ANXA2_HUMAN|FAK1_HUMAN|MK03_HUMAN|MK09_HUMAN|ERP29_HUMAN|MTOR_HUMAN|AKTIP_HUMAN|DVL2_HUMAN|DVL3_HUMAN|HDAC3_HUMAN|PIN1_HUMAN|RALB_HUMAN|RAP2A_HUMAN|RASH_HUMAN|RASK_HUMAN|TNIK_HUMAN	0.734458
GO:2000273	positive regulation of receptor activity	20203	7	2429	1	0.596839	1.18827	ANXA2_HUMAN	0.745797
GO:0031340	positive regulation of vesicle fusion	20203	5	2429	2	0.168125	3.32878	ANXA2_HUMAN|C2CD5_HUMAN	0.538454
GO:0051290	protein heterotetramerization	20203	13	2429	3	0.242582	1.92056	ANXA2_HUMAN|RIR1_HUMAN|S10AA_HUMAN	0.550267
GO:0072661	protein targeting to plasma membrane	20203	24	2429	9	0.00655628	3.12653	ANXA2_HUMAN|BASI_HUMAN|SPTB2_HUMAN|ANK2_HUMAN|PACS1_HUMAN|TMED2_HUMAN|ANK1_HUMAN|ANK3_HUMAN|ML12A_HUMAN	0.131351
GO:0006914	autophagy	20203	85	2429	29	9.5086e-06	2.85973	ANXA7_HUMAN|CATB_HUMAN|CATD_HUMAN|EPG5_HUMAN|FBP1L_HUMAN|LAMP1_HUMAN|RAB1A_HUMAN|UBP13_HUMAN|UBQL2_HUMAN|UVRAG_HUMAN|MAP1S_HUMAN|RAB12_HUMAN|RAB1B_HUMAN|SIR2_HUMAN|TCPR1_HUMAN|VPS51_HUMAN|AMRA1_HUMAN|CI072_HUMAN|CL16A_HUMAN|PARK7_HUMAN|RAB24_HUMAN|RB33B_HUMAN|SHLB1_HUMAN|TBC17_HUMAN|TBCD5_HUMAN|TCPR2_HUMAN|TOLIP_HUMAN|UBQL4_HUMAN|WIPI4_HUMAN	0.000529629
GO:0006874	cellular calcium ion homeostasis	20203	79	2429	9	1	0.947357	ANXA7_HUMAN|AT2A2_HUMAN|AT2B4_HUMAN|CHERP_HUMAN|HEXB_HUMAN|ANK2_HUMAN|AT2C1_HUMAN|VAPB_HUMAN|APOE_HUMAN	1
GO:0009992	cellular water homeostasis	20203	12	2429	1	1	0.693001	ANXA7_HUMAN	1
GO:0007599	hemostasis	20203	9	2429	1	1	0.924123	ANXA7_HUMAN	1
GO:0061025	membrane fusion	20203	38	2429	19	4.05548e-06	4.18357	ANXA7_HUMAN|ATG7_HUMAN|DNM1L_HUMAN|NSF1C_HUMAN|RABE1_HUMAN|USO1_HUMAN|CHP1_HUMAN|GRAN_HUMAN|HACE1_HUMAN|SNAA_HUMAN|SNAB_HUMAN|SNP29_HUMAN|VAPA_HUMAN|GOSR1_HUMAN|GOSR2_HUMAN|MLP3A_HUMAN|SNAG_HUMAN|VP33B_HUMAN|VTI1B_HUMAN	0.000244206
GO:0010629	negative regulation of gene expression	20203	106	2429	18	0.188153	1.41544	ANXA7_HUMAN|CRYAB_HUMAN|PYC_HUMAN|REL_HUMAN|TADBP_HUMAN|TBK1_HUMAN|CDC42_HUMAN|CNOT7_HUMAN|ERP29_HUMAN|NDKB_HUMAN|PTH2_HUMAN|AES_HUMAN|BBS2_HUMAN|C1QT3_HUMAN|PARK7_HUMAN|PDC10_HUMAN|PICAL_HUMAN|RASH_HUMAN	0.538454
GO:0008360	regulation of cell shape	20203	125	2429	19	0.34306	1.26631	ANXA7_HUMAN|CYFP1_HUMAN|FAK1_HUMAN|HEXB_HUMAN|MYH10_HUMAN|MYH9_HUMAN|ALDOA_HUMAN|KC1A_HUMAN|RHG35_HUMAN|EPS8_HUMAN|FERM2_HUMAN|FGD1_HUMAN|FINC_HUMAN|FMNL3_HUMAN|KC1E_HUMAN|PARVA_HUMAN|TAOK2_HUMAN|ML12A_HUMAN|S100B_HUMAN	0.596678
GO:0051592	response to calcium ion	20203	54	2429	8	0.537531	1.23296	ANXA7_HUMAN|PP2BA_HUMAN|SC31A_HUMAN|TSP1_HUMAN|PDCD6_HUMAN|PEF1_HUMAN|GDIA_HUMAN|HD_HUMAN	0.710718
GO:0009651	response to salt stress	20203	13	2429	3	0.242582	1.92056	ANXA7_HUMAN|NED4L_HUMAN|BAX_HUMAN	0.550267
GO:0035176	social behavior	20203	48	2429	9	0.200741	1.56155	ANXA7_HUMAN|VP13A_HUMAN|DLG4_HUMAN|HD_HUMAN|NLGN3_HUMAN|NRX1A_HUMAN|RASH_HUMAN|RASK_HUMAN|SHAN2_HUMAN	0.538454
GO:0019886	antigen processing and presentation of exogenous peptide antigen via MHC class II	20203	105	2429	35	1.44346e-06	2.79821	AP1B1_HUMAN|AP2A1_HUMAN|AP2A2_HUMAN|AP2B1_HUMAN|CALX_HUMAN|CATD_HUMAN|DCTN1_HUMAN|DYN2_HUMAN|SC23A_HUMAN|SC24A_HUMAN|SC24B_HUMAN|SC24C_HUMAN|SC24D_HUMAN|SC31A_HUMAN|SEC13_HUMAN|ACTY_HUMAN|AP2M1_HUMAN|AP2S1_HUMAN|CLCA_HUMAN|DCTN5_HUMAN|DCTN6_HUMAN|DYHC2_HUMAN|KIF5A_HUMAN|AP1G1_HUMAN|AP1M1_HUMAN|AP1S1_HUMAN|ARF1_HUMAN|DC1L2_HUMAN|KIF2A_HUMAN|KLC2_HUMAN|LGMN_HUMAN|SAR1B_HUMAN|SH3G2_HUMAN|SPTN2_HUMAN…	9.85685e-05
GO:0006886	intracellular protein transport	20203	239	2429	116	2.24665e-29	4.18911	AP1B1_HUMAN|AP2A1_HUMAN|AP2A2_HUMAN|AP2B1_HUMAN|ASPC1_HUMAN|COPA_HUMAN|COPB_HUMAN|COPB2_HUMAN|COPD_HUMAN|COPG1_HUMAN|COPG2_HUMAN|HDAC6_HUMAN|IPO4_HUMAN|IPO8_HUMAN|NSF_HUMAN|RAB1A_HUMAN|RAB6B_HUMAN|S23IP_HUMAN|SC23A_HUMAN|SC23B_HUMAN|SC24A_HUMAN|SC24B_HUMAN|SC24C_HUMAN|SC24D_HUMAN|SEC13_HUMAN|SNX9_HUMAN|SRC8_HUMAN|STAM1_HUMAN|STAM2_HUMAN|SYNRG_HUMAN|TMEDA_HUMAN|TNPO2_HUMAN|TOM1_HUMAN|USO1_HUMAN|VP…	3.33702e-26
GO:0006892	post-Golgi vesicle-mediated transport	20203	55	2429	26	1.70194e-07	3.96277	AP1B1_HUMAN|DYN2_HUMAN|GBF1_HUMAN|HGS_HUMAN|PUM1_HUMAN|SCFD1_HUMAN|TXND5_HUMAN|A4_HUMAN|AP3B2_HUMAN|CLCA_HUMAN|CLVS1_HUMAN|CLVS2_HUMAN|EXOC5_HUMAN|MYO5A_HUMAN|SCAM1_HUMAN|SCAM3_HUMAN|SNAA_HUMAN|AP1G1_HUMAN|AP1M1_HUMAN|AP1S1_HUMAN|ARF1_HUMAN|AUXI_HUMAN|EPN4_HUMAN|MYO1B_HUMAN|SH3G2_HUMAN|VAMP7_HUMAN	1.35426e-05
GO:0050690	regulation of defense response to virus by virus	20203	28	2429	13	0.000236173	3.87635	AP1B1_HUMAN|AP2A1_HUMAN|AP2A2_HUMAN|AP2B1_HUMAN|ELMO1_HUMAN|VATH_HUMAN|AP2M1_HUMAN|AP2S1_HUMAN|PACS1_HUMAN|AP1G1_HUMAN|AP1M1_HUMAN|AP1S1_HUMAN|ARF1_HUMAN	0.00978693
GO:0007411	axon guidance	20203	373	2429	97	2.1136e-10	2.21124	AP2A1_HUMAN|AP2A2_HUMAN|AP2B1_HUMAN|ARP2_HUMAN|ARP3_HUMAN|CLAP2_HUMAN|CSK21_HUMAN|FAK1_HUMAN|GIT1_HUMAN|ITB1_HUMAN|KIF5C_HUMAN|KINH_HUMAN|KS6A3_HUMAN|LAMC1_HUMAN|MK03_HUMAN|MYH10_HUMAN|MYH9_HUMAN|NCAM1_HUMAN|PLCG1_HUMAN|RAF1_HUMAN|SPTB2_HUMAN|SPTN1_HUMAN|TLN1_HUMAN|1433B_HUMAN|AGAP2_HUMAN|ANK2_HUMAN|AP2M1_HUMAN|AP2S1_HUMAN|ARC1A_HUMAN|ARPC2_HUMAN|ARPC4_HUMAN|ARPC5_HUMAN|CDC42_HUMAN|CLCA_HUMAN|CNT…	2.69091e-08
GO:0072583	clathrin-mediated endocytosis	20203	18	2429	14	1.86928e-06	6.49912	AP2A1_HUMAN|AP2A2_HUMAN|AP2B1_HUMAN|CALX_HUMAN|FBP1L_HUMAN|AP2M1_HUMAN|AP2S1_HUMAN|CLCA_HUMAN|DYN1_HUMAN|PI51C_HUMAN|CLCB_HUMAN|HIP1_HUMAN|HIP1R_HUMAN|PICAL_HUMAN	0.000124321
GO:0048013	ephrin receptor signaling pathway	20203	91	2429	31	4.5517e-06	2.85692	AP2A1_HUMAN|AP2A2_HUMAN|AP2B1_HUMAN|ARP2_HUMAN|ARP3_HUMAN|FAK1_HUMAN|GIT1_HUMAN|MYH10_HUMAN|MYH9_HUMAN|AP2M1_HUMAN|AP2S1_HUMAN|ARC1A_HUMAN|ARPC2_HUMAN|ARPC4_HUMAN|ARPC5_HUMAN|CDC42_HUMAN|COF1_HUMAN|DYN1_HUMAN|EPHB2_HUMAN|KALRN_HUMAN|MYL6_HUMAN|NICA_HUMAN|RHOA_HUMAN|ANS1A_HUMAN|ARHG7_HUMAN|ITSN1_HUMAN|MMP2_HUMAN|NGEF_HUMAN|RASH_HUMAN|SDCB1_HUMAN|ML12A_HUMAN	0.000266873
GO:0006895	Golgi to endosome transport	20203	16	2429	8	0.00263484	4.16912	AP2A1_HUMAN|CORO7_HUMAN|EPS15_HUMAN|GBF1_HUMAN|VP13A_HUMAN|DOP2_HUMAN|MON2_HUMAN|RAB7L_HUMAN	0.0663324
GO:0042059	negative regulation of epidermal growth factor receptor signaling pathway	20203	35	2429	17	1.72934e-05	4.06137	AP2A1_HUMAN|AP2A2_HUMAN|AP2B1_HUMAN|EP15R_HUMAN|EPS15_HUMAN|HGS_HUMAN|STAM1_HUMAN|STAM2_HUMAN|AP2M1_HUMAN|AP2S1_HUMAN|CDC42_HUMAN|CLCA_HUMAN|GRB2_HUMAN|ARHG7_HUMAN|DAB2P_HUMAN|EPN1_HUMAN|SH3G2_HUMAN	0.000912642
GO:1900126	negative regulation of hyaluronan biosynthetic process	20203	3	2429	1	0.365023	2.77302	AP2A1_HUMAN	0.596678
GO:0007268	synaptic transmission	20203	413	2429	55	0.450948	1.1101	AP2A1_HUMAN|AP2A2_HUMAN|AP2B1_HUMAN|CTNB1_HUMAN|GLSK_HUMAN|KCC2D_HUMAN|KCC2G_HUMAN|KS6A3_HUMAN|LIPA1_HUMAN|NSF_HUMAN|RAF1_HUMAN|AP180_HUMAN|AP2M1_HUMAN|AP2S1_HUMAN|CN37_HUMAN|COMT_HUMAN|CSKP_HUMAN|DLG3_HUMAN|DLG4_HUMAN|DNJC5_HUMAN|GBB2_HUMAN|GNAI1_HUMAN|KAPCB_HUMAN|KCC2B_HUMAN|KIF5A_HUMAN|LIPA3_HUMAN|MYO5A_HUMAN|PICK1_HUMAN|SNP25_HUMAN|SYN1_HUMAN|SYT1_HUMAN|AMPH_HUMAN|APBA1_HUMAN|APBA2_HUMAN|BRAF…	0.65072
GO:0048268	clathrin coat assembly	20203	12	2429	7	0.0025491	4.86247	AP2B1_HUMAN|EPS15_HUMAN|AP180_HUMAN|AP2S1_HUMAN|CALY_HUMAN|HIP1_HUMAN|PICAL_HUMAN	0.0660395
GO:0031145	anaphase-promoting complex-dependent proteasomal ubiquitin-dependent protein catabolic process	20203	81	2429	42	3.1445e-12	4.37082	APC1_HUMAN|APC5_HUMAN|PRS10_HUMAN|PRS6A_HUMAN|PRS6B_HUMAN|PRS7_HUMAN|PRS8_HUMAN|PSD11_HUMAN|PSD12_HUMAN|PSD13_HUMAN|PSMD1_HUMAN|PSMD2_HUMAN|PSMD5_HUMAN|PSMD6_HUMAN|PSMD7_HUMAN|CDC16_HUMAN|CUL1_HUMAN|PSA1_HUMAN|PSA2_HUMAN|PSA3_HUMAN|PSA5_HUMAN|PSA7_HUMAN|PSB1_HUMAN|PSB2_HUMAN|PSB3_HUMAN|PSB4_HUMAN|PSB5_HUMAN|PSB6_HUMAN|PSD10_HUMAN|PSDE_HUMAN|PSMD8_HUMAN|PSME2_HUMAN|SKP1_HUMAN|CDC27_HUMAN|PSA4_HUMA…	5.1896e-10
GO:0051301	cell division	20203	322	2429	50	0.0911826	1.29763	APC1_HUMAN|APC5_HUMAN|BIRC6_HUMAN|CKAP5_HUMAN|CLAP2_HUMAN|KNTC1_HUMAN|MAP4_HUMAN|MCMBP_HUMAN|NEK9_HUMAN|NSUN2_HUMAN|NUDC_HUMAN|NUMA1_HUMAN|NUP37_HUMAN|PELO_HUMAN|RUVB1_HUMAN|SEP11_HUMAN|SEPT2_HUMAN|SMC4_HUMAN|TARA_HUMAN|TS101_HUMAN|2ABD_HUMAN|ARL8A_HUMAN|ARL8B_HUMAN|CCNY_HUMAN|CDC16_HUMAN|GNAI1_HUMAN|KC1A_HUMAN|KLH22_HUMAN|MARE1_HUMAN|MARE2_HUMAN|MARE3_HUMAN|SEH1_HUMAN|SIR2_HUMAN|TTC28_HUMAN|ARF6…	0.495534
GO:0007094	mitotic spindle assembly checkpoint	20203	32	2429	8	0.0698358	2.08284	APC1_HUMAN|APC5_HUMAN|ATM_HUMAN|APC_HUMAN|CDC16_HUMAN|KLH22_HUMAN|CDC27_HUMAN|PSMG2_HUMAN	0.459658
GO:0051436	negative regulation of ubiquitin-protein ligase activity involved in mitotic cell cycle	20203	65	2429	39	6.25851e-13	5.05498	APC1_HUMAN|APC5_HUMAN|PRS10_HUMAN|PRS6A_HUMAN|PRS6B_HUMAN|PRS7_HUMAN|PRS8_HUMAN|PSD11_HUMAN|PSD12_HUMAN|PSD13_HUMAN|PSMD1_HUMAN|PSMD2_HUMAN|PSMD5_HUMAN|PSMD6_HUMAN|PSMD7_HUMAN|CDC16_HUMAN|PSA1_HUMAN|PSA2_HUMAN|PSA3_HUMAN|PSA5_HUMAN|PSA7_HUMAN|PSB1_HUMAN|PSB2_HUMAN|PSB3_HUMAN|PSB4_HUMAN|PSB5_HUMAN|PSB6_HUMAN|PSD10_HUMAN|PSDE_HUMAN|PSMD8_HUMAN|PSME2_HUMAN|CDC27_HUMAN|PSA4_HUMAN|PSA6_HUMAN|PSB7_HUMA…	1.162e-10
GO:0051437	positive regulation of ubiquitin-protein ligase activity involved in regulation of mitotic cell cycle transition	20203	71	2429	42	1.16683e-13	4.98858	APC1_HUMAN|APC5_HUMAN|PRS10_HUMAN|PRS6A_HUMAN|PRS6B_HUMAN|PRS7_HUMAN|PRS8_HUMAN|PSD11_HUMAN|PSD12_HUMAN|PSD13_HUMAN|PSMD1_HUMAN|PSMD2_HUMAN|PSMD5_HUMAN|PSMD6_HUMAN|PSMD7_HUMAN|CDC16_HUMAN|CUL1_HUMAN|PSA1_HUMAN|PSA2_HUMAN|PSA3_HUMAN|PSA5_HUMAN|PSA7_HUMAN|PSB1_HUMAN|PSB2_HUMAN|PSB3_HUMAN|PSB4_HUMAN|PSB5_HUMAN|PSB6_HUMAN|PSD10_HUMAN|PSDE_HUMAN|PSMD8_HUMAN|PSME2_HUMAN|SKP1_HUMAN|CDC27_HUMAN|PSA4_HUMA…	2.59969e-11
GO:0070979	protein K11-linked ubiquitination	20203	27	2429	4	0.569468	1.23258	APC1_HUMAN|APC5_HUMAN|CDC16_HUMAN|CDC27_HUMAN	0.734458
GO:0051439	regulation of ubiquitin-protein ligase activity involved in mitotic cell cycle	20203	75	2429	42	4.60838e-13	4.72169	APC1_HUMAN|APC5_HUMAN|PRS10_HUMAN|PRS6A_HUMAN|PRS6B_HUMAN|PRS7_HUMAN|PRS8_HUMAN|PSD11_HUMAN|PSD12_HUMAN|PSD13_HUMAN|PSMD1_HUMAN|PSMD2_HUMAN|PSMD5_HUMAN|PSMD6_HUMAN|PSMD7_HUMAN|CDC16_HUMAN|CUL1_HUMAN|PSA1_HUMAN|PSA2_HUMAN|PSA3_HUMAN|PSA5_HUMAN|PSA7_HUMAN|PSB1_HUMAN|PSB2_HUMAN|PSB3_HUMAN|PSB4_HUMAN|PSB5_HUMAN|PSB6_HUMAN|PSD10_HUMAN|PSDE_HUMAN|PSMD8_HUMAN|PSME2_HUMAN|SKP1_HUMAN|CDC27_HUMAN|PSA4_HUMA…	9.33407e-11
GO:0048205	COPI coating of Golgi vesicle	20203	13	2429	13	6.54748e-07	8.35412	ARFG1_HUMAN|COPA_HUMAN|COPB_HUMAN|COPB2_HUMAN|COPD_HUMAN|COPG1_HUMAN|GBF1_HUMAN|TMEDA_HUMAN|COPE_HUMAN|COPZ1_HUMAN|TMED2_HUMAN|TMED9_HUMAN|ARF1_HUMAN	4.86259e-05
GO:0030100	regulation of endocytosis	20203	29	2429	13	0.000308723	3.74265	ARFG1_HUMAN|AP2S1_HUMAN|RAB4B_HUMAN|RAB5B_HUMAN|RAB5C_HUMAN|BIN1_HUMAN|PICAL_HUMAN|PTN1_HUMAN|RAB4A_HUMAN|RAB5A_HUMAN|RUFY1_HUMAN|TSC2_HUMAN|ZFY16_HUMAN	0.0121741
GO:0006890	retrograde vesicle-mediated transport, Golgi to ER	20203	33	2429	25	2.62565e-10	6.35505	ARFG1_HUMAN|COPA_HUMAN|COPB_HUMAN|COPB2_HUMAN|COPD_HUMAN|COPG1_HUMAN|COPG2_HUMAN|GBF1_HUMAN|NTKL_HUMAN|RAB6B_HUMAN|SCFD1_HUMAN|TMEDA_HUMAN|UVRAG_HUMAN|COPE_HUMAN|COPZ1_HUMAN|LMAN2_HUMAN|NBAS_HUMAN|PICK1_HUMAN|RER1_HUMAN|ARF1_HUMAN|ATP9A_HUMAN|COG3_HUMAN|COG4_HUMAN|COG7_HUMAN|HD_HUMAN	3.24998e-08
GO:0030521	androgen receptor signaling pathway	20203	41	2429	8	0.241296	1.62492	ARI1A_HUMAN|CTNB1_HUMAN|DNJA1_HUMAN|RNF14_HUMAN|UBE3A_HUMAN|CDK7_HUMAN|GRIP1_HUMAN|MED30_HUMAN	0.550267
GO:0043044	ATP-dependent chromatin remodeling	20203	23	2429	7	0.0361891	2.53567	ARI1A_HUMAN|CHD4_HUMAN|CHD8_HUMAN|MTA2_HUMAN|RBBP4_HUMAN|SMCA4_HUMAN|SMRC2_HUMAN	0.362692
GO:0003205	cardiac chamber development	20203	1	2429	1	0.203137	8.31789	ARI1A_HUMAN	0.538454
GO:0055007	cardiac muscle cell differentiation	20203	22	2429	4	0.518299	1.51306	ARI1A_HUMAN|ITB1_HUMAN|CYBP_HUMAN|TSC1_HUMAN	0.69859
GO:0048096	chromatin-mediated maintenance of transcription	20203	8	2429	3	0.105748	3.12128	ARI1A_HUMAN|CTNB1_HUMAN|ARI1B_HUMAN	0.529452
GO:0006338	chromatin remodeling	20203	87	2429	10	1	0.955842	ARI1A_HUMAN|RBBP4_HUMAN|RUVB2_HUMAN|SMCA4_HUMAN|SMRC2_HUMAN|SPT5H_HUMAN|SPT6H_HUMAN|ACL6B_HUMAN|RERE_HUMAN|SMRD3_HUMAN	1
GO:0030900	forebrain development	20203	51	2429	11	0.0953753	1.7975	ARI1A_HUMAN|A4_HUMAN|CN37_HUMAN|DYHC2_HUMAN|HTRA2_HUMAN|JIP3_HUMAN|RHG35_HUMAN|APAF_HUMAN|APLP2_HUMAN|KGP1_HUMAN|COT2_HUMAN	0.506259
GO:0042921	glucocorticoid receptor signaling pathway	20203	6	2429	3	0.0632224	4.16259	ARI1A_HUMAN|RBM14_HUMAN|1433F_HUMAN	0.434082
GO:0030520	intracellular estrogen receptor signaling pathway	20203	18	2429	3	0.487458	1.38668	ARI1A_HUMAN|RBM14_HUMAN|RFOX2_HUMAN	0.672185
GO:0006344	maintenance of chromatin silencing	20203	4	2429	1	0.433185	2.07972	ARI1A_HUMAN	0.628958
GO:0000122	negative regulation of transcription from RNA polymerase II promoter	20203	621	2429	58	0.0675623	0.771377	ARI1A_HUMAN|CHD4_HUMAN|CHD8_HUMAN|CNOT1_HUMAN|CTBP1_HUMAN|CTNB1_HUMAN|DDX5_HUMAN|DICER_HUMAN|KDM1A_HUMAN|MEPCE_HUMAN|MTA2_HUMAN|NCOR1_HUMAN|NED4L_HUMAN|NFKB1_HUMAN|NFKB2_HUMAN|PPM1A_HUMAN|REL_HUMAN|ROA2_HUMAN|ROAA_HUMAN|SFPQ_HUMAN|SMCA4_HUMAN|SMRC2_HUMAN|SPT5H_HUMAN|STAT1_HUMAN|STAT3_HUMAN|STAT6_HUMAN|TF65_HUMAN|TIF1B_HUMAN|ANM6_HUMAN|H12_HUMAN|PSD10_HUMAN|RHG35_HUMAN|RS14_HUMAN|SIR2_HUMAN|TCF25_…	0.453908
GO:0001843	neural tube closure	20203	80	2429	18	0.0209037	1.87778	ARI1A_HUMAN|C1TC_HUMAN|GLMN_HUMAN|HECD1_HUMAN|NCKP1_HUMAN|SC24B_HUMAN|KAPCA_HUMAN|KAPCB_HUMAN|PROF1_HUMAN|RHG35_HUMAN|RS7_HUMAN|APAF_HUMAN|DVL2_HUMAN|IF122_HUMAN|IF172_HUMAN|RAB23_HUMAN|TSC1_HUMAN|TSC2_HUMAN	0.272834
GO:0006337	nucleosome disassembly	20203	17	2429	5	0.0793678	2.44901	ARI1A_HUMAN|SMCA4_HUMAN|SMRC2_HUMAN|SET_HUMAN|SMRD3_HUMAN	0.495534
GO:0042766	nucleosome mobilization	20203	1	2429	1	0.203137	8.31789	ARI1A_HUMAN	0.538454
GO:0003408	optic cup formation involved in camera-type eye development	20203	3	2429	1	0.365023	2.77302	ARI1A_HUMAN	0.596678
GO:0060674	placenta blood vessel development	20203	10	2429	3	0.156437	2.49701	ARI1A_HUMAN|COT2_HUMAN|MP2K1_HUMAN	0.538454
GO:0045893	positive regulation of transcription, DNA-templated	20203	493	2429	47	0.139035	0.788866	ARI1A_HUMAN|CHD8_HUMAN|CTNB1_HUMAN|DYN2_HUMAN|ERCC2_HUMAN|FUBP3_HUMAN|HNRPD_HUMAN|ILF3_HUMAN|MK09_HUMAN|MMS19_HUMAN|NFKB1_HUMAN|PPM1A_HUMAN|PRS8_HUMAN|RBP56_HUMAN|RNF14_HUMAN|ROAA_HUMAN|SMCA4_HUMAN|SMRC2_HUMAN|STAT1_HUMAN|STAT3_HUMAN|TF65_HUMAN|TIF1B_HUMAN|TP53B_HUMAN|1433F_HUMAN|ANM2_HUMAN|CAND2_HUMAN|MARE3_HUMAN|PGES2_HUMAN|ARHGB_HUMAN|BL1S2_HUMAN|BRE1A_HUMAN|CDK7_HUMAN|DVL2_HUMAN|DVL3_HUMAN|GR…	0.538454
GO:0006357	regulation of transcription from RNA polymerase II promoter	20203	339	2429	32	0.204625	0.782274	ARI1A_HUMAN|AT2B4_HUMAN|CHD4_HUMAN|ELP1_HUMAN|ELP2_HUMAN|ELP3_HUMAN|KCC2D_HUMAN|KDM1A_HUMAN|MEP50_HUMAN|RNF14_HUMAN|RUVB1_HUMAN|SMCA4_HUMAN|SMRC2_HUMAN|STA5B_HUMAN|STAT3_HUMAN|STAT6_HUMAN|TIAR_HUMAN|PROF1_HUMAN|TT21B_HUMAN|ACL6B_HUMAN|BBS7_HUMAN|FOXJ3_HUMAN|KAP0_HUMAN|MAGD1_HUMAN|MED23_HUMAN|MED30_HUMAN|MK14_HUMAN|SMRD3_HUMAN|STA5A_HUMAN|ZSC18_HUMAN|CHD3_HUMAN|COT2_HUMAN	0.538454
GO:1901998	toxin transport	20203	37	2429	10	0.030083	2.25294	ARI1A_HUMAN|COPB2_HUMAN|DNJA1_HUMAN|GRP78_HUMAN|SCFD1_HUMAN|TCPZ_HUMAN|COPZ1_HUMAN|DYN1_HUMAN|VPP1_HUMAN|VAMP4_HUMAN	0.331309
GO:0034314	Arp2/3 complex-mediated actin nucleation	20203	20	2429	10	0.000790205	4.17173	ARP2_HUMAN|ARP3_HUMAN|IQGA2_HUMAN|ARC1A_HUMAN|ARP5L_HUMAN|ARPC2_HUMAN|ARPC4_HUMAN|ARPC5_HUMAN|ARC1B_HUMAN|ARP3B_HUMAN	0.0260826
GO:0008356	asymmetric cell division	20203	3	2429	2	0.0923771	5.54795	ARP2_HUMAN|ARP3_HUMAN	0.495534
GO:0042384	cilium assembly	20203	108	2429	22	0.031534	1.70058	ARP2_HUMAN|FBP1L_HUMAN|FLNA_HUMAN|SEPT2_HUMAN|DYHC2_HUMAN|OCRL_HUMAN|RAB8A_HUMAN|VATD_HUMAN|WDR19_HUMAN|ABLM3_HUMAN|BBS2_HUMAN|BBS7_HUMAN|DYH5_HUMAN|IF122_HUMAN|IF140_HUMAN|IF172_HUMAN|IFT74_HUMAN|IFT81_HUMAN|PTHB1_HUMAN|RAB23_HUMAN|WDR35_HUMAN|ABLM1_HUMAN	0.334271
GO:0016482	cytoplasmic transport	20203	5	2429	2	0.168125	3.32878	ARP2_HUMAN|MAGI2_HUMAN	0.538454
GO:0007163	establishment or maintenance of cell polarity	20203	26	2429	12	0.000425138	3.85223	ARP2_HUMAN|ARP3_HUMAN|CLAP2_HUMAN|CTNA1_HUMAN|MACF1_HUMAN|CDC42_HUMAN|MRCKB_HUMAN|CLAP1_HUMAN|DLG1_HUMAN|FAT1_HUMAN|PARVA_HUMAN|CAP2_HUMAN	0.0159195
GO:0038096	Fc-gamma receptor signaling pathway involved in phagocytosis	20203	203	2429	22	0.745216	0.900485	ARP2_HUMAN|ARP3_HUMAN|CYFP1_HUMAN|ELMO1_HUMAN|FAK1_HUMAN|MK03_HUMAN|NCKP1_HUMAN|P85A_HUMAN|PLCG1_HUMAN|SPN90_HUMAN|WASF2_HUMAN|ARC1A_HUMAN|ARPC2_HUMAN|ARPC4_HUMAN|ARPC5_HUMAN|CDC42_HUMAN|COF1_HUMAN|ELMO2_HUMAN|GRB2_HUMAN|MYO1C_HUMAN|P85B_HUMAN|PK3CA_HUMAN	0.871955
GO:0016344	meiotic chromosome movement towards spindle pole	20203	2	2429	2	0.0596056	8.3209	ARP2_HUMAN|ARP3_HUMAN	0.427014
GO:0033206	meiotic cytokinesis	20203	2	2429	2	0.0596056	8.3209	ARP2_HUMAN|ARP3_HUMAN	0.427014
GO:0006928	movement of cell or subcellular component	20203	87	2429	23	0.00164886	2.21021	ARP2_HUMAN|ARP3_HUMAN|ELMO1_HUMAN|HSPB1_HUMAN|STAT3_HUMAN|TBB4B_HUMAN|TLN1_HUMAN|VINC_HUMAN|WASF1_HUMAN|ARFP2_HUMAN|ARPC2_HUMAN|ARPC5_HUMAN|CAPZB_HUMAN|CAZA2_HUMAN|THIO_HUMAN|ARC1B_HUMAN|ARF6_HUMAN|ARHGB_HUMAN|KPTN_HUMAN|MK14_HUMAN|TPM3_HUMAN|TPM4_HUMAN|MP2K1_HUMAN	0.0486576
GO:0051653	spindle localization	20203	3	2429	2	0.0923771	5.54795	ARP2_HUMAN|ARP3_HUMAN	0.495534
GO:0060271	cilium morphogenesis	20203	56	2429	13	0.0474746	1.93584	ARP3_HUMAN|DYN2_HUMAN|GELS_HUMAN|TT21B_HUMAN|BBS2_HUMAN|BBS7_HUMAN|CFA20_HUMAN|IF122_HUMAN|PARVA_HUMAN|PTN23_HUMAN|SEPT7_HUMAN|U119B_HUMAN|DYL1_HUMAN	0.406821
GO:0006307	DNA dealkylation involved in DNA repair	20203	9	2429	2	0.33384	1.84892	ASCC2_HUMAN|ASCC3_HUMAN	0.596678
GO:0006281	DNA repair	20203	291	2429	55	0.00282897	1.58522	ASCC2_HUMAN|ASCC3_HUMAN|ATM_HUMAN|CUL4A_HUMAN|ERCC2_HUMAN|MMS19_HUMAN|MSH2_HUMAN|MSH6_HUMAN|NPL4_HUMAN|PCNA_HUMAN|RBM14_HUMAN|RD23B_HUMAN|RENT1_HUMAN|RFA1_HUMAN|RFC3_HUMAN|RPB1_HUMAN|RPB2_HUMAN|RPB3_HUMAN|RUVB1_HUMAN|RUVB2_HUMAN|TAOK1_HUMAN|TIF1B_HUMAN|TP53B_HUMAN|TRIPC_HUMAN|TRRAP_HUMAN|UBR5_HUMAN|UFD1_HUMAN|UVRAG_HUMAN|8ODP_HUMAN|CHIP_HUMAN|FP100_HUMAN|OTUB1_HUMAN|PPP5_HUMAN|RFA2_HUMAN|RPAB1_HU…	0.0696458
GO:0032508	DNA duplex unwinding	20203	40	2429	11	0.0207254	2.29297	ASCC3_HUMAN|CHD4_HUMAN|CHD8_HUMAN|DDX1_HUMAN|DDX3X_HUMAN|DHX9_HUMAN|ERCC2_HUMAN|RUVB1_HUMAN|RUVB2_HUMAN|SUV3_HUMAN|CHD3_HUMAN	0.272834
GO:0015698	inorganic anion transport	20203	2	2429	1	0.288669	4.15999	ASNA_HUMAN	0.550267
GO:0045048	protein insertion into ER membrane	20203	1	2429	1	0.203137	8.31789	ASNA_HUMAN	0.538454
GO:0006810	transport	20203	273	2429	27	0.397324	0.82064	ASNA_HUMAN|GCP60_HUMAN|MPCP_HUMAN|TCAF1_HUMAN|AT2B1_HUMAN|BAG6_HUMAN|HERC1_HUMAN|M2OM_HUMAN|MAP6_HUMAN|MYO5A_HUMAN|S27A4_HUMAN|SL9A6_HUMAN|STAU2_HUMAN|TM9S2_HUMAN|ADT2_HUMAN|AT1B3_HUMAN|ATCAY_HUMAN|CACB3_HUMAN|CACP_HUMAN|DC1L2_HUMAN|GET4_HUMAN|GNAI3_HUMAN|PARP4_HUMAN|PHOCN_HUMAN|S12A5_HUMAN|STX8_HUMAN|UBL4A_HUMAN	0.628958
GO:0006529	asparagine biosynthetic process	20203	2	2429	1	0.288669	4.15999	ASNS_HUMAN	0.550267
GO:0008652	cellular amino acid biosynthetic process	20203	17	2429	6	0.0308065	2.94011	ASNS_HUMAN|GLSK_HUMAN|P5CS_HUMAN|SERA_HUMAN|GLNA_HUMAN|OAT_HUMAN	0.331309
GO:0042149	cellular response to glucose starvation	20203	28	2429	7	0.0937555	2.08239	ASNS_HUMAN|GRP78_HUMAN|PI3R4_HUMAN|PK3C3_HUMAN|PICK1_HUMAN|CPEB4_HUMAN|SHLB1_HUMAN	0.499133
GO:0032870	cellular response to hormone stimulus	20203	62	2429	6	0.843561	0.804462	ASNS_HUMAN|PLOD1_HUMAN|PLOD3_HUMAN|STA5B_HUMAN|STAT3_HUMAN|PLOD2_HUMAN	0.963082
GO:0006541	glutamine metabolic process	20203	19	2429	6	0.0449619	2.63042	ASNS_HUMAN|GFPT1_HUMAN|PUR4_HUMAN|PYR1_HUMAN|SERA_HUMAN|GGH_HUMAN	0.394743
GO:0070981	L-asparagine biosynthetic process	20203	1	2429	1	0.203137	8.31789	ASNS_HUMAN	0.538454
GO:0001889	liver development	20203	82	2429	10	0.867111	1.01438	ASNS_HUMAN|ATG7_HUMAN|KPYM_HUMAN|NF1_HUMAN|PYR1_HUMAN|TF65_HUMAN|ARF6_HUMAN|HMGCL_HUMAN|PK3CA_HUMAN|THTM_HUMAN	0.987943
GO:0036499	PERK-mediated unfolded protein response	20203	12	2429	2	0.656513	1.38653	ASNS_HUMAN|GRP78_HUMAN	0.799951
GO:0045931	positive regulation of mitotic cell cycle	20203	26	2429	4	0.557171	1.28005	ASNS_HUMAN|STA5B_HUMAN|A4_HUMAN|STA5A_HUMAN	0.720474
GO:0043200	response to amino acid	20203	31	2429	6	0.282202	1.61128	ASNS_HUMAN|IKKA_HUMAN|SYAC_HUMAN|TF65_HUMAN|COF1_HUMAN|MTOR_HUMAN	0.550267
GO:0032354	response to follicle-stimulating hormone	20203	3	2429	1	0.365023	2.77302	ASNS_HUMAN	0.596678
GO:0009416	response to light stimulus	20203	18	2429	5	0.092857	2.31309	ASNS_HUMAN|CSN3_HUMAN|DYN2_HUMAN|HEMH_HUMAN|MK10_HUMAN	0.495534
GO:0009612	response to mechanical stimulus	20203	50	2429	4	0.657196	0.664852	ASNS_HUMAN|MK09_HUMAN|CLCN6_HUMAN|MMP14_HUMAN	0.800565
GO:0031427	response to methotrexate	20203	4	2429	1	0.433185	2.07972	ASNS_HUMAN	0.628958
GO:0009636	response to toxic substance	20203	82	2429	13	0.320847	1.32031	ASNS_HUMAN|CATA_HUMAN|HDAC6_HUMAN|IKKA_HUMAN|MK03_HUMAN|MK09_HUMAN|SCFD1_HUMAN|BAX_HUMAN|BLMH_HUMAN|CN37_HUMAN|GPX1_HUMAN|HYEP_HUMAN|THTM_HUMAN	0.595705
GO:0042593	glucose homeostasis	20203	101	2429	7	0.209731	0.575242	ASPC1_HUMAN|PYGL_HUMAN|STAT3_HUMAN|RS6_HUMAN|VGF_HUMAN|HECD4_HUMAN|PDK2_HUMAN	0.539584
GO:0046324	regulation of glucose import	20203	8	2429	3	0.105748	3.12128	ASPC1_HUMAN|DP13A_HUMAN|AAKG2_HUMAN	0.529452
GO:0060048	cardiac muscle contraction	20203	44	2429	6	0.652635	1.1345	AT1A1_HUMAN|LYAG_HUMAN|ANK2_HUMAN|ARBK1_HUMAN|PK3CA_HUMAN|MYL1_HUMAN	0.799951
GO:0086064	cell communication by electrical coupling involved in cardiac conduction	20203	13	2429	2	0.671485	1.27982	AT1A1_HUMAN|KAPCA_HUMAN	0.811757
GO:0030007	cellular potassium ion homeostasis	20203	9	2429	3	0.13022	2.77448	AT1A1_HUMAN|KCC2D_HUMAN|AT1B3_HUMAN	0.538454
GO:0071260	cellular response to mechanical stimulus	20203	72	2429	7	0.717044	0.808119	AT1A1_HUMAN|CATB_HUMAN|MK03_HUMAN|NFKB1_HUMAN|MK08_HUMAN|CNN2_HUMAN|CO1A1_HUMAN	0.848194
GO:0071383	cellular response to steroid hormone stimulus	20203	12	2429	1	1	0.693001	AT1A1_HUMAN	1
GO:0006883	cellular sodium ion homeostasis	20203	12	2429	3	0.212906	2.08061	AT1A1_HUMAN|NED4L_HUMAN|AT1B3_HUMAN	0.539653
GO:0034220	ion transmembrane transport	20203	253	2429	22	0.168982	0.720733	AT1A1_HUMAN|AT2A2_HUMAN|AT2B4_HUMAN|NED4L_HUMAN|RAF1_HUMAN|VATH_HUMAN|AT2B1_HUMAN|AT2C1_HUMAN|FXYD6_HUMAN|VATC1_HUMAN|VATD_HUMAN|VATE1_HUMAN|VATF_HUMAN|VATG2_HUMAN|VPP1_HUMAN|AT1B3_HUMAN|AT8A1_HUMAN|CLCN6_HUMAN|PDZ11_HUMAN|TP4AP_HUMAN|TTYH3_HUMAN|VATG1_HUMAN	0.538454
GO:0060081	membrane hyperpolarization	20203	12	2429	2	0.656513	1.38653	AT1A1_HUMAN|PARK7_HUMAN	0.799951
GO:0086009	membrane repolarization	20203	8	2429	2	0.292369	2.08016	AT1A1_HUMAN|AT1B3_HUMAN	0.550267
GO:0086013	membrane repolarization during cardiac muscle cell action potential	20203	8	2429	1	1	1.0397	AT1A1_HUMAN	1
GO:0031947	negative regulation of glucocorticoid biosynthetic process	20203	1	2429	1	0.203137	8.31789	AT1A1_HUMAN	0.538454
GO:0045822	negative regulation of heart contraction	20203	7	2429	2	0.250559	2.37738	AT1A1_HUMAN|AT2A2_HUMAN	0.550267
GO:0045823	positive regulation of heart contraction	20203	5	2429	2	0.168125	3.32878	AT1A1_HUMAN|GSK3A_HUMAN	0.538454
GO:0045989	positive regulation of striated muscle contraction	20203	1	2429	1	0.203137	8.31789	AT1A1_HUMAN	0.538454
GO:0010107	potassium ion import	20203	24	2429	2	1	0.692875	AT1A1_HUMAN|AT1B3_HUMAN	1
GO:1990573	potassium ion import across plasma membrane	20203	3	2429	1	0.365023	2.77302	AT1A1_HUMAN	0.596678
GO:0008217	regulation of blood pressure	20203	62	2429	5	0.551053	0.67009	AT1A1_HUMAN|ERAP1_HUMAN|NISCH_HUMAN|GCYA3_HUMAN|ACTA_HUMAN	0.713806
GO:0086004	regulation of cardiac muscle cell contraction	20203	12	2429	3	0.212906	2.08061	AT1A1_HUMAN|ANK2_HUMAN|PDE4B_HUMAN	0.539653
GO:0002028	regulation of sodium ion transport	20203	15	2429	2	0.703332	1.10905	AT1A1_HUMAN|1433F_HUMAN	0.841355
GO:0002026	regulation of the force of heart contraction	20203	17	2429	5	0.0793678	2.44901	AT1A1_HUMAN|AT2A2_HUMAN|KCC2D_HUMAN|LYAG_HUMAN|GLRX3_HUMAN	0.495534
GO:0055119	relaxation of cardiac muscle	20203	12	2429	3	0.212906	2.08061	AT1A1_HUMAN|AT2A2_HUMAN|KCC2D_HUMAN	0.539653
GO:1903416	response to glycoside	20203	3	2429	1	0.365023	2.77302	AT1A1_HUMAN	0.596678
GO:0036376	sodium ion export from cell	20203	7	2429	2	0.250559	2.37738	AT1A1_HUMAN|AT1B3_HUMAN	0.550267
GO:1990036	calcium ion import into sarcoplasmic reticulum	20203	1	2429	1	0.203137	8.31789	AT2A2_HUMAN	0.538454
GO:0070588	calcium ion transmembrane transport	20203	71	2429	6	0.5779	0.702154	AT2A2_HUMAN|AT2B4_HUMAN|AT2C1_HUMAN|CA2D1_HUMAN|CUL5_HUMAN|TP4AP_HUMAN	0.74211
GO:1903515	calcium ion transport from cytosol to endoplasmic reticulum	20203	1	2429	1	0.203137	8.31789	AT2A2_HUMAN	0.538454
GO:0007155	cell adhesion	20203	428	2429	63	0.139853	1.23025	AT2A2_HUMAN|CTNA1_HUMAN|CTNB1_HUMAN|FAK1_HUMAN|GLCNE_HUMAN|KPCD2_HUMAN|LAMC1_HUMAN|LPP_HUMAN|MAGI1_HUMAN|MYH10_HUMAN|NCAM1_HUMAN|SCRB2_HUMAN|SYMPK_HUMAN|TSP1_HUMAN|VINC_HUMAN|A4_HUMAN|AFAD_HUMAN|AIMP1_HUMAN|APC_HUMAN|APLP1_HUMAN|CADH2_HUMAN|CNTN1_HUMAN|CSKP_HUMAN|DYST_HUMAN|EDIL3_HUMAN|L1CAM_HUMAN|NDKB_HUMAN|PLXC1_HUMAN|RHOB_HUMAN|TLN2_HUMAN|AGGF1_HUMAN|APBA1_HUMAN|ARF6_HUMAN|BCAR1_HUMAN|BGH3_HUM…	0.538454
GO:0032469	endoplasmic reticulum calcium ion homeostasis	20203	13	2429	4	0.101289	2.56163	AT2A2_HUMAN|KCC2D_HUMAN|PML_HUMAN|BAX_HUMAN	0.526655
GO:0008544	epidermis development	20203	81	2429	5	0.163142	0.512429	AT2A2_HUMAN|PLOD1_HUMAN|AL3A2_HUMAN|AT2C1_HUMAN|IF172_HUMAN	0.538454
GO:0006984	ER-nucleus signaling pathway	20203	1	2429	1	0.203137	8.31789	AT2A2_HUMAN	0.538454
GO:0032470	positive regulation of endoplasmic reticulum calcium ion concentration	20203	2	2429	1	0.288669	4.15999	AT2A2_HUMAN	0.550267
GO:0010460	positive regulation of heart rate	20203	17	2429	1	0.713341	0.489061	AT2A2_HUMAN	0.846618
GO:1903233	regulation of calcium ion-dependent exocytosis of neurotransmitter	20203	2	2429	2	0.0596056	8.3209	AT2A2_HUMAN|RB3GP_HUMAN	0.427014
GO:0098909	regulation of cardiac muscle cell action potential involved in regulation of contraction	20203	3	2429	2	0.0923771	5.54795	AT2A2_HUMAN|KCC2D_HUMAN	0.495534
GO:0086036	regulation of cardiac muscle cell membrane potential	20203	8	2429	2	0.292369	2.08016	AT2A2_HUMAN|ANK2_HUMAN	0.550267
GO:0010882	regulation of cardiac muscle contraction by calcium ion signaling	20203	7	2429	2	0.250559	2.37738	AT2A2_HUMAN|ANK2_HUMAN	0.550267
GO:0034976	response to endoplasmic reticulum stress	20203	66	2429	21	0.000328403	2.66064	AT2A2_HUMAN|DJC10_HUMAN|EI2BE_HUMAN|ERP44_HUMAN|HYOU1_HUMAN|P85A_HUMAN|PDIA1_HUMAN|PDIA6_HUMAN|TADBP_HUMAN|TSP1_HUMAN|TXND5_HUMAN|UBQL1_HUMAN|DDRGK_HUMAN|SCAM5_HUMAN|TMX4_HUMAN|UFL1_HUMAN|C43BP_HUMAN|P85B_HUMAN|PP2AB_HUMAN|SDF2L_HUMAN|TMX1_HUMAN	0.0127249
GO:0043434	response to peptide hormone	20203	47	2429	13	0.0111272	2.30759	AT2A2_HUMAN|BASI_HUMAN|BRE1B_HUMAN|CATB_HUMAN|EI2BE_HUMAN|EI2BG_HUMAN|STAT1_HUMAN|EI2BB_HUMAN|GNAI1_HUMAN|BRAF_HUMAN|EI2BA_HUMAN|TIMP1_HUMAN|CO1A1_HUMAN	0.187814
GO:0070296	sarcoplasmic reticulum calcium ion transport	20203	5	2429	2	0.168125	3.32878	AT2A2_HUMAN|ANK2_HUMAN	0.538454
GO:0014883	transition between fast and slow fiber	20203	7	2429	2	0.250559	2.37738	AT2A2_HUMAN|PP2BA_HUMAN	0.550267
GO:0033292	T-tubule organization	20203	3	2429	2	0.0923771	5.54795	AT2A2_HUMAN|ANK2_HUMAN	0.495534
GO:1901660	calcium ion export	20203	3	2429	2	0.0923771	5.54795	AT2B4_HUMAN|AT2B1_HUMAN	0.495534
GO:0098703	calcium ion import across plasma membrane	20203	1	2429	1	0.203137	8.31789	AT2B4_HUMAN	0.538454
GO:0097553	calcium ion transmembrane import into cytosol	20203	1	2429	1	0.203137	8.31789	AT2B4_HUMAN	0.538454
GO:0071872	cellular response to epinephrine stimulus	20203	11	2429	4	0.0688604	3.02756	AT2B4_HUMAN|KAPCA_HUMAN|SIR2_HUMAN|PDE4B_HUMAN	0.453908
GO:0021766	hippocampus development	20203	52	2429	8	0.527766	1.28051	AT2B4_HUMAN|ODO1_HUMAN|NDKB_HUMAN|BBS2_HUMAN|CDK5_HUMAN|PTPRS_HUMAN|TSC1_HUMAN|RELN_HUMAN	0.710062
GO:1901205	negative regulation of adrenergic receptor signaling pathway involved in heart process	20203	2	2429	1	0.288669	4.15999	AT2B4_HUMAN	0.550267
GO:1900082	negative regulation of arginine catabolic process	20203	1	2429	1	0.203137	8.31789	AT2B4_HUMAN	0.538454
GO:0070885	negative regulation of calcineurin-NFAT signaling cascade	20203	4	2429	3	0.0310044	6.24361	AT2B4_HUMAN|CHP1_HUMAN|PRIO_HUMAN	0.331309
GO:1903243	negative regulation of cardiac muscle hypertrophy in response to stress	20203	2	2429	1	0.288669	4.15999	AT2B4_HUMAN	0.550267
GO:1903249	negative regulation of citrulline biosynthetic process	20203	1	2429	1	0.203137	8.31789	AT2B4_HUMAN	0.538454
GO:0010751	negative regulation of nitric oxide mediated signal transduction	20203	3	2429	2	0.0923771	5.54795	AT2B4_HUMAN|TSP1_HUMAN	0.495534
GO:1902083	negative regulation of peptidyl-cysteine S-nitrosylation	20203	3	2429	1	0.365023	2.77302	AT2B4_HUMAN	0.596678
GO:0098736	negative regulation of the force of heart contraction	20203	1	2429	1	0.203137	8.31789	AT2B4_HUMAN	0.538454
GO:0003407	neural retina development	20203	9	2429	4	0.0428303	3.70073	AT2B4_HUMAN|SMCA4_HUMAN|AT2B1_HUMAN|SMRD3_HUMAN	0.394743
GO:2000481	positive regulation of cAMP-dependent protein kinase activity	20203	4	2429	2	0.128948	4.16129	AT2B4_HUMAN|RPGF2_HUMAN	0.538454
GO:0033138	positive regulation of peptidyl-serine phosphorylation	20203	72	2429	15	0.0558851	1.73729	AT2B4_HUMAN|DOCK7_HUMAN|KPCD2_HUMAN|RAF1_HUMAN|TBK1_HUMAN|CAB39_HUMAN|CDC42_HUMAN|GSK3A_HUMAN|THIO_HUMAN|BRAF_HUMAN|HAX1_HUMAN|KCC1A_HUMAN|PARK7_HUMAN|PDC10_HUMAN|PK3CA_HUMAN	0.427014
GO:1902806	regulation of cell cycle G1/S phase transition	20203	2	2429	1	0.288669	4.15999	AT2B4_HUMAN	0.550267
GO:1902305	regulation of sodium ion transmembrane transport	20203	7	2429	2	0.250559	2.37738	AT2B4_HUMAN|DLG1_HUMAN	0.550267
GO:0051599	response to hydrostatic pressure	20203	4	2429	1	0.433185	2.07972	AT2B4_HUMAN	0.628958
GO:0007283	spermatogenesis	20203	364	2429	36	0.289287	0.819962	AT2B4_HUMAN|CATB_HUMAN|CRTAP_HUMAN|DAZP1_HUMAN|DNJA1_HUMAN|DYN2_HUMAN|LMNA_HUMAN|PUM1_HUMAN|RD23B_HUMAN|RUVB1_HUMAN|UBR2_HUMAN|XRN2_HUMAN|AAKG1_HUMAN|BAG6_HUMAN|BAP31_HUMAN|GPX4_HUMAN|HERC4_HUMAN|MTMR5_HUMAN|PA1B3_HUMAN|USP9Y_HUMAN|WDR48_HUMAN|ATAT_HUMAN|B2CL1_HUMAN|B2CL2_HUMAN|CELF3_HUMAN|HD_HUMAN|IFT81_HUMAN|JIP4_HUMAN|LIMK2_HUMAN|PA1B2_HUMAN|SPAT5_HUMAN|TSNAX_HUMAN|WDR33_HUMAN|YBOX2_HUMAN|DPCD…	0.550267
GO:0000045	autophagosome assembly	20203	44	2429	8	0.261732	1.51391	ATG2B_HUMAN|NSF1C_HUMAN|PK3C3_HUMAN|RAB1A_HUMAN|ATG2A_HUMAN|MLP3A_HUMAN|RAB23_HUMAN|WIPI4_HUMAN	0.550267
GO:0006995	cellular response to nitrogen starvation	20203	18	2429	5	0.092857	2.31309	ATG2B_HUMAN|ATG7_HUMAN|ATG2A_HUMAN|MLP3A_HUMAN|WIPI4_HUMAN	0.495534
GO:0000422	mitochondrion degradation	20203	34	2429	7	0.200889	1.71441	ATG2B_HUMAN|ATG7_HUMAN|CISD2_HUMAN|ATG2A_HUMAN|FIS1_HUMAN|MLP3A_HUMAN|WIPI4_HUMAN	0.538454
GO:0044804	nucleophagy	20203	22	2429	4	0.518299	1.51306	ATG2B_HUMAN|ATG2A_HUMAN|MLP3A_HUMAN|WIPI4_HUMAN	0.69859
GO:0007628	adult walking behavior	20203	35	2429	4	1	0.950479	ATG7_HUMAN|CEND_HUMAN|HTRA2_HUMAN|ABD12_HUMAN	1
GO:0055013	cardiac muscle cell development	20203	7	2429	2	0.250559	2.37738	ATG7_HUMAN|DICER_HUMAN	0.550267
GO:0006520	cellular amino acid metabolic process	20203	31	2429	3	1	0.804705	ATG7_HUMAN|MTHR_HUMAN|PEPD_HUMAN	1
GO:0006464	cellular protein modification process	20203	94	2429	18	0.089531	1.59707	ATG7_HUMAN|KPB2_HUMAN|PLOD1_HUMAN|PLOD3_HUMAN|RPN1_HUMAN|RPN2_HUMAN|SPS1_HUMAN|FBX2_HUMAN|MA2B1_HUMAN|PGTB2_HUMAN|UBA3_HUMAN|MANBA_HUMAN|PARP4_HUMAN|PLOD2_HUMAN|QPCT_HUMAN|UBC9_HUMAN|UBE2N_HUMAN|UBL4A_HUMAN	0.495534
GO:0071455	cellular response to hyperoxia	20203	8	2429	1	1	1.0397	ATG7_HUMAN	1
GO:0009267	cellular response to starvation	20203	43	2429	7	0.488065	1.355	ATG7_HUMAN|E2AK4_HUMAN|RRAGC_HUMAN|RRAGA_HUMAN|GLNA_HUMAN|RALB_HUMAN|RRAGB_HUMAN	0.672185
GO:0021955	central nervous system neuron axonogenesis	20203	5	2429	3	0.0457134	4.99483	ATG7_HUMAN|FAK1_HUMAN|NDEL1_HUMAN	0.394743
GO:0021680	cerebellar Purkinje cell layer development	20203	11	2429	4	0.0688604	3.02756	ATG7_HUMAN|GRP78_HUMAN|MYH10_HUMAN|SYAC_HUMAN	0.453908
GO:0021987	cerebral cortex development	20203	51	2429	8	0.523947	1.30568	ATG7_HUMAN|DICER_HUMAN|NF1_HUMAN|PUR2_HUMAN|BAX_HUMAN|BBS2_HUMAN|PTPRS_HUMAN|TSC1_HUMAN	0.705777
GO:0006501	C-terminal protein lipidation	20203	32	2429	4	0.791608	1.03975	ATG7_HUMAN|DPM1_HUMAN|PGAP1_HUMAN|GPI8_HUMAN	0.912653
GO:0051607	defense response to virus	20203	149	2429	19	0.802061	1.0611	ATG7_HUMAN|DICER_HUMAN|DSRAD_HUMAN|ILF3_HUMAN|ITCH_HUMAN|PCBP2_HUMAN|PML_HUMAN|SAMH1_HUMAN|STAT1_HUMAN|TBK1_HUMAN|TF65_HUMAN|AIMP1_HUMAN|CXAR_HUMAN|ABCF3_HUMAN|ELMD2_HUMAN|EXOS4_HUMAN|EXOS5_HUMAN|IFIT5_HUMAN|LYST_HUMAN	0.922556
GO:0044805	late nucleophagy	20203	2	2429	1	0.288669	4.15999	ATG7_HUMAN	0.550267
GO:0016236	macroautophagy	20203	12	2429	5	0.0291344	3.47037	ATG7_HUMAN|HDAC6_HUMAN|PI3R4_HUMAN|PK3C3_HUMAN|OPTN_HUMAN	0.331309
GO:2000619	negative regulation of histone H4-K16 acetylation	20203	3	2429	1	0.365023	2.77302	ATG7_HUMAN	0.596678
GO:0039689	negative stranded viral RNA replication	20203	4	2429	1	0.433185	2.07972	ATG7_HUMAN	0.628958
GO:0050877	neurological system process	20203	8	2429	1	1	1.0397	ATG7_HUMAN	1
GO:0034727	piecemeal microautophagy of nucleus	20203	2	2429	1	0.288669	4.15999	ATG7_HUMAN	0.550267
GO:0010508	positive regulation of autophagy	20203	27	2429	5	0.383696	1.54133	ATG7_HUMAN|UVRAG_HUMAN|SH3B4_HUMAN|SHLB1_HUMAN|TBCD5_HUMAN	0.616792
GO:0016239	positive regulation of macroautophagy	20203	14	2429	6	0.0156214	3.57064	ATG7_HUMAN|LARP1_HUMAN|SPT5H_HUMAN|RAB12_HUMAN|WDFY3_HUMAN|PA1B2_HUMAN	0.239206
GO:0070257	positive regulation of mucus secretion	20203	7	2429	1	0.596839	1.18827	ATG7_HUMAN	0.745797
GO:0045732	positive regulation of protein catabolic process	20203	58	2429	13	0.0517914	1.86877	ATG7_HUMAN|CSK21_HUMAN|ITCH_HUMAN|NSF_HUMAN|APC_HUMAN|GSK3A_HUMAN|PCAT1_HUMAN|SC22B_HUMAN|TRI32_HUMAN|VPS28_HUMAN|CUL4B_HUMAN|DAB2P_HUMAN|STX5_HUMAN	0.427014
GO:0031401	positive regulation of protein modification process	20203	3	2429	1	0.365023	2.77302	ATG7_HUMAN	0.596678
GO:0030163	protein catabolic process	20203	31	2429	7	0.181095	1.88052	ATG7_HUMAN|CATD_HUMAN|MTOR_HUMAN|PPT1_HUMAN|LCAP_HUMAN|LRSM1_HUMAN|PJA1_HUMAN	0.538454
GO:0006497	protein lipidation	20203	9	2429	2	0.33384	1.84892	ATG7_HUMAN|WIPI4_HUMAN	0.596678
GO:0032446	protein modification by small protein conjugation	20203	3	2429	1	0.365023	2.77302	ATG7_HUMAN	0.596678
GO:0016567	protein ubiquitination	20203	283	2429	43	0.149256	1.26851	ATG7_HUMAN|BIRC6_HUMAN|CAND1_HUMAN|ITCH_HUMAN|KLH41_HUMAN|MALT1_HUMAN|NED4L_HUMAN|NUB1_HUMAN|RN123_HUMAN|RN213_HUMAN|RNF14_HUMAN|TIF1B_HUMAN|UBAC1_HUMAN|UBR1_HUMAN|UBR3_HUMAN|VCIP1_HUMAN|CAND2_HUMAN|CUL1_HUMAN|CUL7_HUMAN|DCAF7_HUMAN|ELOB_HUMAN|FBX2_HUMAN|FBX21_HUMAN|HACE1_HUMAN|SKP1_HUMAN|TRI32_HUMAN|AKTIP_HUMAN|CRBN_HUMAN|DCA16_HUMAN|DCAF8_HUMAN|FBXW8_HUMAN|LMO7_HUMAN|MKRN2_HUMAN|PJA1_HUMAN|PJA2…	0.538454
GO:0021860	pyramidal neuron development	20203	7	2429	2	0.250559	2.37738	ATG7_HUMAN|ODO1_HUMAN	0.550267
GO:1903146	regulation of mitochondrion degradation	20203	31	2429	12	0.00144956	3.23012	ATG7_HUMAN|DNM1L_HUMAN|RUVB1_HUMAN|SRC8_HUMAN|U2AF2_HUMAN|VDAC1_HUMAN|CSK22_HUMAN|GSK3A_HUMAN|HTRA2_HUMAN|RL28_HUMAN|HAX1_HUMAN|U2AF1_HUMAN	0.0439404
GO:0031396	regulation of protein ubiquitination	20203	14	2429	4	0.119694	2.37852	ATG7_HUMAN|MK09_HUMAN|UBQL1_HUMAN|FBX2_HUMAN	0.538454
GO:0039521	suppression by virus of host autophagy	20203	1	2429	1	0.203137	8.31789	ATG7_HUMAN	0.538454
GO:0007050	cell cycle arrest	20203	133	2429	34	0.000223068	2.14215	ATM_HUMAN|CUL2_HUMAN|CUL4A_HUMAN|KHDR1_HUMAN|MACF1_HUMAN|MSH2_HUMAN|PML_HUMAN|PPM1A_HUMAN|RPTOR_HUMAN|TS101_HUMAN|TSP1_HUMAN|WDR6_HUMAN|AAKG1_HUMAN|APC_HUMAN|CAB39_HUMAN|CUL1_HUMAN|DHC24_HUMAN|DYST_HUMAN|MTOR_HUMAN|NEB2_HUMAN|AAKB1_HUMAN|AAKB2_HUMAN|AAKG2_HUMAN|CDK7_HUMAN|CUL5_HUMAN|IF4G2_HUMAN|ILK_HUMAN|RASH_HUMAN|RBM38_HUMAN|TBRG4_HUMAN|TSC1_HUMAN|TSC2_HUMAN|PRIO_HUMAN|MP2K1_HUMAN	0.00937729
GO:0006974	cellular response to DNA damage stimulus	20203	179	2429	17	0.41684	0.788467	ATM_HUMAN|BRE_HUMAN|CCAR2_HUMAN|MCM7_HUMAN|MMS19_HUMAN|TAOK1_HUMAN|TP53B_HUMAN|TRIPC_HUMAN|UBP47_HUMAN|UBR5_HUMAN|APC_HUMAN|OTUB1_HUMAN|GNL1_HUMAN|NEMO_HUMAN|PARP4_HUMAN|PSME4_HUMAN|TAOK2_HUMAN	0.628958
GO:0071480	cellular response to gamma radiation	20203	17	2429	4	0.274329	1.95861	ATM_HUMAN|CRYAB_HUMAN|B2CL1_HUMAN|TM109_HUMAN	0.550267
GO:0034605	cellular response to heat	20203	99	2429	34	1.34272e-06	2.88266	ATM_HUMAN|CCAR2_HUMAN|DHX9_HUMAN|HDAC6_HUMAN|HS105_HUMAN|KCC2D_HUMAN|KCC2G_HUMAN|MK03_HUMAN|NF1_HUMAN|NU107_HUMAN|NU133_HUMAN|NU155_HUMAN|NU160_HUMAN|NU205_HUMAN|NU214_HUMAN|NUP37_HUMAN|NUP85_HUMAN|NUP88_HUMAN|NUP93_HUMAN|RAE1L_HUMAN|RBP2_HUMAN|RFA1_HUMAN|RPTOR_HUMAN|TSP1_HUMAN|HTRA2_HUMAN|KCC2B_HUMAN|MTOR_HUMAN|PDCD6_HUMAN|RFA2_HUMAN|SEH1_HUMAN|BAG2_HUMAN|DNJB6_HUMAN|KCC2A_HUMAN|RFA3_HUMAN	9.34866e-05
GO:0008340	determination of adult lifespan	20203	15	2429	4	0.139411	2.21988	ATM_HUMAN|MSH2_HUMAN|MSH6_HUMAN|HD_HUMAN	0.538454
GO:0006975	DNA damage induced protein phosphorylation	20203	8	2429	2	0.292369	2.08016	ATM_HUMAN|MK03_HUMAN	0.550267
GO:0006977	DNA damage response, signal transduction by p53 class mediator resulting in cell cycle arrest	20203	66	2429	39	8.93272e-13	4.97817	ATM_HUMAN|PML_HUMAN|PRS10_HUMAN|PRS6A_HUMAN|PRS6B_HUMAN|PRS7_HUMAN|PRS8_HUMAN|PSD11_HUMAN|PSD12_HUMAN|PSD13_HUMAN|PSMD1_HUMAN|PSMD2_HUMAN|PSMD5_HUMAN|PSMD6_HUMAN|PSMD7_HUMAN|PSA1_HUMAN|PSA2_HUMAN|PSA3_HUMAN|PSA5_HUMAN|PSA7_HUMAN|PSB1_HUMAN|PSB2_HUMAN|PSB3_HUMAN|PSB4_HUMAN|PSB5_HUMAN|PSB6_HUMAN|PSD10_HUMAN|PSDE_HUMAN|PSMD8_HUMAN|PSME2_HUMAN|PSA4_HUMAN|PSA6_HUMAN|PSB7_HUMAN|PSMD9_HUMAN|PSME1_HUMAN|…	1.59217e-10
GO:0006302	double-strand break repair	20203	66	2429	11	0.352782	1.38796	ATM_HUMAN|BABA1_HUMAN|BRE_HUMAN|DDX1_HUMAN|EYA3_HUMAN|MSH2_HUMAN|RFA1_HUMAN|TP53B_HUMAN|BRCC3_HUMAN|RFA2_HUMAN|RFA3_HUMAN	0.596678
GO:0000724	double-strand break repair via homologous recombination	20203	70	2429	13	0.153269	1.54755	ATM_HUMAN|RFA1_HUMAN|SFPQ_HUMAN|SMG1_HUMAN|TP53B_HUMAN|MTOR_HUMAN|PSDE_HUMAN|RFA2_HUMAN|WDR48_HUMAN|ZFY26_HUMAN|AP5S1_HUMAN|RFA3_HUMAN|UBE2N_HUMAN	0.538454
GO:0007507	heart development	20203	149	2429	17	1	0.948606	ATM_HUMAN|C1TC_HUMAN|GYS1_HUMAN|NF1_HUMAN|PCNA_HUMAN|PYR1_HUMAN|RAF1_HUMAN|CXAR_HUMAN|GNAQ_HUMAN|TCF25_HUMAN|ARBK1_HUMAN|CRKL_HUMAN|DVL2_HUMAN|IFT25_HUMAN|SPD2B_HUMAN|TAB2_HUMAN|TSC2_HUMAN	1
GO:0071044	histone mRNA catabolic process	20203	10	2429	4	0.0550152	3.3307	ATM_HUMAN|RENT1_HUMAN|XRN1_HUMAN|EXOS4_HUMAN	0.427014
GO:0008630	intrinsic apoptotic signaling pathway in response to DNA damage	20203	47	2429	8	0.378404	1.41707	ATM_HUMAN|MSH6_HUMAN|P85A_HUMAN|PML_HUMAN|BAX_HUMAN|HTRA2_HUMAN|B2CL1_HUMAN|B2CL2_HUMAN	0.609385
GO:0042159	lipoprotein catabolic process	20203	4	2429	3	0.0310044	6.24361	ATM_HUMAN|LDLR_HUMAN|APOE_HUMAN	0.331309
GO:0030889	negative regulation of B cell proliferation	20203	16	2429	1	1	0.519653	ATM_HUMAN	1
GO:0051402	neuron apoptotic process	20203	34	2429	7	0.200889	1.71441	ATM_HUMAN|A4_HUMAN|BAX_HUMAN|APAF_HUMAN|B2CL1_HUMAN|CDK5_HUMAN|HD_HUMAN	0.538454
GO:0048599	oocyte development	20203	12	2429	3	0.212906	2.08061	ATM_HUMAN|CTNB1_HUMAN|YBOX2_HUMAN	0.539653
GO:0018105	peptidyl-serine phosphorylation	20203	85	2429	20	0.0104214	1.96497	ATM_HUMAN|DYR1A_HUMAN|KCC2D_HUMAN|KPCD2_HUMAN|MK03_HUMAN|SMG1_HUMAN|STK4_HUMAN|DCX_HUMAN|KAPCA_HUMAN|KC1A_HUMAN|KCC2B_HUMAN|MK08_HUMAN|MTOR_HUMAN|RICTR_HUMAN|ARBK1_HUMAN|CDK5_HUMAN|ILK_HUMAN|KC1E_HUMAN|KCC2A_HUMAN|MK14_HUMAN	0.182601
GO:0036092	phosphatidylinositol-3-phosphate biosynthetic process	20203	14	2429	8	0.00139299	4.76477	ATM_HUMAN|FYV1_HUMAN|P3C2B_HUMAN|PK3C3_HUMAN|PK3CD_HUMAN|FIG4_HUMAN|P85B_HUMAN|PK3CA_HUMAN	0.0425147
GO:0043517	positive regulation of DNA damage response, signal transduction by p53 class mediator	20203	12	2429	2	0.656513	1.38653	ATM_HUMAN|DDX5_HUMAN	0.799951
GO:0043525	positive regulation of neuron apoptotic process	20203	45	2429	7	0.499184	1.29465	ATM_HUMAN|NF1_HUMAN|SRPK2_HUMAN|BAX_HUMAN|CDC42_HUMAN|CDK5_HUMAN|PIN1_HUMAN	0.678988
GO:0002331	pre-B cell allelic exclusion	20203	3	2429	1	0.365023	2.77302	ATM_HUMAN	0.596678
GO:0046777	protein autophosphorylation	20203	162	2429	23	0.473044	1.18259	ATM_HUMAN|DYR1A_HUMAN|FAK1_HUMAN|KCC2D_HUMAN|KCC2G_HUMAN|KPCD2_HUMAN|PASK_HUMAN|PYR1_HUMAN|SMG1_HUMAN|STK4_HUMAN|TIF1B_HUMAN|DCX_HUMAN|KAPCA_HUMAN|KCC2B_HUMAN|MOB1B_HUMAN|MTOR_HUMAN|BCR_HUMAN|CDK5_HUMAN|DAPK1_HUMAN|KCC2A_HUMAN|MK14_HUMAN|SIK2_HUMAN|TNIK_HUMAN	0.672185
GO:0006468	protein phosphorylation	20203	358	2429	74	5.49908e-05	1.74179	ATM_HUMAN|BCKD_HUMAN|BIRC6_HUMAN|CSK21_HUMAN|CTBP1_HUMAN|DYR1A_HUMAN|E2AK4_HUMAN|ELP1_HUMAN|ERCC2_HUMAN|IKKA_HUMAN|ILF3_HUMAN|KCC2D_HUMAN|KPB2_HUMAN|KPBB_HUMAN|KPCD2_HUMAN|KPCI_HUMAN|KS6A3_HUMAN|M4K4_HUMAN|MK03_HUMAN|MK09_HUMAN|NEK9_HUMAN|P3C2B_HUMAN|P85A_HUMAN|PASK_HUMAN|PDK1_HUMAN|PI3R4_HUMAN|PK3C3_HUMAN|PK3CD_HUMAN|PP4R1_HUMAN|RAF1_HUMAN|SRPK2_HUMAN|STK4_HUMAN|TAOK1_HUMAN|A4_HUMAN|AAKG1_HUMAN|…	0.00269274
GO:0007131	reciprocal meiotic recombination	20203	27	2429	3	1	0.92406	ATM_HUMAN|MSH2_HUMAN|MSH6_HUMAN	1
GO:1900034	regulation of cellular response to heat	20203	69	2429	28	6.85918e-07	3.40259	ATM_HUMAN|CCAR2_HUMAN|HS105_HUMAN|KCC2D_HUMAN|KCC2G_HUMAN|MK03_HUMAN|NU107_HUMAN|NU133_HUMAN|NU155_HUMAN|NU160_HUMAN|NU205_HUMAN|NU214_HUMAN|NUP37_HUMAN|NUP85_HUMAN|NUP88_HUMAN|NUP93_HUMAN|RAE1L_HUMAN|RBP2_HUMAN|RFA1_HUMAN|RPTOR_HUMAN|KCC2B_HUMAN|MTOR_HUMAN|RFA2_HUMAN|SEH1_HUMAN|BAG2_HUMAN|DNJB6_HUMAN|KCC2A_HUMAN|RFA3_HUMAN	5.01057e-05
GO:0090399	replicative senescence	20203	11	2429	1	1	0.756052	ATM_HUMAN	1
GO:0010212	response to ionizing radiation	20203	43	2429	7	0.488065	1.355	ATM_HUMAN|BABA1_HUMAN|BRE_HUMAN|EYA3_HUMAN|RIR1_HUMAN|BRCC3_HUMAN|BRAT1_HUMAN	0.672185
GO:0072434	signal transduction involved in mitotic G2 DNA damage checkpoint	20203	1	2429	1	0.203137	8.31789	ATM_HUMAN	0.538454
GO:0001756	somitogenesis	20203	40	2429	2	0.315339	0.415401	ATM_HUMAN|NCKP1_HUMAN	0.587437
GO:0000723	telomere maintenance	20203	55	2429	9	0.414608	1.36235	ATM_HUMAN|PCNA_HUMAN|RFA1_HUMAN|RFC3_HUMAN|RFA2_HUMAN|EST1A_HUMAN|RFA3_HUMAN|RFC2_HUMAN|RFC5_HUMAN	0.628958
GO:0033151	V(D)J recombination	20203	8	2429	1	1	1.0397	ATM_HUMAN	1
GO:0006754	ATP biosynthetic process	20203	15	2429	7	0.00646968	3.88907	ATPA_HUMAN|KPYM_HUMAN|ALDOA_HUMAN|NIPS2_HUMAN|AAKG2_HUMAN|ATPG_HUMAN|ATPO_HUMAN	0.131351
GO:0015991	ATP hydrolysis coupled proton transport	20203	29	2429	6	0.264958	1.72257	ATPA_HUMAN|VATH_HUMAN|VATC1_HUMAN|VATE1_HUMAN|VATF_HUMAN|VPP1_HUMAN	0.550267
GO:0044237	cellular metabolic process	20203	137	2429	31	0.00245311	1.89327	ATPA_HUMAN|BASI_HUMAN|DLDH_HUMAN|L2HDH_HUMAN|NDUS2_HUMAN|ODO1_HUMAN|PDK1_HUMAN|PDP1_HUMAN|PDPR_HUMAN|SDHA_HUMAN|IDHP_HUMAN|LDHA_HUMAN|NDUA5_HUMAN|NDUS3_HUMAN|QCR1_HUMAN|SUCB1_HUMAN|ATP5S_HUMAN|ATPG_HUMAN|ATPO_HUMAN|CISY_HUMAN|IDH3A_HUMAN|IDH3B_HUMAN|NDUA8_HUMAN|NDUAA_HUMAN|NDUV2_HUMAN|PDK2_HUMAN|QCR2_HUMAN|SDHB_HUMAN|COX5A_HUMAN|COX5B_HUMAN|NDUA6_HUMAN	0.0654553
GO:0009790	embryo development	20203	39	2429	7	0.335045	1.49425	ATPA_HUMAN|FAK1_HUMAN|TRIPC_HUMAN|UBR3_HUMAN|BAG6_HUMAN|RICTR_HUMAN|CELF4_HUMAN	0.596678
GO:0042776	mitochondrial ATP synthesis coupled proton transport	20203	19	2429	4	0.302118	1.75222	ATPA_HUMAN|ATP5S_HUMAN|ATPG_HUMAN|ATPO_HUMAN	0.565645
GO:0001937	negative regulation of endothelial cell proliferation	20203	30	2429	8	0.0588332	2.2219	ATPA_HUMAN|NF1_HUMAN|STAT1_HUMAN|TSP1_HUMAN|AIMP1_HUMAN|SCG2_HUMAN|APOE_HUMAN|COT2_HUMAN	0.427014
GO:0022904	respiratory electron transport chain	20203	107	2429	17	0.306161	1.3237	ATPA_HUMAN|NDUS2_HUMAN|SDHA_HUMAN|NDUA5_HUMAN|NDUS3_HUMAN|QCR1_HUMAN|ATP5S_HUMAN|ATPG_HUMAN|ATPO_HUMAN|NDUA8_HUMAN|NDUAA_HUMAN|NDUV2_HUMAN|QCR2_HUMAN|SDHB_HUMAN|COX5A_HUMAN|COX5B_HUMAN|NDUA6_HUMAN	0.571774
GO:0007399	nervous system development	20203	270	2429	44	0.065758	1.36196	ATX10_HUMAN|BZW2_HUMAN|CHERP_HUMAN|DCTN1_HUMAN|DYR1A_HUMAN|KCC2G_HUMAN|METH_HUMAN|SDHA_HUMAN|SMCA4_HUMAN|STAT3_HUMAN|VP13A_HUMAN|2A5D_HUMAN|APLP1_HUMAN|DCX_HUMAN|DLG3_HUMAN|DLG4_HUMAN|ELAV3_HUMAN|EPHB2_HUMAN|GPSM1_HUMAN|GSK3A_HUMAN|KALRN_HUMAN|L1CAM_HUMAN|MAP1S_HUMAN|NEB2_HUMAN|PA1B3_HUMAN|PPT1_HUMAN|APAF_HUMAN|APBA1_HUMAN|APBA2_HUMAN|ARI1B_HUMAN|DLG1_HUMAN|ITM2B_HUMAN|KIF2A_HUMAN|LSAMP_HUMAN|MSI…	0.448726
GO:0070207	protein homotrimerization	20203	20	2429	2	1	0.831583	ATX10_HUMAN|NELL2_HUMAN	1
GO:0021702	cerebellar Purkinje cell differentiation	20203	12	2429	4	0.0843114	2.77522	ATX2_HUMAN|CBPC1_HUMAN|CEND_HUMAN|HERC1_HUMAN	0.495534
GO:0033962	cytoplasmic mRNA processing body assembly	20203	9	2429	3	0.13022	2.77448	ATX2_HUMAN|DDX6_HUMAN|CNOT7_HUMAN	0.538454
GO:0048872	homeostasis of number of cells	20203	12	2429	3	0.212906	2.08061	ATX2_HUMAN|SART3_HUMAN|WDR48_HUMAN	0.539653
GO:0040015	negative regulation of multicellular organism growth	20203	13	2429	3	0.242582	1.92056	ATX2_HUMAN|BBS2_HUMAN|LGMN_HUMAN	0.550267
GO:0050905	neuromuscular process	20203	17	2429	2	1	0.978502	ATX2_HUMAN|CBPC1_HUMAN	1
GO:0048812	neuron projection morphogenesis	20203	41	2429	11	0.0230326	2.2371	ATX2_HUMAN|DICER_HUMAN|DYN2_HUMAN|SRC8_HUMAN|ALS2_HUMAN|MAP1S_HUMAN|SL9A6_HUMAN|SRGP2_HUMAN|CNTP1_HUMAN|DAB2P_HUMAN|ILK_HUMAN	0.283167
GO:0010603	regulation of cytoplasmic mRNA processing body assembly	20203	2	2429	2	0.0596056	8.3209	ATX2_HUMAN|ATX2L_HUMAN	0.427014
GO:0006417	regulation of translation	20203	61	2429	16	0.00860849	2.18935	ATX2_HUMAN|CNO10_HUMAN|CNOT3_HUMAN|DDX6_HUMAN|GCN1L_HUMAN|TNR6B_HUMAN|A4_HUMAN|CNOT7_HUMAN|RCD1_HUMAN|RS14_HUMAN|CNO11_HUMAN|LS14B_HUMAN|PUM2_HUMAN|RBM3_HUMAN|RBM4B_HUMAN|TSC1_HUMAN	0.162396
GO:0016070	RNA metabolic process	20203	8	2429	3	0.105748	3.12128	ATX2_HUMAN|RFOX2_HUMAN|XRN2_HUMAN	0.529452
GO:0050658	RNA transport	20203	7	2429	4	0.0235125	4.75856	ATX2_HUMAN|CKAP5_HUMAN|ROA2_HUMAN|CN166_HUMAN	0.283167
GO:0034063	stress granule assembly	20203	9	2429	5	0.0123683	4.62789	ATX2_HUMAN|ATX2L_HUMAN|DDX3X_HUMAN|CIRBP_HUMAN|PUM2_HUMAN	0.200879
GO:0016568	chromatin modification	20203	98	2429	8	0.346507	0.677922	BABA1_HUMAN|BRE_HUMAN|NCOR1_HUMAN|BAG6_HUMAN|HDAC3_HUMAN|KDM3B_HUMAN|CHD3_HUMAN|BAP18_HUMAN	0.596678
GO:0031572	G2 DNA damage checkpoint	20203	20	2429	5	0.181483	2.0815	BABA1_HUMAN|BRE_HUMAN|TAOK1_HUMAN|BRCC3_HUMAN|TAOK2_HUMAN	0.538454
GO:0045739	positive regulation of DNA repair	20203	25	2429	7	0.0759851	2.33259	BABA1_HUMAN|BRE_HUMAN|EYA3_HUMAN|PCNA_HUMAN|TIF1B_HUMAN|BRCC3_HUMAN|UBE2N_HUMAN	0.495014
GO:0070536	protein K63-linked deubiquitination	20203	18	2429	5	0.092857	2.31309	BABA1_HUMAN|CYLD_HUMAN|UBP13_HUMAN|BRCC3_HUMAN|PSDE_HUMAN	0.495534
GO:0046697	decidualization	20203	19	2429	3	0.725179	1.31364	BASI_HUMAN|CATB_HUMAN|PTGIS_HUMAN	0.853062
GO:0007566	embryo implantation	20203	43	2429	6	0.646077	1.16095	BASI_HUMAN|TIF1B_HUMAN|FBLN1_HUMAN|LAMB1_HUMAN|MMP2_HUMAN|PTGIS_HUMAN	0.795941
GO:0022617	extracellular matrix disassembly	20203	117	2429	23	0.0385115	1.64107	BASI_HUMAN|CAN1_HUMAN|CATB_HUMAN|CATD_HUMAN|LAMC1_HUMAN|EXOC8_HUMAN|NICA_HUMAN|A2MG_HUMAN|CO5A1_HUMAN|CO8A1_HUMAN|CO8A2_HUMAN|COCA1_HUMAN|COEA1_HUMAN|FINC_HUMAN|LAMB1_HUMAN|MMP14_HUMAN|MMP2_HUMAN|SPD2B_HUMAN|TIMP1_HUMAN|TIMP2_HUMAN|CO1A1_HUMAN|CO6A3_HUMAN|FBN2_HUMAN	0.375508
GO:0042475	odontogenesis of dentin-containing tooth	20203	58	2429	5	0.681664	0.716446	BASI_HUMAN|CTNA1_HUMAN|CTNB1_HUMAN|IKKA_HUMAN|BAX_HUMAN	0.823169
GO:0006090	pyruvate metabolic process	20203	24	2429	8	0.0173601	2.77815	BASI_HUMAN|DLDH_HUMAN|PDK1_HUMAN|PDP1_HUMAN|PDPR_HUMAN|PYC_HUMAN|LDHA_HUMAN|PDK2_HUMAN	0.247938
GO:0051591	response to cAMP	20203	51	2429	10	0.148036	1.63342	BASI_HUMAN|BIRC2_HUMAN|STAT1_HUMAN|TF65_HUMAN|LDHA_HUMAN|NDKB_HUMAN|VGF_HUMAN|BRAF_HUMAN|PTPRN_HUMAN|CO1A1_HUMAN	0.538454
GO:0046689	response to mercury ion	20203	9	2429	1	1	0.924123	BASI_HUMAN	1
GO:0009063	cellular amino acid catabolic process	20203	2	2429	1	0.288669	4.15999	BCKD_HUMAN	0.550267
GO:0016310	phosphorylation	20203	36	2429	14	0.00057841	3.24693	BCKD_HUMAN|KT3K_HUMAN|MK03_HUMAN|STAT3_HUMAN|TRRAP_HUMAN|DCAKD_HUMAN|EPHB2_HUMAN|FN3K_HUMAN|MTOR_HUMAN|PGM2L_HUMAN|CDK5_HUMAN|DGKZ_HUMAN|LIMK2_HUMAN|TOLIP_HUMAN	0.020422
GO:0006027	glycosaminoglycan catabolic process	20203	25	2429	3	1	0.998087	BGLR_HUMAN|FUCO_HUMAN|IDS_HUMAN	1
GO:0030203	glycosaminoglycan metabolic process	20203	117	2429	10	0.386829	0.709705	BGLR_HUMAN|HEXA_HUMAN|HEXB_HUMAN|IDS_HUMAN|CHP1_HUMAN|S35B2_HUMAN|FMOD_HUMAN|HS2ST_HUMAN|MIME_HUMAN|LUM_HUMAN	0.62138
GO:0030214	hyaluronan catabolic process	20203	15	2429	4	0.139411	2.21988	BGLR_HUMAN|HEXA_HUMAN|HEXB_HUMAN|CHP1_HUMAN	0.538454
GO:0030212	hyaluronan metabolic process	20203	25	2429	4	0.545734	1.33131	BGLR_HUMAN|HEXA_HUMAN|HEXB_HUMAN|CHP1_HUMAN	0.710718
GO:0072393	microtubule anchoring at microtubule organizing center	20203	2	2429	1	0.288669	4.15999	BICD2_HUMAN	0.550267
GO:0072385	minus-end-directed organelle transport along microtubule	20203	3	2429	1	0.365023	2.77302	BICD2_HUMAN	0.596678
GO:1990001	inhibition of cysteine-type endopeptidase activity involved in apoptotic process	20203	10	2429	1	1	0.831653	BIRC2_HUMAN	1
GO:0002756	MyD88-independent toll-like receptor signaling pathway	20203	79	2429	17	0.0447396	1.79533	BIRC2_HUMAN|IKKA_HUMAN|KS6A3_HUMAN|M3K7_HUMAN|MK03_HUMAN|MK09_HUMAN|NFKB1_HUMAN|NFKB2_HUMAN|TBK1_HUMAN|TF65_HUMAN|2A5D_HUMAN|MK08_HUMAN|MK14_HUMAN|NEMO_HUMAN|TAB2_HUMAN|MK10_HUMAN|MP2K1_HUMAN	0.394743
GO:0070266	necroptotic process	20203	26	2429	4	0.557171	1.28005	BIRC2_HUMAN|CYLD_HUMAN|DNM1L_HUMAN|PYGL_HUMAN	0.720474
GO:0060546	negative regulation of necroptotic process	20203	9	2429	2	0.33384	1.84892	BIRC2_HUMAN|HOIL1_HUMAN	0.596678
GO:1902443	negative regulation of ripoptosome assembly involved in necroptotic process	20203	2	2429	2	0.0596056	8.3209	BIRC2_HUMAN|M3K7_HUMAN	0.427014
GO:0038061	NIK/NF-kappaB signaling	20203	10	2429	6	0.00469361	4.99978	BIRC2_HUMAN|NFKB1_HUMAN|NFKB2_HUMAN|REL_HUMAN|TF65_HUMAN|PP4C_HUMAN	0.107808
GO:0001890	placenta development	20203	33	2429	7	0.193126	1.76645	BIRC2_HUMAN|FAK1_HUMAN|RTCB_HUMAN|CUL7_HUMAN|RS6_HUMAN|M3K4_HUMAN|MK14_HUMAN	0.538454
GO:1902524	positive regulation of protein K48-linked ubiquitination	20203	2	2429	1	0.288669	4.15999	BIRC2_HUMAN	0.550267
GO:1902523	positive regulation of protein K63-linked ubiquitination	20203	2	2429	1	0.288669	4.15999	BIRC2_HUMAN	0.550267
GO:1902527	positive regulation of protein monoubiquitination	20203	1	2429	1	0.203137	8.31789	BIRC2_HUMAN	0.538454
GO:0097300	programmed necrotic cell death	20203	23	2429	2	1	0.72304	BIRC2_HUMAN|MK08_HUMAN	1
GO:0043161	proteasome-mediated ubiquitin-dependent protein catabolic process	20203	165	2429	49	2.95299e-07	2.50019	BIRC2_HUMAN|CUL4A_HUMAN|FAF1_HUMAN|HECD3_HUMAN|HOIL1_HUMAN|NED4L_HUMAN|NSF1C_HUMAN|PCBP2_HUMAN|PML_HUMAN|PRS8_HUMAN|PSMD6_HUMAN|RD23A_HUMAN|RD23B_HUMAN|UBE4B_HUMAN|UBP13_HUMAN|UBP15_HUMAN|UBP24_HUMAN|UBP32_HUMAN|UBP34_HUMAN|UBP47_HUMAN|UBP48_HUMAN|UBP7_HUMAN|CHIP_HUMAN|GSK3A_HUMAN|PSA1_HUMAN|PSA2_HUMAN|PSA3_HUMAN|PSA5_HUMAN|PSA7_HUMAN|PSB1_HUMAN|PSB2_HUMAN|PSB4_HUMAN|PSB5_HUMAN|PSB6_HUMAN|SIR2_HU…	2.30851e-05
GO:0051291	protein heterooligomerization	20203	58	2429	17	0.00233343	2.44772	BIRC2_HUMAN|CTNA1_HUMAN|SEP11_HUMAN|1433B_HUMAN|CADH2_HUMAN|GRB2_HUMAN|PPP5_HUMAN|AAKB1_HUMAN|BRAF_HUMAN|ILK_HUMAN|MAGI2_HUMAN|RASH_HUMAN|SEPT7_HUMAN|SEPT9_HUMAN|STXB3_HUMAN|TSC1_HUMAN|MP2K1_HUMAN	0.062637
GO:0000209	protein polyubiquitination	20203	126	2429	53	3.04589e-12	3.55401	BIRC2_HUMAN|HDAC6_HUMAN|HOIL1_HUMAN|HUWE1_HUMAN|PRS10_HUMAN|PRS6A_HUMAN|PRS6B_HUMAN|PRS7_HUMAN|PRS8_HUMAN|PSD11_HUMAN|PSD12_HUMAN|PSD13_HUMAN|PSMD1_HUMAN|PSMD2_HUMAN|PSMD5_HUMAN|PSMD6_HUMAN|PSMD7_HUMAN|RNF31_HUMAN|TPP2_HUMAN|UBE3C_HUMAN|UBE4A_HUMAN|UBR5_HUMAN|BLMH_HUMAN|CHIP_HUMAN|PSA_HUMAN|PSA1_HUMAN|PSA2_HUMAN|PSA3_HUMAN|PSA5_HUMAN|PSA7_HUMAN|PSB1_HUMAN|PSB2_HUMAN|PSB3_HUMAN|PSB4_HUMAN|PSB5_HUM…	5.1896e-10
GO:0051726	regulation of cell cycle	20203	99	2429	18	0.131511	1.51604	BIRC2_HUMAN|CTBP1_HUMAN|DICER_HUMAN|ITB1_HUMAN|NU214_HUMAN|PUM1_HUMAN|RBBP4_HUMAN|TADBP_HUMAN|BAX_HUMAN|CLIC1_HUMAN|CSN5_HUMAN|MADD_HUMAN|SIR2_HUMAN|UBA3_HUMAN|BCR_HUMAN|TRI36_HUMAN|TSC1_HUMAN|TSC2_HUMAN	0.538454
GO:0045595	regulation of cell differentiation	20203	25	2429	2	0.762788	0.665128	BIRC2_HUMAN|RAF1_HUMAN	0.88613
GO:0042127	regulation of cell proliferation	20203	146	2429	13	0.367189	0.739209	BIRC2_HUMAN|BIRC6_HUMAN|FAK1_HUMAN|GNL3_HUMAN|GRDN_HUMAN|RFOX2_HUMAN|STAT6_HUMAN|BAG6_HUMAN|NEB2_HUMAN|BRAF_HUMAN|CNN2_HUMAN|RFA3_HUMAN|TYK2_HUMAN	0.599119
GO:2000116	regulation of cysteine-type endopeptidase activity	20203	2	2429	1	0.288669	4.15999	BIRC2_HUMAN	0.550267
GO:0050727	regulation of inflammatory response	20203	51	2429	5	0.829834	0.815089	BIRC2_HUMAN|TF65_HUMAN|RICTR_HUMAN|PARK7_HUMAN|PSA6_HUMAN	0.950088
GO:0045088	regulation of innate immune response	20203	13	2429	3	0.242582	1.92056	BIRC2_HUMAN|ERAP1_HUMAN|SAMH1_HUMAN	0.550267
GO:0060544	regulation of necroptotic process	20203	3	2429	1	0.365023	2.77302	BIRC2_HUMAN	0.596678
GO:0010939	regulation of necrotic cell death	20203	18	2429	1	0.714001	0.461868	BIRC2_HUMAN	0.846618
GO:0070424	regulation of nucleotide-binding oligomerization domain containing signaling pathway	20203	3	2429	1	0.365023	2.77302	BIRC2_HUMAN	0.596678
GO:2000377	regulation of reactive oxygen species metabolic process	20203	20	2429	3	0.731315	1.2479	BIRC2_HUMAN|M3K7_HUMAN|ARF4_HUMAN	0.858467
GO:0039535	regulation of RIG-I signaling pathway	20203	2	2429	1	0.288669	4.15999	BIRC2_HUMAN	0.550267
GO:0034121	regulation of toll-like receptor signaling pathway	20203	3	2429	1	0.365023	2.77302	BIRC2_HUMAN	0.596678
GO:0045471	response to ethanol	20203	97	2429	9	0.531729	0.770894	BIRC2_HUMAN|CAB45_HUMAN|CATA_HUMAN|CATB_HUMAN|GELS_HUMAN|STAT3_HUMAN|GGH_HUMAN|PSDE_HUMAN|HEMH_HUMAN	0.710718
GO:0034138	toll-like receptor 3 signaling pathway	20203	82	2429	17	0.0488941	1.72939	BIRC2_HUMAN|IKKA_HUMAN|KS6A3_HUMAN|M3K7_HUMAN|MK03_HUMAN|MK09_HUMAN|NFKB1_HUMAN|NFKB2_HUMAN|TBK1_HUMAN|TF65_HUMAN|2A5D_HUMAN|MK08_HUMAN|MK14_HUMAN|NEMO_HUMAN|TAB2_HUMAN|MK10_HUMAN|MP2K1_HUMAN	0.415786
GO:0034142	toll-like receptor 4 signaling pathway	20203	97	2429	18	0.0954348	1.54745	BIRC2_HUMAN|IKKA_HUMAN|KS6A3_HUMAN|M3K7_HUMAN|MK03_HUMAN|MK09_HUMAN|NFKB1_HUMAN|NFKB2_HUMAN|TBK1_HUMAN|TF65_HUMAN|2A5D_HUMAN|MK08_HUMAN|MK14_HUMAN|NEMO_HUMAN|TAB2_HUMAN|UBE2N_HUMAN|MK10_HUMAN|MP2K1_HUMAN	0.506259
GO:0002224	toll-like receptor signaling pathway	20203	110	2429	22	0.0336736	1.66949	BIRC2_HUMAN|CATB_HUMAN|IKKA_HUMAN|KS6A3_HUMAN|M3K7_HUMAN|MK03_HUMAN|MK09_HUMAN|NFKB1_HUMAN|NFKB2_HUMAN|PI3R4_HUMAN|PK3C3_HUMAN|TBK1_HUMAN|TF65_HUMAN|2A5D_HUMAN|MK08_HUMAN|LGMN_HUMAN|MK14_HUMAN|NEMO_HUMAN|TAB2_HUMAN|UBE2N_HUMAN|MK10_HUMAN|MP2K1_HUMAN	0.346534
GO:0035666	TRIF-dependent toll-like receptor signaling pathway	20203	77	2429	17	0.0286466	1.84212	BIRC2_HUMAN|IKKA_HUMAN|KS6A3_HUMAN|M3K7_HUMAN|MK03_HUMAN|MK09_HUMAN|NFKB1_HUMAN|NFKB2_HUMAN|TBK1_HUMAN|TF65_HUMAN|2A5D_HUMAN|MK08_HUMAN|MK14_HUMAN|NEMO_HUMAN|TAB2_HUMAN|MK10_HUMAN|MP2K1_HUMAN	0.331309
GO:0060711	labyrinthine layer development	20203	9	2429	2	0.33384	1.84892	BIRC6_HUMAN|MP2K1_HUMAN	0.596678
GO:0010951	negative regulation of endopeptidase activity	20203	90	2429	9	0.74458	0.831094	BIRC6_HUMAN|SERPH_HUMAN|A4_HUMAN|A2MG_HUMAN|PSMF1_HUMAN|TICN1_HUMAN|TIMP1_HUMAN|TIMP2_HUMAN|UCHL5_HUMAN	0.871955
GO:2001237	negative regulation of extrinsic apoptotic signaling pathway	20203	36	2429	11	0.0144073	2.5483	BIRC6_HUMAN|LMNA_HUMAN|SRC8_HUMAN|TF65_HUMAN|TSP1_HUMAN|SCG2_HUMAN|HD_HUMAN|LEG3_HUMAN|PAK7_HUMAN|PARK7_HUMAN|PSME3_HUMAN	0.226052
GO:0008284	positive regulation of cell proliferation	20203	442	2429	50	0.768172	0.939638	BIRC6_HUMAN|CAN1_HUMAN|CSK21_HUMAN|CUL4A_HUMAN|DNJA2_HUMAN|FAK1_HUMAN|ITB1_HUMAN|MEP50_HUMAN|NAMPT_HUMAN|NP1L1_HUMAN|PRDX3_HUMAN|RFA1_HUMAN|RS4X_HUMAN|SRPK2_HUMAN|TF65_HUMAN|TIAR_HUMAN|CNOT7_HUMAN|KAPCA_HUMAN|MVD1_HUMAN|NUD16_HUMAN|ROGDI_HUMAN|RS15A_HUMAN|RS9_HUMAN|UFL1_HUMAN|ADT2_HUMAN|AK1C2_HUMAN|B2CL1_HUMAN|BL1S2_HUMAN|CD81_HUMAN|CRKL_HUMAN|DLG1_HUMAN|FINC_HUMAN|GNAI2_HUMAN|IF5A1_HUMAN|ILK_HUM…	0.889954
GO:0032465	regulation of cytokinesis	20203	20	2429	7	0.0209401	2.91639	BIRC6_HUMAN|GIT1_HUMAN|PI3R4_HUMAN|PK3C3_HUMAN|UVRAG_HUMAN|PIN1_HUMAN|SHLB1_HUMAN	0.272834
GO:0060712	spongiotrophoblast layer development	20203	8	2429	2	0.292369	2.08016	BIRC6_HUMAN|FBXW8_HUMAN	0.550267
GO:0033523	histone H2B ubiquitination	20203	8	2429	2	0.292369	2.08016	BRE1B_HUMAN|BRE1A_HUMAN	0.550267
GO:0010390	histone monoubiquitination	20203	11	2429	2	0.642693	1.51264	BRE1B_HUMAN|BRE1A_HUMAN	0.792211
GO:1900364	negative regulation of mRNA polyadenylation	20203	8	2429	4	0.0323318	4.1639	BRE1B_HUMAN|SPT5H_HUMAN|BRE1A_HUMAN|CDK9_HUMAN	0.334271
GO:2001168	positive regulation of histone H2B ubiquitination	20203	4	2429	3	0.0310044	6.24361	BRE1B_HUMAN|BRE1A_HUMAN|CDK9_HUMAN	0.331309
GO:1901800	positive regulation of proteasomal protein catabolic process	20203	14	2429	8	0.00139299	4.76477	BRE1B_HUMAN|PRS10_HUMAN|PRS6A_HUMAN|PRS6B_HUMAN|PRS7_HUMAN|PRS8_HUMAN|DDRGK_HUMAN|DAB2P_HUMAN	0.0425147
GO:1902916	positive regulation of protein polyubiquitination	20203	3	2429	1	0.365023	2.77302	BRE1B_HUMAN	0.596678
GO:0006511	ubiquitin-dependent protein catabolic process	20203	94	2429	27	0.000184641	2.40447	BRE1B_HUMAN|CSN3_HUMAN|CYLD_HUMAN|ITCH_HUMAN|NPL4_HUMAN|NUB1_HUMAN|PRS10_HUMAN|PRS7_HUMAN|PSD11_HUMAN|UBE3A_HUMAN|UBE4A_HUMAN|UBR3_HUMAN|UBR5_HUMAN|UFD1_HUMAN|BAG6_HUMAN|CHIP_HUMAN|CUL7_HUMAN|FBX21_HUMAN|PSDE_HUMAN|BRE1A_HUMAN|PSMD9_HUMAN|PSMF1_HUMAN|TP4AP_HUMAN|UBC9_HUMAN|UBE2N_HUMAN|UBP12_HUMAN|UCHL5_HUMAN	0.00806629
GO:0035562	negative regulation of chromatin binding	20203	7	2429	3	0.08332	3.56746	BTAF1_HUMAN|MEPCE_HUMAN|PP2BA_HUMAN	0.495534
GO:0045892	negative regulation of transcription, DNA-templated	20203	474	2429	45	0.131964	0.78567	BTAF1_HUMAN|CCAR2_HUMAN|CHD8_HUMAN|CSN2_HUMAN|CTBP1_HUMAN|CTNB1_HUMAN|HDAC6_HUMAN|ILF3_HUMAN|KDM1A_HUMAN|KHDR1_HUMAN|NELFB_HUMAN|PML_HUMAN|PRS8_HUMAN|RFOX2_HUMAN|SFPQ_HUMAN|SMCA4_HUMAN|SMRC2_HUMAN|TF65_HUMAN|TIF1B_HUMAN|TS101_HUMAN|UBP47_HUMAN|1433B_HUMAN|1433T_HUMAN|ANM2_HUMAN|ANM6_HUMAN|PFD5_HUMAN|RHG35_HUMAN|SIR2_HUMAN|UBA3_HUMAN|AES_HUMAN|CDK5_HUMAN|COMD7_HUMAN|CTBP2_HUMAN|DAB2P_HUMAN|DNJB6_H…	0.538454
GO:0009257	10-formyltetrahydrofolate biosynthetic process	20203	1	2429	1	0.203137	8.31789	C1TC_HUMAN	0.538454
GO:0048702	embryonic neurocranium morphogenesis	20203	7	2429	1	0.596839	1.18827	C1TC_HUMAN	0.745797
GO:0048703	embryonic viscerocranium morphogenesis	20203	10	2429	1	1	0.831653	C1TC_HUMAN	1
GO:0046655	folic acid metabolic process	20203	10	2429	2	0.374564	1.66398	C1TC_HUMAN|MTHR_HUMAN	0.603754
GO:0000105	histidine biosynthetic process	20203	2	2429	1	0.288669	4.15999	C1TC_HUMAN	0.550267
GO:0009086	methionine biosynthetic process	20203	5	2429	3	0.0457134	4.99483	C1TC_HUMAN|METH_HUMAN|MTHR_HUMAN	0.394743
GO:0006555	methionine metabolic process	20203	6	2429	2	0.208929	2.77375	C1TC_HUMAN|MTHR_HUMAN	0.538454
GO:0006730	one-carbon metabolic process	20203	29	2429	3	1	0.860236	C1TC_HUMAN|AL1L2_HUMAN|MAT2B_HUMAN	1
GO:0006164	purine nucleotide biosynthetic process	20203	10	2429	3	0.156437	2.49701	C1TC_HUMAN|PUR4_HUMAN|HPRT_HUMAN	0.538454
GO:0009070	serine family amino acid biosynthetic process	20203	1	2429	1	0.203137	8.31789	C1TC_HUMAN	0.538454
GO:0009069	serine family amino acid metabolic process	20203	2	2429	2	0.0596056	8.3209	C1TC_HUMAN|SRR_HUMAN	0.427014
GO:0061053	somite development	20203	12	2429	1	1	0.693001	C1TC_HUMAN	1
GO:0035999	tetrahydrofolate interconversion	20203	8	2429	2	0.292369	2.08016	C1TC_HUMAN|MTHR_HUMAN	0.550267
GO:0017156	calcium ion-dependent exocytosis	20203	16	2429	5	0.0670058	2.60233	CAB45_HUMAN|CHP1_HUMAN|RPGF4_HUMAN|SYT5_HUMAN|VAMP7_HUMAN	0.452391
GO:0021549	cerebellum development	20203	34	2429	4	1	0.978484	CAB45_HUMAN|PUR2_HUMAN|CNTN1_HUMAN|PTPRS_HUMAN	1
GO:0045444	fat cell differentiation	20203	58	2429	11	0.169956	1.58002	CAB45_HUMAN|ERAP1_HUMAN|OSBL8_HUMAN|BSCL2_HUMAN|GPX1_HUMAN|TRI32_HUMAN|BBS2_HUMAN|BBS7_HUMAN|C1QT3_HUMAN|OSB11_HUMAN|PTHB1_HUMAN	0.538454
GO:0009650	UV protection	20203	12	2429	5	0.0291344	3.47037	CAB45_HUMAN|CATA_HUMAN|ERCC2_HUMAN|GPX1_HUMAN|MFAP4_HUMAN	0.331309
GO:0070625	zymogen granule exocytosis	20203	1	2429	1	0.203137	8.31789	CAB45_HUMAN	0.538454
GO:0014012	peripheral nervous system axon regeneration	20203	7	2429	3	0.08332	3.56746	CALU_HUMAN|APOA1_HUMAN|APOD_HUMAN	0.495534
GO:0007568	aging	20203	148	2429	27	0.0494442	1.52314	CALX_HUMAN|CATA_HUMAN|CATC_HUMAN|CRYAB_HUMAN|CTNA1_HUMAN|DLDH_HUMAN|ERCC2_HUMAN|GELS_HUMAN|LONM_HUMAN|LRP1_HUMAN|NFKB2_HUMAN|OGA_HUMAN|RPN2_HUMAN|STAT3_HUMAN|TF65_HUMAN|TFR1_HUMAN|AT2B1_HUMAN|CN37_HUMAN|GPX1_HUMAN|GRB2_HUMAN|SIR3_HUMAN|SRR_HUMAN|APAF_HUMAN|APOD_HUMAN|CYBP_HUMAN|TIMP1_HUMAN|TIMP2_HUMAN	0.418071
GO:0002474	antigen processing and presentation of peptide antigen via MHC class I	20203	170	2429	51	1.33798e-07	2.52715	CALX_HUMAN|ERAP1_HUMAN|PRS10_HUMAN|PRS6A_HUMAN|PRS6B_HUMAN|PRS7_HUMAN|PRS8_HUMAN|PSD11_HUMAN|PSD12_HUMAN|PSD13_HUMAN|PSMD1_HUMAN|PSMD2_HUMAN|PSMD5_HUMAN|PSMD6_HUMAN|PSMD7_HUMAN|SC23A_HUMAN|SC24A_HUMAN|SC24B_HUMAN|SC24C_HUMAN|SC24D_HUMAN|SC31A_HUMAN|SEC13_HUMAN|TPP2_HUMAN|BAP31_HUMAN|BLMH_HUMAN|PSA_HUMAN|PSA1_HUMAN|PSA2_HUMAN|PSA3_HUMAN|PSA5_HUMAN|PSA7_HUMAN|PSB1_HUMAN|PSB2_HUMAN|PSB3_HUMAN|PSB4_H…	1.084e-05
GO:0061077	chaperone-mediated protein folding	20203	34	2429	12	0.00271481	2.94492	CALX_HUMAN|CRTAP_HUMAN|CSK21_HUMAN|FKB10_HUMAN|FKBP5_HUMAN|FKBP8_HUMAN|FKBP9_HUMAN|P3H1_HUMAN|PPIB_HUMAN|TOR1A_HUMAN|TTC9C_HUMAN|UN45A_HUMAN	0.067582
GO:0043687	post-translational protein modification	20203	311	2429	59	0.00217155	1.59224	CALX_HUMAN|EF2_HUMAN|GANAB_HUMAN|GFPT1_HUMAN|GLCNE_HUMAN|GLU2B_HUMAN|GMPPA_HUMAN|GMPPB_HUMAN|NU107_HUMAN|NU133_HUMAN|NU155_HUMAN|NU160_HUMAN|NU205_HUMAN|NU214_HUMAN|NUP37_HUMAN|NUP85_HUMAN|NUP88_HUMAN|NUP93_HUMAN|OST48_HUMAN|PML_HUMAN|RAE1L_HUMAN|RBP2_HUMAN|RFA1_HUMAN|RPN1_HUMAN|RPN2_HUMAN|SC23A_HUMAN|SC24A_HUMAN|SC24B_HUMAN|SC24C_HUMAN|SC24D_HUMAN|SC31A_HUMAN|SEC13_HUMAN|TSP1_HUMAN|UAP1_HUMAN|UG…	0.0593647
GO:0006457	protein folding	20203	164	2429	52	2.32695e-08	2.67288	CALX_HUMAN|CDC37_HUMAN|CRYAB_HUMAN|DNJA1_HUMAN|ERP44_HUMAN|F10A1_HUMAN|FKBP5_HUMAN|FKBP9_HUMAN|GANAB_HUMAN|GLU2B_HUMAN|P3H1_HUMAN|PDIA1_HUMAN|PDIA6_HUMAN|RBP2_HUMAN|RUVB2_HUMAN|SYAC_HUMAN|TBB4B_HUMAN|TBCD_HUMAN|TCPZ_HUMAN|TTC1_HUMAN|TXND5_HUMAN|UGGG1_HUMAN|CD37L_HUMAN|DNJB2_HUMAN|ERP29_HUMAN|HS74L_HUMAN|PFD1_HUMAN|PFD2_HUMAN|PFD3_HUMAN|PFD4_HUMAN|PFD5_HUMAN|PPIA_HUMAN|PPIH_HUMAN|SACS_HUMAN|THIO_H…	2.07378e-06
GO:0034975	protein folding in endoplasmic reticulum	20203	8	2429	3	0.105748	3.12128	CALX_HUMAN|DJC10_HUMAN|GRP78_HUMAN	0.529452
GO:0018279	protein N-linked glycosylation via asparagine	20203	124	2429	34	7.72397e-05	2.29852	CALX_HUMAN|GANAB_HUMAN|GFPT1_HUMAN|GLCNE_HUMAN|GLU2B_HUMAN|GMPPA_HUMAN|GMPPB_HUMAN|OST48_HUMAN|RPN1_HUMAN|RPN2_HUMAN|SC23A_HUMAN|SC24A_HUMAN|SC24B_HUMAN|SC24C_HUMAN|SC24D_HUMAN|SC31A_HUMAN|SEC13_HUMAN|UAP1_HUMAN|UGGG1_HUMAN|DPM1_HUMAN|MVD1_HUMAN|NEUA_HUMAN|UGGG2_HUMAN|ALG5_HUMAN|EDEM3_HUMAN|LMAN1_HUMAN|MA1A2_HUMAN|MA1B1_HUMAN|MLEC_HUMAN|NEUR1_HUMAN|PPGB_HUMAN|PREB_HUMAN|SAR1B_HUMAN|DAD1_HUMAN	0.00370086
GO:0009306	protein secretion	20203	38	2429	13	0.00229973	2.85518	CALX_HUMAN|ERP29_HUMAN|RAB10_HUMAN|RAB12_HUMAN|RAB3B_HUMAN|RAB3C_HUMAN|RAB8A_HUMAN|RB27B_HUMAN|SCG2_HUMAN|GOLP3_HUMAN|RAB15_HUMAN|RAB3D_HUMAN|RAB8B_HUMAN	0.0621068
GO:0048488	synaptic vesicle endocytosis	20203	19	2429	9	0.00192125	3.94997	CALX_HUMAN|PI51C_HUMAN|SYNJ1_HUMAN|SYT1_HUMAN|AMPH_HUMAN|CDK5_HUMAN|ITSN1_HUMAN|SH3G2_HUMAN|SYT5_HUMAN	0.0546228
GO:0060056	mammary gland involution	20203	6	2429	1	0.54835	1.38637	CAN1_HUMAN	0.710718
GO:0016540	protein autoprocessing	20203	12	2429	3	0.212906	2.08061	CAN1_HUMAN|CAN2_HUMAN|HTRA2_HUMAN	0.539653
GO:0006508	proteolysis	20203	203	2429	37	0.0268635	1.52392	CAN1_HUMAN|CAN2_HUMAN|CATB_HUMAN|CATC_HUMAN|CATD_HUMAN|DLDH_HUMAN|DPP8_HUMAN|MALT1_HUMAN|PDIA1_HUMAN|PRS6B_HUMAN|PSMD6_HUMAN|TPP2_HUMAN|UBE3A_HUMAN|BLMH_HUMAN|CUL7_HUMAN|FBX2_HUMAN|GGH_HUMAN|GRAN_HUMAN|HTRA2_HUMAN|NEC1_HUMAN|NICA_HUMAN|NUD16_HUMAN|PDCD6_HUMAN|PEF1_HUMAN|PEPD_HUMAN|UBA3_HUMAN|FACE1_HUMAN|HTRA1_HUMAN|LCAP_HUMAN|LGMN_HUMAN|MMP14_HUMAN|MMP2_HUMAN|SEPR_HUMAN|SPCS1_HUMAN|TPC12_HUMAN|UB…	0.318361
GO:0032801	receptor catabolic process	20203	12	2429	6	0.00901797	4.1665	CAN1_HUMAN|PI3R4_HUMAN|UVRAG_HUMAN|CDK5_HUMAN|LGMN_HUMAN|SHLB1_HUMAN	0.16605
GO:0001824	blastocyst development	20203	16	2429	5	0.0670058	2.60233	CAN2_HUMAN|PRS6A_HUMAN|PRS6B_HUMAN|SYF1_HUMAN|DAD1_HUMAN	0.452391
GO:0071230	cellular response to amino acid stimulus	20203	46	2429	15	0.00259499	2.72267	CAN2_HUMAN|IPO5_HUMAN|RPTOR_HUMAN|RRAGC_HUMAN|LTOR2_HUMAN|RRAGA_HUMAN|B2CL1_HUMAN|CPEB4_HUMAN|LTOR1_HUMAN|MMP2_HUMAN|SH3B4_HUMAN|CO1A1_HUMAN|LTOR4_HUMAN|LTOR5_HUMAN|RRAGB_HUMAN	0.0663324
GO:0007520	myoblast fusion	20203	21	2429	2	1	0.791995	CAN2_HUMAN|MYH9_HUMAN	1
GO:0051603	proteolysis involved in cellular protein catabolic process	20203	25	2429	8	0.0208174	2.6669	CAN2_HUMAN|CATB_HUMAN|CATC_HUMAN|LONM_HUMAN|CLPX_HUMAN|LGMN_HUMAN|PSA6_HUMAN|SEPR_HUMAN	0.272834
GO:0051493	regulation of cytoskeleton organization	20203	20	2429	9	0.00252375	3.7525	CAN2_HUMAN|FAK1_HUMAN|MK03_HUMAN|TAOK1_HUMAN|MYCB2_HUMAN|AFAP1_HUMAN|STMN3_HUMAN|STMN4_HUMAN|CLIC4_HUMAN	0.0660395
GO:0045899	positive regulation of RNA polymerase II transcriptional preinitiation complex assembly	20203	11	2429	6	0.00660292	4.54522	CAND1_HUMAN|PRS10_HUMAN|PRS6A_HUMAN|PRS6B_HUMAN|PRS7_HUMAN|PRS8_HUMAN	0.131351
GO:0010265	SCF complex assembly	20203	2	2429	2	0.0596056	8.3209	CAND1_HUMAN|CAND2_HUMAN	0.427014
GO:0017148	negative regulation of translation	20203	52	2429	21	1.7409e-05	3.37927	CAPR1_HUMAN|CNOT1_HUMAN|DDX3X_HUMAN|E2AK4_HUMAN|FXR1_HUMAN|FXR2_HUMAN|HNRPQ_HUMAN|IF2B2_HUMAN|IF2B3_HUMAN|ILF3_HUMAN|PERQ2_HUMAN|RBM4_HUMAN|TIA1_HUMAN|RL13A_HUMAN|CELF4_HUMAN|CIRBP_HUMAN|DAPK1_HUMAN|FMR1_HUMAN|IF4E2_HUMAN|TSC1_HUMAN|YBOX2_HUMAN	0.000912642
GO:0050775	positive regulation of dendrite morphogenesis	20203	19	2429	7	0.017051	3.06995	CAPR1_HUMAN|CUL7_HUMAN|RAB21_HUMAN|FBXW8_HUMAN|ILK_HUMAN|OBSL1_HUMAN|VAMP7_HUMAN	0.246686
GO:0061003	positive regulation of dendritic spine morphogenesis	20203	11	2429	3	0.184097	2.26984	CAPR1_HUMAN|KCC2B_HUMAN|RELN_HUMAN	0.538454
GO:0009060	aerobic respiration	20203	24	2429	5	0.231723	1.73425	CATA_HUMAN|QCR1_HUMAN|SIR3_HUMAN|QCR2_HUMAN|SDHB_HUMAN	0.550267
GO:0071363	cellular response to growth factor stimulus	20203	42	2429	6	0.640085	1.18866	CATA_HUMAN|CTNB1_HUMAN|MK09_HUMAN|STA5B_HUMAN|EMD_HUMAN|HTRA2_HUMAN	0.792211
GO:0008203	cholesterol metabolic process	20203	64	2429	10	0.44893	1.30082	CATA_HUMAN|VIGLN_HUMAN|A4_HUMAN|APLP2_HUMAN|APOA1_HUMAN|APOL2_HUMAN|EBP_HUMAN|HEMH_HUMAN|LDLR_HUMAN|APOE_HUMAN	0.64958
GO:0042744	hydrogen peroxide catabolic process	20203	19	2429	6	0.0449619	2.63042	CATA_HUMAN|PRDX3_HUMAN|GPX1_HUMAN|PRDX6_HUMAN|PRDX5_HUMAN|PXDN_HUMAN	0.394743
GO:0032088	negative regulation of NF-kappaB transcription factor activity	20203	68	2429	14	0.0723	1.71648	CATA_HUMAN|CYLD_HUMAN|HOIL1_HUMAN|ITCH_HUMAN|UBP7_HUMAN|ANM2_HUMAN|CHP1_HUMAN|PSD10_HUMAN|UFL1_HUMAN|COMD7_HUMAN|DAB2P_HUMAN|DNJA3_HUMAN|PTGIS_HUMAN|COMD6_HUMAN	0.473777
GO:0055086	nucleobase-containing small molecule metabolic process	20203	78	2429	21	0.00275503	2.24993	CATA_HUMAN|IMDH1_HUMAN|IMDH2_HUMAN|PUR2_HUMAN|PUR4_HUMAN|PYR1_HUMAN|RIR1_HUMAN|8ODP_HUMAN|AMPD2_HUMAN|GPX1_HUMAN|HPRT_HUMAN|ITPA_HUMAN|KITM_HUMAN|NDKB_HUMAN|NUD16_HUMAN|NUDT5_HUMAN|THIO_HUMAN|APT_HUMAN|KAD5_HUMAN|RIR2B_HUMAN|UCK2_HUMAN	0.0682024
GO:0001649	osteoblast differentiation	20203	101	2429	23	0.00823251	1.90265	CATA_HUMAN|DDX21_HUMAN|DHB4_HUMAN|DHX9_HUMAN|DSRAD_HUMAN|HNRPQ_HUMAN|HNRPU_HUMAN|NF1_HUMAN|PRS7_HUMAN|SYIC_HUMAN|U520_HUMAN|DJC13_HUMAN|FBRL_HUMAN|RRAS2_HUMAN|RS11_HUMAN|RS15_HUMAN|UFL1_HUMAN|GPNMB_HUMAN|MRC2_HUMAN|PHB_HUMAN|RDH14_HUMAN|TPM4_HUMAN|CO1A1_HUMAN	0.157442
GO:0051781	positive regulation of cell division	20203	39	2429	4	1	0.85281	CATA_HUMAN|APC_HUMAN|SIR2_HUMAN|ITBP1_HUMAN	1
GO:0051092	positive regulation of NF-kappaB transcription factor activity	20203	126	2429	23	0.0822925	1.52317	CATA_HUMAN|HOIL1_HUMAN|HS71A_HUMAN|IKKA_HUMAN|KPCD2_HUMAN|KPCI_HUMAN|M3K7_HUMAN|MALT1_HUMAN|NFKB1_HUMAN|NFKB2_HUMAN|PRDX3_HUMAN|RNF31_HUMAN|TF65_HUMAN|DDRGK_HUMAN|TRI32_HUMAN|KCC2A_HUMAN|NEMO_HUMAN|NPM_HUMAN|PSA6_HUMAN|RASK_HUMAN|RB6I2_HUMAN|TAB2_HUMAN|UBE2N_HUMAN	0.495534
GO:0014068	positive regulation of phosphatidylinositol 3-kinase signaling	20203	53	2429	5	0.830962	0.784247	CATA_HUMAN|FAK1_HUMAN|UBE3A_HUMAN|HAX1_HUMAN|RELN_HUMAN	0.95089
GO:0051262	protein tetramerization	20203	34	2429	9	0.0437966	2.20603	CATA_HUMAN|PEX5_HUMAN|CPSF5_HUMAN|DYN1_HUMAN|MTMRD_HUMAN|RS19_HUMAN|DHRS4_HUMAN|HMGCL_HUMAN|MTMR2_HUMAN	0.394743
GO:0006144	purine nucleobase metabolic process	20203	37	2429	9	0.0881846	2.0269	CATA_HUMAN|IMDH1_HUMAN|IMDH2_HUMAN|PUR2_HUMAN|PUR4_HUMAN|AMPD2_HUMAN|GPX1_HUMAN|HPRT_HUMAN|APT_HUMAN	0.495534
GO:0006195	purine nucleotide catabolic process	20203	11	2429	3	0.184097	2.26984	CATA_HUMAN|8ODP_HUMAN|GPX1_HUMAN	0.538454
GO:0014823	response to activity	20203	38	2429	2	0.313217	0.437307	CATA_HUMAN|QCR1_HUMAN	0.584462
GO:0046686	response to cadmium ion	20203	23	2429	7	0.0361891	2.53567	CATA_HUMAN|MK09_HUMAN|PCNA_HUMAN|CYB5_HUMAN|KCC2B_HUMAN|MK08_HUMAN|PRIO_HUMAN	0.362692
GO:0032355	response to estradiol	20203	100	2429	10	0.75657	0.831024	CATA_HUMAN|CRYAB_HUMAN|CTNB1_HUMAN|STA5B_HUMAN|STAT3_HUMAN|GPX1_HUMAN|MTAP2_HUMAN|STRN3_HUMAN|CO1A1_HUMAN|COT2_HUMAN	0.882071
GO:0070542	response to fatty acid	20203	16	2429	2	1	1.03972	CATA_HUMAN|HMGCL_HUMAN	1
GO:0055093	response to hyperoxia	20203	22	2429	2	1	0.755951	CATA_HUMAN|CO1A1_HUMAN	1
GO:0014854	response to inactivity	20203	4	2429	1	0.433185	2.07972	CATA_HUMAN	0.628958
GO:0032868	response to insulin	20203	57	2429	11	0.165365	1.60782	CATA_HUMAN|ECHA_HUMAN|EPMIP_HUMAN|KPYM_HUMAN|OGT1_HUMAN|TF65_HUMAN|GGH_HUMAN|VGF_HUMAN|PTPRN_HUMAN|STXB3_HUMAN|TSC1_HUMAN	0.538454
GO:0033591	response to L-ascorbic acid	20203	4	2429	1	0.433185	2.07972	CATA_HUMAN	0.628958
GO:0010288	response to lead ion	20203	15	2429	4	0.139411	2.21988	CATA_HUMAN|HEM6_HUMAN|PPP5_HUMAN|HEMH_HUMAN	0.538454
GO:0009642	response to light intensity	20203	8	2429	1	1	1.0397	CATA_HUMAN	1
GO:0010193	response to ozone	20203	6	2429	1	0.54835	1.38637	CATA_HUMAN	0.710718
GO:0080184	response to phenylpropanoid	20203	1	2429	1	0.203137	8.31789	CATA_HUMAN	0.538454
GO:0000302	response to reactive oxygen species	20203	35	2429	11	0.0135039	2.62123	CATA_HUMAN|PDIA1_HUMAN|PRDX3_HUMAN|GPX1_HUMAN|PRDX6_HUMAN|THIO_HUMAN|APOD_HUMAN|GPX8_HUMAN|PRDX5_HUMAN|PTPRN_HUMAN|APOE_HUMAN	0.215675
GO:0033189	response to vitamin A	20203	18	2429	1	0.714001	0.461868	CATA_HUMAN	0.846618
GO:0033197	response to vitamin E	20203	12	2429	1	1	0.693001	CATA_HUMAN	1
GO:0006641	triglyceride metabolic process	20203	31	2429	4	0.785999	1.07336	CATA_HUMAN|GPX1_HUMAN|APOC3_HUMAN|APOE_HUMAN	0.907125
GO:0001657	ureteric bud development	20203	39	2429	1	0.120984	0.212951	CATA_HUMAN	0.538454
GO:0097067	cellular response to thyroid hormone stimulus	20203	12	2429	1	1	0.693001	CATB_HUMAN	1
GO:0030574	collagen catabolic process	20203	74	2429	13	0.221199	1.46361	CATB_HUMAN|CATD_HUMAN|PEPD_HUMAN|CO5A1_HUMAN|CO8A1_HUMAN|CO8A2_HUMAN|COCA1_HUMAN|COEA1_HUMAN|MMP14_HUMAN|MMP2_HUMAN|MRC2_HUMAN|CO1A1_HUMAN|CO6A3_HUMAN	0.550267
GO:0060548	negative regulation of cell death	20203	44	2429	4	0.814926	0.755748	CATB_HUMAN|CYBP_HUMAN|PARK7_HUMAN|TM109_HUMAN	0.935663
GO:0050790	regulation of catalytic activity	20203	41	2429	10	0.063978	2.03283	CATB_HUMAN|IPO7_HUMAN|NSF1C_HUMAN|PP4R1_HUMAN|VATH_HUMAN|BRCC3_HUMAN|DCP1B_HUMAN|MAT2B_HUMAN|RCAN1_HUMAN|SH3B4_HUMAN	0.437343
GO:0014075	response to amine	20203	11	2429	4	0.0688604	3.02756	CATB_HUMAN|MK09_HUMAN|PYR1_HUMAN|NDKB_HUMAN	0.453908
GO:0009749	response to glucose	20203	72	2429	11	0.474689	1.27193	CATB_HUMAN|EI2BE_HUMAN|EI2BG_HUMAN|TSP1_HUMAN|EI2BB_HUMAN|GPX1_HUMAN|LDHA_HUMAN|EI2BA_HUMAN|GLNA_HUMAN|MK14_HUMAN|PTPRN_HUMAN	0.672185
GO:0070670	response to interleukin-4	20203	7	2429	2	0.250559	2.37738	CATB_HUMAN|STA5B_HUMAN	0.550267
GO:0009611	response to wounding	20203	53	2429	6	1	0.941448	CATB_HUMAN|AIMP1_HUMAN|DYST_HUMAN|NEUM_HUMAN|FINC_HUMAN|GFAP_HUMAN	1
GO:0007519	skeletal muscle tissue development	20203	47	2429	9	0.193341	1.59485	CATB_HUMAN|FLNB_HUMAN|NF1_HUMAN|MYL6_HUMAN|CDK5_HUMAN|MK14_HUMAN|MYL6B_HUMAN|SIN3B_HUMAN|COT2_HUMAN	0.538454
GO:0006919	activation of cysteine-type endopeptidase activity involved in apoptotic process	20203	85	2429	7	0.400817	0.684063	CATC_HUMAN|PML_HUMAN|BAX_HUMAN|PDCD6_HUMAN|APAF_HUMAN|DNJA3_HUMAN|HIP1_HUMAN	0.628958
GO:0006955	immune response	20203	462	2429	13	5.82528e-11	0.229927	CATC_HUMAN|DPP8_HUMAN|ELP1_HUMAN|GTPB1_HUMAN|IKKA_HUMAN|RED_HUMAN|SAMH1_HUMAN|TSP1_HUMAN|PRKRA_HUMAN|C1QBP_HUMAN|C43BP_HUMAN|NEMO_HUMAN|PXDN_HUMAN	7.8659e-09
GO:2001235	positive regulation of apoptotic signaling pathway	20203	28	2429	6	0.1724	1.78418	CATC_HUMAN|MK09_HUMAN|KCC2B_HUMAN|APAF_HUMAN|DAB2P_HUMAN|MAGD1_HUMAN	0.538454
GO:0010952	positive regulation of peptidase activity	20203	8	2429	2	0.292369	2.08016	CATC_HUMAN|CLPX_HUMAN	0.550267
GO:1903052	positive regulation of proteolysis involved in cellular protein catabolic process	20203	4	2429	1	0.433185	2.07972	CATC_HUMAN	0.628958
GO:0010033	response to organic substance	20203	30	2429	5	0.418413	1.387	CATC_HUMAN|HDAC6_HUMAN|PUR2_HUMAN|SPT5H_HUMAN|TF65_HUMAN	0.628958
GO:0001913	T cell mediated cytotoxicity	20203	6	2429	1	0.54835	1.38637	CATC_HUMAN	0.710718
GO:0007049	cell cycle	20203	191	2429	33	0.0639918	1.44303	CCAR2_HUMAN|CYLD_HUMAN|DP13A_HUMAN|KS6A3_HUMAN|MCM2_HUMAN|MK03_HUMAN|PDC6I_HUMAN|PDD2L_HUMAN|PELO_HUMAN|RBGP1_HUMAN|SEP11_HUMAN|SPT5H_HUMAN|URGCP_HUMAN|ARL8B_HUMAN|GNAI1_HUMAN|HACE1_HUMAN|PFD1_HUMAN|ARF6_HUMAN|ARL2_HUMAN|CDK5_HUMAN|CUL4B_HUMAN|CYTSA_HUMAN|DAB2P_HUMAN|DP13B_HUMAN|GAK_HUMAN|GNAI2_HUMAN|GNAI3_HUMAN|KCC1A_HUMAN|PIN1_HUMAN|PP1A_HUMAN|RBM38_HUMAN|SEPT3_HUMAN|SEPT9_HUMAN	0.437343
GO:0043653	mitochondrial fragmentation involved in apoptotic process	20203	9	2429	4	0.0428303	3.70073	CCAR2_HUMAN|DNM1L_HUMAN|BAX_HUMAN|FIS1_HUMAN	0.394743
GO:0006397	mRNA processing	20203	176	2429	45	2.45542e-05	2.14778	CCAR2_HUMAN|DHX15_HUMAN|DHX16_HUMAN|DSRAD_HUMAN|FIP1_HUMAN|FUBP2_HUMAN|KHDR1_HUMAN|PRP39_HUMAN|PRP8_HUMAN|PRPF3_HUMAN|PTBP1_HUMAN|RBM10_HUMAN|RBM39_HUMAN|RBM4_HUMAN|RFOX2_HUMAN|ROA2_HUMAN|RU17_HUMAN|SF3A1_HUMAN|SF3B2_HUMAN|SF3B4_HUMAN|SFPQ_HUMAN|SPT6H_HUMAN|TADBP_HUMAN|U2AF2_HUMAN|U5S1_HUMAN|XRN2_HUMAN|ZN326_HUMAN|CPSF5_HUMAN|HNRLL_HUMAN|ROA1_HUMAN|RU2B_HUMAN|SRSF2_HUMAN|SUGP2_HUMAN|C1QBP_HUMAN|C…	0.00124334
GO:0030308	negative regulation of cell growth	20203	120	2429	13	0.887968	0.900514	CCAR2_HUMAN|CRYAB_HUMAN|DDX3X_HUMAN|PML_HUMAN|RTN4_HUMAN|SMCA4_HUMAN|DNJB2_HUMAN|NDUS3_HUMAN|NEB2_HUMAN|PPT1_HUMAN|DACT3_HUMAN|PHB_HUMAN|SH3B4_HUMAN	1
GO:1902230	negative regulation of intrinsic apoptotic signaling pathway in response to DNA damage	20203	14	2429	4	0.119694	2.37852	CCAR2_HUMAN|UBP47_HUMAN|TRI32_HUMAN|B2CL1_HUMAN	0.538454
GO:0032435	negative regulation of proteasomal ubiquitin-dependent protein catabolic process	20203	18	2429	3	0.487458	1.38668	CCAR2_HUMAN|BAG6_HUMAN|PARK7_HUMAN	0.672185
GO:0090263	positive regulation of canonical Wnt signaling pathway	20203	129	2429	48	8.83027e-10	3.13668	CCAR2_HUMAN|CTNB1_HUMAN|NFKB1_HUMAN|PRS10_HUMAN|PRS6A_HUMAN|PRS6B_HUMAN|PRS7_HUMAN|PRS8_HUMAN|PSD11_HUMAN|PSD12_HUMAN|PSD13_HUMAN|PSMD1_HUMAN|PSMD2_HUMAN|PSMD5_HUMAN|PSMD6_HUMAN|PSMD7_HUMAN|UBP34_HUMAN|UBR5_HUMAN|APC_HUMAN|KC1A_HUMAN|PSA1_HUMAN|PSA2_HUMAN|PSA3_HUMAN|PSA5_HUMAN|PSA7_HUMAN|PSB1_HUMAN|PSB2_HUMAN|PSB3_HUMAN|PSB4_HUMAN|PSB5_HUMAN|PSB6_HUMAN|PSD10_HUMAN|PSDE_HUMAN|PSMD8_HUMAN|PSME2_HUM…	9.83692e-08
GO:2000003	positive regulation of DNA damage checkpoint	20203	1	2429	1	0.203137	8.31789	CCAR2_HUMAN	0.538454
GO:0042752	regulation of circadian rhythm	20203	48	2429	11	0.0572388	1.91023	CCAR2_HUMAN|HNRPD_HUMAN|MK09_HUMAN|PML_HUMAN|SFPQ_HUMAN|UBE3A_HUMAN|MK08_HUMAN|KC1E_HUMAN|MAGD1_HUMAN|PP1A_HUMAN|MK10_HUMAN	0.427014
GO:0032784	regulation of DNA-templated transcription, elongation	20203	12	2429	2	0.656513	1.38653	CCAR2_HUMAN|ZN326_HUMAN	0.799951
GO:0090311	regulation of protein deacetylation	20203	3	2429	1	0.365023	2.77302	CCAR2_HUMAN	0.596678
GO:0031647	regulation of protein stability	20203	46	2429	9	0.186734	1.6296	CCAR2_HUMAN|HDAC6_HUMAN|VPS11_HUMAN|ANK2_HUMAN|CDC42_HUMAN|PSMD8_HUMAN|HDAC3_HUMAN|SHLB1_HUMAN|UBP4_HUMAN	0.538454
GO:0009411	response to UV	20203	43	2429	8	0.253976	1.54919	CCAR2_HUMAN|MSH6_HUMAN|PML_HUMAN|UBE4B_HUMAN|MK08_HUMAN|TRI32_HUMAN|CIRBP_HUMAN|M4K3_HUMAN	0.550267
GO:0048511	rhythmic process	20203	47	2429	8	0.378404	1.41707	CCAR2_HUMAN|CSK21_HUMAN|MK09_HUMAN|NFKB2_HUMAN|SFPQ_HUMAN|MK08_HUMAN|CDK5_HUMAN|MK10_HUMAN	0.609385
GO:0008380	RNA splicing	20203	244	2429	89	1.98981e-16	3.11079	CCAR2_HUMAN|CPSF1_HUMAN|CPSF2_HUMAN|CSTF1_HUMAN|CSTF3_HUMAN|DDX23_HUMAN|DHX15_HUMAN|DHX16_HUMAN|DHX9_HUMAN|FUBP2_HUMAN|FUS_HUMAN|HNRH1_HUMAN|HNRH2_HUMAN|HNRH3_HUMAN|HNRL1_HUMAN|HNRPD_HUMAN|HNRPF_HUMAN|HNRPK_HUMAN|HNRPL_HUMAN|HNRPM_HUMAN|HNRPQ_HUMAN|HNRPU_HUMAN|NCBP1_HUMAN|PCBP1_HUMAN|PCBP2_HUMAN|PRP16_HUMAN|PRP39_HUMAN|PRP6_HUMAN|PRP8_HUMAN|PRPF3_HUMAN|PTBP1_HUMAN|RBM10_HUMAN|RBM39_HUMAN|RBM4_HUM…	8.8666e-14
GO:0016055	Wnt signaling pathway	20203	159	2429	27	0.0960165	1.417	CCAR2_HUMAN|CSK21_HUMAN|CTNB1_HUMAN|CYLD_HUMAN|MACF1_HUMAN|PPM1A_HUMAN|STRN_HUMAN|TLE3_HUMAN|UBP34_HUMAN|CCNY_HUMAN|CSK22_HUMAN|CSK2B_HUMAN|GSK3A_HUMAN|KC1A_HUMAN|NXN_HUMAN|WDR61_HUMAN|AES_HUMAN|CTND1_HUMAN|CTND2_HUMAN|DACT3_HUMAN|DVL2_HUMAN|DVL3_HUMAN|FERM2_HUMAN|KC1E_HUMAN|LRRF2_HUMAN|TLE1_HUMAN|TNIK_HUMAN	0.507532
GO:0060837	blood vessel endothelial cell differentiation	20203	1	2429	1	0.203137	8.31789	CCM2_HUMAN	0.538454
GO:0045216	cell-cell junction organization	20203	65	2429	7	1	0.895413	CCM2_HUMAN|CTNA1_HUMAN|KPCI_HUMAN|AFAD_HUMAN|CADH2_HUMAN|CXAR_HUMAN|CTND1_HUMAN	1
GO:0001885	endothelial cell development	20203	3	2429	2	0.0923771	5.54795	CCM2_HUMAN|GPX1_HUMAN	0.495534
GO:0061154	endothelial tube morphogenesis	20203	5	2429	4	0.0106955	6.66329	CCM2_HUMAN|CTNB1_HUMAN|KPCD2_HUMAN|CSK2B_HUMAN	0.182601
GO:0048839	inner ear development	20203	41	2429	1	0.0828022	0.202543	CCM2_HUMAN	0.495534
GO:0007229	integrin-mediated signaling pathway	20203	79	2429	11	0.608668	1.15883	CCM2_HUMAN|FAK1_HUMAN|ITB1_HUMAN|MYH9_HUMAN|DYST_HUMAN|NDKB_HUMAN|APOA1_HUMAN|BCAR1_HUMAN|FERM2_HUMAN|ILK_HUMAN|ITBP1_HUMAN	0.759301
GO:0060039	pericardium development	20203	10	2429	1	1	0.831653	CCM2_HUMAN	1
GO:0051403	stress-activated MAPK cascade	20203	56	2429	15	0.0105425	2.2355	CCM2_HUMAN|CRYAB_HUMAN|KS6A3_HUMAN|M3K7_HUMAN|MK03_HUMAN|MK09_HUMAN|RBM4_HUMAN|2A5D_HUMAN|MK08_HUMAN|MK14_HUMAN|NEMO_HUMAN|TAB2_HUMAN|TAOK2_HUMAN|MK10_HUMAN|MP2K1_HUMAN	0.182601
GO:0001570	vasculogenesis	20203	59	2429	7	1	0.986774	CCM2_HUMAN|FAK1_HUMAN|GLMN_HUMAN|MYO1E_HUMAN|CUL7_HUMAN|AGGF1_HUMAN|ZMIZ1_HUMAN	1
GO:0048845	venous blood vessel morphogenesis	20203	5	2429	1	0.494032	1.6637	CCM2_HUMAN	0.672185
GO:0098779	activation of mitophagy in response to mitochondrial depolarization	20203	135	2429	21	0.297197	1.29636	CDC37_HUMAN|GMIP_HUMAN|HDAC6_HUMAN|KPCD2_HUMAN|NUP93_HUMAN|PDK1_HUMAN|CLVS1_HUMAN|MAP1A_HUMAN|NDKB_HUMAN|RT02_HUMAN|AMRA1_HUMAN|IP3KC_HUMAN|IST1_HUMAN|KGP1_HUMAN|LSM4_HUMAN|P4K2A_HUMAN|PK3CA_HUMAN|PLOD2_HUMAN|RT10_HUMAN|TBCD5_HUMAN|MP2K1_HUMAN	0.55831
GO:0010608	posttranscriptional regulation of gene expression	20203	12	2429	2	0.656513	1.38653	CDC37_HUMAN|MATR3_HUMAN	0.799951
GO:0050821	protein stabilization	20203	109	2429	30	0.00016374	2.30535	CDC37_HUMAN|CRTAP_HUMAN|FLNA_HUMAN|HS71A_HUMAN|LAMP1_HUMAN|LAMP2_HUMAN|NCKP1_HUMAN|P3H1_HUMAN|P85A_HUMAN|PML_HUMAN|UBP13_HUMAN|ANK2_HUMAN|BAG6_HUMAN|CD37L_HUMAN|CHP1_HUMAN|GNAQ_HUMAN|PPIB_HUMAN|PROF1_HUMAN|STX12_HUMAN|APOA1_HUMAN|AT1B3_HUMAN|COG3_HUMAN|COG7_HUMAN|DNJA3_HUMAN|PARK7_HUMAN|PDC10_HUMAN|PHB_HUMAN|SNAG_HUMAN|TAF9B_HUMAN|TSC1_HUMAN	0.00752189
GO:0000079	regulation of cyclin-dependent protein serine/threonine kinase activity	20203	45	2429	2	0.232755	0.369154	CDC37_HUMAN|CDK7_HUMAN	0.550267
GO:0060334	regulation of interferon-gamma-mediated signaling pathway	20203	16	2429	3	0.449807	1.56016	CDC37_HUMAN|STAT1_HUMAN|PTN1_HUMAN	0.64958
GO:0060338	regulation of type I interferon-mediated signaling pathway	20203	27	2429	4	0.569468	1.23258	CDC37_HUMAN|STAT1_HUMAN|PTN1_HUMAN|TYK2_HUMAN	0.734458
GO:0051225	spindle assembly	20203	24	2429	4	0.535323	1.38684	CHD4_HUMAN|DICER_HUMAN|NCOR1_HUMAN|HDAC3_HUMAN	0.710718
GO:0072553	terminal button organization	20203	4	2429	2	0.128948	4.16129	CHD4_HUMAN|SNAPN_HUMAN	0.538454
GO:0060070	canonical Wnt signaling pathway	20203	84	2429	6	0.302849	0.593107	CHD8_HUMAN|CTNB1_HUMAN|APC_HUMAN|CDC42_HUMAN|DVL2_HUMAN|DVL3_HUMAN	0.566777
GO:0048565	digestive tract development	20203	32	2429	2	0.576524	0.519455	CHD8_HUMAN|PCD16_HUMAN	0.740556
GO:0090090	negative regulation of canonical Wnt signaling pathway	20203	149	2429	53	5.43728e-10	3.00196	CHD8_HUMAN|CYLD_HUMAN|PRS10_HUMAN|PRS6A_HUMAN|PRS6B_HUMAN|PRS7_HUMAN|PRS8_HUMAN|PSD11_HUMAN|PSD12_HUMAN|PSD13_HUMAN|PSMD1_HUMAN|PSMD2_HUMAN|PSMD5_HUMAN|PSMD6_HUMAN|PSMD7_HUMAN|STK4_HUMAN|APC_HUMAN|CADH2_HUMAN|GSK3A_HUMAN|PFD5_HUMAN|PSA1_HUMAN|PSA2_HUMAN|PSA3_HUMAN|PSA5_HUMAN|PSA7_HUMAN|PSB1_HUMAN|PSB2_HUMAN|PSB3_HUMAN|PSB4_HUMAN|PSB5_HUMAN|PSB6_HUMAN|PSD10_HUMAN|PSDE_HUMAN|PSMD8_HUMAN|PSME2_HUMAN…	6.22751e-08
GO:0030178	negative regulation of Wnt signaling pathway	20203	38	2429	7	0.328363	1.53365	CHD8_HUMAN|LRP1_HUMAN|NXN_HUMAN|DACT3_HUMAN|KC1E_HUMAN|TLE1_HUMAN|TSC2_HUMAN	0.596678
GO:0045945	positive regulation of transcription from RNA polymerase III promoter	20203	11	2429	3	0.184097	2.26984	CHD8_HUMAN|RPTOR_HUMAN|MTOR_HUMAN	0.538454
GO:0008285	negative regulation of cell proliferation	20203	383	2429	51	0.480893	1.10981	CHERP_HUMAN|CTBP1_HUMAN|CTNB1_HUMAN|CUL2_HUMAN|CUL4A_HUMAN|HGS_HUMAN|P3H1_HUMAN|PML_HUMAN|RAF1_HUMAN|RBBP4_HUMAN|RBM5_HUMAN|STAT3_HUMAN|STK4_HUMAN|STRN_HUMAN|TS101_HUMAN|WDR6_HUMAN|AIMP2_HUMAN|APC_HUMAN|CNOT7_HUMAN|CSK2B_HUMAN|CSN8_HUMAN|CUL1_HUMAN|DHC24_HUMAN|DLG3_HUMAN|DNJB2_HUMAN|FBX2_HUMAN|P5I11_HUMAN|PRKRA_HUMAN|SIR2_HUMAN|AMRA1_HUMAN|CTBP2_HUMAN|CUL5_HUMAN|DAB2P_HUMAN|DNJA3_HUMAN|GPNMB_HUMA…	0.672185
GO:0051533	positive regulation of NFAT protein import into nucleus	20203	10	2429	3	0.156437	2.49701	CHERP_HUMAN|PP2BA_HUMAN|CANB1_HUMAN	0.538454
GO:0051209	release of sequestered calcium ion into cytosol	20203	27	2429	1	0.357118	0.307777	CHERP_HUMAN	0.596678
GO:0006396	RNA processing	20203	75	2429	31	1.27861e-07	3.46908	CHERP_HUMAN|CSTF1_HUMAN|DDX17_HUMAN|DHX36_HUMAN|DHX9_HUMAN|HNRDL_HUMAN|HNRH1_HUMAN|HNRH3_HUMAN|HNRL1_HUMAN|HNRPD_HUMAN|HNRPF_HUMAN|HNRPK_HUMAN|HNRPL_HUMAN|HNRPQ_HUMAN|HNRPU_HUMAN|LARP7_HUMAN|RBM39_HUMAN|RBM4_HUMAN|RBM5_HUMAN|RBM6_HUMAN|SR140_HUMAN|XRN2_HUMAN|YTDC2_HUMAN|RTCA_HUMAN|AGGF1_HUMAN|DDX20_HUMAN|DHX32_HUMAN|DHX57_HUMAN|MCE1_HUMAN|NOVA1_HUMAN|RBM3_HUMAN	1.05509e-05
GO:0051297	centrosome organization	20203	28	2429	4	0.771995	1.1885	CKAP5_HUMAN|UVRAG_HUMAN|ARL2_HUMAN|CHD3_HUMAN	0.892813
GO:0030951	establishment or maintenance of microtubule cytoskeleton polarity	20203	3	2429	2	0.0923771	5.54795	CKAP5_HUMAN|LMNA_HUMAN	0.495534
GO:0007051	spindle organization	20203	11	2429	2	0.642693	1.51264	CKAP5_HUMAN|CHD3_HUMAN	0.792211
GO:0090002	establishment of protein localization to plasma membrane	20203	21	2429	2	1	0.791995	CLAP2_HUMAN|S10AA_HUMAN	1
GO:0036065	fucosylation	20203	10	2429	1	1	0.831653	CLAP2_HUMAN	1
GO:0007030	Golgi organization	20203	63	2429	35	4.71716e-11	4.67333	CLAP2_HUMAN|GBF1_HUMAN|NPL4_HUMAN|NSF1C_HUMAN|RAB1A_HUMAN|S23IP_HUMAN|TMEDA_HUMAN|BIG1_HUMAN|CDC42_HUMAN|CUL7_HUMAN|DYHC2_HUMAN|HACE1_HUMAN|RAB30_HUMAN|SURF4_HUMAN|SYNE1_HUMAN|TMED2_HUMAN|TMED9_HUMAN|ARL1_HUMAN|ATLA3_HUMAN|BCAS3_HUMAN|CLAP1_HUMAN|COG1_HUMAN|COG2_HUMAN|COG3_HUMAN|COG4_HUMAN|DYM_HUMAN|FBXW8_HUMAN|GOLP3_HUMAN|HD_HUMAN|LMAN1_HUMAN|MY18A_HUMAN|OBSL1_HUMAN|OPTN_HUMAN|PKHM2_HUMAN|RAB7L_…	6.56865e-09
GO:0034453	microtubule anchoring	20203	12	2429	3	0.212906	2.08061	CLAP2_HUMAN|CAMP3_HUMAN|CLAP1_HUMAN	0.539653
GO:0000226	microtubule cytoskeleton organization	20203	63	2429	19	0.00100035	2.52017	CLAP2_HUMAN|DOCK7_HUMAN|FAK1_HUMAN|MA7D1_HUMAN|TBCD_HUMAN|CAMP3_HUMAN|CN37_HUMAN|CUL7_HUMAN|DYST_HUMAN|MAP1A_HUMAN|MAP6_HUMAN|TBG1_HUMAN|CAMP2_HUMAN|CLAP1_HUMAN|DC1L2_HUMAN|EMAL1_HUMAN|MRCKA_HUMAN|OBSL1_HUMAN|VAMP4_HUMAN	0.0318396
GO:0007020	microtubule nucleation	20203	16	2429	10	0.000208764	5.2151	CLAP2_HUMAN|GCP4_HUMAN|GCP3_HUMAN|TBG1_HUMAN|BL1S2_HUMAN|CLAP1_HUMAN|GCP2_HUMAN|GCP6_HUMAN|NDEL1_HUMAN|RANB9_HUMAN	0.00894472
GO:0031023	microtubule organizing center organization	20203	6	2429	3	0.0632224	4.16259	CLAP2_HUMAN|BCAS3_HUMAN|CLAP1_HUMAN	0.434082
GO:0051895	negative regulation of focal adhesion assembly	20203	15	2429	7	0.00646968	3.88907	CLAP2_HUMAN|COR1C_HUMAN|TSP1_HUMAN|APOD_HUMAN|BCAS3_HUMAN|ITBP1_HUMAN|MMP14_HUMAN	0.131351
GO:0007026	negative regulation of microtubule depolymerization	20203	18	2429	7	0.0137004	3.24045	CLAP2_HUMAN|HDAC6_HUMAN|APC_HUMAN|STMN2_HUMAN|CLAP1_HUMAN|CP045_HUMAN|EMAL4_HUMAN	0.216486
GO:0051497	negative regulation of stress fiber assembly	20203	14	2429	5	0.045753	2.97431	CLAP2_HUMAN|LIPA1_HUMAN|WASF2_HUMAN|PROF1_HUMAN|CLAP1_HUMAN	0.394743
GO:1903690	negative regulation of wound healing, spreading of epidermal cells	20203	3	2429	2	0.0923771	5.54795	CLAP2_HUMAN|CLAP1_HUMAN	0.495534
GO:1904261	positive regulation of basement membrane assembly involved in embryonic body morphogenesis	20203	5	2429	3	0.0457134	4.99483	CLAP2_HUMAN|CLAP1_HUMAN|PHLB1_HUMAN	0.394743
GO:0010634	positive regulation of epithelial cell migration	20203	31	2429	5	0.584832	1.3422	CLAP2_HUMAN|HDAC6_HUMAN|PLCG1_HUMAN|PROF1_HUMAN|CLAP1_HUMAN	0.745797
GO:0045921	positive regulation of exocytosis	20203	19	2429	6	0.0449619	2.63042	CLAP2_HUMAN|RAB2B_HUMAN|RB27B_HUMAN|CLAP1_HUMAN|NCS1_HUMAN|RAB5A_HUMAN	0.394743
GO:0090091	positive regulation of extracellular matrix disassembly	20203	4	2429	2	0.128948	4.16129	CLAP2_HUMAN|CLAP1_HUMAN	0.538454
GO:0010717	regulation of epithelial to mesenchymal transition	20203	10	2429	4	0.0550152	3.3307	CLAP2_HUMAN|OFUT2_HUMAN|CLAP1_HUMAN|PHLB1_HUMAN	0.427014
GO:0010470	regulation of gastrulation	20203	9	2429	3	0.13022	2.77448	CLAP2_HUMAN|CLAP1_HUMAN|PHLB1_HUMAN	0.538454
GO:0032886	regulation of microtubule-based process	20203	13	2429	4	0.101289	2.56163	CLAP2_HUMAN|MACF1_HUMAN|APC_HUMAN|MEMO1_HUMAN	0.526655
GO:0031110	regulation of microtubule polymerization or depolymerization	20203	7	2429	3	0.08332	3.56746	CLAP2_HUMAN|STMN3_HUMAN|STMN4_HUMAN	0.495534
GO:0006903	vesicle targeting	20203	9	2429	4	0.0428303	3.70073	CLAP2_HUMAN|SNP29_HUMAN|YKT6_HUMAN|CLAP1_HUMAN	0.394743
GO:0048312	intracellular distribution of mitochondria	20203	5	2429	2	0.168125	3.32878	CLU_HUMAN|SYJ2B_HUMAN	0.538454
GO:0007005	mitochondrion organization	20203	73	2429	18	0.00976844	2.05864	CLU_HUMAN|LONM_HUMAN|MSTO1_HUMAN|PRDX3_HUMAN|SHRPN_HUMAN|AAKG1_HUMAN|CBPC1_HUMAN|CXAR_HUMAN|HTRA2_HUMAN|SIR3_HUMAN|AAKB1_HUMAN|AAKB2_HUMAN|AAKG2_HUMAN|DNJA3_HUMAN|HMGCL_HUMAN|MK14_HUMAN|PARK7_HUMAN|PHB_HUMAN	0.175514
GO:0006750	glutathione biosynthetic process	20203	15	2429	1	1	0.554323	CNDP2_HUMAN	1
GO:1901687	glutathione derivative biosynthetic process	20203	27	2429	3	1	0.92406	CNDP2_HUMAN|GSTA4_HUMAN|GSTM3_HUMAN	1
GO:0000096	sulfur amino acid metabolic process	20203	25	2429	5	0.247537	1.6648	CNDP2_HUMAN|METH_HUMAN|MTAP_HUMAN|NFS1_HUMAN|ETHE1_HUMAN	0.550267
GO:0006805	xenobiotic metabolic process	20203	158	2429	14	0.322249	0.735473	CNDP2_HUMAN|METH_HUMAN|UGDH_HUMAN|AIP_HUMAN|COMT_HUMAN|NNMT_HUMAN|S35B2_HUMAN|UGPA_HUMAN|CP51A_HUMAN|GSTA4_HUMAN|GSTM3_HUMAN|MAT2B_HUMAN|PTGIS_HUMAN|ST4A1_HUMAN	0.596678
GO:0031032	actomyosin structure organization	20203	18	2429	7	0.0137004	3.24045	CNN3_HUMAN|MYH10_HUMAN|MYH9_HUMAN|MRCKB_HUMAN|CNN2_HUMAN|MRCKA_HUMAN|MY18A_HUMAN	0.216486
GO:0032780	negative regulation of ATPase activity	20203	11	2429	1	1	0.756052	CNN3_HUMAN	1
GO:0000288	nuclear-transcribed mRNA catabolic process, deadenylation-dependent decay	20203	53	2429	27	3.01886e-08	4.27344	CNO10_HUMAN|CNOT1_HUMAN|CNOT3_HUMAN|DCP1A_HUMAN|DDX6_HUMAN|IF4A1_HUMAN|IF4B_HUMAN|IF4G1_HUMAN|PARN_HUMAN|TB182_HUMAN|XRN1_HUMAN|CNOT7_HUMAN|DCP1B_HUMAN|EDC4_HUMAN|RCD1_HUMAN|CNO11_HUMAN|EXOS1_HUMAN|EXOS2_HUMAN|EXOS4_HUMAN|EXOS5_HUMAN|EXOS6_HUMAN|EXOS8_HUMAN|LSM3_HUMAN|LSM4_HUMAN|RPB4_HUMAN|LSM2_HUMAN|LSM6_HUMAN	2.63766e-06
GO:0000289	nuclear-transcribed mRNA poly(A) tail shortening	20203	25	2429	11	0.000998855	3.67142	CNO10_HUMAN|CNOT1_HUMAN|CNOT3_HUMAN|IF4A1_HUMAN|IF4B_HUMAN|IF4G1_HUMAN|PARN_HUMAN|TB182_HUMAN|CNOT7_HUMAN|RCD1_HUMAN|CNO11_HUMAN	0.0318396
GO:0035195	gene silencing by miRNA	20203	9	2429	3	0.13022	2.77448	CNOT1_HUMAN|CNOT7_HUMAN|TNR6C_HUMAN	0.538454
GO:0007275	multicellular organismal development	20203	414	2429	37	0.0903508	0.739383	CNOT1_HUMAN|DDX1_HUMAN|EYA3_HUMAN|FLII_HUMAN|NUDC_HUMAN|RS4X_HUMAN|UBP7_HUMAN|ZFR_HUMAN|CLPT1_HUMAN|DCAF7_HUMAN|EDIL3_HUMAN|FAM3C_HUMAN|GPX4_HUMAN|RASM_HUMAN|RTL1_HUMAN|WDR47_HUMAN|AES_HUMAN|APOL2_HUMAN|CFA20_HUMAN|DLK1_HUMAN|DOP2_HUMAN|ELAV1_HUMAN|FAT3_HUMAN|FGD1_HUMAN|LCLT1_HUMAN|LS14B_HUMAN|MTURN_HUMAN|NELFA_HUMAN|PBIP1_HUMAN|PSME4_HUMAN|RB6I2_HUMAN|SPAT5_HUMAN|TLE1_HUMAN|TPGS1_HUMAN|TSNAX_HUM…	0.495534
GO:0033147	negative regulation of intracellular estrogen receptor signaling pathway	20203	12	2429	4	0.0843114	2.77522	CNOT1_HUMAN|RCD1_HUMAN|KANK2_HUMAN|STRN3_HUMAN	0.495534
GO:0048387	negative regulation of retinoic acid receptor signaling pathway	20203	32	2429	1	0.253341	0.259624	CNOT1_HUMAN	0.550267
GO:0010606	positive regulation of cytoplasmic mRNA processing body assembly	20203	6	2429	1	0.54835	1.38637	CNOT1_HUMAN	0.710718
GO:0061014	positive regulation of mRNA catabolic process	20203	6	2429	3	0.0632224	4.16259	CNOT1_HUMAN|GTPB1_HUMAN|CNOT7_HUMAN	0.434082
GO:2000036	regulation of stem cell maintenance	20203	11	2429	3	0.184097	2.26984	CNOT1_HUMAN|CNOT3_HUMAN|ELAV1_HUMAN	0.538454
GO:0090503	RNA phosphodiester bond hydrolysis, exonucleolytic	20203	24	2429	6	0.128744	2.08195	CNOT1_HUMAN|PARN_HUMAN|XRN2_HUMAN|CNOT7_HUMAN|EXOS4_HUMAN|EXOS5_HUMAN	0.538454
GO:0001829	trophectodermal cell differentiation	20203	15	2429	1	1	0.554323	CNOT3_HUMAN	1
GO:0030157	pancreatic juice secretion	20203	8	2429	1	1	1.0397	COPA_HUMAN	1
GO:0006891	intra-Golgi vesicle-mediated transport	20203	25	2429	20	8.44438e-09	6.70033	COPB_HUMAN|COPB2_HUMAN|COPG2_HUMAN|NSF_HUMAN|RAB6B_HUMAN|COPE_HUMAN|COPZ1_HUMAN|SNAA_HUMAN|COG1_HUMAN|COG2_HUMAN|COG3_HUMAN|COG5_HUMAN|COG6_HUMAN|GOSR1_HUMAN|GOSR2_HUMAN|RB33B_HUMAN|SNAG_HUMAN|STX16_HUMAN|TPC10_HUMAN|VTI1B_HUMAN	8.55185e-07
GO:0008344	adult locomotory behavior	20203	49	2429	9	0.282826	1.52961	COPD_HUMAN|PERQ2_HUMAN|PUM1_HUMAN|A4_HUMAN|CN37_HUMAN|DYN1_HUMAN|PPT1_HUMAN|EPS8_HUMAN|PARK7_HUMAN	0.550267
GO:0021691	cerebellar Purkinje cell layer maturation	20203	2	2429	2	0.0596056	8.3209	COPD_HUMAN|RERE_HUMAN	0.427014
GO:0043473	pigmentation	20203	21	2429	7	0.0254046	2.77742	COPD_HUMAN|DOCK7_HUMAN|HPS5_HUMAN|NF1_HUMAN|FIG4_HUMAN|LYST_HUMAN|SZT2_HUMAN	0.301874
GO:0072384	organelle transport along microtubule	20203	5	2429	2	0.168125	3.32878	COPG1_HUMAN|CDC42_HUMAN	0.538454
GO:0090630	activation of GTPase activity	20203	35	2429	8	0.130842	1.90414	COR1C_HUMAN|DOCK7_HUMAN|BCAS3_HUMAN|NDEL1_HUMAN|RGPA1_HUMAN|RHOG_HUMAN|RLGPB_HUMAN|TSC1_HUMAN	0.538454
GO:0045184	establishment of protein localization	20203	34	2429	8	0.126519	1.96019	COR1C_HUMAN|FLNA_HUMAN|DLG4_HUMAN|ANK3_HUMAN|DERL1_HUMAN|IST1_HUMAN|RAP2A_HUMAN|WBP2_HUMAN	0.538454
GO:0010633	negative regulation of epithelial cell migration	20203	14	2429	4	0.119694	2.37852	COR1C_HUMAN|DAB2P_HUMAN|PTN23_HUMAN|STRAP_HUMAN	0.538454
GO:0044387	negative regulation of protein kinase activity by regulation of protein phosphorylation	20203	7	2429	3	0.08332	3.56746	COR1C_HUMAN|DSRAD_HUMAN|NPM_HUMAN	0.495534
GO:0001933	negative regulation of protein phosphorylation	20203	58	2429	10	0.322202	1.4358	COR1C_HUMAN|DJC10_HUMAN|TADBP_HUMAN|CHP1_HUMAN|PPP5_HUMAN|DAB2P_HUMAN|FBLN1_HUMAN|IMPCT_HUMAN|PARK7_HUMAN|PRIO_HUMAN	0.596678
GO:0001755	neural crest cell migration	20203	27	2429	2	0.763862	0.6158	COR1C_HUMAN|COF1_HUMAN	0.886167
GO:0006909	phagocytosis	20203	36	2429	4	1	0.924029	COR1C_HUMAN|SCFD1_HUMAN|KC1A_HUMAN|PI51C_HUMAN	1
GO:2000394	positive regulation of lamellipodium morphogenesis	20203	7	2429	2	0.250559	2.37738	COR1C_HUMAN|ARHG7_HUMAN	0.550267
GO:0010632	regulation of epithelial cell migration	20203	5	2429	3	0.0457134	4.99483	COR1C_HUMAN|FAK1_HUMAN|MACF1_HUMAN	0.394743
GO:0010762	regulation of fibroblast migration	20203	10	2429	2	0.374564	1.66398	COR1C_HUMAN|MTA2_HUMAN	0.603754
GO:0051893	regulation of focal adhesion assembly	20203	14	2429	4	0.119694	2.37852	COR1C_HUMAN|FAK1_HUMAN|MACF1_HUMAN|CLAP1_HUMAN	0.538454
GO:0001932	regulation of protein phosphorylation	20203	26	2429	6	0.148314	1.9217	COR1C_HUMAN|FAK1_HUMAN|GRDN_HUMAN|PML_HUMAN|APOA1_HUMAN|FINC_HUMAN	0.538454
GO:1900027	regulation of ruffle assembly	20203	7	2429	2	0.250559	2.37738	COR1C_HUMAN|RHOG_HUMAN	0.550267
GO:1900024	regulation of substrate adhesion-dependent cell spreading	20203	3	2429	2	0.0923771	5.54795	COR1C_HUMAN|FAK1_HUMAN	0.495534
GO:0030041	actin filament polymerization	20203	25	2429	5	0.247537	1.6648	CORO7_HUMAN|GELS_HUMAN|SRC8_HUMAN|WASF1_HUMAN|ARPC4_HUMAN	0.550267
GO:0031124	mRNA 3'-end processing	20203	42	2429	15	0.000765477	2.98249	CPSF1_HUMAN|CPSF2_HUMAN|CSTF1_HUMAN|CSTF3_HUMAN|NCBP1_HUMAN|PRP16_HUMAN|U2AF2_HUMAN|CPSF5_HUMAN|NCBP2_HUMAN|SRSF2_HUMAN|PCF11_HUMAN|SRSF3_HUMAN|SRSF9_HUMAN|U2AF1_HUMAN|RUXG_HUMAN	0.0257114
GO:0006406	mRNA export from nucleus	20203	65	2429	21	0.000290735	2.70171	CPSF1_HUMAN|CPSF2_HUMAN|NCBP1_HUMAN|NU107_HUMAN|NU133_HUMAN|NU155_HUMAN|NU160_HUMAN|NU214_HUMAN|NXF1_HUMAN|PRP16_HUMAN|RAE1L_HUMAN|RENT1_HUMAN|SMG1_HUMAN|U2AF2_HUMAN|NCBP2_HUMAN|SRSF2_HUMAN|EST1A_HUMAN|IF5A1_HUMAN|SRSF3_HUMAN|SRSF9_HUMAN|U2AF1_HUMAN	0.0115671
GO:0006378	mRNA polyadenylation	20203	27	2429	10	0.00455805	3.08878	CPSF1_HUMAN|CPSF2_HUMAN|CSTF1_HUMAN|CSTF3_HUMAN|STPAP_HUMAN|SYMPK_HUMAN|A4_HUMAN|CPSF5_HUMAN|PCF11_HUMAN|WDR33_HUMAN	0.106339
GO:0000398	mRNA splicing, via spliceosome	20203	182	2429	79	3.58703e-18	3.69771	CPSF1_HUMAN|CPSF2_HUMAN|CSTF1_HUMAN|CSTF3_HUMAN|DDX23_HUMAN|DDX5_HUMAN|DHX9_HUMAN|FUS_HUMAN|GEMI5_HUMAN|HNRH1_HUMAN|HNRH2_HUMAN|HNRH3_HUMAN|HNRL1_HUMAN|HNRPD_HUMAN|HNRPF_HUMAN|HNRPK_HUMAN|HNRPL_HUMAN|HNRPM_HUMAN|HNRPQ_HUMAN|HNRPU_HUMAN|NCBP1_HUMAN|PCBP1_HUMAN|PCBP2_HUMAN|PRP16_HUMAN|PRP6_HUMAN|PRP8_HUMAN|PRPF3_HUMAN|PTBP1_HUMAN|RBM5_HUMAN|ROA2_HUMAN|ROA3_HUMAN|RPB1_HUMAN|RPB2_HUMAN|RPB3_HUMAN|RU1…	1.99797e-15
GO:0098789	pre-mRNA cleavage required for polyadenylation	20203	3	2429	3	0.0192361	8.32391	CPSF1_HUMAN|NCBP1_HUMAN|NCBP2_HUMAN	0.260535
GO:0006369	termination of RNA polymerase II transcription	20203	45	2429	15	0.00135565	2.78331	CPSF1_HUMAN|CPSF2_HUMAN|CSTF1_HUMAN|CSTF3_HUMAN|NCBP1_HUMAN|PRP16_HUMAN|U2AF2_HUMAN|CPSF5_HUMAN|NCBP2_HUMAN|SRSF2_HUMAN|PCF11_HUMAN|SRSF3_HUMAN|SRSF9_HUMAN|U2AF1_HUMAN|RUXG_HUMAN	0.0422432
GO:0006366	transcription from RNA polymerase II promoter	20203	438	2429	53	0.941262	1.00659	CPSF1_HUMAN|CPSF2_HUMAN|CSN2_HUMAN|CSTF1_HUMAN|CSTF3_HUMAN|DDX21_HUMAN|ERCC2_HUMAN|FUBP1_HUMAN|FUBP3_HUMAN|GTF2I_HUMAN|HNRPK_HUMAN|MCES_HUMAN|NCBP1_HUMAN|NCOR1_HUMAN|NELFB_HUMAN|NFKB1_HUMAN|NFKB2_HUMAN|PRP16_HUMAN|PRS8_HUMAN|REL_HUMAN|RPAP1_HUMAN|RPB1_HUMAN|RPB2_HUMAN|RPB3_HUMAN|SPT5H_HUMAN|TADBP_HUMAN|TF65_HUMAN|U2AF2_HUMAN|CPSF5_HUMAN|CSN5_HUMAN|ELOB_HUMAN|NCBP2_HUMAN|RPAB1_HUMAN|RPAB3_HUMAN|SR…	1
GO:0006398	histone mRNA 3'-end processing	20203	5	2429	1	0.494032	1.6637	CPSF2_HUMAN	0.672185
GO:0006379	mRNA cleavage	20203	12	2429	7	0.0025491	4.86247	CPSF2_HUMAN|CSTF1_HUMAN|CSTF3_HUMAN|STPAP_HUMAN|PCF11_HUMAN|RPP29_HUMAN|WDR33_HUMAN	0.0660395
GO:1901874	negative regulation of post-translational protein modification	20203	2	2429	2	0.0596056	8.3209	CRTAP_HUMAN|P3H1_HUMAN	0.427014
GO:0018400	peptidyl-proline hydroxylation to 3-hydroxy-L-proline	20203	1	2429	1	0.203137	8.31789	CRTAP_HUMAN	0.538454
GO:0060561	apoptotic process involved in morphogenesis	20203	6	2429	1	0.54835	1.38637	CRYAB_HUMAN	0.710718
GO:0002088	lens development in camera-type eye	20203	32	2429	2	0.576524	0.519455	CRYAB_HUMAN|DLG1_HUMAN	0.740556
GO:0031109	microtubule polymerization or depolymerization	20203	1	2429	1	0.203137	8.31789	CRYAB_HUMAN	0.538454
GO:0006936	muscle contraction	20203	100	2429	15	0.448061	1.24914	CRYAB_HUMAN|FLII_HUMAN|TLN1_HUMAN|VINC_HUMAN|EMD_HUMAN|MYL6_HUMAN|C43BP_HUMAN|MYL6B_HUMAN|TMOD2_HUMAN|TPM3_HUMAN|TPM4_HUMAN|UTRO_HUMAN|ACTA_HUMAN|ML12A_HUMAN|MYL1_HUMAN	0.649077
GO:0007517	muscle organ development	20203	90	2429	9	0.74458	0.831094	CRYAB_HUMAN|FXR1_HUMAN|LMNA_HUMAN|EMD_HUMAN|RASM_HUMAN|AEBP1_HUMAN|UN45A_HUMAN|UTRO_HUMAN|CO6A3_HUMAN	0.871955
GO:0043154	negative regulation of cysteine-type endopeptidase activity involved in apoptotic process	20203	71	2429	16	0.0345624	1.88	CRYAB_HUMAN|CSK21_HUMAN|DDX3X_HUMAN|KS6A3_HUMAN|NCPR_HUMAN|PRDX3_HUMAN|RAF1_HUMAN|TSP1_HUMAN|UBP47_HUMAN|DHC24_HUMAN|GPX1_HUMAN|DNJA3_HUMAN|DNJB6_HUMAN|IGBP1_HUMAN|PRDX5_HUMAN|LTOR5_HUMAN	0.352425
GO:0032387	negative regulation of intracellular transport	20203	4	2429	1	0.433185	2.07972	CRYAB_HUMAN	0.628958
GO:2000378	negative regulation of reactive oxygen species metabolic process	20203	21	2429	3	0.738354	1.18842	CRYAB_HUMAN|SIR2_HUMAN|SIR3_HUMAN	0.865134
GO:0051260	protein homooligomerization	20203	170	2429	25	0.351503	1.22546	CRYAB_HUMAN|F10A1_HUMAN|LONM_HUMAN|SHRPN_HUMAN|BAX_HUMAN|KCD12_HUMAN|KCD21_HUMAN|KCTD6_HUMAN|KCTD7_HUMAN|SYT1_HUMAN|APAF_HUMAN|ATLA3_HUMAN|DERL1_HUMAN|FIS1_HUMAN|GLNA_HUMAN|JIP4_HUMAN|KCTD2_HUMAN|KCTD5_HUMAN|MICU1_HUMAN|NACC1_HUMAN|OPTN_HUMAN|TOR1A_HUMAN|TOR2A_HUMAN|PRIO_HUMAN|PX11B_HUMAN	0.596678
GO:0010941	regulation of cell death	20203	8	2429	2	0.292369	2.08016	CRYAB_HUMAN|EF1D_HUMAN	0.550267
GO:0042542	response to hydrogen peroxide	20203	50	2429	8	0.398502	1.33186	CRYAB_HUMAN|IMA3_HUMAN|PRDX3_HUMAN|GPX1_HUMAN|LDHA_HUMAN|PDC10_HUMAN|PP2AB_HUMAN|CO1A1_HUMAN	0.628958
GO:0007021	tubulin complex assembly	20203	4	2429	3	0.0310044	6.24361	CRYAB_HUMAN|ARL2_HUMAN|TBCA_HUMAN	0.331309
GO:0008584	male gonad development	20203	82	2429	6	0.299884	0.607633	CSDE1_HUMAN|CTNA1_HUMAN|MSH2_HUMAN|RIR1_HUMAN|B2CL1_HUMAN|MMP14_HUMAN	0.562646
GO:0070966	nuclear-transcribed mRNA catabolic process, no-go decay	20203	3	2429	2	0.0923771	5.54795	CSDE1_HUMAN|PELO_HUMAN	0.495534
GO:0071174	mitotic spindle checkpoint	20203	2	2429	2	0.0596056	8.3209	CSK21_HUMAN|CSK22_HUMAN	0.427014
GO:0030177	positive regulation of Wnt signaling pathway	20203	31	2429	5	0.584832	1.3422	CSK21_HUMAN|MACF1_HUMAN|PPM1A_HUMAN|SMCA4_HUMAN|RENR_HUMAN	0.745797
GO:0010388	cullin deneddylation	20203	9	2429	8	0.000173159	7.41291	CSN2_HUMAN|CSN3_HUMAN|CSN4_HUMAN|CSN5_HUMAN|CSN6_HUMAN|CSN7A_HUMAN|CSN7B_HUMAN|CSN8_HUMAN	0.00771598
GO:0035914	skeletal muscle cell differentiation	20203	48	2429	3	0.364547	0.519257	CSN2_HUMAN|KLH41_HUMAN|EMD_HUMAN	0.596678
GO:0000338	protein deneddylation	20203	6	2429	3	0.0632224	4.16259	CSN4_HUMAN|CSN5_HUMAN|TOR1A_HUMAN	0.434082
GO:0035067	negative regulation of histone acetylation	20203	9	2429	2	0.33384	1.84892	CTBP1_HUMAN|SET_HUMAN	0.596678
GO:0090241	negative regulation of histone H4 acetylation	20203	2	2429	1	0.288669	4.15999	CTBP1_HUMAN	0.550267
GO:1903758	negative regulation of transcription from RNA polymerase II promoter by histone modification	20203	1	2429	1	0.203137	8.31789	CTBP1_HUMAN	0.538454
GO:0031065	positive regulation of histone deacetylation	20203	9	2429	3	0.13022	2.77448	CTBP1_HUMAN|NCOR1_HUMAN|PML_HUMAN	0.538454
GO:0019079	viral genome replication	20203	14	2429	4	0.119694	2.37852	CTBP1_HUMAN|ARBK1_HUMAN|CTBP2_HUMAN|LTOR5_HUMAN	0.538454
GO:0050872	white fat cell differentiation	20203	13	2429	2	0.671485	1.27982	CTBP1_HUMAN|CTBP2_HUMAN	0.811757
GO:0034332	adherens junction organization	20203	37	2429	6	0.458162	1.34961	CTNA1_HUMAN|AFAD_HUMAN|CADH2_HUMAN|CDC42_HUMAN|CTND1_HUMAN|RAB8B_HUMAN	0.660274
GO:0043297	apical junction assembly	20203	7	2429	3	0.08332	3.56746	CTNA1_HUMAN|VINC_HUMAN|RHOA_HUMAN	0.495534
GO:0031103	axon regeneration	20203	12	2429	1	1	0.693001	CTNA1_HUMAN	1
GO:0034613	cellular protein localization	20203	43	2429	14	0.003851	2.71773	CTNA1_HUMAN|RRAGC_HUMAN|ANK2_HUMAN|ARMX3_HUMAN|CD63_HUMAN|CDC42_HUMAN|LTOR2_HUMAN|RRAGA_HUMAN|TMM33_HUMAN|DVL2_HUMAN|KC1E_HUMAN|LTOR1_HUMAN|RAP2A_HUMAN|RRAGB_HUMAN	0.0922583
GO:0071681	cellular response to indole-3-methanol	20203	5	2429	2	0.168125	3.32878	CTNA1_HUMAN|CTNB1_HUMAN	0.538454
GO:0090136	epithelial cell-cell adhesion	20203	10	2429	4	0.0550152	3.3307	CTNA1_HUMAN|VINC_HUMAN|CAMP3_HUMAN|CDC42_HUMAN	0.427014
GO:0016264	gap junction assembly	20203	8	2429	1	1	1.0397	CTNA1_HUMAN	1
GO:0042692	muscle cell differentiation	20203	34	2429	10	0.0229987	2.45199	CTNA1_HUMAN|CTNB1_HUMAN|GLMN_HUMAN|CADH2_HUMAN|CDC42_HUMAN|SYNE1_HUMAN|BIN1_HUMAN|JIP4_HUMAN|MK14_HUMAN|SMRD3_HUMAN	0.283167
GO:2000146	negative regulation of cell motility	20203	8	2429	3	0.105748	3.12128	CTNA1_HUMAN|FBLN1_HUMAN|PIN1_HUMAN	0.529452
GO:2001240	negative regulation of extrinsic apoptotic signaling pathway in absence of ligand	20203	32	2429	2	0.576524	0.519455	CTNA1_HUMAN|B2CL1_HUMAN	0.740556
GO:2001045	negative regulation of integrin-mediated signaling pathway	20203	2	2429	1	0.288669	4.15999	CTNA1_HUMAN	0.550267
GO:0007406	negative regulation of neuroblast proliferation	20203	7	2429	2	0.250559	2.37738	CTNA1_HUMAN|NF1_HUMAN	0.550267
GO:0001541	ovarian follicle development	20203	42	2429	8	0.247145	1.58615	CTNA1_HUMAN|EI2BE_HUMAN|UBE3A_HUMAN|BAX_HUMAN|EI2BB_HUMAN|VGF_HUMAN|B2CL1_HUMAN|MMP14_HUMAN	0.550267
GO:2001241	positive regulation of extrinsic apoptotic signaling pathway in absence of ligand	20203	14	2429	5	0.045753	2.97431	CTNA1_HUMAN|NF1_HUMAN|BAX_HUMAN|HTRA2_HUMAN|PP1A_HUMAN	0.394743
GO:0051149	positive regulation of muscle cell differentiation	20203	27	2429	8	0.0478852	2.46929	CTNA1_HUMAN|CTNB1_HUMAN|RBM4_HUMAN|CADH2_HUMAN|CDC42_HUMAN|JIP4_HUMAN|KCC1A_HUMAN|MK14_HUMAN	0.407985
GO:0045880	positive regulation of smoothened signaling pathway	20203	25	2429	4	0.545734	1.33131	CTNA1_HUMAN|NCPR_HUMAN|DYHC2_HUMAN|IF172_HUMAN	0.710718
GO:0043627	response to estrogen	20203	65	2429	7	1	0.895413	CTNA1_HUMAN|LDHA_HUMAN|APOA1_HUMAN|GSTM3_HUMAN|MFGM_HUMAN|MMP14_HUMAN|PTPRN_HUMAN	1
GO:0048010	vascular endothelial growth factor receptor signaling pathway	20203	106	2429	28	0.00060805	2.21091	CTNA1_HUMAN|CYFP1_HUMAN|ELMO1_HUMAN|FAK1_HUMAN|HSPB1_HUMAN|KPCD2_HUMAN|MK03_HUMAN|NCKP1_HUMAN|P85A_HUMAN|PLCG1_HUMAN|RAF1_HUMAN|WASF2_HUMAN|1433B_HUMAN|CDC42_HUMAN|ELMO2_HUMAN|MTOR_HUMAN|RASN_HUMAN|RHOA_HUMAN|RICTR_HUMAN|BCAR1_HUMAN|CTND1_HUMAN|MK14_HUMAN|NRP2_HUMAN|P85B_HUMAN|PK3CA_HUMAN|RASH_HUMAN|RASK_HUMAN|MP2K1_HUMAN	0.0211233
GO:0034333	adherens junction assembly	20203	10	2429	4	0.0550152	3.3307	CTNB1_HUMAN|TBCD_HUMAN|VINC_HUMAN|PI51C_HUMAN	0.427014
GO:0009948	anterior/posterior axis specification	20203	16	2429	2	1	1.03972	CTNB1_HUMAN|PGAP1_HUMAN	1
GO:0045453	bone resorption	20203	20	2429	2	1	0.831583	CTNB1_HUMAN|NCDN_HUMAN	1
GO:0001658	branching involved in ureteric bud morphogenesis	20203	45	2429	4	0.816016	0.738914	CTNB1_HUMAN|DLG1_HUMAN|ILK_HUMAN|PCD16_HUMAN	0.936192
GO:0044336	canonical Wnt signaling pathway involved in negative regulation of apoptotic process	20203	5	2429	2	0.168125	3.32878	CTNB1_HUMAN|APC_HUMAN	0.538454
GO:0061324	canonical Wnt signaling pathway involved in positive regulation of cardiac outflow tract cell proliferation	20203	1	2429	1	0.203137	8.31789	CTNB1_HUMAN	0.538454
GO:0044334	canonical Wnt signaling pathway involved in positive regulation of epithelial to mesenchymal transition	20203	2	2429	1	0.288669	4.15999	CTNB1_HUMAN	0.550267
GO:0001708	cell fate specification	20203	17	2429	3	0.468091	1.46832	CTNB1_HUMAN|FKBP8_HUMAN|ITB1_HUMAN	0.672185
GO:0007160	cell-matrix adhesion	20203	87	2429	13	0.420046	1.24412	CTNB1_HUMAN|ITB1_HUMAN|LIPA1_HUMAN|VINC_HUMAN|CD63_HUMAN|EPDR1_HUMAN|CDK5_HUMAN|FERM2_HUMAN|ILK_HUMAN|ITBP1_HUMAN|TSC1_HUMAN|TSP3_HUMAN|RAPH1_HUMAN	0.628958
GO:0048469	cell maturation	20203	42	2429	1	0.0828891	0.197711	CTNB1_HUMAN	0.495534
GO:0022009	central nervous system vasculogenesis	20203	4	2429	1	0.433185	2.07972	CTNB1_HUMAN	0.628958
GO:0009950	dorsal/ventral axis specification	20203	10	2429	1	1	0.831653	CTNB1_HUMAN	1
GO:0007398	ectoderm development	20203	15	2429	1	1	0.554323	CTNB1_HUMAN	1
GO:0000578	embryonic axis specification	20203	8	2429	1	1	1.0397	CTNB1_HUMAN	1
GO:0042733	embryonic digit morphogenesis	20203	55	2429	6	1	0.907119	CTNB1_HUMAN|GNAQ_HUMAN|LNP_HUMAN|IF122_HUMAN|IMPA3_HUMAN|RAB23_HUMAN	1
GO:0048617	embryonic foregut morphogenesis	20203	10	2429	2	0.374564	1.66398	CTNB1_HUMAN|NCKP1_HUMAN	0.603754
GO:0035115	embryonic forelimb morphogenesis	20203	33	2429	3	1	0.75585	CTNB1_HUMAN|LNP_HUMAN|IF122_HUMAN	1
GO:0035050	embryonic heart tube development	20203	16	2429	4	0.263453	2.08106	CTNB1_HUMAN|NCKP1_HUMAN|NDRG4_HUMAN|IF122_HUMAN	0.550267
GO:0035116	embryonic hindlimb morphogenesis	20203	31	2429	3	1	0.804705	CTNB1_HUMAN|DICER_HUMAN|GNAS1_HUMAN	1
GO:0036023	embryonic skeletal limb joint morphogenesis	20203	3	2429	1	0.365023	2.77302	CTNB1_HUMAN	0.596678
GO:0001711	endodermal cell fate commitment	20203	6	2429	1	0.54835	1.38637	CTNB1_HUMAN	0.710718
GO:0060742	epithelial cell differentiation involved in prostate gland development	20203	3	2429	2	0.0923771	5.54795	CTNB1_HUMAN|STA5A_HUMAN	0.495534
GO:0001837	epithelial to mesenchymal transition	20203	32	2429	6	0.292669	1.56085	CTNB1_HUMAN|FLNA_HUMAN|ROAA_HUMAN|TIF1B_HUMAN|CUL7_HUMAN|S10A4_HUMAN	0.550267
GO:0060441	epithelial tube branching involved in lung morphogenesis	20203	15	2429	2	0.703332	1.10905	CTNB1_HUMAN|RASK_HUMAN	0.841355
GO:0061198	fungiform papilla formation	20203	3	2429	1	0.365023	2.77302	CTNB1_HUMAN	0.596678
GO:0001702	gastrulation with mouth forming second	20203	18	2429	2	1	0.924091	CTNB1_HUMAN|TEN4_HUMAN	1
GO:0035112	genitalia morphogenesis	20203	1	2429	1	0.203137	8.31789	CTNB1_HUMAN	0.538454
GO:0007403	glial cell fate determination	20203	2	2429	1	0.288669	4.15999	CTNB1_HUMAN	0.550267
GO:0035315	hair cell differentiation	20203	6	2429	2	0.208929	2.77375	CTNB1_HUMAN|ERCC2_HUMAN	0.538454
GO:0031069	hair follicle morphogenesis	20203	30	2429	3	1	0.831513	CTNB1_HUMAN|DICER_HUMAN|CDC42_HUMAN	1
GO:0060789	hair follicle placode formation	20203	8	2429	3	0.105748	3.12128	CTNB1_HUMAN|CDC42_HUMAN|GNAS1_HUMAN	0.529452
GO:0021819	layer formation in cerebral cortex	20203	12	2429	4	0.0843114	2.77522	CTNB1_HUMAN|CDK5_HUMAN|DAB2P_HUMAN|RELN_HUMAN	0.495534
GO:0002089	lens morphogenesis in camera-type eye	20203	12	2429	1	1	0.693001	CTNB1_HUMAN	1
GO:0060484	lung-associated mesenchyme development	20203	11	2429	1	1	0.756052	CTNB1_HUMAN	1
GO:0060479	lung cell differentiation	20203	1	2429	1	0.203137	8.31789	CTNB1_HUMAN	0.538454
GO:0060492	lung induction	20203	3	2429	1	0.365023	2.77302	CTNB1_HUMAN	0.596678
GO:0030539	male genitalia development	20203	19	2429	2	1	0.875404	CTNB1_HUMAN|DHC24_HUMAN	1
GO:0060916	mesenchymal cell proliferation involved in lung development	20203	3	2429	1	0.365023	2.77302	CTNB1_HUMAN	0.596678
GO:0003337	mesenchymal to epithelial transition involved in metanephros morphogenesis	20203	8	2429	1	1	1.0397	CTNB1_HUMAN	1
GO:2001234	negative regulation of apoptotic signaling pathway	20203	18	2429	5	0.092857	2.31309	CTNB1_HUMAN|M3K7_HUMAN|BAX_HUMAN|MADD_HUMAN|IGBP1_HUMAN	0.495534
GO:0032331	negative regulation of chondrocyte differentiation	20203	17	2429	1	0.713341	0.489061	CTNB1_HUMAN	0.846618
GO:0045976	negative regulation of mitotic cell cycle, embryonic	20203	2	2429	1	0.288669	4.15999	CTNB1_HUMAN	0.550267
GO:1901215	negative regulation of neuron death	20203	29	2429	9	0.0170037	2.58699	CTNB1_HUMAN|REL_HUMAN|STAT3_HUMAN|HTRA2_HUMAN|PPP5_HUMAN|CDK5_HUMAN|NEMO_HUMAN|PARK7_HUMAN|APOE_HUMAN	0.246686
GO:0048715	negative regulation of oligodendrocyte differentiation	20203	13	2429	2	0.671485	1.27982	CTNB1_HUMAN|NF1_HUMAN	0.811757
GO:0045671	negative regulation of osteoclast differentiation	20203	20	2429	3	0.731315	1.2479	CTNB1_HUMAN|NF1_HUMAN|P85A_HUMAN	0.858467
GO:0033234	negative regulation of protein sumoylation	20203	5	2429	2	0.168125	3.32878	CTNB1_HUMAN|PARK7_HUMAN	0.538454
GO:0072079	nephron tubule formation	20203	2	2429	1	0.288669	4.15999	CTNB1_HUMAN	0.550267
GO:0001840	neural plate development	20203	1	2429	1	0.203137	8.31789	CTNB1_HUMAN	0.538454
GO:0001764	neuron migration	20203	101	2429	17	0.230224	1.40275	CTNB1_HUMAN|ELP3_HUMAN|FAK1_HUMAN|MYH10_HUMAN|BAX_HUMAN|DCX_HUMAN|MK08_HUMAN|CDK5_HUMAN|KGP1_HUMAN|NAV1_HUMAN|NDEL1_HUMAN|NECD_HUMAN|PMGT2_HUMAN|RPGF2_HUMAN|TICN1_HUMAN|COT2_HUMAN|RELN_HUMAN	0.550267
GO:0030316	osteoclast differentiation	20203	24	2429	4	0.535323	1.38684	CTNB1_HUMAN|IKKA_HUMAN|TFR1_HUMAN|MK14_HUMAN	0.710718
GO:0060066	oviduct development	20203	3	2429	1	0.365023	2.77302	CTNB1_HUMAN	0.596678
GO:0031016	pancreas development	20203	23	2429	1	0.507614	0.361375	CTNB1_HUMAN	0.686057
GO:0001569	patterning of blood vessels	20203	32	2429	2	0.576524	0.519455	CTNB1_HUMAN|STK4_HUMAN	0.740556
GO:2000017	positive regulation of determination of dorsal identity	20203	3	2429	2	0.0923771	5.54795	CTNB1_HUMAN|MK08_HUMAN	0.495534
GO:2000144	positive regulation of DNA-templated transcription, initiation	20203	7	2429	1	0.596839	1.18827	CTNB1_HUMAN	0.745797
GO:0045603	positive regulation of endothelial cell differentiation	20203	11	2429	1	1	0.756052	CTNB1_HUMAN	1
GO:0060769	positive regulation of epithelial cell proliferation involved in prostate gland development	20203	2	2429	1	0.288669	4.15999	CTNB1_HUMAN	0.550267
GO:0010718	positive regulation of epithelial to mesenchymal transition	20203	32	2429	2	0.576524	0.519455	CTNB1_HUMAN|CO1A1_HUMAN	0.740556
GO:0045743	positive regulation of fibroblast growth factor receptor signaling pathway	20203	5	2429	3	0.0457134	4.99483	CTNB1_HUMAN|KPCD2_HUMAN|DUSTY_HUMAN	0.394743
GO:0010909	positive regulation of heparan sulfate proteoglycan biosynthetic process	20203	3	2429	1	0.365023	2.77302	CTNB1_HUMAN	0.596678
GO:0051571	positive regulation of histone H3-K4 methylation	20203	15	2429	3	0.432947	1.66425	CTNB1_HUMAN|OGT1_HUMAN|WDR61_HUMAN	0.628958
GO:0043410	positive regulation of MAPK cascade	20203	70	2429	7	0.853023	0.831234	CTNB1_HUMAN|CADH2_HUMAN|DAB2P_HUMAN|KSR1_HUMAN|LTOR1_HUMAN|RASH_HUMAN|TIMP2_HUMAN	0.972638
GO:0002053	positive regulation of mesenchymal cell proliferation	20203	30	2429	3	1	0.831513	CTNB1_HUMAN|STAT1_HUMAN|RHG05_HUMAN	1
GO:0002052	positive regulation of neuroblast proliferation	20203	21	2429	2	1	0.791995	CTNB1_HUMAN|SMRD3_HUMAN	1
GO:0045669	positive regulation of osteoblast differentiation	20203	56	2429	5	0.679203	0.742114	CTNB1_HUMAN|CLIC1_HUMAN|GNAS1_HUMAN|ILK_HUMAN|FBN2_HUMAN	0.820865
GO:0048643	positive regulation of skeletal muscle tissue development	20203	10	2429	1	1	0.831653	CTNB1_HUMAN	1
GO:0051973	positive regulation of telomerase activity	20203	9	2429	2	0.33384	1.84892	CTNB1_HUMAN|WAP53_HUMAN	0.596678
GO:0032212	positive regulation of telomere maintenance via telomerase	20203	5	2429	1	0.494032	1.6637	CTNB1_HUMAN	0.672185
GO:0032481	positive regulation of type I interferon production	20203	66	2429	14	0.0669756	1.76867	CTNB1_HUMAN|DHX36_HUMAN|DHX9_HUMAN|IKKA_HUMAN|NFKB1_HUMAN|NFKB2_HUMAN|STAT6_HUMAN|TBK1_HUMAN|TF65_HUMAN|RPAB1_HUMAN|RPAB3_HUMAN|TRI32_HUMAN|NEMO_HUMAN|RPAB5_HUMAN	0.452391
GO:0034394	protein localization to cell surface	20203	20	2429	6	0.0533352	2.49886	CTNB1_HUMAN|FLNA_HUMAN|VINC_HUMAN|ANK2_HUMAN|ARF6_HUMAN|UBP4_HUMAN	0.427014
GO:0009954	proximal/distal pattern formation	20203	25	2429	2	0.762788	0.665128	CTNB1_HUMAN|APC_HUMAN	0.88613
GO:0045765	regulation of angiogenesis	20203	26	2429	3	1	0.959652	CTNB1_HUMAN|NF1_HUMAN|RINI_HUMAN	1
GO:0090279	regulation of calcium ion import	20203	5	2429	1	0.494032	1.6637	CTNB1_HUMAN	0.672185
GO:0042659	regulation of cell fate specification	20203	4	2429	1	0.433185	2.07972	CTNB1_HUMAN	0.628958
GO:0030997	regulation of centriole-centriole cohesion	20203	2	2429	1	0.288669	4.15999	CTNB1_HUMAN	0.550267
GO:0070602	regulation of centromeric sister chromatid cohesion	20203	3	2429	1	0.365023	2.77302	CTNB1_HUMAN	0.596678
GO:0048145	regulation of fibroblast proliferation	20203	1	2429	1	0.203137	8.31789	CTNB1_HUMAN	0.538454
GO:0031641	regulation of myelination	20203	14	2429	5	0.045753	2.97431	CTNB1_HUMAN|CADH2_HUMAN|MTOR_HUMAN|SIR2_HUMAN|DLG1_HUMAN	0.394743
GO:0072182	regulation of nephron tubule epithelial cell differentiation	20203	2	2429	1	0.288669	4.15999	CTNB1_HUMAN	0.550267
GO:2000008	regulation of protein localization to cell surface	20203	7	2429	3	0.08332	3.56746	CTNB1_HUMAN|GBF1_HUMAN|TOR1A_HUMAN	0.495534
GO:0003266	regulation of secondary heart field cardioblast proliferation	20203	4	2429	1	0.433185	2.07972	CTNB1_HUMAN	0.628958
GO:0048660	regulation of smooth muscle cell proliferation	20203	4	2429	1	0.433185	2.07972	CTNB1_HUMAN	0.628958
GO:0042129	regulation of T cell proliferation	20203	8	2429	2	0.292369	2.08016	CTNB1_HUMAN|LEG3_HUMAN	0.550267
GO:0072053	renal inner medulla development	20203	2	2429	1	0.288669	4.15999	CTNB1_HUMAN	0.550267
GO:0072054	renal outer medulla development	20203	2	2429	1	0.288669	4.15999	CTNB1_HUMAN	0.550267
GO:0072033	renal vesicle formation	20203	2	2429	1	0.288669	4.15999	CTNB1_HUMAN	0.550267
GO:0016337	single organismal cell-cell adhesion	20203	94	2429	11	1	0.973193	CTNB1_HUMAN|PI51C_HUMAN|CO8A2_HUMAN|COEA1_HUMAN|CTND1_HUMAN|CTND2_HUMAN|DLG1_HUMAN|FAT1_HUMAN|LSAMP_HUMAN|RPGF1_HUMAN|TEN2_HUMAN	1
GO:0051145	smooth muscle cell differentiation	20203	18	2429	1	0.714001	0.461868	CTNB1_HUMAN	0.846618
GO:0019827	stem cell maintenance	20203	55	2429	4	0.404479	0.604262	CTNB1_HUMAN|DDX6_HUMAN|DICER_HUMAN|MED30_HUMAN	0.628958
GO:0061549	sympathetic ganglion development	20203	9	2429	2	0.33384	1.84892	CTNB1_HUMAN|NRP2_HUMAN	0.596678
GO:0050808	synapse organization	20203	31	2429	8	0.0639681	2.15012	CTNB1_HUMAN|MYO5A_HUMAN|RB39B_HUMAN|SL9A6_HUMAN|ANK3_HUMAN|CTND2_HUMAN|NLGN3_HUMAN|TSC1_HUMAN	0.437343
GO:0048489	synaptic vesicle transport	20203	9	2429	5	0.0123683	4.62789	CTNB1_HUMAN|DYN2_HUMAN|SYNJ1_HUMAN|SNAPN_HUMAN|TOR1A_HUMAN	0.200879
GO:0033077	T cell differentiation in thymus	20203	32	2429	6	0.292669	1.56085	CTNB1_HUMAN|STA5B_HUMAN|APC_HUMAN|RS6_HUMAN|DNJA3_HUMAN|STA5A_HUMAN	0.550267
GO:0048538	thymus development	20203	43	2429	3	0.477309	0.579777	CTNB1_HUMAN|APC_HUMAN|CRKL_HUMAN	0.672185
GO:0060440	trachea formation	20203	7	2429	3	0.08332	3.56746	CTNB1_HUMAN|MK03_HUMAN|MP2K1_HUMAN	0.495534
GO:0071456	cellular response to hypoxia	20203	110	2429	13	1	0.982876	CUL2_HUMAN|HYOU1_HUMAN|LMNA_HUMAN|PDIA1_HUMAN|UBQL1_HUMAN|ELOB_HUMAN|MTOR_HUMAN|PSA_HUMAN|SIR2_HUMAN|CPEB2_HUMAN|HIF1N_HUMAN|PTGIS_HUMAN|S100B_HUMAN	1
GO:0000082	G1/S transition of mitotic cell cycle	20203	151	2429	58	5.7798e-12	3.24851	CUL2_HUMAN|CUL4A_HUMAN|ITB1_HUMAN|KCC2D_HUMAN|KCC2G_HUMAN|MCM2_HUMAN|MCM3_HUMAN|MCM4_HUMAN|MCM6_HUMAN|MCM7_HUMAN|PCNA_HUMAN|PP2BA_HUMAN|PRS10_HUMAN|PRS6A_HUMAN|PRS6B_HUMAN|PRS7_HUMAN|PRS8_HUMAN|PSD11_HUMAN|PSD12_HUMAN|PSD13_HUMAN|PSMD1_HUMAN|PSMD2_HUMAN|PSMD5_HUMAN|PSMD6_HUMAN|PSMD7_HUMAN|RFA1_HUMAN|CUL1_HUMAN|KCC2B_HUMAN|PPP6_HUMAN|PSA1_HUMAN|PSA2_HUMAN|PSA3_HUMAN|PSA5_HUMAN|PSA7_HUMAN|PSB1_HUMA…	8.58493e-10
GO:0042787	protein ubiquitination involved in ubiquitin-dependent protein catabolic process	20203	78	2429	24	0.000170419	2.57461	CUL2_HUMAN|CUL4A_HUMAN|HECD1_HUMAN|HECD3_HUMAN|HUWE1_HUMAN|ITCH_HUMAN|NED4L_HUMAN|TRIPC_HUMAN|UBE3A_HUMAN|UBE3C_HUMAN|UBE4B_HUMAN|UBR5_HUMAN|CHIP_HUMAN|CUL1_HUMAN|HACE1_HUMAN|HERC4_HUMAN|TRI32_HUMAN|UBR4_HUMAN|CUL4B_HUMAN|CUL5_HUMAN|HECD4_HUMAN|HECW1_HUMAN|HECW2_HUMAN|RNF11_HUMAN	0.00767058
GO:0061418	regulation of transcription from RNA polymerase II promoter in response to hypoxia	20203	28	2429	3	1	0.891009	CUL2_HUMAN|ELOB_HUMAN|HIF1N_HUMAN	1
GO:0042769	DNA damage response, detection of DNA damage	20203	35	2429	13	0.00126424	3.10021	CUL4A_HUMAN|DNJA1_HUMAN|PCNA_HUMAN|RFA1_HUMAN|RFC3_HUMAN|RFA2_HUMAN|RT26_HUMAN|RT35_HUMAN|CUL4B_HUMAN|RFA3_HUMAN|RFC2_HUMAN|RFC5_HUMAN|RT11_HUMAN	0.0396722
GO:0030097	hemopoiesis	20203	57	2429	7	0.841583	1.0215	CUL4A_HUMAN|RFA1_HUMAN|ROGDI_HUMAN|ADDB_HUMAN|CNN2_HUMAN|EBP_HUMAN|PICAL_HUMAN	0.96181
GO:0030853	negative regulation of granulocyte differentiation	20203	7	2429	1	0.596839	1.18827	CUL4A_HUMAN	0.745797
GO:2000001	regulation of DNA damage checkpoint	20203	7	2429	2	0.250559	2.37738	CUL4A_HUMAN|RFA2_HUMAN	0.550267
GO:2000819	regulation of nucleotide-excision repair	20203	2	2429	1	0.288669	4.15999	CUL4A_HUMAN	0.550267
GO:0051246	regulation of protein metabolic process	20203	2	2429	1	0.288669	4.15999	CUL4A_HUMAN	0.550267
GO:0035019	somatic stem cell maintenance	20203	69	2429	15	0.0490845	1.81309	CUL4A_HUMAN|RAF1_HUMAN|RPB1_HUMAN|RPB2_HUMAN|RPB3_HUMAN|STAT3_HUMAN|APC_HUMAN|RPAB1_HUMAN|RPAB3_HUMAN|BRAF_HUMAN|RPB11_HUMAN|RPB4_HUMAN|RPB7_HUMAN|RPB9_HUMAN|RPAB5_HUMAN	0.41661
GO:0019985	translesion synthesis	20203	47	2429	11	0.0534015	1.95093	CUL4A_HUMAN|NPL4_HUMAN|PCNA_HUMAN|RFA1_HUMAN|RFC3_HUMAN|UFD1_HUMAN|RFA2_HUMAN|CUL4B_HUMAN|RFA3_HUMAN|RFC2_HUMAN|RFC5_HUMAN	0.427014
GO:0048675	axon extension	20203	22	2429	9	0.00417133	3.41122	CYFP1_HUMAN|ITB1_HUMAN|VINC_HUMAN|DCX_HUMAN|SL9A6_HUMAN|CDK5_HUMAN|NECD_HUMAN|NLGN3_HUMAN|RAPH1_HUMAN	0.0988695
GO:0050890	cognition	20203	38	2429	4	1	0.875301	CYFP1_HUMAN|NF1_HUMAN|DOP2_HUMAN|GNAS1_HUMAN	1
GO:0030032	lamellipodium assembly	20203	32	2429	11	0.00473479	2.86738	CYFP1_HUMAN|GRDN_HUMAN|NCKP1_HUMAN|NUP85_HUMAN|VINC_HUMAN|WASF2_HUMAN|ARFP2_HUMAN|ABLM3_HUMAN|ARHG7_HUMAN|GOLP3_HUMAN|ABLM1_HUMAN	0.108152
GO:2000601	positive regulation of Arp2/3 complex-mediated actin nucleation	20203	7	2429	3	0.08332	3.56746	CYFP1_HUMAN|NCKP1_HUMAN|WASF1_HUMAN	0.495534
GO:0016601	Rac protein signal transduction	20203	19	2429	11	0.000166634	4.83223	CYFP1_HUMAN|ELMO1_HUMAN|NCKP1_HUMAN|NISCH_HUMAN|WASF1_HUMAN|WASF2_HUMAN|ALS2_HUMAN|HACD3_HUMAN|HACE1_HUMAN|EPS8_HUMAN|RHOG_HUMAN	0.00757674
GO:0031529	ruffle organization	20203	14	2429	4	0.119694	2.37852	CYFP1_HUMAN|ARFP2_HUMAN|MTOR_HUMAN|ARF6_HUMAN	0.538454
GO:0042347	negative regulation of NF-kappaB import into nucleus	20203	9	2429	3	0.13022	2.77448	CYLD_HUMAN|PPM1A_HUMAN|C1QT3_HUMAN	0.538454
GO:0045581	negative regulation of T cell differentiation	20203	7	2429	1	0.596839	1.18827	CYLD_HUMAN	0.745797
GO:0032480	negative regulation of type I interferon production	20203	33	2429	6	0.304225	1.51348	CYLD_HUMAN|DDX58_HUMAN|ITCH_HUMAN|PCBP2_HUMAN|TBK1_HUMAN|PIN1_HUMAN	0.568635
GO:0035872	nucleotide-binding domain, leucine rich repeat containing receptor signaling pathway	20203	43	2429	11	0.0426467	2.13275	CYLD_HUMAN|IKKA_HUMAN|ITCH_HUMAN|M3K7_HUMAN|A4_HUMAN|SGT1_HUMAN|THIO_HUMAN|B2CL1_HUMAN|NEMO_HUMAN|TAB2_HUMAN|UBE2N_HUMAN	0.394743
GO:0070423	nucleotide-binding oligomerization domain containing signaling pathway	20203	25	2429	7	0.0759851	2.33259	CYLD_HUMAN|IKKA_HUMAN|ITCH_HUMAN|M3K7_HUMAN|NEMO_HUMAN|TAB2_HUMAN|UBE2N_HUMAN	0.495014
GO:2001238	positive regulation of extrinsic apoptotic signaling pathway	20203	28	2429	4	0.771995	1.1885	CYLD_HUMAN|HOIL1_HUMAN|PML_HUMAN|ITM2C_HUMAN	0.892813
GO:1902017	regulation of cilium assembly	20203	10	2429	3	0.156437	2.49701	CYLD_HUMAN|IF140_HUMAN|VDAC3_HUMAN	0.538454
GO:2001242	regulation of intrinsic apoptotic signaling pathway	20203	3	2429	1	0.365023	2.77302	CYLD_HUMAN	0.596678
GO:0070507	regulation of microtubule cytoskeleton organization	20203	12	2429	5	0.0291344	3.47037	CYLD_HUMAN|CAMP3_HUMAN|ATAT_HUMAN|CLAP1_HUMAN|PHLB1_HUMAN	0.331309
GO:0007346	regulation of mitotic cell cycle	20203	62	2429	10	0.343481	1.34291	CYLD_HUMAN|GBF1_HUMAN|STK4_HUMAN|TAOK1_HUMAN|TTC28_HUMAN|HDAC3_HUMAN|PAK7_HUMAN|RFA3_HUMAN|SAE1_HUMAN|TAOK2_HUMAN	0.596678
GO:1901026	ripoptosome assembly involved in necroptotic process	20203	3	2429	2	0.0923771	5.54795	CYLD_HUMAN|SIR2_HUMAN	0.495534
GO:0001893	maternal placenta development	20203	11	2429	4	0.0688604	3.02756	DAZP1_HUMAN|PRDX3_HUMAN|TMED2_HUMAN|COT2_HUMAN	0.453908
GO:0048026	positive regulation of mRNA splicing, via spliceosome	20203	15	2429	5	0.0557968	2.77595	DAZP1_HUMAN|RU17_HUMAN|SF3B4_HUMAN|CELF3_HUMAN|CELF4_HUMAN	0.427014
GO:0043928	exonucleolytic nuclear-transcribed mRNA catabolic process involved in deadenylation-dependent decay	20203	29	2429	16	9.06905e-06	4.61236	DCP1A_HUMAN|DDX6_HUMAN|XRN1_HUMAN|CNOT7_HUMAN|DCP1B_HUMAN|EDC4_HUMAN|EXOS1_HUMAN|EXOS2_HUMAN|EXOS4_HUMAN|EXOS5_HUMAN|EXOS6_HUMAN|EXOS8_HUMAN|LSM3_HUMAN|LSM4_HUMAN|LSM2_HUMAN|LSM6_HUMAN	0.000511541
GO:0000184	nuclear-transcribed mRNA catabolic process, nonsense-mediated decay	20203	117	2429	54	1.04969e-13	3.90259	DCP1A_HUMAN|EIF3E_HUMAN|ERF1_HUMAN|IF4G1_HUMAN|NCBP1_HUMAN|PARN_HUMAN|RENT1_HUMAN|RL11_HUMAN|RL3_HUMAN|RL4_HUMAN|RL7_HUMAN|RS18_HUMAN|RS3A_HUMAN|RS4X_HUMAN|RS8_HUMAN|SMG1_HUMAN|SMG8_HUMAN|SMG9_HUMAN|DCP1B_HUMAN|NCBP2_HUMAN|RL10_HUMAN|RL10A_HUMAN|RL13_HUMAN|RL13A_HUMAN|RL15_HUMAN|RL18A_HUMAN|RL19_HUMAN|RL23_HUMAN|RL23A_HUMAN|RL27A_HUMAN|RL28_HUMAN|RL30_HUMAN|RL31_HUMAN|RL34_HUMAN|RL35_HUMAN|RL36_H…	2.50513e-11
GO:0032402	melanosome transport	20203	23	2429	7	0.0361891	2.53567	DCTN1_HUMAN|RAB1A_HUMAN|MYO5A_HUMAN|RB27B_HUMAN|BBS2_HUMAN|BBS7_HUMAN|MP2K1_HUMAN	0.362692
GO:0010970	microtubule-based transport	20203	1	2429	1	0.203137	8.31789	DCTN1_HUMAN	0.538454
GO:0042732	D-xylose metabolic process	20203	2	2429	1	0.288669	4.15999	DCXR_HUMAN	0.550267
GO:0006006	glucose metabolic process	20203	124	2429	26	0.0161301	1.75197	DCXR_HUMAN|GYS1_HUMAN|KPB2_HUMAN|KPBB_HUMAN|KPYM_HUMAN|LYAG_HUMAN|NISCH_HUMAN|PDK1_HUMAN|PYC_HUMAN|PYGL_HUMAN|2A5D_HUMAN|AIMP1_HUMAN|ALDOA_HUMAN|ENOG_HUMAN|KAPCA_HUMAN|KAPCB_HUMAN|M2OM_HUMAN|PGM2L_HUMAN|UGPA_HUMAN|APOD_HUMAN|HECD4_HUMAN|MK14_HUMAN|PDK2_HUMAN|PHKG2_HUMAN|PK3CA_HUMAN|WDTC1_HUMAN	0.240923
GO:0006739	NADP metabolic process	20203	7	2429	2	0.250559	2.37738	DCXR_HUMAN|QORX_HUMAN	0.550267
GO:0005997	xylulose metabolic process	20203	2	2429	1	0.288669	4.15999	DCXR_HUMAN	0.550267
GO:0016042	lipid catabolic process	20203	79	2429	14	0.178309	1.47668	DDHD1_HUMAN|PLBL2_HUMAN|PLD3_HUMAN|BSCL2_HUMAN|PA1B3_HUMAN|PLPL6_HUMAN|PPT1_HUMAN|DDHD2_HUMAN|DGLB_HUMAN|LICH_HUMAN|NEUR1_HUMAN|PA1B2_HUMAN|PLCD4_HUMAN|PLPL4_HUMAN	0.538454
GO:0090141	positive regulation of mitochondrial fission	20203	10	2429	3	0.156437	2.49701	DDHD1_HUMAN|DNM1L_HUMAN|FIS1_HUMAN	0.538454
GO:0090305	nucleic acid phosphodiester bond hydrolysis	20203	46	2429	2	0.165693	0.361111	DDX1_HUMAN|PARN_HUMAN	0.538454
GO:0006446	regulation of translational initiation	20203	35	2429	22	3.58555e-08	5.26608	DDX1_HUMAN|E2AK4_HUMAN|EIF3B_HUMAN|EIF3C_HUMAN|EIF3D_HUMAN|EIF3E_HUMAN|EIF3G_HUMAN|HSPB1_HUMAN|IF2P_HUMAN|IF4B_HUMAN|IF4G1_HUMAN|NCBP1_HUMAN|EI2BB_HUMAN|EIF3H_HUMAN|EIF3I_HUMAN|NCBP2_HUMAN|CTIF_HUMAN|EI2BA_HUMAN|EIF3J_HUMAN|IF4G2_HUMAN|IF4G3_HUMAN|IMPCT_HUMAN	3.07254e-06
GO:0000245	spliceosomal complex assembly	20203	22	2429	7	0.0304779	2.65105	DDX1_HUMAN|PRP6_HUMAN|RBM5_HUMAN|SF01_HUMAN|SRPK2_HUMAN|GEMI6_HUMAN|RUXG_HUMAN	0.331309
GO:0006388	tRNA splicing, via endonucleolytic cleavage and ligation	20203	9	2429	3	0.13022	2.77448	DDX1_HUMAN|RTCB_HUMAN|CN166_HUMAN	0.538454
GO:0033148	positive regulation of intracellular estrogen receptor signaling pathway	20203	7	2429	2	0.250559	2.37738	DDX17_HUMAN|DDX5_HUMAN	0.550267
GO:2001014	regulation of skeletal muscle cell differentiation	20203	6	2429	3	0.0632224	4.16259	DDX17_HUMAN|DDX5_HUMAN|KLH41_HUMAN	0.434082
GO:0006364	rRNA processing	20203	92	2429	22	0.00579157	1.99794	DDX21_HUMAN|NOP56_HUMAN|NOP58_HUMAN|RL11_HUMAN|RL7_HUMAN|U3IP2_HUMAN|FBLL1_HUMAN|FBRL_HUMAN|RS15_HUMAN|RS19_HUMAN|RS24_HUMAN|RS6_HUMAN|RS7_HUMAN|EXOS1_HUMAN|EXOS2_HUMAN|EXOS4_HUMAN|EXOS5_HUMAN|EXOS8_HUMAN|GEMI4_HUMAN|RL26_HUMAN|RPP29_HUMAN|YBEY_HUMAN	0.126442
GO:0000354	cis assembly of pre-catalytic spliceosome	20203	2	2429	2	0.0596056	8.3209	DDX23_HUMAN|U520_HUMAN	0.427014
GO:0000375	RNA splicing, via transesterification reactions	20203	25	2429	8	0.0208174	2.6669	DDX23_HUMAN|FUBP2_HUMAN|PRP6_HUMAN|PRP8_HUMAN|PRPF3_HUMAN|SF3B1_HUMAN|SF3B4_HUMAN|SPF27_HUMAN	0.272834
GO:0071243	cellular response to arsenic-containing substance	20203	11	2429	2	0.642693	1.51264	DDX3X_HUMAN|CPEB2_HUMAN	0.792211
GO:0071470	cellular response to osmotic stress	20203	6	2429	1	0.54835	1.38637	DDX3X_HUMAN	0.710718
GO:0007059	chromosome segregation	20203	66	2429	12	0.19644	1.51476	DDX3X_HUMAN|ERCC2_HUMAN|MMS19_HUMAN|NUP37_HUMAN|ARL8A_HUMAN|ARL8B_HUMAN|MIP18_HUMAN|ADT2_HUMAN|DDX3Y_HUMAN|FA96A_HUMAN|NDEL1_HUMAN|UBC9_HUMAN	0.538454
GO:0008625	extrinsic apoptotic signaling pathway via death domain receptors	20203	33	2429	7	0.193126	1.76645	DDX3X_HUMAN|NF1_HUMAN|P85A_HUMAN|BAX_HUMAN|BL1S2_HUMAN|DAB2P_HUMAN|DAPK1_HUMAN	0.538454
GO:0035556	intracellular signal transduction	20203	363	2429	49	0.422333	1.12523	DDX3X_HUMAN|FKBP8_HUMAN|FYV1_HUMAN|GLU2B_HUMAN|GMIP_HUMAN|HSPB1_HUMAN|KPCD2_HUMAN|KPCI_HUMAN|KS6A3_HUMAN|M4K4_HUMAN|SRPK2_HUMAN|STK4_HUMAN|CAB39_HUMAN|DCX_HUMAN|KALRN_HUMAN|KAPCA_HUMAN|KAPCB_HUMAN|MAST1_HUMAN|MRCKB_HUMAN|RAC3_HUMAN|SCG2_HUMAN|AAKG2_HUMAN|BIG2_HUMAN|CRKL_HUMAN|DAPK1_HUMAN|DCLK2_HUMAN|DGKZ_HUMAN|DVL3_HUMAN|GCYA2_HUMAN|GNAI2_HUMAN|GRIP1_HUMAN|ITBP1_HUMAN|KAP0_HUMAN|KAP2_HUMAN|KAP3_H…	0.628958
GO:0042256	mature ribosome assembly	20203	6	2429	3	0.0632224	4.16259	DDX3X_HUMAN|IF6_HUMAN|C1QBP_HUMAN	0.434082
GO:2001243	negative regulation of intrinsic apoptotic signaling pathway	20203	24	2429	5	0.231723	1.73425	DDX3X_HUMAN|NDUS3_HUMAN|B2CL1_HUMAN|B2CL2_HUMAN|VDAC2_HUMAN	0.550267
GO:0031333	negative regulation of protein complex assembly	20203	15	2429	3	0.432947	1.66425	DDX3X_HUMAN|RAF1_HUMAN|CDC42_HUMAN	0.628958
GO:0071651	positive regulation of chemokine (C-C motif) ligand 5 production	20203	4	2429	1	0.433185	2.07972	DDX3X_HUMAN	0.628958
GO:0043280	positive regulation of cysteine-type endopeptidase activity involved in apoptotic process	20203	40	2429	7	0.342773	1.45683	DDX3X_HUMAN|BAP31_HUMAN|HTRA2_HUMAN|PDCD6_HUMAN|PRAF3_HUMAN|DAPK1_HUMAN|FIS1_HUMAN	0.596678
GO:0010628	positive regulation of gene expression	20203	196	2429	31	0.160329	1.31957	DDX3X_HUMAN|DDX58_HUMAN|DICER_HUMAN|FUBP1_HUMAN|FUBP3_HUMAN|GELS_HUMAN|HGS_HUMAN|MK09_HUMAN|PK3CD_HUMAN|RB3GP_HUMAN|SRPK2_HUMAN|AAKG1_HUMAN|ANK2_HUMAN|CDC42_HUMAN|CNTN1_HUMAN|ERP29_HUMAN|MK08_HUMAN|MTOR_HUMAN|AAKB1_HUMAN|ANK3_HUMAN|BRAF_HUMAN|CNN2_HUMAN|FBLN1_HUMAN|FINC_HUMAN|PARK7_HUMAN|PDC10_HUMAN|RASK_HUMAN|RBM4B_HUMAN|TLE1_HUMAN|ACTA_HUMAN|MP2K1_HUMAN	0.538454
GO:0032728	positive regulation of interferon-beta production	20203	25	2429	3	1	0.998087	DDX3X_HUMAN|DDX58_HUMAN|TBK1_HUMAN	1
GO:0045727	positive regulation of translation	20203	47	2429	14	0.00548203	2.48607	DDX3X_HUMAN|EF2_HUMAN|HNRPD_HUMAN|LAR4B_HUMAN|LARP1_HUMAN|MK03_HUMAN|PASK_HUMAN|RS4X_HUMAN|TSP1_HUMAN|MTOR_HUMAN|CIRBP_HUMAN|ELAV1_HUMAN|NPM_HUMAN|RBM3_HUMAN	0.122753
GO:0045948	positive regulation of translational initiation	20203	12	2429	5	0.0291344	3.47037	DDX3X_HUMAN|EI2BE_HUMAN|KHDR1_HUMAN|RPB4_HUMAN|RPB7_HUMAN	0.331309
GO:0045070	positive regulation of viral genome replication	20203	22	2429	10	0.00138901	3.79155	DDX3X_HUMAN|DSRAD_HUMAN|RD23A_HUMAN|SRPK2_HUMAN|STAU1_HUMAN|HACD3_HUMAN|PPIA_HUMAN|PPIH_HUMAN|PPIE_HUMAN|VAPB_HUMAN	0.0425147
GO:0007623	circadian rhythm	20203	92	2429	10	0.873356	0.903664	DDX5_HUMAN|DHX9_HUMAN|DYR1A_HUMAN|NAMPT_HUMAN|NCOR1_HUMAN|CUL1_HUMAN|SKP1_HUMAN|HDAC3_HUMAN|KC1E_HUMAN|RBM4B_HUMAN	0.994805
GO:0072332	intrinsic apoptotic signaling pathway by p53 class mediator	20203	21	2429	3	0.738354	1.18842	DDX5_HUMAN|BAX_HUMAN|PDK2_HUMAN	0.865134
GO:0009299	mRNA transcription	20203	5	2429	2	0.168125	3.32878	DDX5_HUMAN|EF1D_HUMAN	0.538454
GO:0000381	regulation of alternative mRNA splicing, via spliceosome	20203	29	2429	10	0.00682303	2.87561	DDX5_HUMAN|DYR1A_HUMAN|PTBP1_HUMAN|RBM4_HUMAN|RBM5_HUMAN|RFOX2_HUMAN|SRSF2_HUMAN|CELF3_HUMAN|CELF4_HUMAN|CELF6_HUMAN	0.134528
GO:0060765	regulation of androgen receptor signaling pathway	20203	9	2429	5	0.0123683	4.62789	DDX5_HUMAN|HDAC6_HUMAN|RNF14_HUMAN|ANM2_HUMAN|PARK7_HUMAN	0.200879
GO:0045667	regulation of osteoblast differentiation	20203	13	2429	4	0.101289	2.56163	DDX5_HUMAN|FAK1_HUMAN|APC_HUMAN|KAPCA_HUMAN	0.526655
GO:0045069	regulation of viral genome replication	20203	4	2429	3	0.0310044	6.24361	DDX5_HUMAN|DICER_HUMAN|PPIA_HUMAN	0.331309
GO:0039528	cytoplasmic pattern recognition receptor signaling pathway in response to virus	20203	2	2429	1	0.288669	4.15999	DDX58_HUMAN	0.550267
GO:0009597	detection of virus	20203	3	2429	1	0.365023	2.77302	DDX58_HUMAN	0.596678
GO:0002230	positive regulation of defense response to virus by host	20203	113	2429	14	0.885577	1.03066	DDX58_HUMAN|FXR2_HUMAN|GMIP_HUMAN|NUP93_HUMAN|PML_HUMAN|MAP1A_HUMAN|RT02_HUMAN|RU2B_HUMAN|IP3KC_HUMAN|IST1_HUMAN|LSM4_HUMAN|REEP2_HUMAN|RT10_HUMAN|TNIK_HUMAN	1
GO:0032725	positive regulation of granulocyte macrophage colony-stimulating factor production	20203	10	2429	1	1	0.831653	DDX58_HUMAN	1
GO:0032727	positive regulation of interferon-alpha production	20203	11	2429	2	0.642693	1.51264	DDX58_HUMAN|TBK1_HUMAN	0.792211
GO:0032755	positive regulation of interleukin-6 production	20203	45	2429	1	0.0570564	0.184503	DDX58_HUMAN	0.427014
GO:0032757	positive regulation of interleukin-8 production	20203	26	2429	4	0.557171	1.28005	DDX58_HUMAN|HS71A_HUMAN|KPCD2_HUMAN|PARK7_HUMAN	0.720474
GO:0051091	positive regulation of sequence-specific DNA binding transcription factor activity	20203	102	2429	10	0.646636	0.814705	DDX58_HUMAN|KDM1A_HUMAN|KPCD2_HUMAN|PP2BA_HUMAN|SMCA4_HUMAN|TP53B_HUMAN|TRI32_HUMAN|DVL2_HUMAN|PARK7_HUMAN|UBC9_HUMAN	0.79619
GO:0042993	positive regulation of transcription factor import into nucleus	20203	14	2429	6	0.0156214	3.57064	DDX58_HUMAN|FLNA_HUMAN|P85A_HUMAN|TIF1B_HUMAN|HDAC3_HUMAN|P85B_HUMAN	0.239206
GO:0030334	regulation of cell migration	20203	56	2429	7	0.839168	1.0398	DDX58_HUMAN|LMNA_HUMAN|RTN4_HUMAN|HACE1_HUMAN|RHOA_HUMAN|CDK5_HUMAN|SRCN1_HUMAN	0.959295
GO:0034344	regulation of type III interferon production	20203	2	2429	1	0.288669	4.15999	DDX58_HUMAN	0.550267
GO:0039529	RIG-I signaling pathway	20203	3	2429	1	0.365023	2.77302	DDX58_HUMAN	0.596678
GO:0045665	negative regulation of neuron differentiation	20203	55	2429	2	0.0855935	0.301887	DDX6_HUMAN|A4_HUMAN	0.495534
GO:0019074	viral RNA genome packaging	20203	2	2429	2	0.0596056	8.3209	DDX6_HUMAN|PYC_HUMAN	0.427014
GO:0032483	regulation of Rab protein signal transduction	20203	4	2429	2	0.128948	4.16129	DEN4B_HUMAN|MADD_HUMAN	0.538454
GO:0008209	androgen metabolic process	20203	16	2429	1	1	0.519653	DHB4_HUMAN	1
GO:0006699	bile acid biosynthetic process	20203	21	2429	2	1	0.791995	DHB4_HUMAN|ACOT8_HUMAN	1
GO:0008206	bile acid metabolic process	20203	39	2429	3	0.619499	0.639367	DHB4_HUMAN|GBA2_HUMAN|ACOT8_HUMAN	0.771301
GO:0008210	estrogen metabolic process	20203	13	2429	2	0.671485	1.27982	DHB4_HUMAN|COMT_HUMAN	0.811757
GO:0033540	fatty acid beta-oxidation using acyl-CoA oxidase	20203	11	2429	3	0.184097	2.26984	DHB4_HUMAN|ACOT8_HUMAN|CACP_HUMAN	0.538454
GO:0036112	medium-chain fatty-acyl-CoA metabolic process	20203	2	2429	1	0.288669	4.15999	DHB4_HUMAN	0.550267
GO:0008152	metabolic process	20203	286	2429	82	1.27957e-10	2.43283	DHB4_HUMAN|DNM1L_HUMAN|GNL3_HUMAN|GTPB1_HUMAN|KIF1A_HUMAN|KIF5C_HUMAN|MACF1_HUMAN|MYH10_HUMAN|MYO9B_HUMAN|NSF_HUMAN|RAB6B_HUMAN|SKIV2_HUMAN|VATH_HUMAN|ARL8A_HUMAN|ARL8B_HUMAN|CDC42_HUMAN|DYN1_HUMAN|DYN3_HUMAN|GNAI1_HUMAN|GNAQ_HUMAN|KI13A_HUMAN|KI21A_HUMAN|KIF5A_HUMAN|MDN1_HUMAN|MYL6_HUMAN|NEC1_HUMAN|PTH2_HUMAN|RAB10_HUMAN|RAB21_HUMAN|RAB2B_HUMAN|RAB30_HUMAN|RAB3C_HUMAN|RAB4B_HUMAN|RAB5B_HUMAN|RAB…	1.67699e-08
GO:0060009	Sertoli cell development	20203	11	2429	1	1	0.756052	DHB4_HUMAN	1
GO:0000038	very long-chain fatty acid metabolic process	20203	13	2429	1	1	0.639664	DHB4_HUMAN	1
GO:0036111	very long-chain fatty-acyl-CoA metabolic process	20203	1	2429	1	0.203137	8.31789	DHB4_HUMAN	0.538454
GO:0006091	generation of precursor metabolites and energy	20203	52	2429	9	0.298808	1.44115	DHTK1_HUMAN|KPB2_HUMAN|KPBB_HUMAN|MPCP_HUMAN|ODO1_HUMAN|VGF_HUMAN|GNPI1_HUMAN|HEMH_HUMAN|PHKG2_HUMAN	0.5611
GO:0006096	glycolytic process	20203	25	2429	4	0.545734	1.33131	DHTK1_HUMAN|ODO1_HUMAN|ALDOA_HUMAN|LDHA_HUMAN	0.710718
GO:0002244	hematopoietic progenitor cell differentiation	20203	65	2429	9	0.705088	1.15219	DHTK1_HUMAN|DOCK7_HUMAN|DSRAD_HUMAN|EF2_HUMAN|PRC2C_HUMAN|WDR7_HUMAN|ARHG7_HUMAN|EMAL1_HUMAN|SSBP3_HUMAN	0.84323
GO:0006099	tricarboxylic acid cycle	20203	29	2429	11	0.00257016	3.16425	DHTK1_HUMAN|DLDH_HUMAN|ODO1_HUMAN|SDHA_HUMAN|IDHC_HUMAN|IDHP_HUMAN|SUCB1_HUMAN|CISY_HUMAN|IDH3A_HUMAN|IDH3B_HUMAN|SDHB_HUMAN	0.0662002
GO:0001503	ossification	20203	77	2429	3	0.0444699	0.32323	DHX36_HUMAN|MK08_HUMAN|MGP_HUMAN	0.394743
GO:0032206	positive regulation of telomere maintenance	20203	4	2429	1	0.433185	2.07972	DHX36_HUMAN	0.628958
GO:0070934	CRD-mediated mRNA stabilization	20203	5	2429	3	0.0457134	4.99483	DHX9_HUMAN|HNRPQ_HUMAN|HNRPU_HUMAN	0.394743
GO:0006309	apoptotic DNA fragmentation	20203	17	2429	2	1	0.978502	DICER_HUMAN|H10_HUMAN	1
GO:0048754	branching morphogenesis of an epithelial tube	20203	27	2429	4	0.569468	1.23258	DICER_HUMAN|MMP14_HUMAN|PP1A_HUMAN|CLIC4_HUMAN	0.734458
GO:0061309	cardiac neural crest cell development involved in outflow tract morphogenesis	20203	4	2429	1	0.433185	2.07972	DICER_HUMAN	0.628958
GO:0051216	cartilage development	20203	60	2429	6	0.842289	0.831304	DICER_HUMAN|MK03_HUMAN|BBS2_HUMAN|GNAS1_HUMAN|TIMP1_HUMAN|LUM_HUMAN	0.962123
GO:0036404	conversion of ds siRNA to ss siRNA	20203	1	2429	1	0.203137	8.31789	DICER_HUMAN	0.538454
GO:0033168	conversion of ds siRNA to ss siRNA involved in RNA interference	20203	1	2429	1	0.203137	8.31789	DICER_HUMAN	0.538454
GO:0061548	ganglion development	20203	3	2429	1	0.365023	2.77302	DICER_HUMAN	0.596678
GO:0071335	hair follicle cell proliferation	20203	1	2429	1	0.203137	8.31789	DICER_HUMAN	0.538454
GO:0060119	inner ear receptor cell development	20203	8	2429	1	1	1.0397	DICER_HUMAN	1
GO:0060576	intestinal epithelial cell development	20203	8	2429	2	0.292369	2.08016	DICER_HUMAN|YIPF6_HUMAN	0.550267
GO:0030324	lung development	20203	81	2429	6	0.299377	0.615165	DICER_HUMAN|BAG6_HUMAN|IFT25_HUMAN|LICH_HUMAN|MMP14_HUMAN|PP1A_HUMAN	0.56193
GO:0048255	mRNA stabilization	20203	15	2429	5	0.0557968	2.77595	DICER_HUMAN|HNRPD_HUMAN|CIRBP_HUMAN|ELAV1_HUMAN|YBOX2_HUMAN	0.427014
GO:0014835	myoblast differentiation involved in skeletal muscle regeneration	20203	3	2429	2	0.0923771	5.54795	DICER_HUMAN|MK14_HUMAN	0.495534
GO:0010626	negative regulation of Schwann cell proliferation	20203	4	2429	1	0.433185	2.07972	DICER_HUMAN	0.628958
GO:0021675	nerve development	20203	13	2429	3	0.242582	1.92056	DICER_HUMAN|ILK_HUMAN|NRP2_HUMAN	0.550267
GO:0021889	olfactory bulb interneuron differentiation	20203	5	2429	1	0.494032	1.6637	DICER_HUMAN	0.672185
GO:0032290	peripheral nervous system myelin formation	20203	2	2429	1	0.288669	4.15999	DICER_HUMAN	0.550267
GO:2000630	positive regulation of miRNA metabolic process	20203	4	2429	4	0.00648942	8.32692	DICER_HUMAN|NFKB1_HUMAN|TF65_HUMAN|RASH_HUMAN	0.131351
GO:0031643	positive regulation of myelination	20203	11	2429	2	0.642693	1.51264	DICER_HUMAN|TEN4_HUMAN	0.792211
GO:0014040	positive regulation of Schwann cell differentiation	20203	2	2429	2	0.0596056	8.3209	DICER_HUMAN|TF65_HUMAN	0.427014
GO:0030422	production of siRNA involved in RNA interference	20203	5	2429	2	0.168125	3.32878	DICER_HUMAN|PRKRA_HUMAN	0.538454
GO:0070173	regulation of enamel mineralization	20203	2	2429	1	0.288669	4.15999	DICER_HUMAN	0.550267
GO:0010660	regulation of muscle cell apoptotic process	20203	1	2429	1	0.203137	8.31789	DICER_HUMAN	0.538454
GO:0048713	regulation of oligodendrocyte differentiation	20203	4	2429	1	0.433185	2.07972	DICER_HUMAN	0.628958
GO:0048608	reproductive structure development	20203	5	2429	2	0.168125	3.32878	DICER_HUMAN|DLG1_HUMAN	0.538454
GO:0021522	spinal cord motor neuron differentiation	20203	19	2429	4	0.302118	1.75222	DICER_HUMAN|PERQ2_HUMAN|DYHC2_HUMAN|IF172_HUMAN	0.565645
GO:0048536	spleen development	20203	38	2429	3	0.619194	0.656224	DICER_HUMAN|NFKB2_HUMAN|PCID2_HUMAN	0.771301
GO:0030423	targeting of mRNA for destruction involved in RNA interference	20203	3	2429	1	0.365023	2.77302	DICER_HUMAN	0.596678
GO:0010070	zygote asymmetric cell division	20203	2	2429	1	0.288669	4.15999	DICER_HUMAN	0.550267
GO:0045454	cell redox homeostasis	20203	62	2429	16	0.00940016	2.15394	DJC10_HUMAN|DLDH_HUMAN|ERP44_HUMAN|PDIA1_HUMAN|PDIA6_HUMAN|TXND5_HUMAN|GPX1_HUMAN|PGES2_HUMAN|SELH_HUMAN|SELT_HUMAN|THIO_HUMAN|TMX4_HUMAN|GLRX3_HUMAN|TMX1_HUMAN|TMX2_HUMAN|TXND9_HUMAN	0.171358
GO:0030433	ER-associated ubiquitin-dependent protein catabolic process	20203	55	2429	16	0.00334045	2.42879	DJC10_HUMAN|ECM29_HUMAN|GRP78_HUMAN|NPL4_HUMAN|PRS10_HUMAN|PRS6A_HUMAN|PRS6B_HUMAN|PRS7_HUMAN|PRS8_HUMAN|UBQL1_HUMAN|UBQL2_HUMAN|DNJB2_HUMAN|FBX2_HUMAN|DERL1_HUMAN|FAF2_HUMAN|MA1B1_HUMAN	0.0808971
GO:0070059	intrinsic apoptotic signaling pathway in response to endoplasmic reticulum stress	20203	34	2429	6	0.436858	1.4689	DJC10_HUMAN|PML_HUMAN|BAG6_HUMAN|BAX_HUMAN|APAF_HUMAN|DAB2P_HUMAN	0.633671
GO:0006103	2-oxoglutarate metabolic process	20203	18	2429	7	0.0137004	3.24045	DLDH_HUMAN|L2HDH_HUMAN|STA5B_HUMAN|IDHC_HUMAN|IDHP_HUMAN|IDH3B_HUMAN|STA5A_HUMAN	0.216486
GO:0006086	acetyl-CoA biosynthetic process from pyruvate	20203	5	2429	1	0.494032	1.6637	DLDH_HUMAN	0.672185
GO:0051068	dihydrolipoamide metabolic process	20203	1	2429	1	0.203137	8.31789	DLDH_HUMAN	0.538454
GO:0007369	gastrulation	20203	22	2429	2	1	0.755951	DLDH_HUMAN|RS6_HUMAN	1
GO:0009106	lipoate metabolic process	20203	1	2429	1	0.203137	8.31789	DLDH_HUMAN	0.538454
GO:0006554	lysine catabolic process	20203	8	2429	3	0.105748	3.12128	DLDH_HUMAN|GCDH_HUMAN|ODO1_HUMAN	0.529452
GO:0006120	mitochondrial electron transport, NADH to ubiquinone	20203	45	2429	9	0.180958	1.6659	DLDH_HUMAN|NDUS2_HUMAN|NDUA5_HUMAN|NDUS3_HUMAN|COQ9_HUMAN|NDUA8_HUMAN|NDUAA_HUMAN|NDUV2_HUMAN|NDUA6_HUMAN	0.538454
GO:0010510	regulation of acetyl-CoA biosynthetic process from pyruvate	20203	12	2429	5	0.0291344	3.47037	DLDH_HUMAN|PDK1_HUMAN|PDP1_HUMAN|PDPR_HUMAN|PDK2_HUMAN	0.331309
GO:0042391	regulation of membrane potential	20203	65	2429	4	0.241382	0.511048	DLDH_HUMAN|KINH_HUMAN|NED4L_HUMAN|DLG1_HUMAN	0.550267
GO:0048240	sperm capacitation	20203	13	2429	2	0.671485	1.27982	DLDH_HUMAN|KAPCA_HUMAN	0.811757
GO:0043508	negative regulation of JUN kinase activity	20203	13	2429	1	1	0.639664	DNJA1_HUMAN	1
GO:0031397	negative regulation of protein ubiquitination	20203	33	2429	10	0.0214121	2.52657	DNJA1_HUMAN|GLMN_HUMAN|OGT1_HUMAN|CHP1_HUMAN|NXN_HUMAN|UFL1_HUMAN|VPS28_HUMAN|CDK5_HUMAN|PARK7_HUMAN|UBP4_HUMAN	0.277361
GO:0070585	protein localization to mitochondrion	20203	7	2429	2	0.250559	2.37738	DNJA1_HUMAN|DNM1L_HUMAN	0.550267
GO:0042026	protein refolding	20203	15	2429	5	0.0557968	2.77595	DNJA1_HUMAN|DNJA2_HUMAN|DNJB2_HUMAN|DNJA3_HUMAN|DNJA4_HUMAN	0.427014
GO:0051223	regulation of protein transport	20203	5	2429	4	0.0106955	6.66329	DNJA1_HUMAN|GAPD1_HUMAN|SCFD1_HUMAN|RAB8A_HUMAN	0.182601
GO:0009408	response to heat	20203	48	2429	8	0.384269	1.38748	DNJA1_HUMAN|DNJA2_HUMAN|EI2BE_HUMAN|EI2BG_HUMAN|EI2BB_HUMAN|DNJA3_HUMAN|EI2BA_HUMAN|DNJA4_HUMAN	0.617492
GO:0006986	response to unfolded protein	20203	44	2429	12	0.0159916	2.27457	DNJA1_HUMAN|ERP44_HUMAN|HS105_HUMAN|HSP74_HUMAN|HSPB1_HUMAN|SERPH_HUMAN|TSP1_HUMAN|DNJB2_HUMAN|HS74L_HUMAN|DERL1_HUMAN|EDEM3_HUMAN|FAF2_HUMAN	0.240923
GO:0030317	sperm motility	20203	49	2429	4	0.655059	0.678453	DNJA1_HUMAN|CELF3_HUMAN|DYH5_HUMAN|DPCD_HUMAN	0.799951
GO:0018885	carbon tetrachloride metabolic process	20203	1	2429	1	0.203137	8.31789	DNJA2_HUMAN	0.538454
GO:0003374	dynamin polymerization involved in mitochondrial fission	20203	1	2429	1	0.203137	8.31789	DNM1L_HUMAN	0.538454
GO:0060047	heart contraction	20203	14	2429	3	0.417891	1.78321	DNM1L_HUMAN|CDC42_HUMAN|GPX1_HUMAN	0.628958
GO:0000266	mitochondrial fission	20203	14	2429	3	0.417891	1.78321	DNM1L_HUMAN|GDAP1_HUMAN|FIS1_HUMAN	0.628958
GO:0090149	mitochondrial membrane fission	20203	1	2429	1	0.203137	8.31789	DNM1L_HUMAN	0.538454
GO:0070584	mitochondrion morphogenesis	20203	20	2429	8	0.00754661	3.33454	DNM1L_HUMAN|SUV3_HUMAN|BAX_HUMAN|B2CL1_HUMAN|C43BP_HUMAN|FIS1_HUMAN|NUBPL_HUMAN|PDIP2_HUMAN	0.146207
GO:0016559	peroxisome fission	20203	10	2429	4	0.0550152	3.3307	DNM1L_HUMAN|ACOT8_HUMAN|FIS1_HUMAN|PX11B_HUMAN	0.427014
GO:2001244	positive regulation of intrinsic apoptotic signaling pathway	20203	32	2429	6	0.292669	1.56085	DNM1L_HUMAN|BAP31_HUMAN|BAX_HUMAN|PRKRA_HUMAN|B2CL1_HUMAN|FIS1_HUMAN	0.550267
GO:0050714	positive regulation of protein secretion	20203	33	2429	6	0.304225	1.51348	DNM1L_HUMAN|SC24A_HUMAN|EXOC1_HUMAN|PPIA_HUMAN|GOLP3_HUMAN|MY18A_HUMAN	0.568635
GO:0090200	positive regulation of release of cytochrome c from mitochondria	20203	27	2429	2	0.763862	0.6158	DNM1L_HUMAN|BAX_HUMAN	0.886167
GO:1903578	regulation of ATP metabolic process	20203	2	2429	1	0.288669	4.15999	DNM1L_HUMAN	0.550267
GO:0010821	regulation of mitochondrion organization	20203	9	2429	3	0.13022	2.77448	DNM1L_HUMAN|FIS1_HUMAN|GOLP3_HUMAN	0.538454
GO:1900063	regulation of peroxisome organization	20203	3	2429	1	0.365023	2.77302	DNM1L_HUMAN	0.596678
GO:0032459	regulation of protein oligomerization	20203	1	2429	1	0.203137	8.31789	DNM1L_HUMAN	0.538454
GO:0001836	release of cytochrome c from mitochondria	20203	23	2429	5	0.217069	1.80974	DNM1L_HUMAN|MK09_HUMAN|BAX_HUMAN|B2CL1_HUMAN|FIS1_HUMAN	0.547712
GO:0007409	axonogenesis	20203	65	2429	13	0.097638	1.667	DOCK7_HUMAN|L2GL1_HUMAN|RTN4_HUMAN|A4_HUMAN|ALS2_HUMAN|APC_HUMAN|CN37_HUMAN|RAB10_HUMAN|RAB8A_HUMAN|ANK3_HUMAN|MTAP2_HUMAN|PICAL_HUMAN|S100B_HUMAN	0.515492
GO:0045200	establishment of neuroblast polarity	20203	3	2429	2	0.0923771	5.54795	DOCK7_HUMAN|RAB10_HUMAN	0.495534
GO:0022027	interkinetic nuclear migration	20203	8	2429	2	0.292369	2.08016	DOCK7_HUMAN|HOOK3_HUMAN	0.550267
GO:0050767	regulation of neurogenesis	20203	19	2429	2	1	0.875404	DOCK7_HUMAN|LSAMP_HUMAN	1
GO:0097191	extrinsic apoptotic signaling pathway	20203	57	2429	5	0.680151	0.729055	DP13A_HUMAN|PML_HUMAN|BAX_HUMAN|DAPK1_HUMAN|MAGD1_HUMAN	0.821788
GO:0097192	extrinsic apoptotic signaling pathway in absence of ligand	20203	41	2429	7	0.351471	1.42123	DP13A_HUMAN|BAX_HUMAN|GSK3A_HUMAN|B2CL1_HUMAN|B2CL2_HUMAN|DAPK1_HUMAN|MAGD1_HUMAN	0.596678
GO:0008286	insulin receptor signaling pathway	20203	149	2429	43	2.887e-06	2.42533	DP13A_HUMAN|IF4B_HUMAN|IF4G1_HUMAN|MK03_HUMAN|P85A_HUMAN|PI3R4_HUMAN|PK3C3_HUMAN|PPM1A_HUMAN|RAF1_HUMAN|RPTOR_HUMAN|VATH_HUMAN|1433B_HUMAN|AAKG1_HUMAN|AP3S1_HUMAN|CAB39_HUMAN|GRB2_HUMAN|GSK3A_HUMAN|MTOR_HUMAN|RASN_HUMAN|RS6_HUMAN|VATC1_HUMAN|VATD_HUMAN|VATE1_HUMAN|VATF_HUMAN|VATG2_HUMAN|VPP1_HUMAN|AAKB1_HUMAN|AAKB2_HUMAN|AAKG2_HUMAN|BCAR1_HUMAN|P85B_HUMAN|PDK2_HUMAN|PK3CA_HUMAN|PTN1_HUMAN|RASH_HU…	0.000183235
GO:0090003	regulation of establishment of protein localization to plasma membrane	20203	4	2429	1	0.433185	2.07972	DP13A_HUMAN	0.628958
GO:0010643	cell communication by chemical coupling	20203	2	2429	1	0.288669	4.15999	DREB_HUMAN	0.550267
GO:0010644	cell communication by electrical coupling	20203	3	2429	1	0.365023	2.77302	DREB_HUMAN	0.596678
GO:0032507	maintenance of protein location in cell	20203	3	2429	1	0.365023	2.77302	DREB_HUMAN	0.596678
GO:0061351	neural precursor cell proliferation	20203	8	2429	1	1	1.0397	DREB_HUMAN	1
GO:0050773	regulation of dendrite development	20203	7	2429	2	0.250559	2.37738	DREB_HUMAN|KCC1D_HUMAN	0.550267
GO:0048168	regulation of neuronal synaptic plasticity	20203	14	2429	5	0.045753	2.97431	DREB_HUMAN|NCDN_HUMAN|KCC2A_HUMAN|APOE_HUMAN|S100B_HUMAN	0.394743
GO:0006382	adenosine to inosine editing	20203	4	2429	2	0.128948	4.16129	DSRAD_HUMAN|NUD16_HUMAN	0.538454
GO:0016553	base conversion or substitution editing	20203	4	2429	1	0.433185	2.07972	DSRAD_HUMAN	0.628958
GO:0019221	cytokine-mediated signaling pathway	20203	333	2429	40	1	0.999074	DSRAD_HUMAN|FLNB_HUMAN|IF4A1_HUMAN|IF4G1_HUMAN|IMA3_HUMAN|KCC2D_HUMAN|KCC2G_HUMAN|MK03_HUMAN|NCAM1_HUMAN|NU107_HUMAN|NU133_HUMAN|NU155_HUMAN|NU160_HUMAN|NU205_HUMAN|NU214_HUMAN|NUP37_HUMAN|NUP85_HUMAN|NUP88_HUMAN|NUP93_HUMAN|PLCG1_HUMAN|PML_HUMAN|RAE1L_HUMAN|RBP2_HUMAN|SAMH1_HUMAN|STAT1_HUMAN|STAT3_HUMAN|TF65_HUMAN|KCC2B_HUMAN|RCD1_HUMAN|SEH1_HUMAN|IF4E2_HUMAN|IF4G2_HUMAN|IF4G3_HUMAN|KCC2A_HUMAN|…	1
GO:0060216	definitive hemopoiesis	20203	18	2429	1	0.714001	0.461868	DSRAD_HUMAN	0.846618
GO:0061484	hematopoietic stem cell homeostasis	20203	4	2429	2	0.128948	4.16129	DSRAD_HUMAN|UBP2L_HUMAN	0.538454
GO:0016556	mRNA modification	20203	5	2429	1	0.494032	1.6637	DSRAD_HUMAN	0.672185
GO:1900369	negative regulation of RNA interference	20203	1	2429	1	0.203137	8.31789	DSRAD_HUMAN	0.538454
GO:0060339	negative regulation of type I interferon-mediated signaling pathway	20203	5	2429	1	0.494032	1.6637	DSRAD_HUMAN	0.672185
GO:0045071	negative regulation of viral genome replication	20203	37	2429	3	0.796289	0.673993	DSRAD_HUMAN|ILF3_HUMAN|SRPK2_HUMAN	0.916627
GO:0006611	protein export from nucleus	20203	24	2429	8	0.0173601	2.77815	DSRAD_HUMAN|NU214_HUMAN|XPO2_HUMAN|XPO5_HUMAN|XPO6_HUMAN|XPO7_HUMAN|CHP1_HUMAN|IF5A1_HUMAN	0.247938
GO:0006606	protein import into nucleus	20203	34	2429	14	0.000365361	3.43858	DSRAD_HUMAN|IPO7_HUMAN|IPO9_HUMAN|NU155_HUMAN|NU214_HUMAN|NUP93_HUMAN|PP2BA_HUMAN|RBP2_HUMAN|STAT3_HUMAN|IPO13_HUMAN|HD_HUMAN|PTTG_HUMAN|RBP17_HUMAN|TSC2_HUMAN	0.013915
GO:0035455	response to interferon-alpha	20203	9	2429	1	1	0.924123	DSRAD_HUMAN	1
GO:0002566	somatic diversification of immune receptors via somatic mutation	20203	1	2429	1	0.203137	8.31789	DSRAD_HUMAN	0.538454
GO:0060337	type I interferon signaling pathway	20203	134	2429	5	0.00357021	0.308939	DSRAD_HUMAN|SAMH1_HUMAN|STAT1_HUMAN|PTN1_HUMAN|TYK2_HUMAN	0.0859938
GO:0071245	cellular response to carbon monoxide	20203	1	2429	1	0.203137	8.31789	DYN2_HUMAN	0.538454
GO:1903351	cellular response to dopamine	20203	7	2429	1	0.596839	1.18827	DYN2_HUMAN	0.745797
GO:0071732	cellular response to nitric oxide	20203	13	2429	3	0.242582	1.92056	DYN2_HUMAN|TSP1_HUMAN|MK08_HUMAN	0.550267
GO:0071481	cellular response to X-ray	20203	5	2429	2	0.168125	3.32878	DYN2_HUMAN|TP53B_HUMAN	0.538454
GO:0006893	Golgi to plasma membrane transport	20203	16	2429	8	0.00263484	4.16912	DYN2_HUMAN|L2GL1_HUMAN|EXOC1_HUMAN|RAB10_HUMAN|BIG2_HUMAN|CCD22_HUMAN|CP062_HUMAN|EXOC2_HUMAN	0.0663324
GO:0002031	G-protein coupled receptor internalization	20203	12	2429	1	1	0.693001	DYN2_HUMAN	1
GO:0044351	macropinocytosis	20203	6	2429	1	0.54835	1.38637	DYN2_HUMAN	0.710718
GO:1903526	negative regulation of membrane tubulation	20203	2	2429	1	0.288669	4.15999	DYN2_HUMAN	0.550267
GO:0030512	negative regulation of transforming growth factor beta receptor signaling pathway	20203	70	2429	14	0.108135	1.66728	DYN2_HUMAN|GRP78_HUMAN|GSLG1_HUMAN|NED4L_HUMAN|PPM1A_HUMAN|UBP15_HUMAN|CHIP_HUMAN|PEG10_HUMAN|HTRA1_HUMAN|PIN1_HUMAN|PP1A_HUMAN|STRAP_HUMAN|UCHL5_HUMAN|ZFYV9_HUMAN	0.538454
GO:0046209	nitric oxide metabolic process	20203	19	2429	1	0.71633	0.437538	DYN2_HUMAN	0.847574
GO:0010592	positive regulation of lamellipodium assembly	20203	14	2429	5	0.045753	2.97431	DYN2_HUMAN|NCKP1_HUMAN|WASF2_HUMAN|ARPC2_HUMAN|MTOR_HUMAN	0.394743
GO:0045429	positive regulation of nitric oxide biosynthetic process	20203	37	2429	2	0.432042	0.449148	DYN2_HUMAN|MK09_HUMAN	0.628958
GO:1903408	positive regulation of sodium:potassium-exchanging ATPase activity	20203	1	2429	1	0.203137	8.31789	DYN2_HUMAN	0.538454
GO:1900026	positive regulation of substrate adhesion-dependent cell spreading	20203	28	2429	11	0.00206021	3.27788	DYN2_HUMAN|FLNA_HUMAN|TARA_HUMAN|ARPC2_HUMAN|CDC42_HUMAN|RAC3_HUMAN|APOA1_HUMAN|ARHG7_HUMAN|BRAF_HUMAN|C1QBP_HUMAN|S10AA_HUMAN	0.0570206
GO:0031623	receptor internalization	20203	31	2429	5	0.584832	1.3422	DYN2_HUMAN|GRB2_HUMAN|ARBK1_HUMAN|PICAL_HUMAN|RAB31_HUMAN	0.745797
GO:0006898	receptor-mediated endocytosis	20203	225	2429	18	0.0957162	0.662906	DYN2_HUMAN|HS105_HUMAN|HYOU1_HUMAN|LRP1_HUMAN|SNX9_HUMAN|SRC8_HUMAN|DYN1_HUMAN|PPT1_HUMAN|AP1S1_HUMAN|APOA1_HUMAN|HIP1R_HUMAN|LDLR_HUMAN|MPRD_HUMAN|MPRI_HUMAN|NLGN3_HUMAN|PICAL_HUMAN|APOE_HUMAN|CO1A1_HUMAN	0.506667
GO:0030516	regulation of axon extension	20203	11	2429	4	0.0688604	3.02756	DYN2_HUMAN|SRC8_HUMAN|RAB21_HUMAN|APOE_HUMAN	0.453908
GO:1903358	regulation of Golgi organization	20203	5	2429	3	0.0457134	4.99483	DYN2_HUMAN|RB33B_HUMAN|STX5_HUMAN	0.394743
GO:0050999	regulation of nitric-oxide synthase activity	20203	21	2429	1	0.504876	0.39583	DYN2_HUMAN	0.683764
GO:0035020	regulation of Rac protein signal transduction	20203	5	2429	3	0.0457134	4.99483	DYN2_HUMAN|OGT1_HUMAN|ARF6_HUMAN	0.394743
GO:0042220	response to cocaine	20203	29	2429	2	0.768524	0.573275	DYN2_HUMAN|BAX_HUMAN	0.889954
GO:0033572	transferrin transport	20203	34	2429	10	0.0229987	2.45199	DYN2_HUMAN|TFR1_HUMAN|VATH_HUMAN|VATC1_HUMAN|VATD_HUMAN|VATE1_HUMAN|VATF_HUMAN|VATG2_HUMAN|VPP1_HUMAN|VATG1_HUMAN	0.283167
GO:0043518	negative regulation of DNA damage response, signal transduction by p53 class mediator	20203	13	2429	4	0.101289	2.56163	DYR1A_HUMAN|KDM1A_HUMAN|PSD10_HUMAN|PTTG_HUMAN	0.526655
GO:0048025	negative regulation of mRNA splicing, via spliceosome	20203	19	2429	8	0.00593936	3.51003	DYR1A_HUMAN|PTBP1_HUMAN|ROA2_HUMAN|U2AF2_HUMAN|C1QBP_HUMAN|CELF4_HUMAN|SRSF9_HUMAN|PTBP3_HUMAN	0.126631
GO:0018107	peptidyl-threonine phosphorylation	20203	36	2429	8	0.136154	1.85102	DYR1A_HUMAN|KCC2D_HUMAN|PYR1_HUMAN|KAPCA_HUMAN|MK08_HUMAN|MTOR_HUMAN|ARBK1_HUMAN|CDK5_HUMAN	0.538454
GO:0018108	peptidyl-tyrosine phosphorylation	20203	78	2429	7	0.597617	0.74572	DYR1A_HUMAN|FAK1_HUMAN|NTKL_HUMAN|EPHB2_HUMAN|BCR_HUMAN|STA5A_HUMAN|RELN_HUMAN	0.746142
GO:0090312	positive regulation of protein deacetylation	20203	3	2429	1	0.365023	2.77302	DYR1A_HUMAN	0.596678
GO:0010998	regulation of translational initiation by eIF2 alpha phosphorylation	20203	4	2429	1	0.433185	2.07972	E2AK4_HUMAN	0.628958
GO:0035965	cardiolipin acyl-chain remodeling	20203	7	2429	3	0.08332	3.56746	ECHA_HUMAN|ECHB_HUMAN|LCLT1_HUMAN	0.495534
GO:0046474	glycerophospholipid biosynthetic process	20203	93	2429	15	0.275421	1.34362	ECHA_HUMAN|ECHB_HUMAN|PLD3_HUMAN|CDIPT_HUMAN|CDS2_HUMAN|CHKB_HUMAN|EPT1_HUMAN|PCAT1_HUMAN|PCY2_HUMAN|PLCA_HUMAN|PLCD_HUMAN|EKI1_HUMAN|LCLT1_HUMAN|LGAT1_HUMAN|PCY1A_HUMAN	0.550267
GO:0006644	phospholipid metabolic process	20203	160	2429	38	0.000452644	1.99085	ECHA_HUMAN|ECHB_HUMAN|FYV1_HUMAN|P3C2B_HUMAN|P85A_HUMAN|PI3R4_HUMAN|PI4KA_HUMAN|PK3C3_HUMAN|PK3CD_HUMAN|PLAP_HUMAN|PLD3_HUMAN|CDIPT_HUMAN|CDS2_HUMAN|CHKB_HUMAN|EPT1_HUMAN|FIG4_HUMAN|GPX4_HUMAN|INP4A_HUMAN|OCRL_HUMAN|PCAT1_HUMAN|PCY2_HUMAN|PI51C_HUMAN|PLCA_HUMAN|PLCD_HUMAN|SYNJ1_HUMAN|ARF1_HUMAN|EKI1_HUMAN|LCLT1_HUMAN|LGAT1_HUMAN|LYST_HUMAN|MTMR1_HUMAN|MTMR2_HUMAN|MTMR6_HUMAN|P4K2A_HUMAN|P85B_HUMA…	0.0166627
GO:0071364	cellular response to epidermal growth factor stimulus	20203	23	2429	8	0.0143351	2.89905	EF1A1_HUMAN|IQGA1_HUMAN|MCM7_HUMAN|PLCG1_HUMAN|PYR1_HUMAN|STA5B_HUMAN|DAB2P_HUMAN|CO1A1_HUMAN	0.225715
GO:0006414	translational elongation	20203	90	2429	44	4.44124e-12	4.12285	EF1A1_HUMAN|EF1D_HUMAN|EF1G_HUMAN|EF2_HUMAN|RL11_HUMAN|RL3_HUMAN|RL4_HUMAN|RL7_HUMAN|RS18_HUMAN|RS3A_HUMAN|RS4X_HUMAN|RS8_HUMAN|RL10_HUMAN|RL10A_HUMAN|RL13_HUMAN|RL13A_HUMAN|RL15_HUMAN|RL18A_HUMAN|RL19_HUMAN|RL23_HUMAN|RL23A_HUMAN|RL27A_HUMAN|RL28_HUMAN|RL30_HUMAN|RL31_HUMAN|RL34_HUMAN|RL35_HUMAN|RL36_HUMAN|RL7A_HUMAN|RS10_HUMAN|RS11_HUMAN|RS14_HUMAN|RS15_HUMAN|RS15A_HUMAN|RS19_HUMAN|RS20_HUMAN|R…	7.06791e-10
GO:0071479	cellular response to ionizing radiation	20203	27	2429	5	0.383696	1.54133	EF1D_HUMAN|INT7_HUMAN|GRB2_HUMAN|RHOB_HUMAN|MK14_HUMAN	0.616792
GO:0017183	peptidyl-diphthamide biosynthetic process from peptidyl-histidine	20203	8	2429	2	0.292369	2.08016	EF2_HUMAN|DPH5_HUMAN	0.550267
GO:0014002	astrocyte development	20203	11	2429	3	0.184097	2.26984	EI2BE_HUMAN|GFAP_HUMAN|LAMB2_HUMAN	0.538454
GO:0048708	astrocyte differentiation	20203	10	2429	3	0.156437	2.49701	EI2BE_HUMAN|STAT3_HUMAN|S100B_HUMAN	0.538454
GO:0035690	cellular response to drug	20203	54	2429	10	0.220828	1.54245	EI2BE_HUMAN|PP2BA_HUMAN|PYR1_HUMAN|TFR1_HUMAN|CERS1_HUMAN|NDKB_HUMAN|BRAF_HUMAN|PDE4B_HUMAN|RAP2A_HUMAN|PRIO_HUMAN	0.550267
GO:0042552	myelination	20203	36	2429	6	0.450012	1.38716	EI2BE_HUMAN|HEXB_HUMAN|EI2BB_HUMAN|MTMRD_HUMAN|MYO5A_HUMAN|TSC1_HUMAN	0.64958
GO:0032057	negative regulation of translational initiation in response to stress	20203	5	2429	3	0.0457134	4.99483	EI2BE_HUMAN|EI2BG_HUMAN|EI2BA_HUMAN	0.394743
GO:0014003	oligodendrocyte development	20203	23	2429	5	0.217069	1.80974	EI2BE_HUMAN|EI2BG_HUMAN|GELS_HUMAN|EI2BB_HUMAN|EI2BA_HUMAN	0.547712
GO:0051716	cellular response to stimulus	20203	4	2429	3	0.0310044	6.24361	EI2BG_HUMAN|EI2BB_HUMAN|EI2BA_HUMAN	0.331309
GO:0001731	formation of translation preinitiation complex	20203	18	2429	8	0.004606	3.70519	EIF3B_HUMAN|EIF3C_HUMAN|EIF3D_HUMAN|EIF3E_HUMAN|EIF3G_HUMAN|EIF3H_HUMAN|EIF3I_HUMAN|EIF3J_HUMAN	0.106344
GO:0001732	formation of cytoplasmic translation initiation complex	20203	2	2429	1	0.288669	4.15999	EIF3D_HUMAN	0.550267
GO:0016477	cell migration	20203	171	2429	34	0.0119903	1.66298	ELMO1_HUMAN|FAK1_HUMAN|GRDN_HUMAN|ITB1_HUMAN|KPCI_HUMAN|LAMC1_HUMAN|PLCG1_HUMAN|RAB1A_HUMAN|TSP1_HUMAN|APC_HUMAN|ARF4_HUMAN|ARPC5_HUMAN|CADH2_HUMAN|CD63_HUMAN|GSK3A_HUMAN|MRCKB_HUMAN|NEB2_HUMAN|SRGP1_HUMAN|USP9Y_HUMAN|BCAR1_HUMAN|CO5A1_HUMAN|DGKZ_HUMAN|FAT1_HUMAN|FMNL3_HUMAN|GOLP3_HUMAN|ITBP1_HUMAN|MRCKA_HUMAN|MY18A_HUMAN|NDEL1_HUMAN|PACE1_HUMAN|PAK7_HUMAN|PTPRF_HUMAN|TAOK2_HUMAN|TYK2_HUMAN	0.19884
GO:0006911	phagocytosis, engulfment	20203	13	2429	5	0.0368716	3.20305	ELMO1_HUMAN|GELS_HUMAN|MYH9_HUMAN|MFGM_HUMAN|VAMP7_HUMAN	0.362692
GO:0006461	protein complex assembly	20203	111	2429	24	0.0117001	1.80627	ELP1_HUMAN|GCP4_HUMAN|GEMI5_HUMAN|KNTC1_HUMAN|L2GL1_HUMAN|LAMC1_HUMAN|MAGI1_HUMAN|MK03_HUMAN|NFS1_HUMAN|PML_HUMAN|WASF1_HUMAN|APC_HUMAN|CAZA2_HUMAN|DLG4_HUMAN|ELOB_HUMAN|MDN1_HUMAN|PPIH_HUMAN|ADDB_HUMAN|APBA1_HUMAN|GCP2_HUMAN|PICAL_HUMAN|RANB9_HUMAN|SNAG_HUMAN|SSBP3_HUMAN	0.196711
GO:0045859	regulation of protein kinase activity	20203	29	2429	10	0.00682303	2.87561	ELP1_HUMAN|ELP3_HUMAN|FAF1_HUMAN|SMG8_HUMAN|CDC42_HUMAN|CSK2B_HUMAN|MTOR_HUMAN|AAKB1_HUMAN|AAKB2_HUMAN|TSC1_HUMAN	0.134528
GO:0006368	transcription elongation from RNA polymerase II promoter	20203	73	2429	23	0.0001823	2.63589	ELP1_HUMAN|ELP2_HUMAN|ELP3_HUMAN|ERCC2_HUMAN|NCBP1_HUMAN|NELFB_HUMAN|RPB1_HUMAN|RPB2_HUMAN|RPB3_HUMAN|SPT5H_HUMAN|ELOB_HUMAN|NCBP2_HUMAN|RPAB1_HUMAN|RPAB3_HUMAN|CDK7_HUMAN|CDK9_HUMAN|NELFA_HUMAN|RPB11_HUMAN|RPB4_HUMAN|RPB7_HUMAN|RPB9_HUMAN|TAF9B_HUMAN|RPAB5_HUMAN	0.00804287
GO:0046425	regulation of JAK-STAT cascade	20203	4	2429	1	0.433185	2.07972	ELP2_HUMAN	0.628958
GO:0007417	central nervous system development	20203	111	2429	18	0.251645	1.35135	ELP3_HUMAN|KS6A3_HUMAN|MK09_HUMAN|NCKP1_HUMAN|STK4_HUMAN|AL3A2_HUMAN|DCX_HUMAN|EI2BB_HUMAN|HPCL4_HUMAN|FMR1_HUMAN|NECD_HUMAN|RCAN1_HUMAN|SH3G2_HUMAN|SZT2_HUMAN|TIMP2_HUMAN|RELN_HUMAN|S100B_HUMAN|SH3G1_HUMAN	0.550267
GO:0043966	histone H3 acetylation	20203	44	2429	3	0.478414	0.566573	ELP3_HUMAN|M3K7_HUMAN|NC2B_HUMAN	0.672185
GO:0043967	histone H4 acetylation	20203	28	2429	5	0.39411	1.48621	ELP3_HUMAN|HAT1_HUMAN|RUVB1_HUMAN|RUVB2_HUMAN|TRRAP_HUMAN	0.628958
GO:0002098	tRNA wobble uridine modification	20203	6	2429	2	0.208929	2.77375	ELP3_HUMAN|MOCS3_HUMAN	0.538454
GO:0097352	autophagosome maturation	20203	3	2429	2	0.0923771	5.54795	EPG5_HUMAN|SNAPN_HUMAN	0.495534
GO:0032456	endocytic recycling	20203	21	2429	8	0.00946007	3.17526	EPG5_HUMAN|EPS15_HUMAN|VPS51_HUMAN|ARL4C_HUMAN|RAB35_HUMAN|SYNDE_HUMAN|VPS52_HUMAN|VPS53_HUMAN	0.171358
GO:2000467	positive regulation of glycogen (starch) synthase activity	20203	5	2429	2	0.168125	3.32878	EPMIP_HUMAN|GSK3A_HUMAN	0.538454
GO:0045725	positive regulation of glycogen biosynthetic process	20203	15	2429	1	1	0.554323	EPMIP_HUMAN	1
GO:0019065	receptor-mediated endocytosis of virus by host cell	20203	3	2429	1	0.365023	2.77302	EPS15_HUMAN	0.596678
GO:0016050	vesicle organization	20203	27	2429	7	0.0868389	2.15961	EPS15_HUMAN|FBP1L_HUMAN|SNX9_HUMAN|ALS2_HUMAN|CAPS1_HUMAN|SNX18_HUMAN|ZFY16_HUMAN	0.495534
GO:0046718	viral entry into host cell	20203	29	2429	7	0.101626	2.01052	EPS15_HUMAN|ITCH_HUMAN|UVRAG_HUMAN|VPS16_HUMAN|VPS18_HUMAN|ARBK1_HUMAN|CD81_HUMAN	0.527177
GO:0019885	antigen processing and presentation of endogenous peptide antigen via MHC class I	20203	5	2429	1	0.494032	1.6637	ERAP1_HUMAN	0.672185
GO:0006509	membrane protein ectodomain proteolysis	20203	19	2429	3	0.725179	1.31364	ERAP1_HUMAN|MYH9_HUMAN|NICA_HUMAN	0.853062
GO:0045766	positive regulation of angiogenesis	20203	102	2429	10	0.646636	0.814705	ERAP1_HUMAN|HSPB1_HUMAN|KPCD2_HUMAN|PLCG1_HUMAN|TSP1_HUMAN|PDCD6_HUMAN|RHOB_HUMAN|AGGF1_HUMAN|PDCL3_HUMAN|PTGIS_HUMAN	0.79619
GO:0009617	response to bacterium	20203	21	2429	1	0.504876	0.39583	ERAP1_HUMAN	0.683764
GO:0006370	7-methylguanosine mRNA capping	20203	31	2429	18	1.45995e-06	4.85757	ERCC2_HUMAN|MCES_HUMAN|NCBP1_HUMAN|RPB1_HUMAN|RPB2_HUMAN|RPB3_HUMAN|SPT5H_HUMAN|NCBP2_HUMAN|RPAB1_HUMAN|RPAB3_HUMAN|CDK7_HUMAN|MCE1_HUMAN|RAM_HUMAN|RPB11_HUMAN|RPB4_HUMAN|RPB7_HUMAN|RPB9_HUMAN|RPAB5_HUMAN	9.85685e-05
GO:0030282	bone mineralization	20203	35	2429	2	0.426396	0.47486	ERCC2_HUMAN|GPNMB_HUMAN	0.628958
GO:0032289	central nervous system myelin formation	20203	2	2429	2	0.0596056	8.3209	ERCC2_HUMAN|TEN4_HUMAN	0.427014
GO:0040016	embryonic cleavage	20203	7	2429	1	0.596839	1.18827	ERCC2_HUMAN	0.745797
GO:0043249	erythrocyte maturation	20203	11	2429	2	0.642693	1.51264	ERCC2_HUMAN|PTBP3_HUMAN	0.792211
GO:0048820	hair follicle maturation	20203	2	2429	1	0.288669	4.15999	ERCC2_HUMAN	0.550267
GO:0060218	hematopoietic stem cell differentiation	20203	12	2429	1	1	0.693001	ERCC2_HUMAN	1
GO:0045814	negative regulation of gene expression, epigenetic	20203	68	2429	7	0.852116	0.855774	ERCC2_HUMAN|RBBP4_HUMAN|RPA1_HUMAN|RPAB1_HUMAN|RPAB3_HUMAN|CDK7_HUMAN|RPAB5_HUMAN	0.971853
GO:0006289	nucleotide-excision repair	20203	72	2429	23	0.000159039	2.67263	ERCC2_HUMAN|MMS19_HUMAN|PCNA_HUMAN|RD23A_HUMAN|RD23B_HUMAN|RFA1_HUMAN|RFC3_HUMAN|RPB1_HUMAN|RPB2_HUMAN|RPB3_HUMAN|RFA2_HUMAN|RPAB1_HUMAN|RPAB3_HUMAN|CDK7_HUMAN|RFA3_HUMAN|RFC2_HUMAN|RFC5_HUMAN|RPB11_HUMAN|RPB4_HUMAN|RPB7_HUMAN|RPB9_HUMAN|SYF1_HUMAN|RPAB5_HUMAN	0.00738208
GO:0000718	nucleotide-excision repair, DNA damage removal	20203	21	2429	6	0.0625909	2.37966	ERCC2_HUMAN|RD23B_HUMAN|RFA1_HUMAN|RFA2_HUMAN|CDK7_HUMAN|RFA3_HUMAN	0.434082
GO:0033683	nucleotide-excision repair, DNA incision	20203	6	2429	1	0.54835	1.38637	ERCC2_HUMAN	0.710718
GO:0043388	positive regulation of DNA binding	20203	24	2429	3	1	1.03973	ERCC2_HUMAN|SIR2_HUMAN|THIO_HUMAN	1
GO:0050434	positive regulation of viral transcription	20203	43	2429	19	1.60974e-05	3.69588	ERCC2_HUMAN|NCBP1_HUMAN|NELFB_HUMAN|RPB1_HUMAN|RPB2_HUMAN|RPB3_HUMAN|SPT5H_HUMAN|ELOB_HUMAN|NCBP2_HUMAN|RPAB1_HUMAN|RPAB3_HUMAN|CDK7_HUMAN|CDK9_HUMAN|NELFA_HUMAN|RPB11_HUMAN|RPB4_HUMAN|RPB7_HUMAN|RPB9_HUMAN|RPAB5_HUMAN	0.00086422
GO:0040029	regulation of gene expression, epigenetic	20203	80	2429	10	0.864419	1.03985	ERCC2_HUMAN|GLMN_HUMAN|HDAC6_HUMAN|RBBP4_HUMAN|RPA1_HUMAN|GPX1_HUMAN|RPAB1_HUMAN|RPAB3_HUMAN|CDK7_HUMAN|RPAB5_HUMAN	0.98538
GO:1901990	regulation of mitotic cell cycle phase transition	20203	4	2429	1	0.433185	2.07972	ERCC2_HUMAN	0.628958
GO:0006979	response to oxidative stress	20203	100	2429	22	0.0175548	1.83733	ERCC2_HUMAN|NDUS2_HUMAN|NFKB1_HUMAN|PRDX3_HUMAN|8ODP_HUMAN|A4_HUMAN|ALS2_HUMAN|DHC24_HUMAN|GPX4_HUMAN|IDHC_HUMAN|PRDX6_HUMAN|PSB5_HUMAN|MMP14_HUMAN|PON2_HUMAN|PRDX5_HUMAN|PXDN_HUMAN|RIR2B_HUMAN|TOR1A_HUMAN|PRIO_HUMAN|MP2K1_HUMAN|NDUA6_HUMAN|PNCB_HUMAN	0.249917
GO:0021510	spinal cord development	20203	28	2429	6	0.1724	1.78418	ERCC2_HUMAN|NF1_HUMAN|SERA_HUMAN|ACL6B_HUMAN|PTPRS_HUMAN|THTM_HUMAN	0.538454
GO:0006363	termination of RNA polymerase I transcription	20203	30	2429	6	0.27293	1.66507	ERCC2_HUMAN|RPA1_HUMAN|RPAB1_HUMAN|RPAB3_HUMAN|CDK7_HUMAN|RPAB5_HUMAN	0.550267
GO:0006283	transcription-coupled nucleotide-excision repair	20203	48	2429	21	6.61056e-06	3.66154	ERCC2_HUMAN|PCNA_HUMAN|RFA1_HUMAN|RFC3_HUMAN|RPB1_HUMAN|RPB2_HUMAN|RPB3_HUMAN|UBP7_HUMAN|RFA2_HUMAN|RPAB1_HUMAN|RPAB3_HUMAN|CDK7_HUMAN|RFA3_HUMAN|RFC2_HUMAN|RFC5_HUMAN|RPB11_HUMAN|RPB4_HUMAN|RPB7_HUMAN|RPB9_HUMAN|SYF1_HUMAN|RPAB5_HUMAN	0.000382554
GO:0006362	transcription elongation from RNA polymerase I promoter	20203	30	2429	6	0.27293	1.66507	ERCC2_HUMAN|RPA1_HUMAN|RPAB1_HUMAN|RPAB3_HUMAN|CDK7_HUMAN|RPAB5_HUMAN	0.550267
GO:0006360	transcription from RNA polymerase I promoter	20203	34	2429	7	0.200889	1.71441	ERCC2_HUMAN|MK03_HUMAN|RPA1_HUMAN|RPAB1_HUMAN|RPAB3_HUMAN|CDK7_HUMAN|RPAB5_HUMAN	0.538454
GO:0006361	transcription initiation from RNA polymerase I promoter	20203	33	2429	7	0.193126	1.76645	ERCC2_HUMAN|MK03_HUMAN|RPA1_HUMAN|RPAB1_HUMAN|RPAB3_HUMAN|CDK7_HUMAN|RPAB5_HUMAN	0.538454
GO:0006449	regulation of translational termination	20203	5	2429	2	0.168125	3.32878	ERF1_HUMAN|RENT1_HUMAN	0.538454
GO:0006415	translational termination	20203	85	2429	41	3.26331e-11	4.06369	ERF1_HUMAN|RL11_HUMAN|RL3_HUMAN|RL4_HUMAN|RL7_HUMAN|RS18_HUMAN|RS3A_HUMAN|RS4X_HUMAN|RS8_HUMAN|RL10_HUMAN|RL10A_HUMAN|RL13_HUMAN|RL13A_HUMAN|RL15_HUMAN|RL18A_HUMAN|RL19_HUMAN|RL23_HUMAN|RL23A_HUMAN|RL27A_HUMAN|RL28_HUMAN|RL30_HUMAN|RL31_HUMAN|RL34_HUMAN|RL35_HUMAN|RL36_HUMAN|RL7A_HUMAN|RS10_HUMAN|RS11_HUMAN|RS14_HUMAN|RS15_HUMAN|RS15A_HUMAN|RS19_HUMAN|RS20_HUMAN|RS23_HUMAN|RS24_HUMAN|RS25_HUMAN|R…	4.69074e-09
GO:0006695	cholesterol biosynthetic process	20203	38	2429	13	0.00229973	2.85518	ERG7_HUMAN|FDFT_HUMAN|DHC24_HUMAN|MVD1_HUMAN|NB5R3_HUMAN|NSDHL_HUMAN|PMVK_HUMAN|APOA1_HUMAN|CP51A_HUMAN|DHB7_HUMAN|EBP_HUMAN|ERG24_HUMAN|APOE_HUMAN	0.0621068
GO:0008202	steroid metabolic process	20203	60	2429	5	0.548619	0.692495	ERG7_HUMAN|AK1C2_HUMAN|DHRS4_HUMAN|LGMN_HUMAN|ST4A1_HUMAN	0.71086
GO:0009100	glycoprotein metabolic process	20203	13	2429	1	1	0.639664	ERP44_HUMAN	1
GO:0006869	lipid transport	20203	59	2429	12	0.119804	1.69506	ESYT1_HUMAN|OSBL3_HUMAN|OSBL8_HUMAN|VIGLN_HUMAN|ESYT2_HUMAN|VPS51_HUMAN|APOD_HUMAN|APOL2_HUMAN|OSB11_HUMAN|OSBL6_HUMAN|OSBL9_HUMAN|SGMR1_HUMAN	0.538454
GO:0009653	anatomical structure morphogenesis	20203	126	2429	9	0.161077	0.592603	EYA3_HUMAN|IF2B2_HUMAN|IF2B3_HUMAN|IKKA_HUMAN|RL10A_HUMAN|FAT1_HUMAN|FOXJ3_HUMAN|DYL1_HUMAN|PTBP3_HUMAN	0.538454
GO:0016576	histone dephosphorylation	20203	5	2429	2	0.168125	3.32878	EYA3_HUMAN|PPP5_HUMAN	0.538454
GO:0035335	peptidyl-tyrosine dephosphorylation	20203	63	2429	8	0.847352	1.05638	EYA3_HUMAN|PTN9_HUMAN|MTMR6_HUMAN|PTN1_HUMAN|PTN13_HUMAN|PTN23_HUMAN|PTPRE_HUMAN|PTPRF_HUMAN	0.967162
GO:0007601	visual perception	20203	193	2429	17	0.26168	0.730747	EYA3_HUMAN|MYO9A_HUMAN|MYO5A_HUMAN|PGTB2_HUMAN|PPT1_HUMAN|BBS2_HUMAN|BBS7_HUMAN|BGH3_HUMAN|EMAL2_HUMAN|OAT_HUMAN|PDE6D_HUMAN|PIPNA_HUMAN|PTHB1_HUMAN|ABLM1_HUMAN|CO1A1_HUMAN|LAMB2_HUMAN|LUM_HUMAN	0.550267
GO:0070389	chaperone cofactor-dependent protein refolding	20203	5	2429	1	0.494032	1.6637	F10A1_HUMAN	0.672185
GO:0061084	negative regulation of protein refolding	20203	3	2429	1	0.365023	2.77302	F10A1_HUMAN	0.596678
GO:0071497	cellular response to freezing	20203	1	2429	1	0.203137	8.31789	F175B_HUMAN	0.538454
GO:0006747	FAD biosynthetic process	20203	1	2429	1	0.203137	8.31789	FAD1_HUMAN	0.538454
GO:0006771	riboflavin metabolic process	20203	5	2429	1	0.494032	1.6637	FAD1_HUMAN	0.672185
GO:0008219	cell death	20203	35	2429	8	0.130842	1.90414	FAF1_HUMAN|KPCD2_HUMAN|ALS2_HUMAN|RRAGA_HUMAN|VAPA_HUMAN|IF4G2_HUMAN|OPTN_HUMAN|PARP4_HUMAN	0.538454
GO:0007253	cytoplasmic sequestering of NF-kappaB	20203	7	2429	3	0.08332	3.56746	FAF1_HUMAN|PSD10_HUMAN|CCD22_HUMAN	0.495534
GO:0010942	positive regulation of cell death	20203	26	2429	2	0.762836	0.639515	FAF1_HUMAN|HTRA2_HUMAN	0.88613
GO:1902043	positive regulation of extrinsic apoptotic signaling pathway via death domain receptors	20203	15	2429	4	0.139411	2.21988	FAF1_HUMAN|NF1_HUMAN|STK4_HUMAN|TSP1_HUMAN	0.538454
GO:0031334	positive regulation of protein complex assembly	20203	15	2429	1	1	0.554323	FAF1_HUMAN	1
GO:0030155	regulation of cell adhesion	20203	45	2429	4	0.816016	0.738914	FAF1_HUMAN|GBF1_HUMAN|PML_HUMAN|LMO7_HUMAN	0.936192
GO:0042176	regulation of protein catabolic process	20203	13	2429	4	0.101289	2.56163	FAF1_HUMAN|HGS_HUMAN|NED4L_HUMAN|CDC42_HUMAN	0.526655
GO:0048870	cell motility	20203	17	2429	4	0.274329	1.95861	FAK1_HUMAN|SRC8_HUMAN|DYST_HUMAN|MP2K1_HUMAN	0.550267
GO:0007010	cytoskeleton organization	20203	108	2429	24	0.0102097	1.85666	FAK1_HUMAN|KPCI_HUMAN|SPN90_HUMAN|CAPZB_HUMAN|COF1_HUMAN|DYST_HUMAN|ELMO2_HUMAN|MAST1_HUMAN|MRCKB_HUMAN|PCLO_HUMAN|ANK1_HUMAN|CAMP1_HUMAN|CNN2_HUMAN|CNTP1_HUMAN|FGD1_HUMAN|FMNL2_HUMAN|FMNL3_HUMAN|OBSL1_HUMAN|PAK7_HUMAN|PALLD_HUMAN|TNIK_HUMAN|ABLM1_HUMAN|APOE_HUMAN|CAP2_HUMAN	0.180533
GO:0043542	endothelial cell migration	20203	23	2429	4	0.526116	1.44721	FAK1_HUMAN|SCG2_HUMAN|PK3CA_HUMAN|SEPR_HUMAN	0.708484
GO:0030010	establishment of cell polarity	20203	22	2429	4	0.518299	1.51306	FAK1_HUMAN|MYO9B_HUMAN|COF1_HUMAN|ARHGB_HUMAN	0.69859
GO:0040023	establishment of nucleus localization	20203	4	2429	2	0.128948	4.16129	FAK1_HUMAN|SYNE1_HUMAN	0.538454
GO:0060396	growth hormone receptor signaling pathway	20203	8	2429	3	0.105748	3.12128	FAK1_HUMAN|P85A_HUMAN|STAT3_HUMAN	0.529452
GO:0003007	heart morphogenesis	20203	35	2429	6	0.442879	1.42686	FAK1_HUMAN|LYAG_HUMAN|C43BP_HUMAN|CO5A1_HUMAN|PCD16_HUMAN|ZMIZ1_HUMAN	0.641987
GO:2000811	negative regulation of anoikis	20203	16	2429	6	0.0249751	3.1239	FAK1_HUMAN|ITB1_HUMAN|PTH2_HUMAN|B2CL1_HUMAN|PK3CA_HUMAN|TLE1_HUMAN	0.299164
GO:0050771	negative regulation of axonogenesis	20203	18	2429	5	0.092857	2.31309	FAK1_HUMAN|RTN4_HUMAN|EPHB2_HUMAN|RHOA_HUMAN|GDIA_HUMAN	0.495534
GO:0022408	negative regulation of cell-cell adhesion	20203	16	2429	1	1	0.519653	FAK1_HUMAN	1
GO:0046621	negative regulation of organ growth	20203	11	2429	2	0.642693	1.51264	FAK1_HUMAN|STK4_HUMAN	0.792211
GO:0051964	negative regulation of synapse assembly	20203	5	2429	1	0.494032	1.6637	FAK1_HUMAN	0.672185
GO:0038007	netrin-activated signaling pathway	20203	1	2429	1	0.203137	8.31789	FAK1_HUMAN	0.538454
GO:0038083	peptidyl-tyrosine autophosphorylation	20203	40	2429	3	0.620793	0.623352	FAK1_HUMAN|MK03_HUMAN|TYK2_HUMAN	0.772481
GO:0043552	positive regulation of phosphatidylinositol 3-kinase activity	20203	28	2429	4	0.771995	1.1885	FAK1_HUMAN|PI3R4_HUMAN|CDC42_HUMAN|AMRA1_HUMAN	0.892813
GO:0045860	positive regulation of protein kinase activity	20203	50	2429	10	0.141893	1.66617	FAK1_HUMAN|IQGA1_HUMAN|SNX9_HUMAN|AAKG1_HUMAN|ALS2_HUMAN|AAKG2_HUMAN|CDK5_HUMAN|RPGF2_HUMAN|TAB2_HUMAN|RELN_HUMAN	0.538454
GO:0051897	positive regulation of protein kinase B signaling	20203	81	2429	15	0.134405	1.54357	FAK1_HUMAN|OSBL8_HUMAN|TSP1_HUMAN|BIG1_HUMAN|GPX1_HUMAN|MTOR_HUMAN|RICTR_HUMAN|THIO_HUMAN|AK1C2_HUMAN|C1QBP_HUMAN|HAX1_HUMAN|ILK_HUMAN|ITBP1_HUMAN|ITSN1_HUMAN|PARK7_HUMAN	0.538454
GO:2000060	positive regulation of protein ubiquitination involved in ubiquitin-dependent protein catabolic process	20203	15	2429	3	0.432947	1.66425	FAK1_HUMAN|CCD22_HUMAN|TRI67_HUMAN	0.628958
GO:0033628	regulation of cell adhesion mediated by integrin	20203	11	2429	2	0.642693	1.51264	FAK1_HUMAN|ITBP1_HUMAN	0.792211
GO:0010594	regulation of endothelial cell migration	20203	5	2429	1	0.494032	1.6637	FAK1_HUMAN	0.672185
GO:0043087	regulation of GTPase activity	20203	47	2429	14	0.00548203	2.48607	FAK1_HUMAN|NF1_HUMAN|RB3GP_HUMAN|MTOR_HUMAN|OCRL_HUMAN|RICTR_HUMAN|TB10B_HUMAN|TBC15_HUMAN|DAB2P_HUMAN|FGD1_HUMAN|ITBP1_HUMAN|KGP1_HUMAN|NGEF_HUMAN|STMN3_HUMAN	0.122753
GO:0007172	signal complex assembly	20203	8	2429	1	1	1.0397	FAK1_HUMAN	1
GO:0007179	transforming growth factor beta receptor signaling pathway	20203	131	2429	18	0.594388	1.1439	FAK1_HUMAN|M3K7_HUMAN|NCOR1_HUMAN|NED4L_HUMAN|PML_HUMAN|PPM1A_HUMAN|UBP15_HUMAN|CHIP_HUMAN|RHOA_HUMAN|TGFA1_HUMAN|USP9Y_HUMAN|CDK9_HUMAN|FERM2_HUMAN|NCOR2_HUMAN|PP1A_HUMAN|STRAP_HUMAN|UCHL5_HUMAN|ZFYV9_HUMAN	0.745797
GO:0010324	membrane invagination	20203	6	2429	2	0.208929	2.77375	FBP1L_HUMAN|HGS_HUMAN	0.538454
GO:0097320	membrane tubulation	20203	11	2429	2	0.642693	1.51264	FBP1L_HUMAN|SNX9_HUMAN	0.792211
GO:0051491	positive regulation of filopodium assembly	20203	25	2429	4	0.545734	1.33131	FBP1L_HUMAN|DYN3_HUMAN|BCAS3_HUMAN|TEN2_HUMAN	0.710718
GO:0045338	farnesyl diphosphate metabolic process	20203	1	2429	1	0.203137	8.31789	FDFT_HUMAN	0.538454
GO:0008299	isoprenoid biosynthetic process	20203	12	2429	2	0.656513	1.38653	FDFT_HUMAN|MVD1_HUMAN	0.799951
GO:0006694	steroid biosynthetic process	20203	24	2429	3	1	1.03973	FDFT_HUMAN|GCP60_HUMAN|CP51A_HUMAN	1
GO:0000413	protein peptidyl-prolyl isomerization	20203	37	2429	10	0.030083	2.25294	FKB10_HUMAN|FKBP5_HUMAN|FKBP8_HUMAN|FKBP9_HUMAN|PPIA_HUMAN|PPIB_HUMAN|PPIH_HUMAN|PIN1_HUMAN|PPIE_HUMAN|TTC9C_HUMAN	0.331309
GO:0043010	camera-type eye development	20203	42	2429	5	1	0.990148	FKBP8_HUMAN|RB3GP_HUMAN|RCN1_HUMAN|RHG35_HUMAN|FBN2_HUMAN	1
GO:0021904	dorsal/ventral neural tube patterning	20203	13	2429	1	1	0.639664	FKBP8_HUMAN	1
GO:0030513	positive regulation of BMP signaling pathway	20203	29	2429	3	1	0.860236	FKBP8_HUMAN|ILK_HUMAN|UBE2O_HUMAN	1
GO:0010468	regulation of gene expression	20203	93	2429	17	0.12053	1.52401	FKBP8_HUMAN|HNRDL_HUMAN|IF4A1_HUMAN|SART3_HUMAN|SERA_HUMAN|JIP3_HUMAN|OFUT2_HUMAN|RICTR_HUMAN|APBA1_HUMAN|APBA2_HUMAN|DDX3Y_HUMAN|DLK1_HUMAN|HEMH_HUMAN|M3K4_HUMAN|MEGF8_HUMAN|PP2AB_HUMAN|APOE_HUMAN	0.538454
GO:0007224	smoothened signaling pathway	20203	65	2429	8	0.85098	1.02376	FKBP8_HUMAN|SEPT2_HUMAN|NSDHL_HUMAN|TT21B_HUMAN|BBS7_HUMAN|IF172_HUMAN|IFT25_HUMAN|IFT27_HUMAN	0.971054
GO:0051014	actin filament severing	20203	7	2429	4	0.0235125	4.75856	FLII_HUMAN|GELS_HUMAN|SRGP2_HUMAN|DEST_HUMAN	0.283167
GO:0031532	actin cytoskeleton reorganization	20203	47	2429	13	0.0111272	2.30759	FLNA_HUMAN|MYH9_HUMAN|SRC8_HUMAN|AT2C1_HUMAN|CXAR_HUMAN|MRCKB_HUMAN|RICTR_HUMAN|EPS8_HUMAN|MRCKA_HUMAN|PARVA_HUMAN|PTN1_HUMAN|RAP2A_HUMAN|TNIK_HUMAN	0.187814
GO:0007195	adenylate cyclase-inhibiting dopamine receptor signaling pathway	20203	5	2429	1	0.494032	1.6637	FLNA_HUMAN	0.672185
GO:0051220	cytoplasmic sequestering of protein	20203	4	2429	3	0.0310044	6.24361	FLNA_HUMAN|1433B_HUMAN|GET4_HUMAN	0.331309
GO:0045022	early endosome to late endosome transport	20203	19	2429	8	0.00593936	3.51003	FLNA_HUMAN|PK3C3_HUMAN|AKTIP_HUMAN|F16A2_HUMAN|HOOK2_HUMAN|HOOK3_HUMAN|RAB5A_HUMAN|STX8_HUMAN	0.126631
GO:0090307	mitotic spindle assembly	20203	16	2429	3	0.449807	1.56016	FLNA_HUMAN|RHOA_HUMAN|KIF2A_HUMAN	0.64958
GO:0042789	mRNA transcription from RNA polymerase II promoter	20203	13	2429	1	1	0.639664	FLNA_HUMAN	1
GO:0042177	negative regulation of protein catabolic process	20203	31	2429	6	0.282202	1.61128	FLNA_HUMAN|TF65_HUMAN|AGAP2_HUMAN|MYCB2_HUMAN|SIR2_HUMAN|PHB_HUMAN	0.550267
GO:0043433	negative regulation of sequence-specific DNA binding transcription factor activity	20203	66	2429	4	0.242822	0.50328	FLNA_HUMAN|KDM1A_HUMAN|HDAC3_HUMAN|PRIO_HUMAN	0.550267
GO:0016479	negative regulation of transcription from RNA polymerase I promoter	20203	1	2429	1	0.203137	8.31789	FLNA_HUMAN	0.538454
GO:0070527	platelet aggregation	20203	41	2429	11	0.0230326	2.2371	FLNA_HUMAN|HSPB1_HUMAN|MYH9_HUMAN|TLN1_HUMAN|VINC_HUMAN|CLIC1_HUMAN|PI51C_HUMAN|GNAS1_HUMAN|ILK_HUMAN|STXB3_HUMAN|ML12A_HUMAN	0.283167
GO:2001046	positive regulation of integrin-mediated signaling pathway	20203	5	2429	2	0.168125	3.32878	FLNA_HUMAN|CD63_HUMAN	0.538454
GO:0043113	receptor clustering	20203	20	2429	7	0.0209401	2.91639	FLNA_HUMAN|DLG3_HUMAN|PICK1_HUMAN|CDK5_HUMAN|DLG1_HUMAN|ITBP1_HUMAN|MAGI2_HUMAN	0.272834
GO:0007016	cytoskeletal anchoring at plasma membrane	20203	11	2429	5	0.0225075	3.7858	FLNB_HUMAN|TLN1_HUMAN|PI51C_HUMAN|TLN2_HUMAN|ANK3_HUMAN	0.283167
GO:0003382	epithelial cell morphogenesis	20203	16	2429	3	0.449807	1.56016	FLNB_HUMAN|PALLD_HUMAN|RIPL1_HUMAN	0.64958
GO:0003334	keratinocyte development	20203	9	2429	4	0.0428303	3.70073	FLNB_HUMAN|CDC42_HUMAN|IFT74_HUMAN|PALLD_HUMAN	0.394743
GO:0048747	muscle fiber development	20203	15	2429	1	1	0.554323	FLNC_HUMAN	1
GO:0006402	mRNA catabolic process	20203	16	2429	4	0.263453	2.08106	FUBP2_HUMAN|RINI_HUMAN|NUD16_HUMAN|AGO3_HUMAN	0.550267
GO:0051028	mRNA transport	20203	66	2429	20	0.000700119	2.5329	FUBP2_HUMAN|IF2B2_HUMAN|IF2B3_HUMAN|KIF5C_HUMAN|LPPRC_HUMAN|NU205_HUMAN|NUP37_HUMAN|NUP85_HUMAN|NUP88_HUMAN|RBP2_HUMAN|ROA3_HUMAN|SEC13_HUMAN|SPT6H_HUMAN|XPO7_HUMAN|ROA1_HUMAN|SEH1_HUMAN|FMR1_HUMAN|HD_HUMAN|MYO1C_HUMAN|RBP17_HUMAN	0.0239979
GO:2000628	regulation of miRNA metabolic process	20203	2	2429	1	0.288669	4.15999	FUBP2_HUMAN	0.550267
GO:0006004	fucose metabolic process	20203	7	2429	2	0.250559	2.37738	FUCO_HUMAN|OFUT2_HUMAN	0.550267
GO:0071277	cellular response to calcium ion	20203	44	2429	6	0.652635	1.1345	FUS_HUMAN|IQGA1_HUMAN|KCC2D_HUMAN|BRAF_HUMAN|CYBP_HUMAN|CLIC4_HUMAN	0.799951
GO:0072383	plus-end-directed vesicle transport along microtubule	20203	6	2429	3	0.0632224	4.16259	FYCO1_HUMAN|KINH_HUMAN|KI13A_HUMAN	0.434082
GO:0032288	myelin assembly	20203	7	2429	4	0.0235125	4.75856	FYV1_HUMAN|FIG4_HUMAN|ILK_HUMAN|MTMR2_HUMAN	0.283167
GO:0006661	phosphatidylinositol biosynthetic process	20203	57	2429	22	1.94946e-05	3.22989	FYV1_HUMAN|P3C2B_HUMAN|P85A_HUMAN|PI3R4_HUMAN|PI4KA_HUMAN|PK3C3_HUMAN|PK3CD_HUMAN|CDIPT_HUMAN|FIG4_HUMAN|INP4A_HUMAN|OCRL_HUMAN|PI51C_HUMAN|SYNJ1_HUMAN|ARF1_HUMAN|CD81_HUMAN|MTMR1_HUMAN|MTMR2_HUMAN|MTMR6_HUMAN|P4K2A_HUMAN|P85B_HUMAN|PK3CA_HUMAN|VAC14_HUMAN	0.00101009
GO:0046854	phosphatidylinositol phosphorylation	20203	28	2429	11	0.00206021	3.27788	FYV1_HUMAN|P3C2B_HUMAN|P85A_HUMAN|PI4KA_HUMAN|PK3C3_HUMAN|PK3CD_HUMAN|SMG1_HUMAN|IMPA3_HUMAN|P4K2A_HUMAN|P85B_HUMAN|PK3CA_HUMAN	0.0570206
GO:0034504	protein localization to nucleus	20203	32	2429	6	0.292669	1.56085	FYV1_HUMAN|LMNA_HUMAN|RL11_HUMAN|DNJB6_HUMAN|TOR1A_HUMAN|CO1A1_HUMAN	0.550267
GO:0002263	cell activation involved in immune response	20203	1	2429	1	0.203137	8.31789	GBF1_HUMAN	0.538454
GO:0097111	endoplasmic reticulum-Golgi intermediate compartment organization	20203	2	2429	1	0.288669	4.15999	GBF1_HUMAN	0.550267
GO:0061162	establishment of monopolar cell polarity	20203	2	2429	1	0.288669	4.15999	GBF1_HUMAN	0.550267
GO:0090166	Golgi disassembly	20203	4	2429	2	0.128948	4.16129	GBF1_HUMAN|STX5_HUMAN	0.538454
GO:0030593	neutrophil chemotaxis	20203	42	2429	6	0.640085	1.18866	GBF1_HUMAN|PK3CD_HUMAN|CXAR_HUMAN|PI51C_HUMAN|LEG3_HUMAN|PDE4B_HUMAN	0.792211
GO:0070973	protein localization to endoplasmic reticulum exit site	20203	3	2429	2	0.0923771	5.54795	GBF1_HUMAN|BAP31_HUMAN	0.495534
GO:1903420	protein localization to endoplasmic reticulum tubular network	20203	1	2429	1	0.203137	8.31789	GBF1_HUMAN	0.538454
GO:0034067	protein localization to Golgi apparatus	20203	12	2429	4	0.0843114	2.77522	GBF1_HUMAN|ARL1_HUMAN|COG7_HUMAN|OBSL1_HUMAN	0.495534
GO:1903409	reactive oxygen species biosynthetic process	20203	1	2429	1	0.203137	8.31789	GBF1_HUMAN	0.538454
GO:0019395	fatty acid oxidation	20203	14	2429	3	0.417891	1.78321	GCDH_HUMAN|NCPR_HUMAN|MK14_HUMAN	0.628958
GO:0046949	fatty-acyl-CoA biosynthetic process	20203	1	2429	1	0.203137	8.31789	GCDH_HUMAN	0.538454
GO:0006568	tryptophan metabolic process	20203	2	2429	1	0.288669	4.15999	GCDH_HUMAN	0.550267
GO:0032526	response to retinoic acid	20203	45	2429	5	1	0.923997	GDAP2_HUMAN|TFR1_HUMAN|GDAP1_HUMAN|MEST_HUMAN|SCAM3_HUMAN	1
GO:0051693	actin filament capping	20203	14	2429	4	0.119694	2.37852	GELS_HUMAN|SPTB2_HUMAN|SPTN1_HUMAN|SPTN2_HUMAN	0.538454
GO:0090527	actin filament reorganization	20203	3	2429	1	0.365023	2.77302	GELS_HUMAN	0.596678
GO:0045010	actin nucleation	20203	7	2429	3	0.08332	3.56746	GELS_HUMAN|ARPC4_HUMAN|SPIR1_HUMAN	0.495534
GO:1990000	amyloid fibril formation	20203	4	2429	1	0.433185	2.07972	GELS_HUMAN	0.628958
GO:0071276	cellular response to cadmium ion	20203	16	2429	2	1	1.03972	GELS_HUMAN|PPP5_HUMAN	1
GO:0097284	hepatocyte apoptotic process	20203	14	2429	4	0.119694	2.37852	GELS_HUMAN|STK4_HUMAN|ARF6_HUMAN|B2CL1_HUMAN	0.538454
GO:0046597	negative regulation of viral entry into host cell	20203	20	2429	1	0.720122	0.415641	GELS_HUMAN	0.84958
GO:0051127	positive regulation of actin nucleation	20203	4	2429	1	0.433185	2.07972	GELS_HUMAN	0.628958
GO:2001269	positive regulation of cysteine-type endopeptidase activity involved in apoptotic signaling pathway	20203	4	2429	2	0.128948	4.16129	GELS_HUMAN|HTRA2_HUMAN	0.538454
GO:1902174	positive regulation of keratinocyte apoptotic process	20203	3	2429	1	0.365023	2.77302	GELS_HUMAN	0.596678
GO:1903923	positive regulation of protein processing in phagocytic vesicle	20203	2	2429	2	0.0596056	8.3209	GELS_HUMAN|MYH9_HUMAN	0.427014
GO:0031648	protein destabilization	20203	33	2429	2	0.580103	0.503689	GELS_HUMAN|DERL1_HUMAN	0.74451
GO:1903903	regulation of establishment of T cell polarity	20203	1	2429	1	0.203137	8.31789	GELS_HUMAN	0.538454
GO:1903906	regulation of plasma membrane raft polarization	20203	1	2429	1	0.203137	8.31789	GELS_HUMAN	0.538454
GO:0071801	regulation of podosome assembly	20203	4	2429	1	0.433185	2.07972	GELS_HUMAN	0.628958
GO:1903909	regulation of receptor clustering	20203	1	2429	1	0.203137	8.31789	GELS_HUMAN	0.538454
GO:1903689	regulation of wound healing, spreading of epidermal cells	20203	1	2429	1	0.203137	8.31789	GELS_HUMAN	0.538454
GO:0097017	renal protein absorption	20203	1	2429	1	0.203137	8.31789	GELS_HUMAN	0.538454
GO:0051593	response to folic acid	20203	12	2429	3	0.212906	2.08061	GELS_HUMAN|MTHR_HUMAN|GPX1_HUMAN	0.539653
GO:0042989	sequestering of actin monomers	20203	9	2429	1	1	0.924123	GELS_HUMAN	1
GO:0014891	striated muscle atrophy	20203	2	2429	1	0.288669	4.15999	GELS_HUMAN	0.550267
GO:0042246	tissue regeneration	20203	21	2429	3	0.738354	1.18842	GELS_HUMAN|NEUM_HUMAN|APOD_HUMAN	0.865134
GO:0006488	dolichol-linked oligosaccharide biosynthetic process	20203	67	2429	11	0.356149	1.36718	GFPT1_HUMAN|GLCNE_HUMAN|GMPPA_HUMAN|GMPPB_HUMAN|UAP1_HUMAN|DPM1_HUMAN|MVD1_HUMAN|NEUA_HUMAN|ALG5_HUMAN|NEUR1_HUMAN|PPGB_HUMAN	0.596678
GO:0006002	fructose 6-phosphate metabolic process	20203	7	2429	1	0.596839	1.18827	GFPT1_HUMAN	0.745797
GO:0006048	UDP-N-acetylglucosamine biosynthetic process	20203	5	2429	2	0.168125	3.32878	GFPT1_HUMAN|UAP1_HUMAN	0.538454
GO:0008277	regulation of G-protein coupled receptor protein signaling pathway	20203	39	2429	2	0.313576	0.426073	GIT1_HUMAN|GPSM1_HUMAN	0.584643
GO:0046835	carbohydrate phosphorylation	20203	19	2429	1	0.71633	0.437538	GLCNE_HUMAN	0.847574
GO:0006045	N-acetylglucosamine biosynthetic process	20203	2	2429	1	0.288669	4.15999	GLCNE_HUMAN	0.550267
GO:0006054	N-acetylneuraminate metabolic process	20203	4	2429	2	0.128948	4.16129	GLCNE_HUMAN|NEUA_HUMAN	0.538454
GO:0006047	UDP-N-acetylglucosamine metabolic process	20203	4	2429	1	0.433185	2.07972	GLCNE_HUMAN	0.628958
GO:0042130	negative regulation of T cell proliferation	20203	35	2429	2	0.426396	0.47486	GLMN_HUMAN|DLG1_HUMAN	0.628958
GO:0050715	positive regulation of cytokine secretion	20203	26	2429	3	1	0.959652	GLMN_HUMAN|SCAM5_HUMAN|C1QT3_HUMAN	1
GO:0045086	positive regulation of interleukin-2 biosynthetic process	20203	13	2429	3	0.242582	1.92056	GLMN_HUMAN|STA5B_HUMAN|STA5A_HUMAN	0.550267
GO:0042327	positive regulation of phosphorylation	20203	25	2429	5	0.247537	1.6648	GLMN_HUMAN|TSP1_HUMAN|MOB1B_HUMAN|ILK_HUMAN|SDCB1_HUMAN	0.550267
GO:0032434	regulation of proteasomal ubiquitin-dependent protein catabolic process	20203	10	2429	5	0.0169407	4.1652	GLMN_HUMAN|RD23A_HUMAN|RD23B_HUMAN|UFL1_HUMAN|UBQL4_HUMAN	0.246686
GO:0006537	glutamate biosynthetic process	20203	5	2429	1	0.494032	1.6637	GLSK_HUMAN	0.672185
GO:0014047	glutamate secretion	20203	29	2429	6	0.264958	1.72257	GLSK_HUMAN|LIPA1_HUMAN|LIPA3_HUMAN|SNP25_HUMAN|SYT1_HUMAN|APBA1_HUMAN	0.550267
GO:0006543	glutamine catabolic process	20203	2	2429	1	0.288669	4.15999	GLSK_HUMAN	0.550267
GO:0007269	neurotransmitter secretion	20203	65	2429	19	0.00202912	2.44226	GLSK_HUMAN|LIPA1_HUMAN|BAIP3_HUMAN|CSKP_HUMAN|DNJC5_HUMAN|LIPA3_HUMAN|PPT1_HUMAN|SNP25_HUMAN|SYN1_HUMAN|SYN3_HUMAN|SYT1_HUMAN|APBA1_HUMAN|LIN7B_HUMAN|LIN7C_HUMAN|NRX1A_HUMAN|PDZ11_HUMAN|SNAPN_HUMAN|SYN2_HUMAN|UN13A_HUMAN	0.0568663
GO:0002087	regulation of respiratory gaseous exchange by neurological system process	20203	13	2429	2	0.671485	1.27982	GLSK_HUMAN|NLGN3_HUMAN	0.811757
GO:0001967	suckling behavior	20203	16	2429	4	0.263453	2.08106	GLSK_HUMAN|UBR3_HUMAN|A4_HUMAN|APLP2_HUMAN	0.550267
GO:0006491	N-glycan processing	20203	9	2429	2	0.33384	1.84892	GLU2B_HUMAN|MA1A2_HUMAN	0.596678
GO:0034260	negative regulation of GTPase activity	20203	37	2429	12	0.00475715	2.7058	GMIP_HUMAN|IPO5_HUMAN|IQGA1_HUMAN|IQGA2_HUMAN|BIG1_HUMAN|TMED2_HUMAN|ARL2_HUMAN|BCAS3_HUMAN|CPEB2_HUMAN|DAB2P_HUMAN|RASH_HUMAN|SH3B4_HUMAN	0.108152
GO:0009298	GDP-mannose biosynthetic process	20203	5	2429	2	0.168125	3.32878	GMPPA_HUMAN|GMPPB_HUMAN	0.538454
GO:1902895	positive regulation of pri-miRNA transcription from RNA polymerase II promoter	20203	3	2429	2	0.0923771	5.54795	GNL3_HUMAN|SMCA4_HUMAN	0.495534
GO:0042254	ribosome biogenesis	20203	31	2429	3	1	0.804705	GNL3_HUMAN|RL7A_HUMAN|GNL1_HUMAN	1
GO:0032148	activation of protein kinase B activity	20203	20	2429	4	0.318506	1.66452	GRDN_HUMAN|THIO_HUMAN|ITBP1_HUMAN|PARK7_HUMAN	0.591606
GO:0006260	DNA replication	20203	135	2429	19	0.512834	1.17193	GRDN_HUMAN|MCM2_HUMAN|MCM3_HUMAN|MCM4_HUMAN|MCM6_HUMAN|MCM7_HUMAN|NP1L1_HUMAN|RBBP4_HUMAN|RBM14_HUMAN|RENT1_HUMAN|RFA1_HUMAN|RFC3_HUMAN|RIR1_HUMAN|WRIP1_HUMAN|RFA2_HUMAN|RFA3_HUMAN|RFC2_HUMAN|RFC5_HUMAN|SET_HUMAN	0.692062
GO:0032956	regulation of actin cytoskeleton organization	20203	35	2429	5	0.613216	1.18858	GRDN_HUMAN|LRP1_HUMAN|MTOR_HUMAN|RICTR_HUMAN|ILK_HUMAN	0.764333
GO:0010975	regulation of neuron projection development	20203	14	2429	4	0.119694	2.37852	GRDN_HUMAN|SNP25_HUMAN|NCS1_HUMAN|NDEL1_HUMAN	0.538454
GO:0031929	TOR signaling	20203	14	2429	6	0.0156214	3.57064	GRDN_HUMAN|LARP1_HUMAN|RPTOR_HUMAN|MTOR_HUMAN|RICTR_HUMAN|RS6_HUMAN	0.239206
GO:0006987	activation of signaling protein activity involved in unfolded protein response	20203	8	2429	5	0.00871022	5.20641	GRP78_HUMAN|BAX_HUMAN|DAB2P_HUMAN|PTN1_HUMAN|VAPB_HUMAN	0.162396
GO:0036500	ATF6-mediated unfolded protein response	20203	9	2429	1	1	0.924123	GRP78_HUMAN	1
GO:0071236	cellular response to antibiotic	20203	13	2429	2	0.671485	1.27982	GRP78_HUMAN|RAB10_HUMAN	0.811757
GO:0071353	cellular response to interleukin-4	20203	22	2429	5	0.203715	1.892	GRP78_HUMAN|IMDH2_HUMAN|MCM2_HUMAN|PML_HUMAN|RL3_HUMAN	0.538454
GO:0021589	cerebellum structural organization	20203	2	2429	1	0.288669	4.15999	GRP78_HUMAN	0.550267
GO:0006983	ER overload response	20203	9	2429	1	1	0.924123	GRP78_HUMAN	1
GO:0035437	maintenance of protein localization in endoplasmic reticulum	20203	1	2429	1	0.203137	8.31789	GRP78_HUMAN	0.538454
GO:0090074	negative regulation of protein homodimerization activity	20203	4	2429	2	0.128948	4.16129	GRP78_HUMAN|JIP4_HUMAN	0.538454
GO:0031398	positive regulation of protein ubiquitination	20203	59	2429	11	0.17521	1.55316	GRP78_HUMAN|MALT1_HUMAN|UBE3A_HUMAN|UBQL1_HUMAN|AIMP2_HUMAN|CHIP_HUMAN|DNJB2_HUMAN|PSD10_HUMAN|DERL1_HUMAN|DNJA3_HUMAN|PTTG_HUMAN	0.538454
GO:1990440	positive regulation of transcription from RNA polymerase II promoter in response to endoplasmic reticulum stress	20203	12	2429	1	1	0.693001	GRP78_HUMAN	1
GO:1903891	regulation of ATF6-mediated unfolded protein response	20203	1	2429	1	0.203137	8.31789	GRP78_HUMAN	0.538454
GO:1903894	regulation of IRE1-mediated unfolded protein response	20203	2	2429	2	0.0596056	8.3209	GRP78_HUMAN|CSN5_HUMAN	0.427014
GO:1903897	regulation of PERK-mediated unfolded protein response	20203	1	2429	1	0.203137	8.31789	GRP78_HUMAN	0.538454
GO:0060904	regulation of protein folding in endoplasmic reticulum	20203	1	2429	1	0.203137	8.31789	GRP78_HUMAN	0.538454
GO:0021762	substantia nigra development	20203	44	2429	12	0.0159916	2.27457	GRP78_HUMAN|SC16A_HUMAN|1433F_HUMAN|1433T_HUMAN|CDC42_HUMAN|CN37_HUMAN|KCRB_HUMAN|LDHA_HUMAN|NDUS3_HUMAN|RHOA_HUMAN|SIR2_HUMAN|DYL1_HUMAN	0.240923
GO:0060349	bone morphogenesis	20203	25	2429	1	0.35503	0.332432	GSLG1_HUMAN	0.596678
GO:0010955	negative regulation of protein processing	20203	9	2429	1	1	0.924123	GSLG1_HUMAN	1
GO:0032330	regulation of chondrocyte differentiation	20203	8	2429	2	0.292369	2.08016	GSLG1_HUMAN|LNP_HUMAN	0.550267
GO:0016525	negative regulation of angiogenesis	20203	59	2429	7	1	0.986774	GTF2I_HUMAN|NF1_HUMAN|PML_HUMAN|STAT1_HUMAN|TSP1_HUMAN|DAB2P_HUMAN|TSP2_HUMAN	1
GO:0014886	transition between slow and fast fiber	20203	2	2429	1	0.288669	4.15999	GTF2I_HUMAN	0.550267
GO:0005978	glycogen biosynthetic process	20203	23	2429	3	0.754502	1.08501	GYS1_HUMAN|UGPA_HUMAN|PHKG2_HUMAN	0.879891
GO:0006348	chromatin silencing at telomere	20203	2	2429	2	0.0596056	8.3209	HAT1_HUMAN|SIR2_HUMAN	0.427014
GO:0006323	DNA packaging	20203	6	2429	1	0.54835	1.38637	HAT1_HUMAN	0.710718
GO:0006335	DNA replication-dependent nucleosome assembly	20203	10	2429	3	0.156437	2.49701	HAT1_HUMAN|IPO4_HUMAN|RBBP4_HUMAN	0.538454
GO:0006336	DNA replication-independent nucleosome assembly	20203	12	2429	3	0.212906	2.08061	HAT1_HUMAN|IPO4_HUMAN|RBBP4_HUMAN	0.539653
GO:0006475	internal protein amino acid acetylation	20203	8	2429	2	0.292369	2.08016	HAT1_HUMAN|ARLY_HUMAN	0.550267
GO:0007569	cell aging	20203	24	2429	6	0.128744	2.08195	HCD2_HUMAN|DNJA3_HUMAN|HD_HUMAN|ILK_HUMAN|NPM_HUMAN|ZMIZ1_HUMAN	0.538454
GO:0033327	Leydig cell differentiation	20203	12	2429	2	0.656513	1.38653	HCD2_HUMAN|SF01_HUMAN	0.799951
GO:0008033	tRNA processing	20203	42	2429	14	0.00193597	2.78257	HCD2_HUMAN|MRRP1_HUMAN|POP1_HUMAN|SYAC_HUMAN|FBLL1_HUMAN|FBRL_HUMAN|POP7_HUMAN|PRPK_HUMAN|RPP29_HUMAN|RPP30_HUMAN|RPP38_HUMAN|SYFM_HUMAN|THG1_HUMAN|LSM6_HUMAN	0.0546228
GO:0070842	aggresome assembly	20203	5	2429	1	0.494032	1.6637	HDAC6_HUMAN	0.672185
GO:0070301	cellular response to hydrogen peroxide	20203	45	2429	6	0.819398	1.10923	HDAC6_HUMAN|TF65_HUMAN|MK08_HUMAN|PPP5_HUMAN|RHOB_HUMAN|PARK7_HUMAN	0.939346
GO:0071218	cellular response to misfolded protein	20203	4	2429	2	0.128948	4.16129	HDAC6_HUMAN|CHIP_HUMAN	0.538454
GO:0035967	cellular response to topologically incorrect protein	20203	1	2429	1	0.203137	8.31789	HDAC6_HUMAN	0.538454
GO:0016575	histone deacetylation	20203	27	2429	5	0.383696	1.54133	HDAC6_HUMAN|RBM14_HUMAN|SIR2_HUMAN|PHB_HUMAN|SIN3B_HUMAN	0.616792
GO:0070846	Hsp90 deacetylation	20203	1	2429	1	0.203137	8.31789	HDAC6_HUMAN	0.538454
GO:0032418	lysosome localization	20203	7	2429	5	0.00587376	5.95103	HDAC6_HUMAN|VP33A_HUMAN|MAP6_HUMAN|LTOR1_HUMAN|VP33B_HUMAN	0.126442
GO:0006515	misfolded or incompletely synthesized protein catabolic process	20203	8	2429	3	0.105748	3.12128	HDAC6_HUMAN|LONM_HUMAN|CHIP_HUMAN	0.529452
GO:0051646	mitochondrion localization	20203	6	2429	1	0.54835	1.38637	HDAC6_HUMAN	0.710718
GO:0010727	negative regulation of hydrogen peroxide metabolic process	20203	2	2429	1	0.288669	4.15999	HDAC6_HUMAN	0.550267
GO:0051354	negative regulation of oxidoreductase activity	20203	7	2429	2	0.250559	2.37738	HDAC6_HUMAN|PRDX5_HUMAN	0.550267
GO:0043242	negative regulation of protein complex disassembly	20203	4	2429	1	0.433185	2.07972	HDAC6_HUMAN	0.628958
GO:0045861	negative regulation of proteolysis	20203	21	2429	4	0.336233	1.58518	HDAC6_HUMAN|BAG6_HUMAN|CDK5_HUMAN|RAB23_HUMAN	0.596678
GO:0034983	peptidyl-lysine deacetylation	20203	7	2429	3	0.08332	3.56746	HDAC6_HUMAN|SIR2_HUMAN|SIR3_HUMAN	0.495534
GO:0070845	polyubiquitinated misfolded protein transport	20203	2	2429	1	0.288669	4.15999	HDAC6_HUMAN	0.550267
GO:0090035	positive regulation of chaperone-mediated protein complex assembly	20203	2	2429	2	0.0596056	8.3209	HDAC6_HUMAN|CHIP_HUMAN	0.427014
GO:1901300	positive regulation of hydrogen peroxide-mediated programmed cell death	20203	2	2429	1	0.288669	4.15999	HDAC6_HUMAN	0.550267
GO:0010870	positive regulation of receptor biosynthetic process	20203	8	2429	1	1	1.0397	HDAC6_HUMAN	1
GO:0009967	positive regulation of signal transduction	20203	55	2429	8	0.543386	1.21049	HDAC6_HUMAN|KHDR1_HUMAN|STAM1_HUMAN|GRB2_HUMAN|CNTP1_HUMAN|EPS8_HUMAN|LASP1_HUMAN|RHG01_HUMAN	0.710718
GO:0043241	protein complex disassembly	20203	2	2429	1	0.288669	4.15999	HDAC6_HUMAN	0.550267
GO:0006476	protein deacetylation	20203	10	2429	4	0.0550152	3.3307	HDAC6_HUMAN|SIR2_HUMAN|SIR3_HUMAN|HDAC3_HUMAN	0.427014
GO:0070201	regulation of establishment of protein localization	20203	6	2429	1	0.54835	1.38637	HDAC6_HUMAN	0.710718
GO:0045598	regulation of fat cell differentiation	20203	12	2429	2	0.656513	1.38653	HDAC6_HUMAN|ATAT_HUMAN	0.799951
GO:0060632	regulation of microtubule-based movement	20203	3	2429	2	0.0923771	5.54795	HDAC6_HUMAN|IGBP1_HUMAN	0.495534
GO:0010469	regulation of receptor activity	20203	10	2429	2	0.374564	1.66398	HDAC6_HUMAN|UBC9_HUMAN	0.603754
GO:0070848	response to growth factor	20203	15	2429	2	0.703332	1.10905	HDAC6_HUMAN|LUM_HUMAN	0.841355
GO:0051788	response to misfolded protein	20203	3	2429	1	0.365023	2.77302	HDAC6_HUMAN	0.596678
GO:0090042	tubulin deacetylation	20203	2	2429	2	0.0596056	8.3209	HDAC6_HUMAN|SIR2_HUMAN	0.427014
GO:0043162	ubiquitin-dependent protein catabolic process via the multivesicular body sorting pathway	20203	16	2429	8	0.00263484	4.16912	HDAC6_HUMAN|NED4L_HUMAN|TS101_HUMAN|VP37A_HUMAN|VPS28_HUMAN|MB12B_HUMAN|PTN23_HUMAN|VPS4A_HUMAN	0.0663324
GO:0001779	natural killer cell differentiation	20203	14	2429	4	0.119694	2.37852	HECD1_HUMAN|PK3CD_HUMAN|STA5B_HUMAN|STA5A_HUMAN	0.538454
GO:1903077	negative regulation of protein localization to plasma membrane	20203	6	2429	2	0.208929	2.77375	HECD1_HUMAN|AP2M1_HUMAN	0.538454
GO:0051865	protein autoubiquitination	20203	48	2429	7	0.659988	1.21356	HECD1_HUMAN|RN213_HUMAN|UBE3A_HUMAN|CHIP_HUMAN|LTN1_HUMAN|LRSM1_HUMAN|RNF11_HUMAN	0.803526
GO:0070534	protein K63-linked ubiquitination	20203	34	2429	5	0.604902	1.2236	HECD1_HUMAN|ITCH_HUMAN|CHIP_HUMAN|UBE2N_HUMAN|UBE2O_HUMAN	0.754814
GO:0060708	spongiotrophoblast differentiation	20203	5	2429	1	0.494032	1.6637	HECD1_HUMAN	0.672185
GO:0060707	trophoblast giant cell differentiation	20203	14	2429	2	0.687202	1.18835	HECD1_HUMAN|COT2_HUMAN	0.826497
GO:0030207	chondroitin sulfate catabolic process	20203	14	2429	3	0.417891	1.78321	HEXA_HUMAN|HEXB_HUMAN|IDS_HUMAN	0.628958
GO:0030204	chondroitin sulfate metabolic process	20203	49	2429	4	0.655059	0.678453	HEXA_HUMAN|HEXB_HUMAN|IDS_HUMAN|IMPA3_HUMAN	0.799951
GO:0042340	keratan sulfate catabolic process	20203	12	2429	5	0.0291344	3.47037	HEXA_HUMAN|HEXB_HUMAN|FMOD_HUMAN|MIME_HUMAN|LUM_HUMAN	0.331309
GO:0042339	keratan sulfate metabolic process	20203	33	2429	5	0.597334	1.26074	HEXA_HUMAN|HEXB_HUMAN|FMOD_HUMAN|MIME_HUMAN|LUM_HUMAN	0.745997
GO:0043615	astrocyte cell migration	20203	7	2429	3	0.08332	3.56746	HEXB_HUMAN|ARHG7_HUMAN|MMP14_HUMAN	0.495534
GO:0006689	ganglioside catabolic process	20203	5	2429	1	0.494032	1.6637	HEXB_HUMAN	0.672185
GO:0019915	lipid storage	20203	24	2429	5	0.231723	1.73425	HEXB_HUMAN|STA5B_HUMAN|BSCL2_HUMAN|APOA1_HUMAN|STA5A_HUMAN	0.550267
GO:0007626	locomotory behavior	20203	84	2429	18	0.0350074	1.78808	HEXB_HUMAN|LYAG_HUMAN|STRN_HUMAN|VP13A_HUMAN|A4_HUMAN|ALS2_HUMAN|FIG4_HUMAN|HPRT_HUMAN|SNP25_HUMAN|AL1A3_HUMAN|APBA1_HUMAN|APBA2_HUMAN|APLP2_HUMAN|CALB1_HUMAN|HD_HUMAN|NOVA1_HUMAN|PAK7_HUMAN|PDE1B_HUMAN	0.355337
GO:0007040	lysosome organization	20203	33	2429	11	0.00571265	2.78036	HEXB_HUMAN|LYAG_HUMAN|VPS18_HUMAN|CLVS1_HUMAN|CLVS2_HUMAN|AKTIP_HUMAN|F16A2_HUMAN|HOOK2_HUMAN|HOOK3_HUMAN|LTOR1_HUMAN|LYST_HUMAN	0.126442
GO:0008049	male courtship behavior	20203	1	2429	1	0.203137	8.31789	HEXB_HUMAN	0.538454
GO:0009313	oligosaccharide catabolic process	20203	7	2429	2	0.250559	2.37738	HEXB_HUMAN|NEUR1_HUMAN	0.550267
GO:0048477	oogenesis	20203	25	2429	2	0.762788	0.665128	HEXB_HUMAN|DDX20_HUMAN	0.88613
GO:0007341	penetration of zona pellucida	20203	5	2429	1	0.494032	1.6637	HEXB_HUMAN	0.672185
GO:0008654	phospholipid biosynthetic process	20203	16	2429	5	0.0670058	2.60233	HEXB_HUMAN|PCAT1_HUMAN|PCY2_HUMAN|PLCD_HUMAN|SERC1_HUMAN	0.452391
GO:0007605	sensory perception of sound	20203	130	2429	9	0.128669	0.574255	HEXB_HUMAN|ZO1_HUMAN|DYN1_HUMAN|GPX1_HUMAN|MAP1A_HUMAN|PGAP1_HUMAN|EMAL2_HUMAN|KPTN_HUMAN|CO1A1_HUMAN	0.538454
GO:0001501	skeletal system development	20203	137	2429	14	0.691709	0.849067	HEXB_HUMAN|KS6A3_HUMAN|UFD1_HUMAN|GNAQ_HUMAN|AEBP1_HUMAN|AES_HUMAN|COCA1_HUMAN|EBP_HUMAN|IFT25_HUMAN|LEG3_HUMAN|SPD2B_HUMAN|TPC2A_HUMAN|CO1A1_HUMAN|POSTN_HUMAN	0.831693
GO:0016197	endosomal transport	20203	70	2429	25	1.60349e-05	2.99073	HGS_HUMAN|LRBA_HUMAN|SNX9_HUMAN|STAM1_HUMAN|STAM2_HUMAN|TOM1_HUMAN|TS101_HUMAN|VP37A_HUMAN|VPS16_HUMAN|WASH7_HUMAN|ALS2_HUMAN|CHMP6_HUMAN|RAB10_HUMAN|VPS28_HUMAN|WDFY3_HUMAN|AP5S1_HUMAN|HD_HUMAN|NBEL1_HUMAN|PICAL_HUMAN|RAB35_HUMAN|SNX18_HUMAN|VP37B_HUMAN|VP37C_HUMAN|VPS4A_HUMAN|ZFY16_HUMAN	0.00086422
GO:0008333	endosome to lysosome transport	20203	32	2429	15	7.33448e-05	3.91605	HGS_HUMAN|TS101_HUMAN|GASP1_HUMAN|KI13A_HUMAN|RAB12_HUMAN|RHOB_HUMAN|AKTIP_HUMAN|F16A2_HUMAN|HOOK2_HUMAN|HOOK3_HUMAN|MPRD_HUMAN|SCYL2_HUMAN|SNAPN_HUMAN|STX8_HUMAN|VAMP7_HUMAN	0.00355244
GO:0046426	negative regulation of JAK-STAT cascade	20203	14	2429	1	1	0.593945	HGS_HUMAN	1
GO:1903543	positive regulation of exosomal secretion	20203	12	2429	6	0.00901797	4.1665	HGS_HUMAN|PDC6I_HUMAN|STAM1_HUMAN|TS101_HUMAN|SDCB1_HUMAN|VPS4A_HUMAN	0.16605
GO:0072657	protein localization to membrane	20203	11	2429	5	0.0225075	3.7858	HGS_HUMAN|HPS6_HUMAN|AP3D1_HUMAN|FERM2_HUMAN|SPD2B_HUMAN	0.283167
GO:0006622	protein targeting to lysosome	20203	12	2429	5	0.0291344	3.47037	HGS_HUMAN|SCRB2_HUMAN|AP3B1_HUMAN|ZFY16_HUMAN|AP3M1_HUMAN	0.331309
GO:0043405	regulation of MAP kinase activity	20203	7	2429	2	0.250559	2.37738	HGS_HUMAN|TS101_HUMAN	0.550267
GO:0043484	regulation of RNA splicing	20203	25	2429	5	0.247537	1.6648	HNRH1_HUMAN|HNRPF_HUMAN|RU17_HUMAN|AHNK_HUMAN|RBM38_HUMAN	0.550267
GO:0097167	circadian regulation of translation	20203	4	2429	2	0.128948	4.16129	HNRPD_HUMAN|RBM4_HUMAN	0.538454
GO:0045716	positive regulation of low-density lipoprotein particle receptor biosynthetic process	20203	4	2429	1	0.433185	2.07972	HNRPK_HUMAN	0.628958
GO:0048260	positive regulation of receptor-mediated endocytosis	20203	13	2429	4	0.101289	2.56163	HNRPK_HUMAN|PPT1_HUMAN|RAB21_HUMAN|HIP1_HUMAN	0.526655
GO:0072369	regulation of lipid transport by positive regulation of transcription from RNA polymerase II promoter	20203	2	2429	1	0.288669	4.15999	HNRPK_HUMAN	0.550267
GO:0010988	regulation of low-density lipoprotein particle clearance	20203	3	2429	1	0.365023	2.77302	HNRPK_HUMAN	0.596678
GO:0000380	alternative mRNA splicing, via spliceosome	20203	11	2429	6	0.00660292	4.54522	HNRPM_HUMAN|PTBP1_HUMAN|SFPQ_HUMAN|ROA1_HUMAN|CELF4_HUMAN|SPF45_HUMAN	0.131351
GO:0071346	cellular response to interferon-gamma	20203	26	2429	3	1	0.959652	HNRPQ_HUMAN|RL13A_HUMAN|DAPK1_HUMAN	1
GO:0042346	positive regulation of NF-kappaB import into nucleus	20203	20	2429	2	1	0.831583	HOIL1_HUMAN|RHOA_HUMAN	1
GO:0097039	protein linear polyubiquitination	20203	3	2429	3	0.0192361	8.32391	HOIL1_HUMAN|RNF31_HUMAN|SHRPN_HUMAN	0.260535
GO:0050852	T cell receptor signaling pathway	20203	112	2429	19	0.157494	1.4142	HOIL1_HUMAN|IKKA_HUMAN|KPCD2_HUMAN|M3K7_HUMAN|MALT1_HUMAN|NFKB1_HUMAN|P85A_HUMAN|PK3CD_HUMAN|PLCG1_HUMAN|RNF31_HUMAN|TF65_HUMAN|BCAR1_HUMAN|CACB3_HUMAN|NEMO_HUMAN|P85B_HUMAN|PDE4B_HUMAN|PK3CA_HUMAN|TAB2_HUMAN|UBE2N_HUMAN	0.538454
GO:0030318	melanocyte differentiation	20203	19	2429	3	0.725179	1.31364	HPS6_HUMAN|UBP13_HUMAN|MYO5A_HUMAN	0.853062
GO:0051085	chaperone mediated protein folding requiring cofactor	20203	10	2429	3	0.156437	2.49701	HS105_HUMAN|TOR1A_HUMAN|TOR2A_HUMAN	0.538454
GO:1903748	negative regulation of establishment of protein localization to mitochondrion	20203	1	2429	1	0.203137	8.31789	HS105_HUMAN	0.538454
GO:1903751	negative regulation of intrinsic apoptotic signaling pathway in response to hydrogen peroxide	20203	1	2429	1	0.203137	8.31789	HS105_HUMAN	0.538454
GO:1903753	negative regulation of p38MAPK cascade	20203	2	2429	1	0.288669	4.15999	HS105_HUMAN	0.550267
GO:0045345	positive regulation of MHC class I biosynthetic process	20203	5	2429	1	0.494032	1.6637	HS105_HUMAN	0.672185
GO:0051135	positive regulation of NK T cell activation	20203	5	2429	1	0.494032	1.6637	HS105_HUMAN	0.672185
GO:0061098	positive regulation of protein tyrosine kinase activity	20203	23	2429	5	0.217069	1.80974	HS105_HUMAN|DVL2_HUMAN|PTN1_HUMAN|SRCN1_HUMAN|RELN_HUMAN	0.547712
GO:0070434	positive regulation of nucleotide-binding oligomerization domain containing 2 signaling pathway	20203	3	2429	1	0.365023	2.77302	HS71A_HUMAN	0.596678
GO:1903265	positive regulation of tumor necrosis factor-mediated signaling pathway	20203	6	2429	2	0.208929	2.77375	HS71A_HUMAN|TRI32_HUMAN	0.538454
GO:0051131	chaperone-mediated protein complex assembly	20203	13	2429	2	0.671485	1.27982	HSP74_HUMAN|LONM_HUMAN	0.811757
GO:0045040	protein import into mitochondrial outer membrane	20203	4	2429	1	0.433185	2.07972	HSP74_HUMAN	0.628958
GO:0035924	cellular response to vascular endothelial growth factor stimulus	20203	22	2429	5	0.203715	1.892	HSPB1_HUMAN|KPCD2_HUMAN|DAB2P_HUMAN|ITBP1_HUMAN|MK14_HUMAN	0.538454
GO:1902176	negative regulation of oxidative stress-induced intrinsic apoptotic signaling pathway	20203	15	2429	3	0.432947	1.66425	HSPB1_HUMAN|GPX1_HUMAN|HTRA2_HUMAN	0.628958
GO:0043536	positive regulation of blood vessel endothelial cell migration	20203	16	2429	4	0.263453	2.08106	HSPB1_HUMAN|KPCD2_HUMAN|PLCG1_HUMAN|TSP1_HUMAN	0.550267
GO:2001028	positive regulation of endothelial cell chemotaxis	20203	5	2429	2	0.168125	3.32878	HSPB1_HUMAN|KPCD2_HUMAN	0.538454
GO:0038033	positive regulation of endothelial cell chemotaxis by VEGF-activated vascular endothelial growth factor receptor signaling pathway	20203	4	2429	2	0.128948	4.16129	HSPB1_HUMAN|KPCD2_HUMAN	0.538454
GO:0032731	positive regulation of interleukin-1 beta production	20203	8	2429	1	1	1.0397	HSPB1_HUMAN	1
GO:0042535	positive regulation of tumor necrosis factor biosynthetic process	20203	11	2429	2	0.642693	1.51264	HSPB1_HUMAN|TSP1_HUMAN	0.792211
GO:0043122	regulation of I-kappaB kinase/NF-kappaB signaling	20203	14	2429	3	0.417891	1.78321	HSPB1_HUMAN|DAB2P_HUMAN|OPTN_HUMAN	0.628958
GO:0001895	retina homeostasis	20203	41	2429	1	0.0828022	0.202543	HSPB1_HUMAN	0.495534
GO:0006284	base-excision repair	20203	48	2429	10	0.131699	1.73577	HUWE1_HUMAN|PCNA_HUMAN|RFA1_HUMAN|RFC3_HUMAN|UBP47_HUMAN|ANM6_HUMAN|RFA2_HUMAN|RFA3_HUMAN|RFC2_HUMAN|RFC5_HUMAN	0.538454
GO:0016574	histone ubiquitination	20203	8	2429	2	0.292369	2.08016	HUWE1_HUMAN|UBE2N_HUMAN	0.550267
GO:1903955	positive regulation of protein targeting to mitochondrion	20203	85	2429	19	0.0243041	1.86583	HUWE1_HUMAN|RNF31_HUMAN|RUVB1_HUMAN|U2AF2_HUMAN|VPS11_HUMAN|CSK22_HUMAN|EPT1_HUMAN|GSK3A_HUMAN|HTRA2_HUMAN|NB5R1_HUMAN|PSA_HUMAN|PSMD8_HUMAN|RL28_HUMAN|STAR7_HUMAN|ABLM3_HUMAN|PSB7_HUMAN|SAE1_HUMAN|SHLB1_HUMAN|U2AF1_HUMAN	0.291912
GO:0006513	protein monoubiquitination	20203	25	2429	5	0.247537	1.6648	HUWE1_HUMAN|TS101_HUMAN|CUL1_HUMAN|KLH22_HUMAN|UBE2O_HUMAN	0.550267
GO:1903382	negative regulation of endoplasmic reticulum stress-induced neuron intrinsic apoptotic signaling pathway	20203	2	2429	1	0.288669	4.15999	HYOU1_HUMAN	0.550267
GO:1903298	negative regulation of hypoxia-induced intrinsic apoptotic signaling pathway	20203	3	2429	1	0.365023	2.77302	HYOU1_HUMAN	0.596678
GO:0002931	response to ischemia	20203	23	2429	3	0.754502	1.08501	HYOU1_HUMAN|CPEB4_HUMAN|KCC2A_HUMAN	0.879891
GO:0006821	chloride transport	20203	39	2429	6	0.477139	1.28028	ICLN_HUMAN|CLIC1_HUMAN|CLCN6_HUMAN|S12A9_HUMAN|TTYH3_HUMAN|CLIC4_HUMAN	0.672185
GO:0042035	regulation of cytokine biosynthetic process	20203	8	2429	2	0.292369	2.08016	IF2B2_HUMAN|IF2B3_HUMAN	0.550267
GO:0031100	organ regeneration	20203	63	2429	5	0.553308	0.659422	IF4A1_HUMAN|KPYM_HUMAN|PYR1_HUMAN|NNMT_HUMAN|APOA1_HUMAN	0.716519
GO:0001662	behavioral fear response	20203	30	2429	3	1	0.831513	IF4G1_HUMAN|VDAC1_HUMAN|ALS2_HUMAN	1
GO:0045666	positive regulation of neuron differentiation	20203	77	2429	5	0.211399	0.539155	IF4G1_HUMAN|RHOA_HUMAN|TRI32_HUMAN|JIP4_HUMAN|TIMP2_HUMAN	0.539653
GO:0071356	cellular response to tumor necrosis factor	20203	67	2429	5	0.44246	0.619931	IKKA_HUMAN|MK09_HUMAN|TF65_HUMAN|DAB2P_HUMAN|CO1A1_HUMAN	0.641589
GO:0007249	I-kappaB kinase/NF-kappaB signaling	20203	47	2429	11	0.0534015	1.95093	IKKA_HUMAN|M3K7_HUMAN|NFKB1_HUMAN|NFKB2_HUMAN|REL_HUMAN|TBK1_HUMAN|TF65_HUMAN|HACD3_HUMAN|KBRS2_HUMAN|NEMO_HUMAN|TAB2_HUMAN	0.427014
GO:0007252	I-kappaB phosphorylation	20203	11	2429	4	0.0688604	3.02756	IKKA_HUMAN|M3K7_HUMAN|DAB2P_HUMAN|RB6I2_HUMAN	0.453908
GO:0006954	inflammatory response	20203	331	2429	23	0.00721643	0.573924	IKKA_HUMAN|ITCH_HUMAN|NFKB1_HUMAN|NFKB2_HUMAN|P3C2B_HUMAN|PK3CD_HUMAN|PLAP_HUMAN|REL_HUMAN|TBK1_HUMAN|TF65_HUMAN|TSP1_HUMAN|AIMP1_HUMAN|SCG2_HUMAN|DAB2P_HUMAN|KCC1D_HUMAN|LICH_HUMAN|NEMO_HUMAN|PARK7_HUMAN|PARP4_HUMAN|PK3CA_HUMAN|PRDX5_HUMAN|ROA0_HUMAN|TOLIP_HUMAN	0.141037
GO:0007595	lactation	20203	42	2429	6	0.640085	1.18866	IKKA_HUMAN|PYR1_HUMAN|STA5B_HUMAN|NDKB_HUMAN|APT_HUMAN|STA5A_HUMAN	0.792211
GO:0060749	mammary gland alveolus development	20203	16	2429	1	1	0.519653	IKKA_HUMAN	1
GO:0033598	mammary gland epithelial cell proliferation	20203	9	2429	2	0.33384	1.84892	IKKA_HUMAN|STAT6_HUMAN	0.596678
GO:0002011	morphogenesis of an epithelial sheet	20203	10	2429	3	0.156437	2.49701	IKKA_HUMAN|LIN7C_HUMAN|RHG12_HUMAN	0.538454
GO:0002755	MyD88-dependent toll-like receptor signaling pathway	20203	81	2429	16	0.0706852	1.64716	IKKA_HUMAN|KS6A3_HUMAN|M3K7_HUMAN|MK03_HUMAN|MK09_HUMAN|NFKB1_HUMAN|NFKB2_HUMAN|TF65_HUMAN|2A5D_HUMAN|MK08_HUMAN|MK14_HUMAN|NEMO_HUMAN|TAB2_HUMAN|UBE2N_HUMAN|MK10_HUMAN|MP2K1_HUMAN	0.463878
GO:0010034	response to acetate	20203	1	2429	1	0.203137	8.31789	IKKA_HUMAN	0.538454
GO:0033194	response to hydroperoxide	20203	7	2429	1	0.596839	1.18827	IKKA_HUMAN	0.745797
GO:0035994	response to muscle stretch	20203	16	2429	5	0.0670058	2.60233	IKKA_HUMAN|NFKB1_HUMAN|RAF1_HUMAN|TF65_HUMAN|MK14_HUMAN	0.452391
GO:0007266	Rho protein signal transduction	20203	58	2429	13	0.0517914	1.86877	IKKA_HUMAN|MYO9B_HUMAN|COF1_HUMAN|HACD3_HUMAN|RHOA_HUMAN|RHOB_HUMAN|SRGP1_HUMAN|ARHGB_HUMAN|MCF2L_HUMAN|PAK7_HUMAN|RHG01_HUMAN|RHG05_HUMAN|RHOG_HUMAN	0.427014
GO:0003009	skeletal muscle contraction	20203	21	2429	1	0.504876	0.39583	IKKA_HUMAN	0.683764
GO:0002223	stimulatory C-type lectin receptor signaling pathway	20203	119	2429	56	1.9536e-14	3.98198	IKKA_HUMAN|M3K7_HUMAN|MALT1_HUMAN|NFKB1_HUMAN|NFKB2_HUMAN|PP2BA_HUMAN|PRS10_HUMAN|PRS6A_HUMAN|PRS6B_HUMAN|PRS7_HUMAN|PRS8_HUMAN|PSD11_HUMAN|PSD12_HUMAN|PSD13_HUMAN|PSMD1_HUMAN|PSMD2_HUMAN|PSMD5_HUMAN|PSMD6_HUMAN|PSMD7_HUMAN|RAF1_HUMAN|TF65_HUMAN|CANB1_HUMAN|CUL1_HUMAN|KAPCA_HUMAN|KAPCB_HUMAN|PSA1_HUMAN|PSA2_HUMAN|PSA3_HUMAN|PSA5_HUMAN|PSA7_HUMAN|PSB1_HUMAN|PSB2_HUMAN|PSB3_HUMAN|PSB4_HUMAN|PSB5_HU…	5.8035e-12
GO:0051146	striated muscle cell differentiation	20203	10	2429	5	0.0169407	4.1652	IKKA_HUMAN|CADH2_HUMAN|JIP4_HUMAN|MK14_HUMAN|RASK_HUMAN	0.246686
GO:0034166	toll-like receptor 10 signaling pathway	20203	65	2429	16	0.017194	2.05424	IKKA_HUMAN|KS6A3_HUMAN|M3K7_HUMAN|MK03_HUMAN|MK09_HUMAN|NFKB1_HUMAN|NFKB2_HUMAN|TF65_HUMAN|2A5D_HUMAN|MK08_HUMAN|MK14_HUMAN|NEMO_HUMAN|TAB2_HUMAN|UBE2N_HUMAN|MK10_HUMAN|MP2K1_HUMAN	0.24715
GO:0034134	toll-like receptor 2 signaling pathway	20203	73	2429	16	0.0373625	1.82839	IKKA_HUMAN|KS6A3_HUMAN|M3K7_HUMAN|MK03_HUMAN|MK09_HUMAN|NFKB1_HUMAN|NFKB2_HUMAN|TF65_HUMAN|2A5D_HUMAN|MK08_HUMAN|MK14_HUMAN|NEMO_HUMAN|TAB2_HUMAN|UBE2N_HUMAN|MK10_HUMAN|MP2K1_HUMAN	0.365907
GO:0034146	toll-like receptor 5 signaling pathway	20203	65	2429	16	0.017194	2.05424	IKKA_HUMAN|KS6A3_HUMAN|M3K7_HUMAN|MK03_HUMAN|MK09_HUMAN|NFKB1_HUMAN|NFKB2_HUMAN|TF65_HUMAN|2A5D_HUMAN|MK08_HUMAN|MK14_HUMAN|NEMO_HUMAN|TAB2_HUMAN|UBE2N_HUMAN|MK10_HUMAN|MP2K1_HUMAN	0.24715
GO:0034162	toll-like receptor 9 signaling pathway	20203	72	2429	18	0.00916412	2.08733	IKKA_HUMAN|KS6A3_HUMAN|M3K7_HUMAN|MK03_HUMAN|MK09_HUMAN|NFKB1_HUMAN|NFKB2_HUMAN|PI3R4_HUMAN|PK3C3_HUMAN|TF65_HUMAN|2A5D_HUMAN|MK08_HUMAN|MK14_HUMAN|NEMO_HUMAN|TAB2_HUMAN|UBE2N_HUMAN|MK10_HUMAN|MP2K1_HUMAN	0.168047
GO:0038123	toll-like receptor TLR1:TLR2 signaling pathway	20203	71	2429	16	0.0345624	1.88	IKKA_HUMAN|KS6A3_HUMAN|M3K7_HUMAN|MK03_HUMAN|MK09_HUMAN|NFKB1_HUMAN|NFKB2_HUMAN|TF65_HUMAN|2A5D_HUMAN|MK08_HUMAN|MK14_HUMAN|NEMO_HUMAN|TAB2_HUMAN|UBE2N_HUMAN|MK10_HUMAN|MP2K1_HUMAN	0.352425
GO:0038124	toll-like receptor TLR6:TLR2 signaling pathway	20203	71	2429	16	0.0345624	1.88	IKKA_HUMAN|KS6A3_HUMAN|M3K7_HUMAN|MK03_HUMAN|MK09_HUMAN|NFKB1_HUMAN|NFKB2_HUMAN|TF65_HUMAN|2A5D_HUMAN|MK08_HUMAN|MK14_HUMAN|NEMO_HUMAN|TAB2_HUMAN|UBE2N_HUMAN|MK10_HUMAN|MP2K1_HUMAN	0.352425
GO:0006607	NLS-bearing protein import into nucleus	20203	14	2429	4	0.119694	2.37852	IMA3_HUMAN|IPO5_HUMAN|SPN90_HUMAN|RERE_HUMAN	0.538454
GO:0006177	GMP biosynthetic process	20203	2	2429	2	0.0596056	8.3209	IMDH1_HUMAN|IMDH2_HUMAN	0.427014
GO:0046651	lymphocyte proliferation	20203	5	2429	3	0.0457134	4.99483	IMDH1_HUMAN|IMDH2_HUMAN|HPRT_HUMAN	0.394743
GO:0009168	purine ribonucleoside monophosphate biosynthetic process	20203	12	2429	4	0.0843114	2.77522	IMDH1_HUMAN|IMDH2_HUMAN|PUR2_HUMAN|PUR4_HUMAN	0.495534
GO:0009409	response to cold	20203	33	2429	5	0.597334	1.26074	IMDH1_HUMAN|AT2B1_HUMAN|VGF_HUMAN|CIRBP_HUMAN|RBM3_HUMAN	0.745997
GO:0060041	retina development in camera-type eye	20203	61	2429	10	0.3371	1.36499	IMDH1_HUMAN|IMDH2_HUMAN|MYH10_HUMAN|RIR1_HUMAN|APC_HUMAN|BAX_HUMAN|PCAT1_HUMAN|PFD5_HUMAN|IF140_HUMAN|LAMB2_HUMAN	0.596678
GO:0016180	snRNA processing	20203	13	2429	5	0.0368716	3.20305	INT4_HUMAN|INT7_HUMAN|STPAP_HUMAN|INT1_HUMAN|INT5_HUMAN	0.362692
GO:0000077	DNA damage checkpoint	20203	26	2429	3	1	0.959652	INT7_HUMAN|TIPRL_HUMAN|MK14_HUMAN	1
GO:0006610	ribosomal protein import into nucleus	20203	4	2429	3	0.0310044	6.24361	IPO11_HUMAN|IPO5_HUMAN|RL23_HUMAN	0.331309
GO:0042307	positive regulation of protein import into nucleus	20203	16	2429	2	1	1.03972	IPO5_HUMAN|MK14_HUMAN	1
GO:0036120	cellular response to platelet-derived growth factor stimulus	20203	12	2429	1	1	0.693001	IQGA1_HUMAN	1
GO:0072015	glomerular visceral epithelial cell development	20203	6	2429	3	0.0632224	4.16259	IQGA1_HUMAN|MYO1E_HUMAN|MAGI2_HUMAN	0.434082
GO:0035305	negative regulation of dephosphorylation	20203	2	2429	1	0.288669	4.15999	IQGA1_HUMAN	0.550267
GO:1990138	neuron projection extension	20203	6	2429	2	0.208929	2.77375	IQGA1_HUMAN|NDEL1_HUMAN	0.538454
GO:0048008	platelet-derived growth factor receptor signaling pathway	20203	30	2429	5	0.418413	1.387	IQGA1_HUMAN|MYO1E_HUMAN|BCAR1_HUMAN|BCR_HUMAN|RPGF1_HUMAN	0.628958
GO:0001817	regulation of cytokine production	20203	13	2429	1	1	0.639664	IQGA1_HUMAN	1
GO:0050796	regulation of insulin secretion	20203	86	2429	17	0.0764	1.64863	IQGA1_HUMAN|MARCS_HUMAN|KAPCA_HUMAN|KAPCB_HUMAN|NEC1_HUMAN|SNP25_HUMAN|SPCS2_HUMAN|ADT2_HUMAN|ARL2_HUMAN|KAP0_HUMAN|KAP2_HUMAN|KAP3_HUMAN|RPGF4_HUMAN|SC11A_HUMAN|SC11C_HUMAN|SPCS1_HUMAN|SYT5_HUMAN	0.495534
GO:0070493	thrombin receptor signaling pathway	20203	5	2429	1	0.494032	1.6637	IQGA2_HUMAN	0.672185
GO:0030183	B cell differentiation	20203	63	2429	3	0.112934	0.395332	ITB1_HUMAN|MSH2_HUMAN|P85A_HUMAN	0.538454
GO:0007161	calcium-independent cell-matrix adhesion	20203	4	2429	2	0.128948	4.16129	ITB1_HUMAN|FINC_HUMAN	0.538454
GO:0033631	cell-cell adhesion mediated by integrin	20203	5	2429	2	0.168125	3.32878	ITB1_HUMAN|L1CAM_HUMAN	0.538454
GO:0002042	cell migration involved in sprouting angiogenesis	20203	15	2429	1	1	0.554323	ITB1_HUMAN	1
GO:0031589	cell-substrate adhesion	20203	17	2429	1	0.713341	0.489061	ITB1_HUMAN	0.846618
GO:0006968	cellular defense response	20203	60	2429	3	0.153071	0.41516	ITB1_HUMAN|TF65_HUMAN|RAB23_HUMAN	0.538454
GO:0048813	dendrite morphogenesis	20203	39	2429	11	0.0187201	2.35193	ITB1_HUMAN|RFOX2_HUMAN|DCX_HUMAN|FARP1_HUMAN|HPRT_HUMAN|MAP6_HUMAN|MK08_HUMAN|CDK5_HUMAN|MTAP2_HUMAN|PICAL_HUMAN|RERE_HUMAN	0.260535
GO:0021943	formation of radial glial scaffolds	20203	3	2429	1	0.365023	2.77302	ITB1_HUMAN	0.596678
GO:0008354	germ cell migration	20203	10	2429	2	0.374564	1.66398	ITB1_HUMAN|CXAR_HUMAN	0.603754
GO:0034113	heterotypic cell-cell adhesion	20203	21	2429	2	1	0.791995	ITB1_HUMAN|PARVA_HUMAN	1
GO:0007156	homophilic cell adhesion via plasma membrane adhesion molecules	20203	141	2429	9	0.0631668	0.529166	ITB1_HUMAN|CADH2_HUMAN|L1CAM_HUMAN|CSTN1_HUMAN|CSTN3_HUMAN|FAT1_HUMAN|FAT3_HUMAN|PCD16_HUMAN|TEN3_HUMAN	0.434082
GO:0007159	leukocyte cell-cell adhesion	20203	26	2429	2	0.762836	0.639515	ITB1_HUMAN|L1CAM_HUMAN	0.88613
GO:0050901	leukocyte tethering or rolling	20203	14	2429	3	0.417891	1.78321	ITB1_HUMAN|GOLP3_HUMAN|PDXL2_HUMAN	0.628958
GO:0048333	mesodermal cell differentiation	20203	11	2429	1	1	0.756052	ITB1_HUMAN	1
GO:0035024	negative regulation of Rho protein signal transduction	20203	15	2429	2	0.703332	1.10905	ITB1_HUMAN|RHG35_HUMAN	0.841355
GO:0090004	positive regulation of establishment of protein localization to plasma membrane	20203	28	2429	8	0.0507868	2.38079	ITB1_HUMAN|KINH_HUMAN|KPCI_HUMAN|P85A_HUMAN|RER1_HUMAN|ARF6_HUMAN|DLG1_HUMAN|RHOG_HUMAN	0.427014
GO:0010710	regulation of collagen catabolic process	20203	2	2429	2	0.0596056	8.3209	ITB1_HUMAN|SEPR_HUMAN	0.427014
GO:0050776	regulation of immune response	20203	277	2429	4	1.31116e-09	0.118661	ITB1_HUMAN|CXAR_HUMAN|OX2G_HUMAN|CD81_HUMAN	1.39108e-07
GO:0045214	sarcomere organization	20203	29	2429	3	1	0.860236	ITB1_HUMAN|KLH41_HUMAN|KAP0_HUMAN	1
GO:0008542	visual learning	20203	46	2429	10	0.12444	1.81141	ITB1_HUMAN|NF1_HUMAN|A4_HUMAN|NDRG4_HUMAN|BRAF_HUMAN|CDK5_HUMAN|HD_HUMAN|NLGN3_HUMAN|PDE1B_HUMAN|RASK_HUMAN	0.538454
GO:0046642	negative regulation of alpha-beta T cell proliferation	20203	4	2429	1	0.433185	2.07972	ITCH_HUMAN	0.628958
GO:0050687	negative regulation of defense response to virus	20203	8	2429	4	0.0323318	4.1639	ITCH_HUMAN|PCBP2_HUMAN|C1QBP_HUMAN|HTRA1_HUMAN	0.334271
GO:0046329	negative regulation of JNK cascade	20203	22	2429	3	0.746132	1.13434	ITCH_HUMAN|NCOR1_HUMAN|HDAC3_HUMAN	0.871955
GO:0002669	positive regulation of T cell anergy	20203	4	2429	1	0.433185	2.07972	ITCH_HUMAN	0.628958
GO:0035519	protein K29-linked ubiquitination	20203	5	2429	1	0.494032	1.6637	ITCH_HUMAN	0.672185
GO:0070936	protein K48-linked ubiquitination	20203	47	2429	6	0.824198	1.06197	ITCH_HUMAN|NED4L_HUMAN|UBE3A_HUMAN|HACE1_HUMAN|RN216_HUMAN|ZNRF1_HUMAN	0.944605
GO:0001558	regulation of cell growth	20203	69	2429	10	0.582935	1.20626	ITCH_HUMAN|KCC2D_HUMAN|TS101_HUMAN|ARHGB_HUMAN|BCAR1_HUMAN|CSTN1_HUMAN|CSTN3_HUMAN|HTRA1_HUMAN|TAOK2_HUMAN|TICN1_HUMAN	0.745797
GO:0090085	regulation of protein deubiquitination	20203	1	2429	1	0.203137	8.31789	ITCH_HUMAN	0.538454
GO:0006552	leucine catabolic process	20203	5	2429	4	0.0106955	6.66329	IVD_HUMAN|MCCA_HUMAN|AUHM_HUMAN|HMGCL_HUMAN	0.182601
GO:0086003	cardiac muscle cell contraction	20203	2	2429	1	0.288669	4.15999	KCC2D_HUMAN	0.550267
GO:0061049	cell growth involved in cardiac muscle cell development	20203	5	2429	1	0.494032	1.6637	KCC2D_HUMAN	0.672185
GO:0060333	interferon-gamma-mediated signaling pathway	20203	155	2429	8	0.0149289	0.427411	KCC2D_HUMAN|KCC2G_HUMAN|NCAM1_HUMAN|PML_HUMAN|STAT1_HUMAN|KCC2B_HUMAN|KCC2A_HUMAN|PTN1_HUMAN	0.233415
GO:1902306	negative regulation of sodium ion transmembrane transport	20203	3	2429	2	0.0923771	5.54795	KCC2D_HUMAN|NED4L_HUMAN	0.495534
GO:2000650	negative regulation of sodium ion transmembrane transporter activity	20203	6	2429	2	0.208929	2.77375	KCC2D_HUMAN|NED4L_HUMAN	0.538454
GO:0010613	positive regulation of cardiac muscle hypertrophy	20203	12	2429	2	0.656513	1.38653	KCC2D_HUMAN|CDK9_HUMAN	0.799951
GO:0070374	positive regulation of ERK1 and ERK2 cascade	20203	132	2429	9	0.101435	0.565498	KCC2D_HUMAN|KPCD2_HUMAN|MK03_HUMAN|NDRG4_HUMAN|BRAF_HUMAN|DUSTY_HUMAN|PHB_HUMAN|RASH_HUMAN|RPGF2_HUMAN	0.526798
GO:0035022	positive regulation of Rac protein signal transduction	20203	3	2429	3	0.0192361	8.32391	KCC2D_HUMAN|ALS2_HUMAN|RASK_HUMAN	0.260535
GO:0014911	positive regulation of smooth muscle cell migration	20203	19	2429	1	0.71633	0.437538	KCC2D_HUMAN	0.847574
GO:0048661	positive regulation of smooth muscle cell proliferation	20203	50	2429	3	0.369449	0.498437	KCC2D_HUMAN|NAMPT_HUMAN|STAT1_HUMAN	0.602587
GO:0051259	protein oligomerization	20203	49	2429	10	0.13644	1.70026	KCC2D_HUMAN|KCC2G_HUMAN|MALT1_HUMAN|TIF1B_HUMAN|TMEDA_HUMAN|BAX_HUMAN|CHP1_HUMAN|AHNK_HUMAN|NPM_HUMAN|SHLB1_HUMAN	0.538454
GO:0098901	regulation of cardiac muscle cell action potential	20203	2	2429	1	0.288669	4.15999	KCC2D_HUMAN	0.550267
GO:0010881	regulation of cardiac muscle contraction by regulation of the release of sequestered calcium ion	20203	17	2429	3	0.468091	1.46832	KCC2D_HUMAN|ANK2_HUMAN|KAPCA_HUMAN	0.672185
GO:0010649	regulation of cell communication by electrical coupling	20203	6	2429	1	0.54835	1.38637	KCC2D_HUMAN	0.710718
GO:1901844	regulation of cell communication by electrical coupling involved in cardiac conduction	20203	6	2429	1	0.54835	1.38637	KCC2D_HUMAN	0.710718
GO:0060341	regulation of cellular localization	20203	2	2429	1	0.288669	4.15999	KCC2D_HUMAN	0.550267
GO:0010389	regulation of G2/M transition of mitotic cell cycle	20203	12	2429	1	1	0.693001	KCC2D_HUMAN	1
GO:1902514	regulation of generation of L-type calcium current	20203	4	2429	1	0.433185	2.07972	KCC2D_HUMAN	0.628958
GO:0008016	regulation of heart contraction	20203	31	2429	1	0.249906	0.268012	KCC2D_HUMAN	0.550267
GO:0086091	regulation of heart rate by cardiac conduction	20203	27	2429	2	0.763862	0.6158	KCC2D_HUMAN|ANK2_HUMAN	0.886167
GO:1901725	regulation of histone deacetylase activity	20203	1	2429	1	0.203137	8.31789	KCC2D_HUMAN	0.538454
GO:0003254	regulation of membrane depolarization	20203	8	2429	2	0.292369	2.08016	KCC2D_HUMAN|NED4L_HUMAN	0.550267
GO:1901897	regulation of relaxation of cardiac muscle	20203	3	2429	2	0.0923771	5.54795	KCC2D_HUMAN|KCC2G_HUMAN	0.495534
GO:0010880	regulation of release of sequestered calcium ion into cytosol by sarcoplasmic reticulum	20203	15	2429	1	1	0.554323	KCC2D_HUMAN	1
GO:0060314	regulation of ryanodine-sensitive calcium-release channel activity	20203	15	2429	2	0.703332	1.10905	KCC2D_HUMAN|KAPCA_HUMAN	0.841355
GO:0016311	dephosphorylation	20203	63	2429	10	0.445349	1.32153	KCC2G_HUMAN|PP2BA_HUMAN|PP4R1_HUMAN|PPM1A_HUMAN|2A5D_HUMAN|CANB1_HUMAN|NUD16_HUMAN|DLG1_HUMAN|NT5D3_HUMAN|PP1A_HUMAN	0.645358
GO:0030073	insulin secretion	20203	34	2429	8	0.126519	1.96019	KCC2G_HUMAN|MYO5A_HUMAN|PCLO_HUMAN|VGF_HUMAN|HD_HUMAN|PTPRN_HUMAN|RPGF4_HUMAN|STXB3_HUMAN	0.538454
GO:0051924	regulation of calcium ion transport	20203	27	2429	6	0.15983	1.85032	KCC2G_HUMAN|STIM1_HUMAN|ANK2_HUMAN|CA2D1_HUMAN|KCC2B_HUMAN|GNAI2_HUMAN	0.538454
GO:0014733	regulation of skeletal muscle adaptation	20203	2	2429	2	0.0596056	8.3209	KCC2G_HUMAN|KCC2B_HUMAN	0.427014
GO:0030851	granulocyte differentiation	20203	9	2429	1	1	0.924123	KDM1A_HUMAN	1
GO:0034720	histone H3-K4 demethylation	20203	6	2429	1	0.54835	1.38637	KDM1A_HUMAN	0.710718
GO:0033169	histone H3-K9 demethylation	20203	7	2429	1	0.596839	1.18827	KDM1A_HUMAN	0.745797
GO:0055001	muscle cell development	20203	7	2429	1	0.596839	1.18827	KDM1A_HUMAN	0.745797
GO:0043392	negative regulation of DNA binding	20203	30	2429	1	0.248189	0.276959	KDM1A_HUMAN	0.550267
GO:0051572	negative regulation of histone H3-K4 methylation	20203	4	2429	1	0.433185	2.07972	KDM1A_HUMAN	0.628958
GO:0051573	negative regulation of histone H3-K9 methylation	20203	6	2429	1	0.54835	1.38637	KDM1A_HUMAN	0.710718
GO:1902166	negative regulation of intrinsic apoptotic signaling pathway in response to DNA damage by p53 class mediator	20203	13	2429	2	0.671485	1.27982	KDM1A_HUMAN|TAF9B_HUMAN	0.811757
GO:0032091	negative regulation of protein binding	20203	46	2429	9	0.186734	1.6296	KDM1A_HUMAN|BAX_HUMAN|CHIP_HUMAN|MK08_HUMAN|AES_HUMAN|ITBP1_HUMAN|KCC1A_HUMAN|PARK7_HUMAN|RALB_HUMAN	0.538454
GO:0021983	pituitary gland development	20203	25	2429	1	0.35503	0.332432	KDM1A_HUMAN	0.596678
GO:0045648	positive regulation of erythrocyte differentiation	20203	21	2429	2	1	0.791995	KDM1A_HUMAN|MK14_HUMAN	1
GO:0046886	positive regulation of hormone biosynthetic process	20203	3	2429	1	0.365023	2.77302	KDM1A_HUMAN	0.596678
GO:0045654	positive regulation of megakaryocyte differentiation	20203	8	2429	1	1	1.0397	KDM1A_HUMAN	1
GO:2000179	positive regulation of neural precursor cell proliferation	20203	14	2429	2	0.687202	1.18835	KDM1A_HUMAN|RSU1_HUMAN	0.826497
GO:2000648	positive regulation of stem cell proliferation	20203	13	2429	1	1	0.639664	KDM1A_HUMAN	1
GO:0006482	protein demethylation	20203	4	2429	1	0.433185	2.07972	KDM1A_HUMAN	0.628958
GO:0010725	regulation of primitive erythrocyte differentiation	20203	1	2429	1	0.203137	8.31789	KDM1A_HUMAN	0.538454
GO:0046833	positive regulation of RNA export from nucleus	20203	2	2429	2	0.0596056	8.3209	KHDR1_HUMAN|NCBP2_HUMAN	0.427014
GO:0046831	regulation of RNA export from nucleus	20203	2	2429	1	0.288669	4.15999	KHDR1_HUMAN	0.550267
GO:0008089	anterograde axon cargo transport	20203	25	2429	11	0.000998855	3.67142	KIF1A_HUMAN|AP3B2_HUMAN|AP3D1_HUMAN|AP3S1_HUMAN|RAB21_HUMAN|AP3B1_HUMAN|AP3S2_HUMAN|BL1S2_HUMAN|KIF1B_HUMAN|SNAPN_HUMAN|AP3M1_HUMAN	0.0318396
GO:0016192	vesicle-mediated transport	20203	113	2429	45	5.28819e-10	3.35569	KIF1A_HUMAN|KPCI_HUMAN|NSF_HUMAN|PLIN3_HUMAN|RAB1A_HUMAN|RABE1_HUMAN|SC23A_HUMAN|SC23B_HUMAN|SC24B_HUMAN|VP33A_HUMAN|VPS39_HUMAN|VPS41_HUMAN|ARF4_HUMAN|BIG3_HUMAN|JIP3_HUMAN|KALRN_HUMAN|MYO5A_HUMAN|RAB10_HUMAN|RAB2B_HUMAN|RB39B_HUMAN|RTN3_HUMAN|SAR1A_HUMAN|TGFA1_HUMAN|TPC6B_HUMAN|TPPC3_HUMAN|ARF6_HUMAN|CCZ1B_HUMAN|GOT1B_HUMAN|KIF1B_HUMAN|MON2_HUMAN|PICAL_HUMAN|SFT2C_HUMAN|SPIR1_HUMAN|SPTN2_HUMAN|…	6.22751e-08
GO:0030705	cytoskeleton-dependent intracellular transport	20203	12	2429	4	0.0843114	2.77522	KIF5C_HUMAN|KINH_HUMAN|KIF5A_HUMAN|KIF1B_HUMAN	0.495534
GO:0007018	microtubule-based movement	20203	64	2429	12	0.189398	1.56224	KIF5C_HUMAN|KINH_HUMAN|ARP10_HUMAN|KI13A_HUMAN|KI21A_HUMAN|KIF5A_HUMAN|DC1L2_HUMAN|KI13B_HUMAN|KIF1B_HUMAN|KIF2A_HUMAN|KLC2_HUMAN|KTN1_HUMAN	0.538454
GO:0008104	protein localization	20203	56	2429	19	0.000275538	2.83616	KIF5C_HUMAN|KINH_HUMAN|NBEA_HUMAN|PLOD3_HUMAN|VP13A_HUMAN|ALS2_HUMAN|DHC24_HUMAN|JIP3_HUMAN|KIF5A_HUMAN|AKA10_HUMAN|BBS2_HUMAN|BBS7_HUMAN|CD81_HUMAN|GRIP1_HUMAN|IST1_HUMAN|NPM_HUMAN|RAB35_HUMAN|S11IP_HUMAN|TSC2_HUMAN	0.0112642
GO:0007028	cytoplasm organization	20203	4	2429	1	0.433185	2.07972	KINH_HUMAN	0.628958
GO:0043268	positive regulation of potassium ion transport	20203	12	2429	3	0.212906	2.08061	KINH_HUMAN|ANK2_HUMAN|DLG1_HUMAN	0.539653
GO:0032230	positive regulation of synaptic transmission, GABAergic	20203	13	2429	1	1	0.639664	KINH_HUMAN	1
GO:0035617	stress granule disassembly	20203	2	2429	1	0.288669	4.15999	KINH_HUMAN	0.550267
GO:0047496	vesicle transport along microtubule	20203	13	2429	6	0.0120036	3.84518	KINH_HUMAN|RAB1A_HUMAN|HD_HUMAN|NDEL1_HUMAN|VAMP7_HUMAN|MP2K1_HUMAN	0.19884
GO:0030239	myofibril assembly	20203	11	2429	2	0.642693	1.51264	KLH41_HUMAN|TMOD2_HUMAN	0.792211
GO:0031275	regulation of lateral pseudopodium assembly	20203	1	2429	1	0.203137	8.31789	KLH41_HUMAN	0.538454
GO:0045661	regulation of myoblast differentiation	20203	4	2429	1	0.433185	2.07972	KLH41_HUMAN	0.628958
GO:2000291	regulation of myoblast proliferation	20203	3	2429	2	0.0923771	5.54795	KLH41_HUMAN|NEUR1_HUMAN	0.495534
GO:0048741	skeletal muscle fiber development	20203	22	2429	3	0.746132	1.13434	KLH41_HUMAN|PP2BA_HUMAN|GPX1_HUMAN	0.871955
GO:0006941	striated muscle contraction	20203	15	2429	4	0.139411	2.21988	KLH41_HUMAN|ALDOA_HUMAN|ARHGB_HUMAN|DTNA_HUMAN	0.538454
GO:0007093	mitotic cell cycle checkpoint	20203	30	2429	7	0.110419	1.94345	KNTC1_HUMAN|PRCC_HUMAN|TRRAP_HUMAN|RS6_HUMAN|B2CL1_HUMAN|DLG1_HUMAN|RASH_HUMAN	0.538454
GO:0007096	regulation of exit from mitosis	20203	8	2429	3	0.105748	3.12128	KNTC1_HUMAN|NEB2_HUMAN|SIR2_HUMAN	0.529452
GO:0005980	glycogen catabolic process	20203	17	2429	5	0.0793678	2.44901	KPB2_HUMAN|KPBB_HUMAN|LYAG_HUMAN|PYGL_HUMAN|PHKG2_HUMAN	0.495534
GO:0005977	glycogen metabolic process	20203	27	2429	6	0.15983	1.85032	KPBB_HUMAN|PYGL_HUMAN|GSK3A_HUMAN|AAKG2_HUMAN|PHKG2_HUMAN|PP1A_HUMAN	0.538454
GO:0045785	positive regulation of cell adhesion	20203	42	2429	3	0.626127	0.593611	KPCD2_HUMAN|APC_HUMAN|C1QBP_HUMAN	0.778684
GO:0032793	positive regulation of CREB transcription factor activity	20203	15	2429	3	0.432947	1.66425	KPCD2_HUMAN|KCC1D_HUMAN|RELN_HUMAN	0.628958
GO:2000573	positive regulation of DNA biosynthetic process	20203	11	2429	1	1	0.756052	KPCD2_HUMAN	1
GO:0010595	positive regulation of endothelial cell migration	20203	41	2429	7	0.351471	1.42123	KPCD2_HUMAN|TSP1_HUMAN|PDCD6_HUMAN|BCAR1_HUMAN|BCAS3_HUMAN|ITBP1_HUMAN|NRP2_HUMAN	0.596678
GO:0001938	positive regulation of endothelial cell proliferation	20203	67	2429	10	0.463508	1.24239	KPCD2_HUMAN|NF1_HUMAN|RPTOR_HUMAN|MTOR_HUMAN|PDCD6_HUMAN|RICTR_HUMAN|SCG2_HUMAN|AGGF1_HUMAN|NRP2_HUMAN|PDCL3_HUMAN	0.667764
GO:1901727	positive regulation of histone deacetylase activity	20203	3	2429	1	0.365023	2.77302	KPCD2_HUMAN	0.596678
GO:0032743	positive regulation of interleukin-2 production	20203	13	2429	4	0.101289	2.56163	KPCD2_HUMAN|M3K7_HUMAN|MALT1_HUMAN|PDE4B_HUMAN	0.526655
GO:1902533	positive regulation of intracellular signal transduction	20203	6	2429	1	0.54835	1.38637	KPCD2_HUMAN	0.710718
GO:0050862	positive regulation of T cell receptor signaling pathway	20203	7	2429	1	0.596839	1.18827	KPCD2_HUMAN	0.745797
GO:0030949	positive regulation of vascular endothelial growth factor receptor signaling pathway	20203	16	2429	1	1	0.519653	KPCD2_HUMAN	1
GO:0089700	protein kinase D signaling	20203	2	2429	1	0.288669	4.15999	KPCD2_HUMAN	0.550267
GO:0032869	cellular response to insulin stimulus	20203	70	2429	13	0.153269	1.54755	KPCI_HUMAN|P85A_HUMAN|GSK3A_HUMAN|MYO5A_HUMAN|RAB10_HUMAN|RAB8A_HUMAN|APT_HUMAN|C2CD5_HUMAN|CPEB2_HUMAN|P85B_HUMAN|RAB31_HUMAN|RAB8B_HUMAN|WDTC1_HUMAN	0.538454
GO:0035089	establishment of apical/basal cell polarity	20203	3	2429	1	0.365023	2.77302	KPCI_HUMAN	0.596678
GO:0045197	establishment or maintenance of epithelial cell apical/basal polarity	20203	12	2429	6	0.00901797	4.1665	KPCI_HUMAN|ARF4_HUMAN|DLG3_HUMAN|DLG1_HUMAN|ILK_HUMAN|PRIC2_HUMAN	0.16605
GO:0042462	eye photoreceptor cell development	20203	18	2429	2	1	0.924091	KPCI_HUMAN|RDH13_HUMAN	1
GO:0048194	Golgi vesicle budding	20203	3	2429	3	0.0192361	8.32391	KPCI_HUMAN|GOLP3_HUMAN|MY18A_HUMAN	0.260535
GO:0034351	negative regulation of glial cell apoptotic process	20203	6	2429	1	0.54835	1.38637	KPCI_HUMAN	0.710718
GO:0043524	negative regulation of neuron apoptotic process	20203	126	2429	24	0.0458426	1.59005	KPCI_HUMAN|LRP1_HUMAN|MSH2_HUMAN|SYAC_HUMAN|AGAP2_HUMAN|BAX_HUMAN|DNJC5_HUMAN|PPT1_HUMAN|AMRA1_HUMAN|B2CL1_HUMAN|BRAF_HUMAN|CPEB4_HUMAN|HD_HUMAN|ILK_HUMAN|ITSN1_HUMAN|LGMN_HUMAN|OPTN_HUMAN|PARK7_HUMAN|PIN1_HUMAN|PK3CA_HUMAN|RASH_HUMAN|RASK_HUMAN|SET_HUMAN|APOE_HUMAN	0.394743
GO:2000353	positive regulation of endothelial cell apoptotic process	20203	14	2429	2	0.687202	1.18835	KPCI_HUMAN|TSP1_HUMAN	0.826497
GO:0060252	positive regulation of glial cell proliferation	20203	10	2429	2	0.374564	1.66398	KPCI_HUMAN|UFL1_HUMAN	0.603754
GO:0046326	positive regulation of glucose import	20203	29	2429	4	0.776117	1.14746	KPCI_HUMAN|OGA_HUMAN|P85A_HUMAN|MK14_HUMAN	0.897115
GO:0010976	positive regulation of neuron projection development	20203	75	2429	19	0.00651242	2.11572	KPCI_HUMAN|SPN90_HUMAN|CNTN1_HUMAN|FIG4_HUMAN|KCC2B_HUMAN|NDKB_HUMAN|NDRG4_HUMAN|RHG35_HUMAN|STMN2_HUMAN|DAB2P_HUMAN|KCC1A_HUMAN|KCC1D_HUMAN|MAGI2_HUMAN|NEUR1_HUMAN|RPGF1_HUMAN|RPGF2_HUMAN|TEN3_HUMAN|TRI67_HUMAN|RELN_HUMAN	0.131351
GO:0006612	protein targeting to membrane	20203	23	2429	5	0.217069	1.80974	KPCI_HUMAN|OGA_HUMAN|MYO1C_HUMAN|SDCB1_HUMAN|TAOK2_HUMAN	0.547712
GO:0070555	response to interleukin-1	20203	32	2429	6	0.292669	1.56085	KPCI_HUMAN|MTHR_HUMAN|TF65_HUMAN|YTDC2_HUMAN|AES_HUMAN|IGBP1_HUMAN	0.550267
GO:0046903	secretion	20203	8	2429	2	0.292369	2.08016	KPCI_HUMAN|PGES2_HUMAN	0.550267
GO:0061621	canonical glycolysis	20203	27	2429	4	0.569468	1.23258	KPYM_HUMAN|2A5D_HUMAN|ALDOA_HUMAN|ENOG_HUMAN	0.734458
GO:0042866	pyruvate biosynthetic process	20203	6	2429	2	0.208929	2.77375	KPYM_HUMAN|SRR_HUMAN	0.538454
GO:0009629	response to gravity	20203	8	2429	1	1	1.0397	KPYM_HUMAN	1
GO:0014870	response to muscle inactivity	20203	1	2429	1	0.203137	8.31789	KPYM_HUMAN	0.538454
GO:0043403	skeletal muscle tissue regeneration	20203	16	2429	2	1	1.03972	KPYM_HUMAN|GPX1_HUMAN	1
GO:0045597	positive regulation of cell differentiation	20203	34	2429	1	0.172767	0.244328	KS6A3_HUMAN	0.538454
GO:0043620	regulation of DNA-templated transcription in response to stress	20203	5	2429	1	0.494032	1.6637	KS6A3_HUMAN	0.672185
GO:0043555	regulation of translation in response to stress	20203	2	2429	1	0.288669	4.15999	KS6A3_HUMAN	0.550267
GO:0030866	cortical actin cytoskeleton organization	20203	19	2429	7	0.017051	3.06995	L2GL1_HUMAN|TLN1_HUMAN|STRP1_HUMAN|ARF6_HUMAN|CDK5_HUMAN|DLG1_HUMAN|FMNL2_HUMAN	0.246686
GO:0006887	exocytosis	20203	83	2429	24	0.000419826	2.41884	L2GL1_HUMAN|MYH10_HUMAN|NSF_HUMAN|BIG1_HUMAN|CAPS1_HUMAN|DNJC5_HUMAN|EXOC1_HUMAN|EXOC3_HUMAN|EXOC5_HUMAN|EXOC7_HUMAN|MYO5A_HUMAN|SCAM1_HUMAN|SCAM5_HUMAN|SNP29_HUMAN|YKT6_HUMAN|ANK1_HUMAN|BIG2_HUMAN|EXOC2_HUMAN|LIN7B_HUMAN|LIN7C_HUMAN|PDZ11_HUMAN|SRCN1_HUMAN|VAMP1_HUMAN|VAMP4_HUMAN	0.0158538
GO:0008334	histone mRNA metabolic process	20203	12	2429	4	0.0843114	2.77522	LA_HUMAN|NCBP1_HUMAN|NCBP2_HUMAN|RUXG_HUMAN	0.495534
GO:0006400	tRNA modification	20203	10	2429	3	0.156437	2.49701	LA_HUMAN|SYAC_HUMAN|THG1_HUMAN	0.538454
GO:0007492	endoderm development	20203	22	2429	2	1	0.755951	LAMC1_HUMAN|NCKP1_HUMAN	1
GO:0031581	hemidesmosome assembly	20203	12	2429	3	0.212906	2.08061	LAMC1_HUMAN|PLEC_HUMAN|DYST_HUMAN	0.539653
GO:0050679	positive regulation of epithelial cell proliferation	20203	58	2429	7	1	1.00384	LAMC1_HUMAN|NDKB_HUMAN|WDR48_HUMAN|GLNA_HUMAN|HTRA1_HUMAN|LAMB1_HUMAN|RASH_HUMAN	1
GO:0034446	substrate adhesion-dependent cell spreading	20203	38	2429	9	0.091571	1.9735	LAMC1_HUMAN|RAB1A_HUMAN|SRGP2_HUMAN|FERM2_HUMAN|FINC_HUMAN|ILK_HUMAN|LAMB1_HUMAN|PARVA_HUMAN|SRCN1_HUMAN	0.495534
GO:0048102	autophagic cell death	20203	8	2429	2	0.292369	2.08016	LAMP1_HUMAN|SHLB1_HUMAN	0.550267
GO:0072594	establishment of protein localization to organelle	20203	5	2429	2	0.168125	3.32878	LAMP1_HUMAN|IF122_HUMAN	0.538454
GO:0008626	granzyme-mediated apoptotic signaling pathway	20203	5	2429	2	0.168125	3.32878	LAMP1_HUMAN|UBE4B_HUMAN	0.538454
GO:0043323	positive regulation of natural killer cell degranulation	20203	2	2429	2	0.0596056	8.3209	LAMP1_HUMAN|AP1G1_HUMAN	0.427014
GO:0045954	positive regulation of natural killer cell mediated cytotoxicity	20203	18	2429	4	0.287307	1.84962	LAMP1_HUMAN|STA5B_HUMAN|AP1G1_HUMAN|STA5A_HUMAN	0.550267
GO:1902513	regulation of organelle transport along microtubule	20203	3	2429	1	0.365023	2.77302	LAMP1_HUMAN	0.596678
GO:0090005	negative regulation of establishment of protein localization to plasma membrane	20203	8	2429	2	0.292369	2.08016	LIPA1_HUMAN|B2CL1_HUMAN	0.550267
GO:0007077	mitotic nuclear envelope disassembly	20203	42	2429	16	0.000289659	3.18246	LMNA_HUMAN|NEK9_HUMAN|NU107_HUMAN|NU133_HUMAN|NU155_HUMAN|NU160_HUMAN|NU205_HUMAN|NU214_HUMAN|NUP37_HUMAN|NUP85_HUMAN|NUP88_HUMAN|NUP93_HUMAN|RAE1L_HUMAN|RBP2_HUMAN|EMD_HUMAN|SEH1_HUMAN	0.0115671
GO:0007084	mitotic nuclear envelope reassembly	20203	10	2429	2	0.374564	1.66398	LMNA_HUMAN|EMD_HUMAN	0.603754
GO:0090201	negative regulation of release of cytochrome c from mitochondria	20203	17	2429	4	0.274329	1.95861	LMNA_HUMAN|GPX1_HUMAN|PSD10_HUMAN|B2CL1_HUMAN	0.550267
GO:0090343	positive regulation of cell aging	20203	1	2429	1	0.203137	8.31789	LMNA_HUMAN	0.538454
GO:1900180	regulation of protein localization to nucleus	20203	4	2429	1	0.433185	2.07972	LMNA_HUMAN	0.628958
GO:0035105	sterol regulatory element binding protein import into nucleus	20203	1	2429	1	0.203137	8.31789	LMNA_HUMAN	0.538454
GO:0055015	ventricular cardiac muscle cell development	20203	10	2429	2	0.374564	1.66398	LMNA_HUMAN|MYH10_HUMAN	0.603754
GO:0034599	cellular response to oxidative stress	20203	53	2429	10	0.216185	1.57163	LONM_HUMAN|PRDX3_HUMAN|GPX1_HUMAN|HTRA2_HUMAN|PRKRA_HUMAN|SIR2_HUMAN|THIO_HUMAN|CPEB2_HUMAN|PARK7_HUMAN|VKORL_HUMAN	0.54703
GO:0032042	mitochondrial DNA metabolic process	20203	3	2429	1	0.365023	2.77302	LONM_HUMAN	0.596678
GO:0000002	mitochondrial genome maintenance	20203	12	2429	1	1	0.693001	LONM_HUMAN	1
GO:0070407	oxidation-dependent protein catabolic process	20203	1	2429	1	0.203137	8.31789	LONM_HUMAN	0.538454
GO:0090296	regulation of mitochondrial DNA replication	20203	1	2429	1	0.203137	8.31789	LONM_HUMAN	0.538454
GO:0010044	response to aluminum ion	20203	5	2429	1	0.494032	1.6637	LONM_HUMAN	0.672185
GO:0009725	response to hormone	20203	43	2429	6	0.646077	1.16095	LONM_HUMAN|MMS19_HUMAN|RBM14_HUMAN|DHC24_HUMAN|TIMP1_HUMAN|TIMP2_HUMAN	0.795941
GO:0047497	mitochondrion transport along microtubule	20203	9	2429	3	0.13022	2.77448	LPPRC_HUMAN|MAP1S_HUMAN|KIF1B_HUMAN	0.538454
GO:0000961	negative regulation of mitochondrial RNA catabolic process	20203	2	2429	1	0.288669	4.15999	LPPRC_HUMAN	0.550267
GO:0070129	regulation of mitochondrial translation	20203	3	2429	1	0.365023	2.77302	LPPRC_HUMAN	0.596678
GO:0035909	aorta morphogenesis	20203	13	2429	2	0.671485	1.27982	LRP1_HUMAN|SC24B_HUMAN	0.811757
GO:0043277	apoptotic cell clearance	20203	13	2429	2	0.671485	1.27982	LRP1_HUMAN|TXND5_HUMAN	0.811757
GO:0097242	beta-amyloid clearance	20203	1	2429	1	0.203137	8.31789	LRP1_HUMAN	0.538454
GO:0042157	lipoprotein metabolic process	20203	37	2429	7	0.322803	1.57517	LRP1_HUMAN|PDIA1_HUMAN|APOA1_HUMAN|APOC3_HUMAN|APOL2_HUMAN|LDLR_HUMAN|APOE_HUMAN	0.596678
GO:0042953	lipoprotein transport	20203	11	2429	2	0.642693	1.51264	LRP1_HUMAN|U119B_HUMAN	0.792211
GO:0010977	negative regulation of neuron projection development	20203	30	2429	7	0.110419	1.94345	LRP1_HUMAN|STMN2_HUMAN|GFAP_HUMAN|ITM2C_HUMAN|LEG1_HUMAN|SNAPN_HUMAN|TICN1_HUMAN	0.538454
GO:2000587	negative regulation of platelet-derived growth factor receptor-beta signaling pathway	20203	2	2429	1	0.288669	4.15999	LRP1_HUMAN	0.550267
GO:0014912	negative regulation of smooth muscle cell migration	20203	11	2429	3	0.184097	2.26984	LRP1_HUMAN|NDRG4_HUMAN|ILK_HUMAN	0.538454
GO:0007603	phototransduction, visible light	20203	88	2429	7	0.403814	0.660645	LRP1_HUMAN|RDH11_HUMAN|APOA1_HUMAN|APOC3_HUMAN|GBB5_HUMAN|LDLR_HUMAN|APOE_HUMAN	0.628958
GO:0010875	positive regulation of cholesterol efflux	20203	14	2429	2	0.687202	1.18835	LRP1_HUMAN|APOE_HUMAN	0.826497
GO:0032370	positive regulation of lipid transport	20203	2	2429	1	0.288669	4.15999	LRP1_HUMAN	0.550267
GO:0051222	positive regulation of protein transport	20203	4	2429	2	0.128948	4.16129	LRP1_HUMAN|CHP1_HUMAN	0.538454
GO:0007205	protein kinase C-activating G-protein coupled receptor signaling pathway	20203	32	2429	4	0.791608	1.03975	LRP1_HUMAN|NEUM_HUMAN|PICK1_HUMAN|DGKZ_HUMAN	0.912653
GO:0032374	regulation of cholesterol transport	20203	4	2429	1	0.433185	2.07972	LRP1_HUMAN	0.628958
GO:0032429	regulation of phospholipase A2 activity	20203	2	2429	2	0.0596056	8.3209	LRP1_HUMAN|PPT1_HUMAN	0.427014
GO:0001523	retinoid metabolic process	20203	59	2429	6	0.842066	0.84544	LRP1_HUMAN|RDH11_HUMAN|APOA1_HUMAN|APOC3_HUMAN|LDLR_HUMAN|APOE_HUMAN	0.962114
GO:0002086	diaphragm contraction	20203	3	2429	1	0.365023	2.77302	LYAG_HUMAN	0.596678
GO:0000023	maltose metabolic process	20203	1	2429	1	0.203137	8.31789	LYAG_HUMAN	0.538454
GO:0046716	muscle cell cellular homeostasis	20203	19	2429	3	0.725179	1.31364	LYAG_HUMAN|ALDOA_HUMAN|APC_HUMAN	0.853062
GO:0050884	neuromuscular process controlling posture	20203	11	2429	2	0.642693	1.51264	LYAG_HUMAN|CNTP1_HUMAN	0.792211
GO:0005985	sucrose metabolic process	20203	1	2429	1	0.203137	8.31789	LYAG_HUMAN	0.538454
GO:0009888	tissue development	20203	7	2429	3	0.08332	3.56746	LYAG_HUMAN|DHC24_HUMAN|POSTN_HUMAN	0.495534
GO:0043181	vacuolar sequestering	20203	1	2429	1	0.203137	8.31789	LYAG_HUMAN	0.538454
GO:0000187	activation of MAPK activity	20203	103	2429	12	1	0.968865	M3K7_HUMAN|MK03_HUMAN|TSP1_HUMAN|ERP29_HUMAN|MADD_HUMAN|CD81_HUMAN|M3K4_HUMAN|MK14_HUMAN|NEMO_HUMAN|TAB2_HUMAN|MK10_HUMAN|MP2K1_HUMAN	1
GO:0000186	activation of MAPKK activity	20203	52	2429	18	0.000324055	2.89291	M3K7_HUMAN|MK03_HUMAN|PLCG1_HUMAN|RAF1_HUMAN|STK4_HUMAN|TAOK1_HUMAN|1433B_HUMAN|LTOR2_HUMAN|RASN_HUMAN|BRAF_HUMAN|CRKL_HUMAN|GNAI2_HUMAN|M3K4_HUMAN|RASH_HUMAN|RASK_HUMAN|RPGF1_HUMAN|TAOK2_HUMAN|MP2K1_HUMAN	0.0126666
GO:0007250	activation of NF-kappaB-inducing kinase activity	20203	19	2429	4	0.302118	1.75222	M3K7_HUMAN|MALT1_HUMAN|CSN8_HUMAN|NEMO_HUMAN	0.565645
GO:0007254	JNK cascade	20203	50	2429	8	0.398502	1.33186	M3K7_HUMAN|MK09_HUMAN|MK08_HUMAN|CRKL_HUMAN|M4K3_HUMAN|NEMO_HUMAN|TAB2_HUMAN|MK10_HUMAN	0.628958
GO:0001841	neural tube formation	20203	11	2429	2	0.642693	1.51264	M3K7_HUMAN|STK4_HUMAN	0.792211
GO:0043507	positive regulation of JUN kinase activity	20203	30	2429	6	0.27293	1.66507	M3K7_HUMAN|DAB2P_HUMAN|DVL2_HUMAN|DVL3_HUMAN|M3K4_HUMAN|MAGI3_HUMAN	0.550267
GO:0050870	positive regulation of T cell activation	20203	17	2429	2	1	0.978502	M3K7_HUMAN|MALT1_HUMAN	1
GO:0002726	positive regulation of T cell cytokine production	20203	8	2429	2	0.292369	2.08016	M3K7_HUMAN|MALT1_HUMAN	0.550267
GO:0046328	regulation of JNK cascade	20203	14	2429	5	0.045753	2.97431	M4K4_HUMAN|MK09_HUMAN|CSN5_HUMAN|JIP3_HUMAN|RAP2A_HUMAN	0.394743
GO:0006013	mannose metabolic process	20203	6	2429	2	0.208929	2.77375	MA2C1_HUMAN|MA2B1_HUMAN	0.538454
GO:0043001	Golgi to plasma membrane protein transport	20203	23	2429	11	0.000582046	3.99059	MACF1_HUMAN|NSF_HUMAN|SPTB2_HUMAN|KI13A_HUMAN|RAB10_HUMAN|ANK3_HUMAN|BBS2_HUMAN|GOLP3_HUMAN|OPTN_HUMAN|RAB31_HUMAN|VAMP7_HUMAN	0.020422
GO:0001707	mesoderm formation	20203	28	2429	4	0.771995	1.1885	MACF1_HUMAN|KAPCA_HUMAN|OFUT2_HUMAN|KAP0_HUMAN	0.892813
GO:0045773	positive regulation of axon extension	20203	25	2429	4	0.545734	1.33131	MACF1_HUMAN|FINC_HUMAN|ILK_HUMAN|NDEL1_HUMAN	0.710718
GO:0006620	posttranslational protein targeting to membrane	20203	6	2429	1	0.54835	1.38637	MACF1_HUMAN	0.710718
GO:0042060	wound healing	20203	73	2429	5	0.271943	0.56881	MACF1_HUMAN|NF1_HUMAN|RAF1_HUMAN|CNN2_HUMAN|OPTN_HUMAN	0.550267
GO:0070997	neuron death	20203	11	2429	1	1	0.756052	MAGI1_HUMAN	1
GO:0001923	B-1 B cell differentiation	20203	1	2429	1	0.203137	8.31789	MALT1_HUMAN	0.538454
GO:0006952	defense response	20203	58	2429	5	0.681664	0.716446	MALT1_HUMAN|TIAR_HUMAN|CAMLG_HUMAN|MICU1_HUMAN|MLF2_HUMAN	0.823169
GO:0051168	nuclear export	20203	8	2429	3	0.105748	3.12128	MALT1_HUMAN|ROA1_HUMAN|NEMF_HUMAN	0.529452
GO:0050856	regulation of T cell receptor signaling pathway	20203	5	2429	1	0.494032	1.6637	MALT1_HUMAN	0.672185
GO:0009620	response to fungus	20203	7	2429	1	0.596839	1.18827	MALT1_HUMAN	0.745797
GO:0002237	response to molecule of bacterial origin	20203	9	2429	1	1	0.924123	MALT1_HUMAN	1
GO:0042098	T cell proliferation	20203	20	2429	2	1	0.831583	MALT1_HUMAN|NICA_HUMAN	1
GO:0051294	establishment of spindle orientation	20203	2	2429	2	0.0596056	8.3209	MAP4_HUMAN|CLAP1_HUMAN	0.427014
GO:0051012	microtubule sliding	20203	1	2429	1	0.203137	8.31789	MAP4_HUMAN	0.538454
GO:0007052	mitotic spindle organization	20203	26	2429	4	0.557171	1.28005	MAP4_HUMAN|DCTN6_HUMAN|EMAL1_HUMAN|KIF2A_HUMAN	0.720474
GO:0036265	RNA (guanine-N7)-methylation	20203	3	2429	1	0.365023	2.77302	MCES_HUMAN	0.596678
GO:0006270	DNA replication initiation	20203	27	2429	5	0.383696	1.54133	MCM2_HUMAN|MCM3_HUMAN|MCM4_HUMAN|MCM6_HUMAN|MCM7_HUMAN	0.616792
GO:0006271	DNA strand elongation involved in DNA replication	20203	32	2429	12	0.00180122	3.12916	MCM2_HUMAN|MCM3_HUMAN|MCM4_HUMAN|MCM6_HUMAN|MCM7_HUMAN|PCNA_HUMAN|RFA1_HUMAN|RFC3_HUMAN|RFA2_HUMAN|RFA3_HUMAN|RFC2_HUMAN|RFC5_HUMAN	0.0524591
GO:0006268	DNA unwinding involved in DNA replication	20203	10	2429	4	0.0550152	3.3307	MCM2_HUMAN|MCM4_HUMAN|MCM6_HUMAN|MCM7_HUMAN	0.427014
GO:0006334	nucleosome assembly	20203	100	2429	12	1	0.99808	MCM2_HUMAN|NP1L1_HUMAN|RBBP4_HUMAN|RUVB1_HUMAN|SART3_HUMAN|H10_HUMAN|H12_HUMAN|H2B1J_HUMAN|NP1L5_HUMAN|NPM_HUMAN|SET_HUMAN|H2B1C_HUMAN	1
GO:0071466	cellular response to xenobiotic stimulus	20203	4	2429	1	0.433185	2.07972	MCM7_HUMAN	0.628958
GO:0042325	regulation of phosphorylation	20203	13	2429	2	0.671485	1.27982	MCM7_HUMAN|SIR2_HUMAN	0.811757
GO:0006261	DNA-dependent DNA replication	20203	24	2429	5	0.231723	1.73425	MCMBP_HUMAN|RFA1_HUMAN|RFC3_HUMAN|RFC2_HUMAN|RFC5_HUMAN	0.550267
GO:0007062	sister chromatid cohesion	20203	15	2429	1	1	0.554323	MCMBP_HUMAN	1
GO:0060770	negative regulation of epithelial cell proliferation involved in prostate gland development	20203	7	2429	2	0.250559	2.37738	MEP50_HUMAN|APC_HUMAN	0.550267
GO:0060528	secretory columnal luminar epithelial cell differentiation involved in prostate glandular acinus development	20203	4	2429	1	0.433185	2.07972	MEP50_HUMAN	0.628958
GO:0001510	RNA methylation	20203	4	2429	1	0.433185	2.07972	MEPCE_HUMAN	0.628958
GO:0016073	snRNA metabolic process	20203	1	2429	1	0.203137	8.31789	MEPCE_HUMAN	0.538454
GO:0040031	snRNA modification	20203	1	2429	1	0.203137	8.31789	MEPCE_HUMAN	0.538454
GO:0009235	cobalamin metabolic process	20203	20	2429	2	1	0.831583	METH_HUMAN|MMAB_HUMAN	1
GO:0032259	methylation	20203	21	2429	6	0.0625909	2.37966	METH_HUMAN|COMT_HUMAN|NDUF7_HUMAN|NNMT_HUMAN|MAT2B_HUMAN|RAM_HUMAN	0.434082
GO:0042558	pteridine-containing compound metabolic process	20203	1	2429	1	0.203137	8.31789	METH_HUMAN	0.538454
GO:0034629	cellular protein complex localization	20203	6	2429	2	0.208929	2.77375	MIO_HUMAN|SEH1_HUMAN	0.538454
GO:0034198	cellular response to amino acid starvation	20203	14	2429	6	0.0156214	3.57064	MIO_HUMAN|RRAGC_HUMAN|SEH1_HUMAN|WDR59_HUMAN|SHLB1_HUMAN|RRAGB_HUMAN	0.239206
GO:0032008	positive regulation of TOR signaling	20203	26	2429	16	3.19608e-06	5.1451	MIO_HUMAN|RPTOR_HUMAN|RRAGC_HUMAN|SEC13_HUMAN|LTOR2_HUMAN|RICTR_HUMAN|RRAGA_HUMAN|SEH1_HUMAN|WDR59_HUMAN|GOLP3_HUMAN|HDAC3_HUMAN|LTOR1_HUMAN|LTOR4_HUMAN|LTOR5_HUMAN|RELN_HUMAN|RRAGB_HUMAN	0.000197802
GO:0019369	arachidonic acid metabolic process	20203	53	2429	5	0.830962	0.784247	MK03_HUMAN|GPX1_HUMAN|GPX4_HUMAN|DGLB_HUMAN|PTGIS_HUMAN	0.95089
GO:0030509	BMP signaling pathway	20203	75	2429	6	0.469597	0.664575	MK03_HUMAN|UBP15_HUMAN|USP9Y_HUMAN|MEGF8_HUMAN|RGMB_HUMAN|ZFY16_HUMAN	0.672185
GO:0072584	caveolin-mediated endocytosis	20203	5	2429	1	0.494032	1.6637	MK03_HUMAN	0.672185
GO:0070371	ERK1 and ERK2 cascade	20203	21	2429	2	1	0.791995	MK03_HUMAN|MP2K1_HUMAN	1
GO:0070498	interleukin-1-mediated signaling pathway	20203	11	2429	1	1	0.756052	MK03_HUMAN	1
GO:0060397	JAK-STAT cascade involved in growth hormone signaling pathway	20203	24	2429	6	0.128744	2.08195	MK03_HUMAN|STA5B_HUMAN|STAT1_HUMAN|STAT3_HUMAN|PTN1_HUMAN|STA5A_HUMAN	0.538454
GO:0031663	lipopolysaccharide-mediated signaling pathway	20203	29	2429	3	1	0.860236	MK03_HUMAN|STAT1_HUMAN|MK14_HUMAN	1
GO:0060425	lung morphogenesis	20203	13	2429	3	0.242582	1.92056	MK03_HUMAN|PLOD3_HUMAN|JIP3_HUMAN	0.550267
GO:0000165	MAPK cascade	20203	78	2429	13	0.305275	1.38829	MK03_HUMAN|NF1_HUMAN|RAF1_HUMAN|STK4_HUMAN|TAOK1_HUMAN|1433B_HUMAN|RASN_HUMAN|SCG2_HUMAN|M3K4_HUMAN|RASH_HUMAN|RASK_HUMAN|RPGF2_HUMAN|MP2K1_HUMAN	0.570359
GO:0000189	MAPK import into nucleus	20203	3	2429	1	0.365023	2.77302	MK03_HUMAN	0.596678
GO:2000657	negative regulation of apolipoprotein binding	20203	1	2429	1	0.203137	8.31789	MK03_HUMAN	0.538454
GO:0031281	positive regulation of cyclase activity	20203	3	2429	3	0.0192361	8.32391	MK03_HUMAN|MK08_HUMAN|MK14_HUMAN	0.260535
GO:0035066	positive regulation of histone acetylation	20203	18	2429	2	1	0.924091	MK03_HUMAN|RUVB2_HUMAN	1
GO:0033129	positive regulation of histone phosphorylation	20203	7	2429	2	0.250559	2.37738	MK03_HUMAN|CDK9_HUMAN	0.550267
GO:0007265	Ras protein signal transduction	20203	73	2429	19	0.00582103	2.17389	MK03_HUMAN|NF1_HUMAN|RAF1_HUMAN|1433B_HUMAN|DHC24_HUMAN|GRB2_HUMAN|RASM_HUMAN|RASN_HUMAN|RRAS2_HUMAN|CRKL_HUMAN|KSR1_HUMAN|MK14_HUMAN|PARK7_HUMAN|RALB_HUMAN|RASH_HUMAN|RASK_HUMAN|RSU1_HUMAN|SDCB1_HUMAN|MP2K1_HUMAN	0.126442
GO:2000641	regulation of early endosome to late endosome transport	20203	6	2429	3	0.0632224	4.16259	MK03_HUMAN|DJC13_HUMAN|MP2K1_HUMAN	0.434082
GO:0090170	regulation of Golgi inheritance	20203	4	2429	2	0.128948	4.16129	MK03_HUMAN|MP2K1_HUMAN	0.538454
GO:0051090	regulation of sequence-specific DNA binding transcription factor activity	20203	22	2429	6	0.114279	2.27141	MK03_HUMAN|MK09_HUMAN|UBP7_HUMAN|MK08_HUMAN|MK14_HUMAN|MK10_HUMAN	0.538454
GO:0032872	regulation of stress-activated MAPK cascade	20203	7	2429	2	0.250559	2.37738	MK03_HUMAN|MP2K1_HUMAN	0.550267
GO:0070849	response to epidermal growth factor	20203	5	2429	1	0.494032	1.6637	MK03_HUMAN	0.672185
GO:0019233	sensory perception of pain	20203	57	2429	4	0.405861	0.583003	MK03_HUMAN|NIPS1_HUMAN|CDK5_HUMAN|NECD_HUMAN	0.628958
GO:0071347	cellular response to interleukin-1	20203	42	2429	7	0.361063	1.38732	MK09_HUMAN|NFKB1_HUMAN|TF65_HUMAN|OTUB1_HUMAN|PP4C_HUMAN|DAB2P_HUMAN|PTGIS_HUMAN	0.596678
GO:0071222	cellular response to lipopolysaccharide	20203	100	2429	7	0.208319	0.581023	MK09_HUMAN|NFKB1_HUMAN|TF65_HUMAN|MK08_HUMAN|DAB2P_HUMAN|MK14_HUMAN|PDE4B_HUMAN	0.538454
GO:0034644	cellular response to UV	20203	37	2429	6	0.458162	1.34961	MK09_HUMAN|P85A_HUMAN|PCNA_HUMAN|RUVB2_HUMAN|UBP47_HUMAN|BAX_HUMAN	0.660274
GO:0010770	positive regulation of cell morphogenesis involved in differentiation	20203	1	2429	1	0.203137	8.31789	MK09_HUMAN	0.538454
GO:0032722	positive regulation of chemokine production	20203	18	2429	1	0.714001	0.461868	MK09_HUMAN	0.846618
GO:0010744	positive regulation of macrophage derived foam cell differentiation	20203	15	2429	2	0.703332	1.10905	MK09_HUMAN|NFKB1_HUMAN	0.841355
GO:0051770	positive regulation of nitric-oxide synthase biosynthetic process	20203	13	2429	2	0.671485	1.27982	MK09_HUMAN|NAMPT_HUMAN	0.811757
GO:0031394	positive regulation of prostaglandin biosynthetic process	20203	5	2429	1	0.494032	1.6637	MK09_HUMAN	0.672185
GO:0032308	positive regulation of prostaglandin secretion	20203	9	2429	1	1	0.924123	MK09_HUMAN	1
GO:0006626	protein targeting to mitochondrion	20203	48	2429	7	0.659988	1.21356	MK09_HUMAN|MPPB_HUMAN|TIM44_HUMAN|TOM70_HUMAN|AIP_HUMAN|GDAP1_HUMAN|FIS1_HUMAN	0.803526
GO:0006259	DNA metabolic process	20203	23	2429	2	1	0.72304	MMS19_HUMAN|MY18A_HUMAN	1
GO:0016226	iron-sulfur cluster assembly	20203	16	2429	5	0.0670058	2.60233	MMS19_HUMAN|MIP18_HUMAN|FA96A_HUMAN|NFU1_HUMAN|NUBP2_HUMAN	0.452391
GO:0000160	phosphorelay signal transduction system	20203	3	2429	1	0.365023	2.77302	MMS19_HUMAN	0.596678
GO:0035435	phosphate ion transmembrane transport	20203	13	2429	1	1	0.639664	MPCP_HUMAN	1
GO:0000964	mitochondrial RNA 5'-end processing	20203	2	2429	1	0.288669	4.15999	MRRP1_HUMAN	0.550267
GO:0019724	B cell mediated immunity	20203	3	2429	1	0.365023	2.77302	MSH2_HUMAN	0.596678
GO:0007281	germ cell development	20203	32	2429	6	0.292669	1.56085	MSH2_HUMAN|TIAR_HUMAN|BAX_HUMAN|MTOR_HUMAN|B2CL1_HUMAN|CELF4_HUMAN	0.550267
GO:0031573	intra-S DNA damage checkpoint	20203	11	2429	1	1	0.756052	MSH2_HUMAN	1
GO:0042771	intrinsic apoptotic signaling pathway in response to DNA damage by p53 class mediator	20203	30	2429	4	0.780811	1.10914	MSH2_HUMAN|PML_HUMAN|BAG6_HUMAN|TM109_HUMAN	0.901605
GO:0045190	isotype switching	20203	15	2429	3	0.432947	1.66425	MSH2_HUMAN|MSH6_HUMAN|EXOS6_HUMAN	0.628958
GO:0043570	maintenance of DNA repeat elements	20203	4	2429	1	0.433185	2.07972	MSH2_HUMAN	0.628958
GO:0006311	meiotic gene conversion	20203	4	2429	1	0.433185	2.07972	MSH2_HUMAN	0.628958
GO:0000710	meiotic mismatch repair	20203	3	2429	2	0.0923771	5.54795	MSH2_HUMAN|MSH6_HUMAN	0.495534
GO:0006298	mismatch repair	20203	33	2429	6	0.304225	1.51348	MSH2_HUMAN|MSH6_HUMAN|PCNA_HUMAN|RFA1_HUMAN|RFA2_HUMAN|RFA3_HUMAN	0.568635
GO:0045910	negative regulation of DNA recombination	20203	7	2429	2	0.250559	2.37738	MSH2_HUMAN|MSH6_HUMAN	0.550267
GO:0045128	negative regulation of reciprocal meiotic recombination	20203	1	2429	1	0.203137	8.31789	MSH2_HUMAN	0.538454
GO:0006119	oxidative phosphorylation	20203	13	2429	5	0.0368716	3.20305	MSH2_HUMAN|NIPS2_HUMAN|QCR1_HUMAN|ATPG_HUMAN|QCR2_HUMAN	0.362692
GO:0051096	positive regulation of helicase activity	20203	6	2429	2	0.208929	2.77375	MSH2_HUMAN|MSH6_HUMAN	0.538454
GO:0006301	postreplication repair	20203	11	2429	3	0.184097	2.26984	MSH2_HUMAN|UBE2N_HUMAN|WDR33_HUMAN	0.538454
GO:0010224	response to UV-B	20203	9	2429	2	0.33384	1.84892	MSH2_HUMAN|TF65_HUMAN	0.596678
GO:0010165	response to X-ray	20203	22	2429	2	1	0.755951	MSH2_HUMAN|BRCC3_HUMAN	1
GO:0016446	somatic hypermutation of immunoglobulin genes	20203	12	2429	2	0.656513	1.38653	MSH2_HUMAN|MSH6_HUMAN	0.799951
GO:0016447	somatic recombination of immunoglobulin gene segments	20203	5	2429	2	0.168125	3.32878	MSH2_HUMAN|MSH6_HUMAN	0.538454
GO:0048864	stem cell development	20203	5	2429	1	0.494032	1.6637	MSI2H_HUMAN	0.672185
GO:0048311	mitochondrion distribution	20203	5	2429	2	0.168125	3.32878	MSTO1_HUMAN|ATCAY_HUMAN	0.538454
GO:0006333	chromatin assembly or disassembly	20203	6	2429	2	0.208929	2.77375	MTA2_HUMAN|CHD3_HUMAN	0.538454
GO:0006306	DNA methylation	20203	21	2429	2	1	0.791995	MTA2_HUMAN|GNAS1_HUMAN	1
GO:0019509	L-methionine biosynthetic process from methylthioadenosine	20203	6	2429	1	0.54835	1.38637	MTAP_HUMAN	0.710718
GO:0006139	nucleobase-containing compound metabolic process	20203	36	2429	4	1	0.924029	MTAP_HUMAN|KITM_HUMAN|KPRB_HUMAN|KPRA_HUMAN	1
GO:0006595	polyamine metabolic process	20203	16	2429	2	1	1.03972	MTAP_HUMAN|SPEE_HUMAN	1
GO:0043101	purine-containing compound salvage	20203	14	2429	4	0.119694	2.37852	MTAP_HUMAN|AMPD2_HUMAN|HPRT_HUMAN|APT_HUMAN	0.538454
GO:0006166	purine ribonucleoside salvage	20203	3	2429	3	0.0192361	8.32391	MTAP_HUMAN|HPRT_HUMAN|PRDC1_HUMAN	0.260535
GO:0008015	blood circulation	20203	41	2429	7	0.351471	1.42123	MTHR_HUMAN|STAT1_HUMAN|GCYB1_HUMAN|NB5R3_HUMAN|GCYA3_HUMAN|RCAN1_HUMAN|TBCD8_HUMAN	0.596678
GO:0070829	heterochromatin maintenance	20203	2	2429	1	0.288669	4.15999	MTHR_HUMAN	0.550267
GO:0050667	homocysteine metabolic process	20203	6	2429	1	0.54835	1.38637	MTHR_HUMAN	0.710718
GO:0031060	regulation of histone methylation	20203	3	2429	1	0.365023	2.77302	MTHR_HUMAN	0.596678
GO:0033274	response to vitamin B2	20203	2	2429	1	0.288669	4.15999	MTHR_HUMAN	0.550267
GO:0046500	S-adenosylmethionine metabolic process	20203	7	2429	1	0.596839	1.18827	MTHR_HUMAN	0.745797
GO:0030048	actin filament-based movement	20203	15	2429	7	0.00646968	3.88907	MYH10_HUMAN|MYH9_HUMAN|MYO1E_HUMAN|MYO9B_HUMAN|WASF2_HUMAN|MYO5A_HUMAN|MYO1B_HUMAN	0.131351
GO:0007512	adult heart development	20203	14	2429	1	1	0.593945	MYH10_HUMAN	1
GO:0055003	cardiac myofibril assembly	20203	12	2429	2	0.656513	1.38653	MYH10_HUMAN|OBSL1_HUMAN	0.799951
GO:0021592	fourth ventricle development	20203	2	2429	1	0.288669	4.15999	MYH10_HUMAN	0.550267
GO:0021670	lateral ventricle development	20203	12	2429	4	0.0843114	2.77522	MYH10_HUMAN|DYH5_HUMAN|UCHL5_HUMAN|DPCD_HUMAN	0.495534
GO:0000281	mitotic cytokinesis	20203	25	2429	8	0.0208174	2.6669	MYH10_HUMAN|SNX9_HUMAN|SPTB2_HUMAN|APC_HUMAN|COF1_HUMAN|CUL7_HUMAN|ANK3_HUMAN|SNX18_HUMAN	0.272834
GO:0007097	nuclear migration	20203	8	2429	3	0.105748	3.12128	MYH10_HUMAN|CDC42_HUMAN|MRCKA_HUMAN	0.529452
GO:0001778	plasma membrane repair	20203	7	2429	1	0.596839	1.18827	MYH10_HUMAN	0.745797
GO:0006930	substrate-dependent cell migration, cell extension	20203	7	2429	3	0.08332	3.56746	MYH10_HUMAN|SRC8_HUMAN|SDCB1_HUMAN	0.495534
GO:0021678	third ventricle development	20203	3	2429	2	0.0923771	5.54795	MYH10_HUMAN|DPCD_HUMAN	0.495534
GO:0043534	blood vessel endothelial cell migration	20203	9	2429	3	0.13022	2.77448	MYH9_HUMAN|GPX1_HUMAN|APOA1_HUMAN	0.538454
GO:0000910	cytokinesis	20203	50	2429	12	0.0377656	2.00108	MYH9_HUMAN|PK3C3_HUMAN|KI13A_HUMAN|RHOB_HUMAN|TTC19_HUMAN|ZFY26_HUMAN|ARHGB_HUMAN|B2CL1_HUMAN|IST1_HUMAN|RAB35_HUMAN|RALB_HUMAN|SEPT7_HUMAN	0.369043
GO:0051295	establishment of meiotic spindle localization	20203	4	2429	2	0.128948	4.16129	MYH9_HUMAN|SPIR1_HUMAN	0.538454
GO:0001768	establishment of T cell polarity	20203	6	2429	1	0.54835	1.38637	MYH9_HUMAN	0.710718
GO:0000212	meiotic spindle organization	20203	4	2429	2	0.128948	4.16129	MYH9_HUMAN|TBG1_HUMAN	0.538454
GO:0030224	monocyte differentiation	20203	15	2429	2	0.703332	1.10905	MYH9_HUMAN|PDE1B_HUMAN	0.841355
GO:1903919	negative regulation of actin filament severing	20203	1	2429	1	0.203137	8.31789	MYH9_HUMAN	0.538454
GO:0038032	termination of G-protein coupled receptor signaling pathway	20203	39	2429	5	0.807871	1.06649	MYH9_HUMAN|AKA10_HUMAN|ARBK1_HUMAN|ARHGB_HUMAN|ARHGC_HUMAN	0.928281
GO:0032796	uropod organization	20203	2	2429	1	0.288669	4.15999	MYH9_HUMAN	0.550267
GO:0032836	glomerular basement membrane development	20203	9	2429	1	1	0.924123	MYO1E_HUMAN	1
GO:0003094	glomerular filtration	20203	11	2429	1	1	0.756052	MYO1E_HUMAN	1
GO:0006807	nitrogen compound metabolic process	20203	6	2429	2	0.208929	2.77375	MYO1E_HUMAN|NIT1_HUMAN	0.538454
GO:0035166	post-embryonic hemopoiesis	20203	3	2429	1	0.365023	2.77302	MYO1E_HUMAN	0.596678
GO:0072673	lamellipodium morphogenesis	20203	6	2429	3	0.0632224	4.16259	MYO9B_HUMAN|WASF1_HUMAN|WASF2_HUMAN	0.434082
GO:0048246	macrophage chemotaxis	20203	14	2429	3	0.417891	1.78321	MYO9B_HUMAN|NUP85_HUMAN|LEG3_HUMAN	0.628958
GO:0002548	monocyte chemotaxis	20203	17	2429	3	0.468091	1.46832	MYO9B_HUMAN|RS19_HUMAN|LEG3_HUMAN	0.672185
GO:0009435	NAD biosynthetic process	20203	10	2429	3	0.156437	2.49701	NADE_HUMAN|NAMPT_HUMAN|PNCB_HUMAN	0.538454
GO:0019674	NAD metabolic process	20203	15	2429	5	0.0557968	2.77595	NADE_HUMAN|NAMPT_HUMAN|LDHA_HUMAN|PTGIS_HUMAN|PNCB_HUMAN	0.427014
GO:0016052	carbohydrate catabolic process	20203	3	2429	2	0.0923771	5.54795	NAGAB_HUMAN|DEOC_HUMAN	0.495534
GO:0019377	glycolipid catabolic process	20203	1	2429	1	0.203137	8.31789	NAGAB_HUMAN	0.538454
GO:0007267	cell-cell signaling	20203	246	2429	11	0.000337985	0.369071	NAMPT_HUMAN|RED_HUMAN|AFAD_HUMAN|AIMP1_HUMAN|GRB2_HUMAN|MPZL1_HUMAN|NEC1_HUMAN|THIO_HUMAN|FAT1_HUMAN|LCAP_HUMAN|TOLIP_HUMAN	0.0129833
GO:0007565	female pregnancy	20203	85	2429	8	0.615613	0.782125	NAMPT_HUMAN|PYR1_HUMAN|STA5B_HUMAN|COMT_HUMAN|EPN1_HUMAN|LCAP_HUMAN|SPHK2_HUMAN|STA5A_HUMAN	0.767106
GO:0006769	nicotinamide metabolic process	20203	4	2429	3	0.0310044	6.24361	NAMPT_HUMAN|PTGIS_HUMAN|PNCB_HUMAN	0.331309
GO:0045292	mRNA cis splicing, via spliceosome	20203	7	2429	2	0.250559	2.37738	NCBP1_HUMAN|NCBP2_HUMAN	0.550267
GO:0031442	positive regulation of mRNA 3'-end processing	20203	6	2429	2	0.208929	2.77375	NCBP1_HUMAN|NCBP2_HUMAN	0.538454
GO:0045176	apical protein localization	20203	13	2429	3	0.242582	1.92056	NCKP1_HUMAN|ARF4_HUMAN|SNAA_HUMAN	0.550267
GO:0045175	basal protein localization	20203	2	2429	1	0.288669	4.15999	NCKP1_HUMAN	0.550267
GO:0042074	cell migration involved in gastrulation	20203	9	2429	2	0.33384	1.84892	NCKP1_HUMAN|MEGF8_HUMAN	0.596678
GO:0010172	embryonic body morphogenesis	20203	8	2429	2	0.292369	2.08016	NCKP1_HUMAN|IF122_HUMAN	0.550267
GO:0030950	establishment or maintenance of actin cytoskeleton polarity	20203	2	2429	1	0.288669	4.15999	NCKP1_HUMAN	0.550267
GO:0008078	mesodermal cell migration	20203	3	2429	1	0.365023	2.77302	NCKP1_HUMAN	0.596678
GO:0048570	notochord morphogenesis	20203	3	2429	1	0.365023	2.77302	NCKP1_HUMAN	0.596678
GO:0048340	paraxial mesoderm morphogenesis	20203	3	2429	1	0.365023	2.77302	NCKP1_HUMAN	0.596678
GO:0032880	regulation of protein localization	20203	47	2429	12	0.0311343	2.12908	NCKP1_HUMAN|RBG1L_HUMAN|SEPT2_HUMAN|MK08_HUMAN|MYCB2_HUMAN|UFL1_HUMAN|ATCAY_HUMAN|KCC1A_HUMAN|PICAL_HUMAN|PKHM2_HUMAN|VPS4A_HUMAN|PRIO_HUMAN	0.3319
GO:0007354	zygotic determination of anterior/posterior axis, embryo	20203	2	2429	1	0.288669	4.15999	NCKP1_HUMAN	0.550267
GO:0002361	CD4-positive, CD25-positive, alpha-beta regulatory T cell differentiation	20203	3	2429	1	0.365023	2.77302	NCOR1_HUMAN	0.596678
GO:0042632	cholesterol homeostasis	20203	62	2429	6	0.843561	0.804462	NCOR1_HUMAN|APOA1_HUMAN|APOC3_HUMAN|LDLR_HUMAN|LTOR1_HUMAN|APOE_HUMAN	0.963082
GO:0060318	definitive erythrocyte differentiation	20203	3	2429	1	0.365023	2.77302	NCOR1_HUMAN	0.596678
GO:0014067	negative regulation of phosphatidylinositol 3-kinase signaling	20203	10	2429	3	0.156437	2.49701	NCOR1_HUMAN|DAB2P_HUMAN|TSC2_HUMAN	0.538454
GO:2000191	regulation of fatty acid transport	20203	2	2429	1	0.288669	4.15999	NCOR1_HUMAN	0.550267
GO:0072362	regulation of glycolytic process by negative regulation of transcription from RNA polymerase II promoter	20203	1	2429	1	0.203137	8.31789	NCOR1_HUMAN	0.538454
GO:0072368	regulation of lipid transport by negative regulation of transcription from RNA polymerase II promoter	20203	2	2429	1	0.288669	4.15999	NCOR1_HUMAN	0.550267
GO:0040014	regulation of multicellular organism growth	20203	29	2429	8	0.0544377	2.29853	NCOR1_HUMAN|STA5B_HUMAN|STAT3_HUMAN|A4_HUMAN|HTRA2_HUMAN|HDAC3_HUMAN|PK3CA_HUMAN|STA5A_HUMAN	0.427014
GO:0021794	thalamus development	20203	12	2429	2	0.656513	1.38653	NCOR1_HUMAN|ODO1_HUMAN	0.799951
GO:0009437	carnitine metabolic process	20203	5	2429	2	0.168125	3.32878	NCPR_HUMAN|CPT1C_HUMAN	0.538454
GO:0090346	cellular organofluorine metabolic process	20203	1	2429	1	0.203137	8.31789	NCPR_HUMAN	0.538454
GO:0071372	cellular response to follicle-stimulating hormone stimulus	20203	9	2429	1	1	0.924123	NCPR_HUMAN	1
GO:0071375	cellular response to peptide hormone stimulus	20203	25	2429	5	0.247537	1.6648	NCPR_HUMAN|NFKB1_HUMAN|NP1L1_HUMAN|TF65_HUMAN|RAGP1_HUMAN	0.550267
GO:0070988	demethylation	20203	2	2429	2	0.0596056	8.3209	NCPR_HUMAN|CP51A_HUMAN	0.427014
GO:0009812	flavonoid metabolic process	20203	6	2429	1	0.54835	1.38637	NCPR_HUMAN	0.710718
GO:0018393	internal peptidyl-lysine acetylation	20203	4	2429	2	0.128948	4.16129	NCPR_HUMAN|BAG6_HUMAN	0.538454
GO:0060192	negative regulation of lipase activity	20203	4	2429	2	0.128948	4.16129	NCPR_HUMAN|APOA1_HUMAN	0.538454
GO:0043602	nitrate catabolic process	20203	1	2429	1	0.203137	8.31789	NCPR_HUMAN	0.538454
GO:0046210	nitric oxide catabolic process	20203	1	2429	1	0.203137	8.31789	NCPR_HUMAN	0.538454
GO:0045542	positive regulation of cholesterol biosynthetic process	20203	5	2429	1	0.494032	1.6637	NCPR_HUMAN	0.672185
GO:0032332	positive regulation of chondrocyte differentiation	20203	18	2429	2	1	0.924091	NCPR_HUMAN|TF65_HUMAN	1
GO:0032770	positive regulation of monooxygenase activity	20203	2	2429	1	0.288669	4.15999	NCPR_HUMAN	0.550267
GO:0090031	positive regulation of steroid hormone biosynthetic process	20203	2	2429	1	0.288669	4.15999	NCPR_HUMAN	0.550267
GO:0003420	regulation of growth plate cartilage chondrocyte proliferation	20203	2	2429	1	0.288669	4.15999	NCPR_HUMAN	0.550267
GO:0007588	excretion	20203	39	2429	1	0.120984	0.212951	NED4L_HUMAN	0.538454
GO:1901380	negative regulation of potassium ion transmembrane transport	20203	8	2429	2	0.292369	2.08016	NED4L_HUMAN|CAB39_HUMAN	0.550267
GO:1901017	negative regulation of potassium ion transmembrane transporter activity	20203	7	2429	2	0.250559	2.37738	NED4L_HUMAN|CAB39_HUMAN	0.550267
GO:2000009	negative regulation of protein localization to cell surface	20203	9	2429	1	1	0.924123	NED4L_HUMAN	1
GO:0003085	negative regulation of systemic arterial blood pressure	20203	8	2429	1	1	1.0397	NED4L_HUMAN	1
GO:2001259	positive regulation of cation channel activity	20203	7	2429	2	0.250559	2.37738	NED4L_HUMAN|ANK2_HUMAN	0.550267
GO:2001288	positive regulation of caveolin-mediated endocytosis	20203	2	2429	1	0.288669	4.15999	NED4L_HUMAN	0.550267
GO:1903861	positive regulation of dendrite extension	20203	18	2429	3	0.487458	1.38668	NED4L_HUMAN|SYT1_HUMAN|UN13A_HUMAN	0.672185
GO:0045807	positive regulation of endocytosis	20203	14	2429	2	0.687202	1.18835	NED4L_HUMAN|CALY_HUMAN	0.826497
GO:0010765	positive regulation of sodium ion transport	20203	19	2429	3	0.725179	1.31364	NED4L_HUMAN|CNTN1_HUMAN|ANK3_HUMAN	0.853062
GO:2000810	regulation of bicellular tight junction assembly	20203	10	2429	3	0.156437	2.49701	NED4L_HUMAN|KAPCA_HUMAN|MYO1C_HUMAN	0.538454
GO:0034765	regulation of ion transmembrane transport	20203	21	2429	1	0.504876	0.39583	NED4L_HUMAN	0.683764
GO:0060306	regulation of membrane repolarization	20203	12	2429	1	1	0.693001	NED4L_HUMAN	1
GO:1901016	regulation of potassium ion transmembrane transporter activity	20203	6	2429	1	0.54835	1.38637	NED4L_HUMAN	0.710718
GO:0010038	response to metal ion	20203	11	2429	1	1	0.756052	NED4L_HUMAN	1
GO:0006814	sodium ion transport	20203	60	2429	3	0.153071	0.41516	NED4L_HUMAN|VGLU2_HUMAN|TPC10_HUMAN	0.538454
GO:0086005	ventricular cardiac muscle cell action potential	20203	15	2429	2	0.703332	1.10905	NED4L_HUMAN|ANK2_HUMAN	0.841355
GO:0019058	viral life cycle	20203	144	2429	64	2.28314e-15	3.76901	NED4L_HUMAN|NU107_HUMAN|NU133_HUMAN|NU155_HUMAN|NU160_HUMAN|NU205_HUMAN|NU214_HUMAN|NUP37_HUMAN|NUP85_HUMAN|NUP88_HUMAN|NUP93_HUMAN|PDC6I_HUMAN|RAE1L_HUMAN|RBP2_HUMAN|RL11_HUMAN|RL3_HUMAN|RL4_HUMAN|RL7_HUMAN|RS18_HUMAN|RS3A_HUMAN|RS4X_HUMAN|RS8_HUMAN|TS101_HUMAN|VP37A_HUMAN|CHMP6_HUMAN|PPIA_HUMAN|RL10_HUMAN|RL10A_HUMAN|RL13_HUMAN|RL13A_HUMAN|RL15_HUMAN|RL18A_HUMAN|RL19_HUMAN|RL23_HUMAN|RL23A_HUMA…	7.8259e-13
GO:0030104	water homeostasis	20203	4	2429	1	0.433185	2.07972	NED4L_HUMAN	0.628958
GO:0030325	adrenal gland development	20203	25	2429	2	0.762788	0.665128	NF1_HUMAN|APOA1_HUMAN	0.88613
GO:0048844	artery morphogenesis	20203	23	2429	3	0.754502	1.08501	NF1_HUMAN|ZMIZ1_HUMAN|APOE_HUMAN	0.879891
GO:0048593	camera-type eye morphogenesis	20203	17	2429	6	0.0308065	2.94011	NF1_HUMAN|EPHB2_HUMAN|CO8A1_HUMAN|CO8A2_HUMAN|IF122_HUMAN|TEN3_HUMAN	0.331309
GO:0007154	cell communication	20203	27	2429	1	0.357118	0.307777	NF1_HUMAN	0.596678
GO:0021897	forebrain astrocyte development	20203	1	2429	1	0.203137	8.31789	NF1_HUMAN	0.538454
GO:0048853	forebrain morphogenesis	20203	11	2429	2	0.642693	1.51264	NF1_HUMAN|UCHL5_HUMAN	0.792211
GO:0001656	metanephros development	20203	30	2429	1	0.248189	0.276959	NF1_HUMAN	0.550267
GO:0022011	myelination in peripheral nervous system	20203	13	2429	3	0.242582	1.92056	NF1_HUMAN|SIR2_HUMAN|ILK_HUMAN	0.550267
GO:0048712	negative regulation of astrocyte differentiation	20203	12	2429	1	1	0.693001	NF1_HUMAN	1
GO:0001953	negative regulation of cell-matrix adhesion	20203	14	2429	4	0.119694	2.37852	NF1_HUMAN|P85A_HUMAN|TSP1_HUMAN|CSKP_HUMAN	0.538454
GO:0030336	negative regulation of cell migration	20203	85	2429	13	0.411974	1.27352	NF1_HUMAN|NISCH_HUMAN|OSBL8_HUMAN|TCAF1_HUMAN|VINC_HUMAN|SRGP1_HUMAN|SRGP3_HUMAN|ABHD6_HUMAN|BRE1A_HUMAN|CNN2_HUMAN|MAGI2_HUMAN|RAP2A_HUMAN|CLIC4_HUMAN	0.628958
GO:0048147	negative regulation of fibroblast proliferation	20203	26	2429	5	0.374636	1.60069	NF1_HUMAN|BAX_HUMAN|EMD_HUMAN|TRI32_HUMAN|DAB2P_HUMAN	0.603754
GO:0043409	negative regulation of MAPK cascade	20203	15	2429	3	0.432947	1.66425	NF1_HUMAN|APC_HUMAN|PSD10_HUMAN	0.628958
GO:0043407	negative regulation of MAP kinase activity	20203	33	2429	4	1	1.00819	NF1_HUMAN|DAB2P_HUMAN|PTN1_HUMAN|APOE_HUMAN	1
GO:0046929	negative regulation of neurotransmitter secretion	20203	4	2429	1	0.433185	2.07972	NF1_HUMAN	0.628958
GO:0035021	negative regulation of Rac protein signal transduction	20203	4	2429	2	0.128948	4.16129	NF1_HUMAN|STMN3_HUMAN	0.538454
GO:0046580	negative regulation of Ras protein signal transduction	20203	25	2429	8	0.0208174	2.6669	NF1_HUMAN|DAB2P_HUMAN|DGKZ_HUMAN|PP2AB_HUMAN|RPGF1_HUMAN|SYGP1_HUMAN|TIMP2_HUMAN|TRI67_HUMAN	0.272834
GO:0042992	negative regulation of transcription factor import into nucleus	20203	4	2429	2	0.128948	4.16129	NF1_HUMAN|RAB23_HUMAN	0.538454
GO:0021915	neural tube development	20203	25	2429	5	0.247537	1.6648	NF1_HUMAN|PLOD3_HUMAN|SERA_HUMAN|AMRA1_HUMAN|PCD16_HUMAN	0.550267
GO:0007422	peripheral nervous system development	20203	25	2429	2	0.762788	0.665128	NF1_HUMAN|AL3A2_HUMAN	0.88613
GO:0014065	phosphatidylinositol 3-kinase signaling	20203	30	2429	9	0.0319514	2.50071	NF1_HUMAN|P3C2B_HUMAN|P85A_HUMAN|PK3CD_HUMAN|SIR2_HUMAN|C1QBP_HUMAN|P85B_HUMAN|PK3CA_HUMAN|TSC2_HUMAN	0.334271
GO:0045762	positive regulation of adenylate cyclase activity	20203	8	2429	2	0.292369	2.08016	NF1_HUMAN|TIMP2_HUMAN	0.550267
GO:0043535	regulation of blood vessel endothelial cell migration	20203	5	2429	1	0.494032	1.6637	NF1_HUMAN	0.672185
GO:0045124	regulation of bone resorption	20203	9	2429	1	1	0.924123	NF1_HUMAN	1
GO:0001952	regulation of cell-matrix adhesion	20203	9	2429	2	0.33384	1.84892	NF1_HUMAN|TSC1_HUMAN	0.596678
GO:0045685	regulation of glial cell differentiation	20203	1	2429	1	0.203137	8.31789	NF1_HUMAN	0.538454
GO:0048169	regulation of long-term neuronal synaptic plasticity	20203	20	2429	7	0.0209401	2.91639	NF1_HUMAN|DLG4_HUMAN|KCC2B_HUMAN|RAB8A_HUMAN|SNG1_HUMAN|RASH_HUMAN|RASK_HUMAN	0.272834
GO:0032228	regulation of synaptic transmission, GABAergic	20203	11	2429	5	0.0225075	3.7858	NF1_HUMAN|NISCH_HUMAN|SYN3_HUMAN|PLCL1_HUMAN|RASK_HUMAN	0.283167
GO:0014044	Schwann cell development	20203	5	2429	3	0.0457134	4.99483	NF1_HUMAN|CDK5_HUMAN|LAMB2_HUMAN	0.394743
GO:0048745	smooth muscle tissue development	20203	12	2429	2	0.656513	1.38653	NF1_HUMAN|DLG1_HUMAN	0.799951
GO:0048485	sympathetic nervous system development	20203	15	2429	2	0.703332	1.10905	NF1_HUMAN|PLXA4_HUMAN	0.841355
GO:0071354	cellular response to interleukin-6	20203	14	2429	4	0.119694	2.37852	NFKB1_HUMAN|TF65_HUMAN|PHB_HUMAN|PTGIS_HUMAN	0.538454
GO:0071316	cellular response to nicotine	20203	7	2429	2	0.250559	2.37738	NFKB1_HUMAN|TF65_HUMAN	0.550267
GO:0031293	membrane protein intracellular domain proteolysis	20203	15	2429	3	0.432947	1.66425	NFKB1_HUMAN|TF65_HUMAN|NICA_HUMAN	0.628958
GO:0010956	negative regulation of calcidiol 1-monooxygenase activity	20203	3	2429	1	0.365023	2.77302	NFKB1_HUMAN	0.596678
GO:0032269	negative regulation of cellular protein metabolic process	20203	4	2429	1	0.433185	2.07972	NFKB1_HUMAN	0.628958
GO:0032375	negative regulation of cholesterol transport	20203	4	2429	1	0.433185	2.07972	NFKB1_HUMAN	0.628958
GO:0045083	negative regulation of interleukin-12 biosynthetic process	20203	1	2429	1	0.203137	8.31789	NFKB1_HUMAN	0.538454
GO:0010957	negative regulation of vitamin D biosynthetic process	20203	4	2429	1	0.433185	2.07972	NFKB1_HUMAN	0.628958
GO:1900127	positive regulation of hyaluronan biosynthetic process	20203	4	2429	1	0.433185	2.07972	NFKB1_HUMAN	0.628958
GO:0010884	positive regulation of lipid storage	20203	9	2429	1	1	0.924123	NFKB1_HUMAN	1
GO:0046688	response to copper ion	20203	18	2429	3	0.487458	1.38668	NFKB1_HUMAN|TFR1_HUMAN|BAX_HUMAN	0.672185
GO:0002268	follicular dendritic cell differentiation	20203	2	2429	1	0.288669	4.15999	NFKB2_HUMAN	0.550267
GO:0002467	germinal center formation	20203	8	2429	1	1	1.0397	NFKB2_HUMAN	1
GO:0034097	response to cytokine	20203	52	2429	8	0.527766	1.28051	NFKB2_HUMAN|OST48_HUMAN|PML_HUMAN|REL_HUMAN|STAT1_HUMAN|B2CL1_HUMAN|TIMP1_HUMAN|TIMP2_HUMAN	0.710062
GO:0006534	cysteine metabolic process	20203	5	2429	1	0.494032	1.6637	NFS1_HUMAN	0.672185
GO:0018283	iron incorporation into metallo-sulfur cluster	20203	2	2429	1	0.288669	4.15999	NFS1_HUMAN	0.550267
GO:0032324	molybdopterin cofactor biosynthetic process	20203	7	2429	3	0.08332	3.56746	NFS1_HUMAN|MOC2B_HUMAN|MOCS3_HUMAN	0.495534
GO:0006777	Mo-molybdopterin cofactor biosynthetic process	20203	7	2429	3	0.08332	3.56746	NFS1_HUMAN|MOC2B_HUMAN|MOCS3_HUMAN	0.495534
GO:0007186	G-protein coupled receptor signaling pathway	20203	618	2429	17	1.6064e-14	0.223369	NISCH_HUMAN|BAIP3_HUMAN|GBB2_HUMAN|GNAI1_HUMAN|LANC1_HUMAN|AK1C2_HUMAN|APLP2_HUMAN|APOA1_HUMAN|APOC3_HUMAN|ARHGB_HUMAN|ARHGC_HUMAN|BCAR1_HUMAN|GNAI2_HUMAN|LPHN1_HUMAN|RPGF2_HUMAN|RPGF4_HUMAN|APOE_HUMAN	5.11293e-12
GO:0048243	norepinephrine secretion	20203	1	2429	1	0.203137	8.31789	NISCH_HUMAN	0.538454
GO:0000154	rRNA modification	20203	2	2429	2	0.0596056	8.3209	NOP56_HUMAN|NOP58_HUMAN	0.427014
GO:0006608	snRNP protein import into nucleus	20203	1	2429	1	0.203137	8.31789	NOP58_HUMAN	0.538454
GO:0014010	Schwann cell proliferation	20203	2	2429	1	0.288669	4.15999	NP1L1_HUMAN	0.550267
GO:0070987	error-free translesion synthesis	20203	19	2429	9	0.00192125	3.94997	NPL4_HUMAN|PCNA_HUMAN|RFA1_HUMAN|RFC3_HUMAN|UFD1_HUMAN|RFA2_HUMAN|RFA3_HUMAN|RFC2_HUMAN|RFC5_HUMAN	0.0546228
GO:0030970	retrograde protein transport, ER to cytosol	20203	14	2429	4	0.119694	2.37852	NPL4_HUMAN|UFD1_HUMAN|DERL1_HUMAN|FAF2_HUMAN	0.538454
GO:0048211	Golgi vesicle docking	20203	2	2429	2	0.0596056	8.3209	NSF_HUMAN|USO1_HUMAN	0.427014
GO:0045026	plasma membrane fusion	20203	3	2429	1	0.365023	2.77302	NSF_HUMAN	0.596678
GO:0001921	positive regulation of receptor recycling	20203	10	2429	1	1	0.831653	NSF_HUMAN	1
GO:0006813	potassium ion transport	20203	78	2429	4	0.105243	0.425599	NSF_HUMAN|CHP1_HUMAN|S12A5_HUMAN|TSC1_HUMAN	0.529452
GO:0017157	regulation of exocytosis	20203	25	2429	11	0.000998855	3.67142	NSF_HUMAN|PCLO_HUMAN|RAB10_HUMAN|RAB12_HUMAN|RAB21_HUMAN|RAB3B_HUMAN|RAB3C_HUMAN|RAB8A_HUMAN|SYT1_HUMAN|RAB8B_HUMAN|RPGF4_HUMAN	0.0318396
GO:0031468	nuclear envelope reassembly	20203	3	2429	1	0.365023	2.77302	NSF1C_HUMAN	0.596678
GO:0007286	spermatid development	20203	69	2429	3	0.0835976	0.360848	NSUN2_HUMAN|SMCA4_HUMAN|YBOX2_HUMAN	0.495534
GO:0030488	tRNA methylation	20203	12	2429	1	1	0.693001	NSUN2_HUMAN	1
GO:0015758	glucose transport	20203	61	2429	15	0.0232327	2.05169	NU107_HUMAN|NU133_HUMAN|NU155_HUMAN|NU160_HUMAN|NU205_HUMAN|NU214_HUMAN|NUP37_HUMAN|NUP85_HUMAN|NUP88_HUMAN|NUP93_HUMAN|RAE1L_HUMAN|RBP2_HUMAN|SEH1_HUMAN|BRAF_HUMAN|STXB3_HUMAN	0.283167
GO:0008645	hexose transport	20203	42	2429	13	0.00659645	2.58276	NU107_HUMAN|NU133_HUMAN|NU155_HUMAN|NU160_HUMAN|NU205_HUMAN|NU214_HUMAN|NUP37_HUMAN|NUP85_HUMAN|NUP88_HUMAN|NUP93_HUMAN|RAE1L_HUMAN|RBP2_HUMAN|SEH1_HUMAN	0.131351
GO:0051292	nuclear pore complex assembly	20203	8	2429	4	0.0323318	4.1639	NU107_HUMAN|NU205_HUMAN|NUP93_HUMAN|TMM33_HUMAN	0.334271
GO:0016925	protein sumoylation	20203	91	2429	18	0.0610045	1.64997	NU107_HUMAN|NU133_HUMAN|NU155_HUMAN|NU160_HUMAN|NU205_HUMAN|NU214_HUMAN|NUP37_HUMAN|NUP85_HUMAN|NUP88_HUMAN|NUP93_HUMAN|PML_HUMAN|RAE1L_HUMAN|RBP2_HUMAN|RFA1_HUMAN|TIF1B_HUMAN|SEH1_HUMAN|SAE1_HUMAN|UBC9_HUMAN	0.434082
GO:0010827	regulation of glucose transport	20203	31	2429	13	0.000511793	3.50103	NU107_HUMAN|NU133_HUMAN|NU155_HUMAN|NU160_HUMAN|NU205_HUMAN|NU214_HUMAN|NUP37_HUMAN|NUP85_HUMAN|NUP88_HUMAN|NUP93_HUMAN|RAE1L_HUMAN|RBP2_HUMAN|SEH1_HUMAN	0.0182444
GO:0019083	viral transcription	20203	109	2429	53	3.51091e-14	4.11215	NU107_HUMAN|NU133_HUMAN|NU155_HUMAN|NU160_HUMAN|NU205_HUMAN|NU214_HUMAN|NUP37_HUMAN|NUP85_HUMAN|NUP88_HUMAN|NUP93_HUMAN|RAE1L_HUMAN|RBP2_HUMAN|RL11_HUMAN|RL3_HUMAN|RL4_HUMAN|RL7_HUMAN|RS18_HUMAN|RS3A_HUMAN|RS4X_HUMAN|RS8_HUMAN|RL10_HUMAN|RL10A_HUMAN|RL13_HUMAN|RL13A_HUMAN|RL15_HUMAN|RL18A_HUMAN|RL19_HUMAN|RL23_HUMAN|RL23A_HUMAN|RL27A_HUMAN|RL28_HUMAN|RL30_HUMAN|RL31_HUMAN|RL34_HUMAN|RL35_HUMAN|RL…	9.20272e-12
GO:0006999	nuclear pore organization	20203	4	2429	2	0.128948	4.16129	NU133_HUMAN|SEH1_HUMAN	0.538454
GO:0048339	paraxial mesoderm development	20203	7	2429	1	0.596839	1.18827	NU133_HUMAN	0.745797
GO:0086014	atrial cardiac muscle cell action potential	20203	8	2429	2	0.292369	2.08016	NU155_HUMAN|ANK2_HUMAN	0.550267
GO:0006998	nuclear envelope organization	20203	11	2429	3	0.184097	2.26984	NU155_HUMAN|FACE1_HUMAN|TOR1A_HUMAN	0.538454
GO:0006913	nucleocytoplasmic transport	20203	22	2429	6	0.114279	2.27141	NU205_HUMAN|CDK5_HUMAN|IF5A1_HUMAN|KCC1A_HUMAN|NPM_HUMAN|SET_HUMAN	0.538454
GO:0000059	protein import into nucleus, docking	20203	2	2429	1	0.288669	4.15999	NU205_HUMAN	0.550267
GO:0032436	positive regulation of proteasomal ubiquitin-dependent protein catabolic process	20203	49	2429	7	0.663393	1.18874	NUB1_HUMAN|CHIP_HUMAN|DNJB2_HUMAN|PSD10_HUMAN|SIR2_HUMAN|BBS7_HUMAN|KC1E_HUMAN	0.807451
GO:0034341	response to interferon-gamma	20203	21	2429	2	1	0.791995	NUB1_HUMAN|DNJA3_HUMAN	1
GO:0034612	response to tumor necrosis factor	20203	27	2429	5	0.383696	1.54133	NUB1_HUMAN|YTDC2_HUMAN|TRI32_HUMAN|IGBP1_HUMAN|M4K3_HUMAN	0.616792
GO:0000132	establishment of mitotic spindle orientation	20203	19	2429	3	0.725179	1.31364	NUMA1_HUMAN|HD_HUMAN|NDEL1_HUMAN	0.853062
GO:0060487	lung epithelial cell differentiation	20203	12	2429	1	1	0.693001	NUMA1_HUMAN	1
GO:0051321	meiotic cell cycle	20203	33	2429	2	0.580103	0.503689	NUMA1_HUMAN|SIR2_HUMAN	0.74451
GO:0006997	nucleus organization	20203	17	2429	4	0.274329	1.95861	NUMA1_HUMAN|CHMP6_HUMAN|SYNE1_HUMAN|VPS4A_HUMAN	0.550267
GO:0016973	poly(A)+ mRNA export from nucleus	20203	9	2429	1	1	0.924123	NUP93_HUMAN	1
GO:0021695	cerebellar cortex development	20203	6	2429	1	0.54835	1.38637	ODO1_HUMAN	0.710718
GO:0061034	olfactory bulb mitral cell layer development	20203	2	2429	1	0.288669	4.15999	ODO1_HUMAN	0.550267
GO:0021756	striatum development	20203	12	2429	4	0.0843114	2.77522	ODO1_HUMAN|HPRT_HUMAN|BBS2_HUMAN|HD_HUMAN	0.495534
GO:0022028	tangential migration from the subventricular zone to the olfactory bulb	20203	4	2429	1	0.433185	2.07972	ODO1_HUMAN	0.628958
GO:0046060	dATP metabolic process	20203	2	2429	1	0.288669	4.15999	OGA_HUMAN	0.550267
GO:0006516	glycoprotein catabolic process	20203	8	2429	4	0.0323318	4.1639	OGA_HUMAN|FBX2_HUMAN|EDEM3_HUMAN|NGLY1_HUMAN	0.334271
GO:0006044	N-acetylglucosamine metabolic process	20203	13	2429	3	0.242582	1.92056	OGA_HUMAN|GNPI1_HUMAN|GNPI2_HUMAN	0.550267
GO:0070265	necrotic cell death	20203	1	2429	1	0.203137	8.31789	OGA_HUMAN	0.538454
GO:0010616	negative regulation of cardiac muscle adaptation	20203	1	2429	1	0.203137	8.31789	OGA_HUMAN	0.538454
GO:0060051	negative regulation of protein glycosylation	20203	1	2429	1	0.203137	8.31789	OGA_HUMAN	0.538454
GO:0010524	positive regulation of calcium ion transport into cytosol	20203	15	2429	1	1	0.554323	OGA_HUMAN	1
GO:0031343	positive regulation of cell killing	20203	1	2429	1	0.203137	8.31789	OGA_HUMAN	0.538454
GO:0051054	positive regulation of DNA metabolic process	20203	2	2429	1	0.288669	4.15999	OGA_HUMAN	0.550267
GO:0060124	positive regulation of growth hormone secretion	20203	7	2429	1	0.596839	1.18827	OGA_HUMAN	0.745797
GO:0032024	positive regulation of insulin secretion	20203	38	2429	5	0.804332	1.09455	OGA_HUMAN|TADBP_HUMAN|SIR3_HUMAN|GLNA_HUMAN|PSMD9_HUMAN	0.924691
GO:0051901	positive regulation of mitochondrial depolarization	20203	9	2429	1	1	0.924123	OGA_HUMAN	1
GO:0043243	positive regulation of protein complex disassembly	20203	3	2429	1	0.365023	2.77302	OGA_HUMAN	0.596678
GO:0045862	positive regulation of proteolysis	20203	22	2429	4	0.518299	1.51306	OGA_HUMAN|OGT1_HUMAN|TRI32_HUMAN|IST1_HUMAN	0.69859
GO:0006517	protein deglycosylation	20203	4	2429	3	0.0310044	6.24361	OGA_HUMAN|MA2B1_HUMAN|PARK7_HUMAN	0.331309
GO:0048545	response to steroid hormone	20203	14	2429	2	0.687202	1.18835	OGA_HUMAN|IDHC_HUMAN	0.826497
GO:0071300	cellular response to retinoic acid	20203	67	2429	3	0.0829481	0.371656	OGT1_HUMAN|HTRA2_HUMAN|CO1A1_HUMAN	0.495534
GO:0080182	histone H3-K4 trimethylation	20203	10	2429	2	0.374564	1.66398	OGT1_HUMAN|WDR61_HUMAN	0.603754
[truncated: 2,457 more rows]
